# Supplementary material for: Proteogenomics Reveals Orthologous Alternatively Spliced Proteoforms in the Same Human and Mouse Brain Regions with Differential Abundance in an Alzheimer’s Disease Mouse Model
Source: Cells. 2021 Jun 23;10(7):1583. doi: 10.3390/cells10071583 (PMC8303486; doi:10.3390/cells10071583)
Supplement: Supplementary file 1 [file cells-10-01583-s001.zip]

Archive with 15 entries (15 files):
- Figure S1 - Evaluation of total RNA Integrity.pdf
- Figure S2 - Evaluation of the quality of the synthesized cDNA.pdf
- Figure S3 - Dissociation curves obtained after optimization of RT-qPCR for amplification of Prkcb, Stxbp1, Cadm1, Hnrnpk, Pkm, Crmpd1 and Hprt1 genes from .pdf
- Figure S4 - Schematic representation of the spliced transcripts of the genes Cadm1, Stxbp1, Pkm, Prkcb, Hnrnpk, Crmp1 and the annealing positions of their .pdf
- Figure S5 - MSMS spectra of the identical peptides.pdf
- Table S1 - RNA Quantification and evaluation of purity.xlsx
- Table S10 - Salmon TPM mean quantification.xlsx
- Table S2 - Primer sequences and PCR optimized conditions.xlsx
- Table S3 - List of total proteins inferred, proteins inferred by maximum parsimony and peptides identified.xlsx
- Table S4 - List of genes of canonical proteoforms.xlsx
- Table S5 - List of genes of noncanonical proteoforms.xlsx
- Table S6 - List of peptides of canonical proteoforms.xlsx
- Table S7 - List of peptides of noncanonical proteoforms.xlsx
- Table S8 - Xcorr, normalized intensities and one sample t-test results of the iTRAQ analysis.xlsx
- Table S9 - Cufflinks FPKM counts (mean).xlsx
