# Supplementary material for: Proteogenomics Reveals Orthologous Alternatively Spliced Proteoforms in the Same Human and Mouse Brain Regions with Differential Abundance in an Alzheimer’s Disease Mouse Model
Source: Cells. 2021 Jun 23;10(7):1583. doi: 10.3390/cells10071583 (PMC8303486; doi:10.3390/cells10071583)
Supplement: Supplementary file 1 [file cells-10-01583-s001.zip › Table S1 - RNA Quantification and evaluation of purity.xlsx]

## Sheet: Planilha1
Table S1. RNA Quantification and evaluation of purity.
	Total amount of RNA (µg)	260/280	260/230
		ratio	ratio
CC 1	2,5	2,2	1,8
CC 2	5,4	2,2	1,9
CC 3	2,0	2,2	1,9
CC 4	3,8	2,2	2,0
CC 5	3,8	2,1	2,1
OB 1	2,7	2,1	2,2
OB 2	2,2	2,1	2,3
OB 3	4,0	2,1	2,3
OB 4	2,4	2,1	2,2
OB 5	2,3	2,1	2,3
WB	4,2	2,1	2,4
