# Supplementary material for: Proteogenomics Reveals Orthologous Alternatively Spliced Proteoforms in the Same Human and Mouse Brain Regions with Differential Abundance in an Alzheimer’s Disease Mouse Model
Source: Cells. 2021 Jun 23;10(7):1583. doi: 10.3390/cells10071583 (PMC8303486; doi:10.3390/cells10071583)
Supplement: Supplementary file 1 [file cells-10-01583-s001.zip › Table S10 - Salmon TPM mean quantification.xlsx]

## Sheet: Planilha1
Table S10. Salmon TPM mean quantification. Information about the human and mouse transcripts identified by Salmon quantification: gene symbol, Ensembl Transcript name and their TPM (Transcripts Per Kilobase Million) mean in each brain region.
Gene Symbol	Transcript Symbol		TPM (mean)
			Human		Mouse
	Mouse	Human	Olfactory Bulb	Corpus Callosum	Olfactory Bulb	Corpus Callosum
Hnrnpk	ENSMUST00000176207	NM_001318187.1	3.285	0.023086	4.6289	2.48563
Stxbp1	ENSMUST00000077458	ENST00000373302	6.21672	1.60477	82.7631	157.694
Crmp1	ENSMUST00000114158	ENST00000324989	6.4533	1.14362	25.0325	28.3089
Prkcb (NMD pathway susceptible)	ENSMUST00000143692	ENST00000643927	13.4197	10.5933	12.3495	15.1999
Prkcb	ENSMUST00000064989	ENST00000643927	13.4197	10.5933	57.4717	277.67
Cadm1	ENSMUST00000034581	ENST00000542447	14.2842	9.04544	18.4258	34.0511
Pkm	ENSMUST00000163694	ENST00000319622	3.68739	0.117164	686.786	606.747
