# Supplementary material for: Proteogenomics Reveals Orthologous Alternatively Spliced Proteoforms in the Same Human and Mouse Brain Regions with Differential Abundance in an Alzheimer’s Disease Mouse Model
Source: Cells. 2021 Jun 23;10(7):1583. doi: 10.3390/cells10071583 (PMC8303486; doi:10.3390/cells10071583)
Supplement: Supplementary file 1 [file cells-10-01583-s001.zip › Table S2 - Primer sequences and PCR optimized conditions.xlsx]

## Sheet: Planilha1
Table S2. Primer sequences and PCR optimized conditions.
Target Gene	Primer Sequence	Primer concentration (pmol)	Slope	Efficiency (%)	Treshold
	(5’ – 3’)
Prkcb	Fw ACTCGAACGCAAGGAGATTC	10	-3,31	100,44	0,113660
	rv CAGGAGGTGTTAGGACTGGTG
Stxbp1	Fw CTGAGACACCCCGACTTCAG	10	-3,37	97,89	0,576737
	Rv AGAATGTGCGTGGATCTTTG
Cadm1	Fw CTTACCGCTGTGAGGCTTCC	5	-3,20	105,27	0,264457
	Rv CACCTGCTCGAGAATCGTAT
Hnrnpk	Fw CCCTACCTTGGAAGAGTACCA	5	-3,39	97,16	0,038788
	Rv TCCTCCTGCCAGACTCTGAT
Pkm	Fw TCACTCCACAGACCTCATGG	5	-3,25	103,04	0,337565
	Rv GAGCACTCCTGCCAGACTCC
Crmpd1	Fw GCGCATCCGATGTCCT	5	-3,30	100,85	0,080487
	Rv GGAGCCGGTCACTCTG
