# Supplementary material for: Proteogenomics Reveals Orthologous Alternatively Spliced Proteoforms in the Same Human and Mouse Brain Regions with Differential Abundance in an Alzheimer’s Disease Mouse Model
Source: Cells. 2021 Jun 23;10(7):1583. doi: 10.3390/cells10071583 (PMC8303486; doi:10.3390/cells10071583)
Supplement: Supplementary file 1 [file cells-10-01583-s001.zip › Table S3 - List of total proteins inferred, proteins inferred by maximum parsimony and peptides identified.xlsx]

## Sheet: HCC_TotalProteins
Table S3. List of total proteins inferred, proteins inferred by maximum parsimony and peptides identified.
Total proteins of Human Corpus Callosum
Locus	Group	Group Type	Length	# Unique Peptides	MolWt	Sequence Count	Spectrum Count	Spectrum Count Unique	NASF	Coverage	Protein Score	Description
ENST00000335181,P14618	1	Unique	531	38	57882	38	204	204	0.00174273	0.6685	6005265
ENST00000368467,Q15126	10	Unique	192	11	21963.2	11	21	21	0.00049615	0.5625	613593
Q13636	100	Unique	194	1	21536.9	1	1	1	2.33826e-05	0.0722	37728
ENST00000366667,P01019	1000	Unique	485	2	53102.5	2	8	8	7.48244e-05	0.0845	219286
ENST00000215882,P53007	1001	Unique	311	2	33973	2	2	2	2.91719e-05	0.0772	42786
ENST00000340934,Q5VW32	1002	Unique	411	2	46428.6	2	3	3	3.31112e-05	0.073	76785
ENST00000370558,Q9Y371	1003	Unique	365	3	40752.8	3	3	3	3.72841e-05	0.0822	56682
ENST00000366844,Q8N8S7	1004	Unique	591	2	66451.9	2	3	3	2.30266e-05	0.0389	67123
ENST00000263401,ENST00000355500,Q9P000	1005	Unique	198	2	21787.4	2	3	3	6.87308e-05	0.1263	98246
ENST00000361640,O95154	1006	Unique	331	1	37164.5	1	2	2	2.74093e-05	0.0453	72162
ENST00000252288,Q14353	1007	Unique	236	1	26283.1	1	4	4	7.68853e-05	0.089	164075
ENST00000370165,ENST00000370163,ENST00000361915,ENST00000294724,P35573	1008	Unique	1532	3	174634	3	4	4	1.18439e-05	0.017	97998
ENST00000276590,ENST00000522447,Q53H82	1009	Unique	288	1	32766.9	1	2	2	3.15016e-05	0.0625	57411
ENST00000323716,Q8N2F6	101	Unique	343	1	37498.6	1	2	2	2.64503e-05	0.0466	72759
ENST00000371247,ENST00000361941,Q9BX66	1010	Unique	1292	2	142408	2	2	2	7.02203e-06	0.0263	52092
ENST00000247470,Q9ULZ3	1011	Unique	195	1	21595.3	1	1	1	2.32627e-05	0.0718	36071
ENST00000261499,Q9UPM9	1012	Unique	204	1	22742.3	1	2	2	4.44729e-05	0.0686	65469
ENST00000338376,ENST00000260385,Q96TC7	1013	Unique	470	1	52068	1	3	3	2.89547e-05	0.0489	89685
ENST00000339105,ENST00000376355,Q8N0X4	1014	Unique	340	1	37317.9	1	1	1	1.33419e-05	0.0588	38403
ENST00000266126,P49770	1015	Unique	351	2	38946.9	2	2	2	2.58475e-05	0.0513	54475
ENST00000492112,O75494	1016	Unique	262	2	31263.8	2	3	3	5.19416e-05	0.0611	67981
ENST00000301242,Q96A00	1017	Unique	147	3	16664.8	3	10	10	0.000308587	0.1088	275989
ENST00000253452,ENST00000561569,P13073	1018	Unique	169	1	19546	1	2	2	5.36832e-05	0.0651	64707
ENST00000308696,Q99460	1019	Unique	953	1	105751	1	2	2	9.5199e-06	0.0126	63637
P30837	102	Unique	517	1	57152.2	1	3	3	2.63224e-05	0.0329	93563
ENST00000379504,Q6ZVM7	1020	Unique	507	1	55503.7	1	5	5	4.4736e-05	0.0256	178963
ENST00000254079,ENST00000580825,Q9UD71	1021	Unique	204	1	22930.9	1	2	2	4.44729e-05	0.0784	55414
A6NHX0,ENST00000616305	1022	Unique	329	2	36015.5	2	3	3	4.13638e-05	0.0486	67003
ENST00000370396,Q13496	1023	Unique	603	1	69869.5	1	1	1	7.52277e-06	0.0315	32466
ENST00000611055,ENST00000372480,ENST00000613644,ENST00000372486,ENST00000372483,Q9BV86	1025	Unique	223	1	25352.8	1	1	1	2.03418e-05	0.0628	32064
Q8NDH3	1026	Unique	523	1	55807.5	1	1	1	8.67348e-06	0.0229	25375
ENST00000286648,P27707	1027	Unique	260	1	30481.1	1	3	3	5.23411e-05	0.0577	75235
ENST00000338779,Q765P7	1028	Unique	747	1	79862	1	5	5	3.0363e-05	0.0201	138804
ENST00000390013,ENST00000233057,ENST00000411537,ENST00000462861,ENST00000647926,P19525	1029	Unique	551	1	62037.6	1	2	2	1.64654e-05	0.0218	50742
ENST00000531120,Q7L2H7	103	Unique	374	1	42457.8	1	1	1	1.2129e-05	0.0374	27636
ENST00000221114,O00399	1030	Unique	190	1	20715.6	1	1	1	2.38749e-05	0.0737	27316
ENST00000290949,ENST00000602876,P61421	1031	Unique	351	1	40285.2	1	2	2	2.58475e-05	0.037	49230
ENST00000553851,O60831	1032	Unique	178	1	19227.5	1	2	2	5.09689e-05	0.0618	50547
O00422	1033	Unique	153	1	17532	1	1	1	2.96486e-05	0.1046	23919
ENST00000468743,ENST00000375561,P20774	1034	Unique	298	1	33882.9	1	3	3	4.56668e-05	0.0537	110314
O95352	1035	Unique	703	1	77891.3	1	2	2	1.29054e-05	0.0213	49425
ENST00000379847,O95139	1036	Unique	128	1	15461.1	1	2	2	7.08786e-05	0.1016	44334
ENST00000307227,Q96I99	1037	Unique	432	1	46463.4	1	2	2	2.10011e-05	0.0231	39730
P54803	1038	Unique	685	1	76996.7	1	3	3	1.98667e-05	0.0175	73322
ENST00000575129,ENST00000406590,ENST00000398595,ENST00000574466,ENST00000570445,ENST00000570646,ENST00000576827,ENST00000632458,ENST00000622146,ENST00000631677,P30519	1039	Unique	316	1	35991.8	1	2	2	2.87103e-05	0.0601	55461
ENST00000474559,ENST00000423968,ENST00000289104,ENST00000475711,ENST00000477784,ENST00000461114,O14807	104	Unique	208	2	23813.4	2	3	3	6.54264e-05	0.0769	63813
ENST00000253794,Q9BRG1	1040	Unique	176	1	20716.5	1	4	4	0.000103096	0.0852	117672
ENST00000356942,Q13491	1041	Unique	265	2	28951.1	2	7	7	0.000119825	0.0491	146836
ENST00000334956,Q9NVD7	1042	Unique	372	1	42199.4	1	2	2	2.43883e-05	0.0376	73102
ENST00000480089,ENST00000348227,Q9H977	1043	Unique	334	1	35849.9	1	1	1	1.35815e-05	0.0838	27417
ENST00000526339,ENST00000313468,O00217	1044	Unique	210	2	23671.6	2	5	5	0.000108006	0.0429	98187
ENST00000545712,Q96EY8	1045	Unique	250	1	27353	1	2	2	3.62899e-05	0.04	47009
Q9BQE5	1046	Unique	337	1	37051.4	1	2	2	2.69213e-05	0.0772	47331
ENST00000449692,Q9H3H3	1047	Unique	292	1	31392.7	1	1	1	1.5535e-05	0.0377	29178
ENST00000409682,O00487	1048	Unique	310	2	34536.5	2	4	4	5.8532e-05	0.0419	106024
ENST00000265112,ENST00000502553,P26639	1049	Unique	723	1	83363.9	1	1	1	6.27418e-06	0.018	23627
ENST00000592588,P62841	105	Unique	145	1	17011.2	1	3	3	9.38531e-05	0.0897	89775
ENST00000381192,P14209	1050	Unique	185	1	18818.3	1	1	1	2.45202e-05	0.0541	24508
ENST00000302068,P02675	1051	Unique	491	1	55874.3	1	2	2	1.84775e-05	0.0265	56160
ENST00000434168,ENST00000327374,Q6ICL3	1052	Unique	276	2	30899.5	2	2	2	3.28712e-05	0.058	42530
ENST00000371620,Q9BUH6	1053	Unique	204	1	21608	1	2	2	4.44729e-05	0.0441	42395
ENST00000273075,Q9ULA0	1054	Unique	485	1	53358.4	1	1	1	9.35305e-06	0.0247	22720
ENST00000376547,Q9Y6E0	1055	Unique	443	2	49259.3	2	2	2	2.04796e-05	0.0339	45132
ENST00000295550,P12111	1056	Unique	3177	1	343439	1	1	1	1.42783e-06	0.005	19639
ENST00000404933,P52788	1057	Unique	366	1	41223.8	1	2	2	2.47882e-05	0.0246	37697
ENST00000261636,P40616	1058	Unique	181	1	20386.4	1	3	3	7.51862e-05	0.0608	71774
ENST00000325437,ENST00000566587,ENST00000397514,ENST00000397515,ENST00000403747,ENST00000406620,ENST00000355803,P63279	1059	Unique	158	1	17977.2	1	1	1	2.87103e-05	0.0633	14428
ENST00000370763,ENST00000426517,Q9UDY4	106	Unique	337	1	37765.1	1	2	2	2.69213e-05	0.0534	58670
ENST00000226328,Q7L099	1061	Unique	469	8	52913.1	8	16	16	0.000154754	0.1429	367902
P60174	1062	Unique	249	20	26634.7	20	153	153	0.00278732	0.8474	4258158
P49411	1063	Unique	452	14	49492.2	14	28	28	0.000281005	0.3142	732933
ENST00000395862,ENST00000518738,P21283	1064	Unique	382	12	43895.9	12	24	24	0.000284999	0.2461	639057
ENST00000437508,Q9C040	1065	Unique	744	15	81461.1	15	27	27	0.000164621	0.2648	771521
ENST00000382452,O75083	1066	Unique	606	25	66133.9	25	82	82	0.000613813	0.4587	2227247
ENST00000351677,Q06124	1067	Unique	593	9	67950	9	19	19	0.000145343	0.1383	503244
ENST00000376957,P19623	1068	Unique	302	6	33784.7	6	9	9	0.000135186	0.1325	222413
ENST00000248553,P04792	1069	Unique	205	19	22750.5	19	111	111	0.0024562	0.7073	2794685
ENST00000235090,Q9BQA1	107	Unique	342	1	36683.1	1	2	2	2.65277e-05	0.0409	53378
ENST00000361611,P28074	1070	Unique	263	9	28444.2	9	15	15	0.00025872	0.3308	457920
ENST00000299498,Q6BCY4	1071	Unique	276	7	31420.4	7	12	12	0.000197227	0.2536	287429
ENST00000417775,ENST00000340866,Q08257	1072	Unique	329	13	35166.5	13	26	26	0.000358486	0.4772	659154
ENST00000380455,ENST00000380472,ENST00000426637,ENST00000380430,ENST00000338130,ENST00000397717,P16083	1073	Unique	231	7	25884	7	11	11	0.000216011	0.3939	344510
ENST00000233190,ENST00000454195,ENST00000635748,ENST00000637907,P28331	1074	Unique	727	8	79398.5	8	13	13	8.11156e-05	0.1609	374005
ENST00000301328,Q9HC38	1075	Unique	313	8	34753.2	8	19	19	0.000275362	0.2748	412155
ENST00000337738,Q15257	1076	Unique	358	9	40623.4	9	18	18	0.000228079	0.338	521567
ENST00000531188,ENST00000524851,ENST00000527446,P23396	1077	Unique	243	11	26653.4	11	23	23	0.000429355	0.358	585915
ENST00000267814,Q00796	1078	Unique	357	11	38281.8	11	24	24	0.000304957	0.3838	664299
ENST00000373477,P54577	1079	Unique	528	14	59088.1	14	24	24	0.000206192	0.2879	662112
ENST00000215829,ENST00000248923,ENST00000404603,P62318	108	Unique	126	1	13889.3	1	2	2	7.20037e-05	0.0794	58641
ENST00000315717,ENST00000295685,O15144	1080	Unique	300	20	34293.5	20	52	52	0.00078628	0.6667	1375886
ENST00000380649,P40939	1081	Unique	763	20	82928.9	20	39	39	0.000231865	0.3434	1169164
ENST00000398238,P46459	1082	Unique	744	17	82524.1	17	40	40	0.000243883	0.254	1100926
ENST00000378720,P10768	1083	Unique	282	17	31424.4	17	83	83	0.00133513	0.7943	2507939
ENST00000512805,P63244	1084	Unique	317	15	35036.5	15	34	34	0.000486536	0.6246	988632
ENST00000296135,Q9NQ48	1085	Unique	299	10	34553.1	10	18	18	0.000273084	0.3579	449167
ENST00000319006,P37837	1086	Unique	337	18	37498.5	18	76	76	0.00102301	0.4362	1936416
ENST00000221130,P00390	1087	Unique	522	7	56202.9	7	13	13	0.000112971	0.1858	295699
ENST00000223136,Q9Y3D6	1088	Unique	152	7	16909	7	11	11	0.00032828	0.2961	272098
ENST00000382361,Q16658	1089	Unique	493	23	54478	23	48	48	0.000441661	0.5578	1398555
ENST00000306024,P62310	109	Unique	102	1	11820	1	1	1	4.44729e-05	0.1176	21705
ENST00000368868,Q13228	1090	Unique	472	19	52339.6	19	49	49	0.000470922	0.5508	1474888
ENST00000249396,Q8IXJ6	1091	Unique	389	13	43136.4	13	47	47	0.000548079	0.5141	1253963
ENST00000298248,Q9Y2S2	1092	Unique	319	11	35378	11	42	42	0.000597247	0.4326	1183848
ENST00000273359,Q9NUJ1	1093	Unique	306	11	33892.7	11	45	45	0.000667093	0.4706	1210960
ENST00000674432,ENST00000375142,P47756	1094	Unique	277	10	31312.8	10	31	31	0.000507665	0.4079	725432
ENST00000510025,P51659	1095	Unique	736	10	79618.3	10	20	20	0.000123267	0.1929	563155
ENST00000291565,O00764	1096	Unique	312	9	35061.9	9	36	36	0.000523411	0.4038	986806
ENST00000367679,Q9HB71	1097	Unique	228	8	26175.6	8	20	20	0.000397915	0.3684	533508
ENST00000586397,ENST00000536854,ENST00000358598,ENST00000589228,ENST00000588702,P10644	1098	Unique	381	8	42937	8	25	25	0.000297653	0.2415	712282
ENST00000264389,Q9BT78	1099	Unique	406	8	46221.7	8	18	18	0.000201114	0.3005	545892
ENST00000375341,ENST00000290597,P30038	11	Unique	563	14	61662.6	14	34	34	0.000273946	0.2469	1016854
ENST00000524558,ENST00000533603,ENST00000358171,P50454	110	Unique	418	2	46393.2	2	3	3	3.25567e-05	0.0622	64749
ENST00000588479,ENST00000225614,P51570	1100	Unique	392	8	42227.6	8	16	16	0.000185152	0.3393	414464
P13716	1101	Unique	330	7	36253.4	7	25	25	0.000343654	0.2364	615209
ENST00000230236,ENST00000374662,ENST00000414463,ENST00000422433,ENST00000427295,ENST00000454191,Q92506	1102	Unique	261	7	26938.8	7	13	13	0.000225943	0.341	380727
ENST00000206451,ENST00000645537,Q06323	1103	Unique	249	7	28687	7	17	17	0.000309703	0.3695	507529
ENST00000585638	1104	Unique	18	1	1785.8	1	1	1	0.000252013	1	21104
ENST00000625282,Q13813-3	1105	Unique	17	1	2025	1	2	2	0.000533674	1	35765
ENST00000582011,ENST00000577603,ENST00000417524,ENST00000437217	1106	Unique	14	1	1498.8	1	9	9	0.00291615	1	208918
ENST00000262033,Q15185	1107	Unique	160	6	18667.4	6	19	19	0.000538677	0.3375	565846
ENST00000424886	1108	Unique	13	1	1539.7	1	2	2	0.000697882	1	37682
ENST00000398492,ENST00000540431,ENST00000541597,ENST00000227214,ENST00000543085,ENST00000543524,Q9UF11-2,Q9UF11-4	1109	Unique	12	1	1252.7	1	4	4	0.00151208	1	95130
ENST00000533632,ENST00000629243,Q9Y296	111	Unique	219	1	24306.5	1	1	1	2.07134e-05	0.0502	19110
ENST00000521913	1110	Unique	12	1	1383.6	1	2	2	0.000756039	1	56234
ENST00000560098	1111	Unique	10	1	1120.5	1	2	2	0.000907246	1	31946
ENST00000593118	1112	Unique	8	1	753.4	1	1	1	0.000567029	1	17924
ENST00000672715,ENST00000672308,P54819	1113	Unique	239	6	26442.8	6	16	16	0.000303681	0.3347	478466
ENST00000399395,Q9NRG7	1114	Unique	293	6	31039.4	6	21	21	0.000325122	0.3276	623502
ENST00000256383,ENST00000466499,ENST00000557310,P05198	1115	Unique	315	5	36071.4	5	8	8	0.000115206	0.1937	208954
ENST00000322810,Q15149	1116	Some	4684	111	531448	117	308	293	0.000298283	0.2801	7998971	Additional IDs concatenated into MaxParsimony group: Hs.261150_vn.1 [ENST00000615648]===sp|P58107|EPIPL_HUMAN Epiplakin OS=Homo sapiens OX=9606 GN=EPPK1 PE=1 SV=3
ENST00000615648,P58107	1116	Some	5088	0	555298	5	11	0	9.8071e-06	0.0301	222191
ENST00000372915,Q9UPN3	1116	Some	7388	1	837769	2	5	1	3.07e-06	0.0011	100988
ENST00000229277,ENST00000541477,ENST00000535366,P09104	1117	Some	434	17	47221	22	349	82	0.0036478	0.7097	11798427
ENST00000323997,ENST00000519602,P13929	1117	Some	434	2	46939.3	8	284	3	0.00296841	0.2327	9689775
ENST00000234590,P06733	1117	Some	434	31	47121.3	37	579	298	0.00605179	0.7535	19961957
ENST00000512722,ENST00000398514,Q14195	1118	Some	570	15	61906.1	20	100	69	0.00079583	0.4246	3005235
ENST00000397890,Q14194	1118	Some	572	13	62126.7	18	88	28	0.000697882	0.3392	2188530
ENST00000311151,Q16555	1118	Some	572	29	62236.6	35	546	483	0.00433004	0.6976	16728270
Q9H853	1119	Some	241	0	27515.7	4	238	0	0.00447976	0.195	6676320
A6NHL2,ENST00000380419	1119	Some	446	0	49858.7	3	23	0	0.000233931	0.0448	512947
ENST00000248437,P68366	1119	Some	448	6	49874.4	27	762	49	0.00771564	0.654	21940923
ENST00000301072,Q9BQE3	1119	Some	449	0	49845.5	29	1111	0	0.0112244	0.5768	31638602
ENST00000330423,Q9NY65	1119	Some	449	0	50043.5	15	556	0	0.00561725	0.3385	16333627
ENST00000312988,Q6PEY2	1119	Some	450	0	49808.6	16	677	0	0.00682451	0.4778	20116197
ENST00000321253,ENST00000400113,P0DPH7,P0DPH8	1119	Some	450	0	49909.6	24	773	0	0.00779224	0.5378	22452425
ENST00000301071,ENST00000295766,Q71U36	1119	Some	451	0	50085.6	31	1122	0	0.0112853	0.6652	32277597
ENST00000336023,P68363	1119	Some	451	0	50101.6	31	1137	0	0.0114361	0.6652	32800612	Additional IDs concatenated into MaxParsimony group: Hs.167553_vn.3 [ENST00000301072]===sp|Q9BQE3|TBA1C_HUMAN Tubulin alpha-1C chain OS=Homo sapiens OX=9606 GN=TUBA1C PE=1 SV=1,Hs.198033_vn.2 [ENST00000400113]===Hs.75886_vn.1 [ENST00000321253]===sp|P0DPH7|TBA3C_HUMAN Tubulin alpha-3C chain OS=Homo sapiens OX=9606 GN=TUBA3C PE=1 SV=1===sp|P0DPH8|TBA3D_HUMAN Tubulin alpha-3D chain OS=Homo sapiens O…
ENST00000250111,P14415	112	Unique	290	1	33327.4	1	3	3	4.69265e-05	0.0621	70509
ENST00000360270,ENST00000429601,ENST00000609205,ENST00000447323,P26038	1120	Some	577	22	67759.8	29	109	73	0.000856931	0.3449	2787366
ENST00000645495,P35241	1120	Some	583	20	68503.4	28	94	56	0.000731399	0.4168	2535809
ENST00000367075,ENST00000337147,P15311	1120	Some	586	18	69351.7	26	137	99	0.00106052	0.3703	3617712
P67936	1121	Some	248	9	28486.5	21	52	20	0.000951145	0.5444	1389678	Additional IDs concatenated into MaxParsimony group: Hs.140416_vn.30 [ENST00000403994]===sp|P09493|TPM1_HUMAN Tropomyosin alpha-1 chain OS=Homo sapiens OX=9606 GN=TPM1 PE=1 SV=2,Hs.143549_vn.22 [ENST00000651641]===sp|P06753|TPM3_HUMAN Tropomyosin alpha-3 chain OS=Homo sapiens OX=9606 GN=TPM3 PE=1 SV=2,Hs.198467_vn.1 [ENST00000645482]===sp|P07951|TPM2_HUMAN Tropomyosin beta chain OS=Homo sapiens O…
ENST00000645482,P07951	1121	Some	284	1	32812.6	11	27	1	0.000431261	0.2148	689590
ENST00000403994,P09493	1121	Some	284	11	32670.7	20	44	21	0.000702796	0.5035	1092007
ENST00000651641,P06753	1121	Some	285	8	32911.8	19	52	23	0.000827663	0.4842	1337612
ENST00000221476,P06732	1122	Some	381	1	43055.9	2	6	4	7.14367e-05	0.063	123037
ENST00000348956,P12277	1122	Some	381	21	42599.3	23	409	403	0.0048696	0.6772	12666880	Additional IDs concatenated into MaxParsimony group: Hs.131730_vn.4_::_vn.1_::_vn.6 [ENST00000254035][ENST00000424301][ENST00000511719]===sp|P17540|KCRS_HUMAN Creatine kinase S-type, mitochondrial OS=Homo sapiens OX=9606 GN=CKMT2 PE=1 SV=2
P12532	1122	Some	417	2	46989.2	3	7	3	7.61478e-05	0.1487	237007
ENST00000254035,ENST00000424301,ENST00000511719,P17540	1122	Some	419	0	47456.3	1	4	0	4.33053e-05	0.0382	125779
ENST00000412206,ENST00000377351,ENST00000335972,P22314	1123	Some	1058	1	117756	28	68	1	0.000291554	0.327	2056709	Additional IDs concatenated into MaxParsimony group:
P07205	1124	Some	417	0	44749.3	5	19	0	0.000206687	0.1391	649466
ENST00000373316,P00558	1124	Some	417	17	44568.1	22	78	59	0.000848504	0.5012	2385592	Additional IDs concatenated into MaxParsimony group: sp|P07205|PGK2_HUMAN Phosphoglycerate kinase 2 OS=Homo sapiens OX=9606 GN=PGK2 PE=1 SV=3
ENST00000599047	1125	Some	12	0	1491.6	1	1	0	0.000378019	0.75	22958
ENST00000397777	1125	Some	20	0	1900.8	1	2	0	0.000453623	0.9	88092
Q32P51	1125	Some	320	0	34186.3	10	26	0	0.000368569	0.2406	712891
P22626	1125	Some	353	16	37388.7	19	63	50	0.000809582	0.3739	1695748	Additional IDs concatenated into MaxParsimony group: sp|Q32P51|RA1L2_HUMAN Heterogeneous nuclear ribonucleoprotein A1-like 2 OS=Homo sapiens OX=9606 GN=HNRNPA1L2 PE=2 SV=2,Hs.220937_vn.1[ENST00000397777],Hs.269119_vn.1[ENST00000599047]
ENST00000340913,P09651	1125	Some	372	5	38705	16	43	15	0.000524349	0.3656	1150800
ENST00000409476	1126	Some	18	0	1812.9	1	9	0	0.00226812	0.9444	269515
ENST00000233114,P40925	1126	Some	334	14	36385	15	93	84	0.00126308	0.5329	2724830	Additional IDs concatenated into MaxParsimony group: Hs.14641_vn.10[ENST00000409476]
ENST00000369449,O15247	1127	Some	247	0	28320.4	1	3	0	5.50959e-05	0.0324	65561
ENST00000488683,ENST00000374379,Q9Y696	1127	Some	253	13	28735.7	14	49	46	0.000878559	0.5336	1393825	Additional IDs concatenated into MaxParsimony group: Hs.159212_vn.2 [ENST00000360731]===sp|Q96NY7|CLIC6_HUMAN Chloride intracellular channel protein 6 OS=Homo sapiens OX=9606 GN=CLIC6 PE=2 SV=3,Hs.112782_vn.13 [ENST00000185206]===sp|Q9NZA1|CLIC5_HUMAN Chloride intracellular channel protein 5 OS=Homo sapiens OX=9606 GN=CLIC5 PE=1 SV=3,Hs.155962_vn.4 [ENST00000369449]===sp|O15247|CLIC2_HUMAN Chlori…
ENST00000185206,Q9NZA1	1127	Some	410	0	46455.7	1	3	0	3.31919e-05	0.0195	65561
ENST00000360731,Q96NY7	1127	Some	704	0	72949.7	1	3	0	1.93305e-05	0.0114	65561
ENST00000285381,P07451	1128	Some	260	0	29520.7	1	3	0	5.23411e-05	0.0423	74410
ENST00000285379,P00918	1128	Some	260	12	29209.9	15	102	88	0.0017796	0.5962	2725678	Additional IDs concatenated into MaxParsimony group: ,Hs.164879_vn.1 [ENST00000285381]===sp|P07451|CAH3_HUMAN Carbonic anhydrase 3 OS=Homo sapiens OX=9606 GN=CA3 PE=1 SV=3
ENST00000335007,P36873	1129	Some	323	1	36941.7	12	47	2	0.000660071	0.3932	1435768
ENST00000441461,ENST00000296122,ENST00000395366,P62140	1129	Some	327	4	37144.6	14	50	7	0.000693613	0.4832	1502290	Additional IDs concatenated into MaxParsimony group: Hs.172531_vn.8 [ENST00000376745]===sp|P62136|PP1A_HUMAN Serine/threonine-protein phosphatase PP1-alpha catalytic subunit OS=Homo sapiens OX=9606 GN=PPP1CA PE=1 SV=1,Hs.120910_vn.2 [ENST00000240139]===sp|P48454|PP2BC_HUMAN Serine/threonine-protein phosphatase 2B catalytic subunit gamma isoform OS=Homo sapiens OX=9606 GN=PPP3CC PE=1 SV=3
ENST00000376745,P62136	1129	Some	330	0	37469.8	11	45	0	0.000618577	0.3545	1383844
ENST00000240139,P48454	1129	Some	512	0	58074.3	2	5	0	4.42991e-05	0.0391	113809
ENST00000394854,Q08209	1129	Some	521	5	58632.3	11	30	9	0.000261203	0.2476	773152
ENST00000360663,P16298	1129	Some	524	1	58968.5	7	23	2	0.000199109	0.1775	617821
ENST00000652429,P08397	113	Unique	361	1	39287.6	1	1	1	1.25657e-05	0.0554	30076
ENST00000276390,P21281	1130	Some	511	12	56446.9	14	38	32	0.000337332	0.364	1067227
ENST00000234396,P15313	1130	Some	513	1	56778.8	3	7	1	6.18979e-05	0.0897	187191
ENST00000263354,P54920	1131	Some	295	10	33193.3	13	51	34	0.00078423	0.5051	1433218
ENST00000377026,Q9H115	1131	Some	298	10	33517.5	13	46	29	0.000700224	0.5201	1409341
ENST00000265333,ENST00000425992,ENST00000395047,ENST00000395044,P21796	1132	Some	283	12	30735.6	13	32	25	0.000512931	0.5866	900033
ENST00000022615,ENST00000522069,ENST00000520115,Q9Y277	1132	Some	283	4	30621.3	5	18	11	0.000288524	0.2297	445877
ENST00000517988,ENST00000522455,ENST00000521695,ENST00000521268,Q86SE5	1133	Some	291	1	32292.6	2	3	1	4.67653e-05	0.0687	53656
B7ZW38,P0DMR1	1133	Some	293	0	31991.8	5	10	0	0.00015482	0.1263	239775
B2RXH8,ENST00000619361,ENST00000621994,ENST00000633387,ENST00000633810	1133	Some	293	0	32034.7	5	10	0	0.00015482	0.1263	239775
ENST00000317869,ENST00000634171,O60812	1133	Some	293	0	32104.7	5	10	0	0.00015482	0.1263	239775
ENST00000554455,ENST00000420743,ENST00000557201,P07910	1133	Some	306	5	33631.5	11	25	13	0.000370607	0.3203	705852	Additional IDs concatenated into MaxParsimony group: Hs.179172_vn.1 [ENST00000317869]===Hs.282175_vn.1 [ENST00000634171]===sp|O60812|HNRC1_HUMAN Heterogeneous nuclear ribonucleoprotein C-like 1 OS=Homo sapiens OX=9606 GN=HNRNPCL1 PE=1 SV=1,Hs.274109_vn.1 [ENST00000619361]===Hs.275774_vn.1 [ENST00000621994]===Hs.282530_vn.1 [ENST00000633810]===Hs.283370_vn.1 [ENST00000633387]===sp|B2RXH8|HNRC2_HUM…
ENST00000356487,P06744	1134	Some	558	15	63089.2	16	58	55	0.000471508	0.3011	1526782	Additional IDs concatenated into MaxParsimony group: Hs.105220_vn.15[ENST00000589399]
ENST00000370873,O14818	1135	Some	248	5	27851.6	10	36	20	0.000658485	0.4919	1103926	Additional IDs concatenated into MaxParsimony group: Hs.154611_vn.1 [ENST00000308268]===sp|Q8TAA3|PSMA8_HUMAN Proteasome subunit alpha-type 8 OS=Homo sapiens OX=9606 GN=PSMA8 PE=2 SV=3
ENST00000308268,Q8TAA3	1135	Some	256	0	28494.1	5	16	0	0.000283514	0.2422	496711
ENST00000410043,ENST00000355854,ENST00000409308,ENST00000457041,ENST00000476943,ENST00000347776,Q9H9S4	1136	Some	337	9	39044.8	11	20	18	0.000269213	0.3769	518298
ENST00000258418,ENST00000410084,ENST00000409788,Q9Y376	1136	Some	341	2	39825.7	4	9	7	0.000119725	0.1144	230789
ENST00000574914	1137	Some	19	0	2151	1	2	0	0.000477498	0.8421	82725
ENST00000331483,P07237	1137	Some	508	14	57062.7	15	33	31	0.000294676	0.3071	867877	Additional IDs concatenated into MaxParsimony group: Hs.185624_vn.8[ENST00000574914]
ENST00000643122,ENST00000429817,P02042	1138	Some	147	0	16027.3	5	34	0	0.0010492	0.3265	779503
ENST00000336906,P69892	1138	Some	147	0	16098.3	1	17	0	0.000524598	0.068	360517
ENST00000642908,P69891	1138	Some	147	0	16112.3	1	17	0	0.000524598	0.068	360517
ENST00000380237,ENST00000292896,P02100	1138	Some	147	0	16174.5	1	17	0	0.000524598	0.068	360517
ENST00000335295,P68871	1138	Some	147	4	15970.3	9	52	18	0.00160465	0.6667	1250358	Additional IDs concatenated into MaxParsimony group: Hs.223609_vn.2_::_vn.4 [ENST00000643122][ENST00000429817]===sp|P02042|HBD_HUMAN Hemoglobin subunit delta OS=Homo sapiens OX=9606 GN=HBD PE=1 SV=2,Hs.284931_vn.1 [ENST00000642908]===sp|P69891|HBG1_HUMAN Hemoglobin subunit gamma-1 OS=Homo sapiens OX=9606 GN=HBG1 PE=1 SV=2,Hs.196565_vn.1 [ENST00000336906]===sp|P69892|HBG2_HUMAN Hemoglobin subunit …
ENST00000000233,P84085	1139	Some	180	1	20498.6	7	23	1	0.00057963	0.4	749298
ENST00000463880,ENST00000303436,P18085	1139	Some	180	2	20479.7	7	24	4	0.000604831	0.4333	778425
ENST00000545855,ENST00000541236,ENST00000539611,ENST00000541959,ENST00000541967,ENST00000536283,ENST00000256682,P61204	1139	Some	181	0	20569.7	10	32	0	0.000801986	0.5967	1026435	Additional IDs concatenated into MaxParsimony group: Hs.143761_vn.3_::_vn.6_::_vn.1_::_vn.5_::_vn.7_::_vn.8_::_vn.9 [ENST00000490705][ENST00000473546][ENST00000541182][ENST00000497165][ENST00000540651][ENST00000272102][ENST00000473949]===sp|P84077|ARF1_HUMAN ADP-ribosylation factor 1 OS=Homo sapiens OX=9606 GN=ARF1 PE=1 SV=2
ENST00000490705,ENST00000473546,ENST00000541182,ENST00000497165,ENST00000540651,ENST00000272102,ENST00000473949,P84077	1139	Some	181	0	20665.7	10	32	0	0.000801986	0.5967	1026435
ENST00000323303,Q9Y3A3	114	Unique	225	1	25997.6	1	1	1	2.0161e-05	0.0444	23057
ENST00000561279	1140	Some	13	0	1428.7	1	1	0	0.000348941	0.6154	26281
P50213	1140	Some	366	10	39548.1	11	21	20	0.000260276	0.3033	517730	Additional IDs concatenated into MaxParsimony group: Hs.166411_vn.7[ENST00000561279]
ENST00000588088,ENST00000592549	1141	Some	11	0	1190.6	1	1	0	0.000412385	0.8182	20911
Q8NHW5	1141	Some	317	0	34324.7	6	24	0	0.000343437	0.2397	633174
ENST00000392514,ENST00000551150,ENST00000228306,P05388	1141	Some	317	3	34233.8	9	33	9	0.000472226	0.4732	932918	Additional IDs concatenated into MaxParsimony group: sp|Q8NHW5|RLA0L_HUMAN 60S acidic ribosomal protein P0-like OS=Homo sapiens OX=9606 GN=RPLP0P6 PE=5 SV=1,Hs.267669_vn.1[ENST00000592549]:::Hs.267669_vn.2[ENST00000588088]
ENST00000193403,P12814	1142	Some	892	2	102975	8	26	6	0.000132222	0.1009	797869
ENST00000366578,P35609	1142	Some	894	1	103770	3	10	1	5.07408e-05	0.0257	255054
Q08043	1142	Some	901	1	103158	4	11	1	5.53813e-05	0.0344	272274
ENST00000252699,O43707	1142	Some	911	5	104770	11	33	13	0.00016432	0.1251	892767
ENST00000279387,ENST00000561610,P60510	1143	Some	307	0	35039.4	2	4	0	5.9104e-05	0.0489	104866
ENST00000221138,P62714	1143	Some	309	1	35534.3	10	23	3	0.000337648	0.3301	648898	Additional IDs concatenated into MaxParsimony group: Hs.149923_vn.1_::_vn.2 [ENST00000279387][ENST00000561610]===sp|P60510|PP4C_HUMAN Serine/threonine-protein phosphatase 4 catalytic subunit OS=Homo sapiens OX=9606 GN=PPP4C PE=1 SV=1
ENST00000481195,P67775	1143	Some	309	1	35553.4	10	22	2	0.000322968	0.3301	614292
ENST00000321613,ENST00000454243,Q92561	1144	Some	330	1	37530.4	3	4	1	5.49846e-05	0.0515	72087
ENST00000373880,Q96FC7	1144	Some	376	8	42441	10	19	16	0.000229224	0.2766	478008
ENST00000321728,P05771	1145	Some	671	0	76801.1	4	6	0	4.05624e-05	0.0402	148156
ENST00000413366,P17252	1145	Some	672	7	76682.1	11	17	11	0.000114756	0.1577	394698	Additional IDs concatenated into MaxParsimony group: Hs.166501_vn.2 [ENST00000321728]===sp|P05771|KPCB_HUMAN Protein kinase C beta type OS=Homo sapiens OX=9606 GN=PRKCB PE=1 SV=4,Hs.126583_vn.4 [ENST00000263431]===sp|P05129|KPCG_HUMAN Protein kinase C gamma type OS=Homo sapiens OX=9606 GN=PRKCG PE=1 SV=3
ENST00000263431,P05129	1145	Some	697	0	78379.2	1	2	0	1.30164e-05	0.0301	82642
Q9UBW5	1146	Some	565	0	61818.8	1	3	0	2.40862e-05	0.0159	71290
ENST00000316724,O00499	1146	Some	593	8	64641.4	9	37	34	0.000283036	0.199	1023908	Additional IDs concatenated into MaxParsimony group: Hs.78053_vn.6 [ENST00000356264]===sp|P49418|AMPH_HUMAN Amphiphysin OS=Homo sapiens OX=9606 GN=AMPH PE=1 SV=1,sp|Q9UBW5|BIN2_HUMAN Bridging integrator 2 OS=Homo sapiens OX=9606 GN=BIN2 PE=1 SV=3
ENST00000356264,P49418	1146	Some	695	0	76192	1	3	0	1.95809e-05	0.0129	71290
ENST00000399798,P36543-2	1147	Some	10	0	1217.6	1	3	0	0.00136087	0.9	65103
ENST00000473248	1147	Some	17	0	1922	1	3	0	0.000800511	0.5294	65103
ENST00000524188,ENST00000306448,ENST00000522587,Q96A05	1147	Some	226	0	26039.9	3	7	0	0.000140503	0.0752	156547
ENST00000253413,P36543	1147	Some	226	6	26110.7	9	21	14	0.000421508	0.3451	564503	Additional IDs concatenated into MaxParsimony group: Hs.250565_vn.1_::_vn.4_::_vn.3 [ENST00000524188][ENST00000306448][ENST00000522587]===sp|Q96A05|VATE2_HUMAN V-type proton ATPase subunit E 2 OS=Homo sapiens OX=9606 GN=ATP6V1E2 PE=1 SV=1,Hs.131100_vn.4[ENST00000473248],Hs.131100_vn.2[ENST00000399798]===sp|P36543-2|VATE1_HUMAN Isoform 2 of V-type proton ATPase subunit E 1 OS=Homo sapiens OX=9606 …
A0A2R8Y619,ENST00000644661	1148	Some	122	0	13465	3	6	0	0.000223093	0.0984	123494
O60814	1148	Some	126	0	13863.6	9	21	0	0.000756039	0.2857	424390
Q93079	1148	Some	126	0	13865.5	9	21	0	0.000756039	0.2857	424390
ENST00000607124,P06899	1148	Some	126	0	13877.6	9	21	0	0.000756039	0.2857	420235
P23527	1148	Some	126	0	13879.5	9	21	0	0.000756039	0.2857	420235
ENST00000314332,ENST00000634910,P62807	1148	Some	126	0	13879.5	9	21	0	0.000756039	0.2857	424390
Q8N257	1148	Some	126	0	13881.5	8	20	0	0.000720037	0.2857	406531
Q16778	1148	Some	126	0	13893.6	9	21	0	0.000756039	0.2857	420235
ENST00000369167,ENST00000420462,Q5QNW6	1148	Some	126	0	13893.6	9	21	0	0.000756039	0.2857	424390
ENST00000449538,ENST00000396980,Q99877	1148	Some	126	0	13895.5	9	21	0	0.000756039	0.2857	424390
ENST00000289316,P58876	1148	Some	126	0	13909.6	9	21	0	0.000756039	0.2857	424390	Additional IDs concatenated into MaxParsimony group: sp|O60814|H2B1K_HUMAN Histone H2B type 1-K OS=Homo sapiens OX=9606 GN=H2BC12 PE=1 SV=3,Hs.180596_vn.1 [ENST00000314332]===Hs.274290_vn.1 [ENST00000634910]===sp|P62807|H2B1C_HUMAN Histone H2B type 1-C/E/F/G/I OS=Homo sapiens OX=9606 GN=H2BC4 PE=1 SV=4,sp|Q16778|H2B2E_HUMAN Histone H2B type 2-E OS=Homo sapiens OX=9606 GN=H2BC21 PE=1 SV=3,Hs.12463…
P57053	1148	Some	126	0	13917.6	8	20	0	0.000720037	0.2857	411343
P33778	1148	Some	126	0	13923.6	9	21	0	0.000756039	0.2857	420235
Q99880	1148	Some	126	0	13925.6	9	21	0	0.000756039	0.2857	424390
Q99879	1148	Some	126	0	13962.6	9	21	0	0.000756039	0.2857	424390
Q96A08	1148	Some	127	0	14140.7	6	14	0	0.000500057	0.2047	265379
Q6DRA6	1148	Some	164	0	17988.5	3	7	0	0.00019362	0.061	154856
Q6DN03	1148	Some	193	0	21440.2	3	7	0	0.000164527	0.0518	154856
ENST00000308153,Q71UI9	1149	Some	128	0	13482.5	2	11	0	0.000389832	0.125	217526
ENST00000296417,P0C0S5	1149	Some	128	0	13526.5	2	11	0	0.000389832	0.125	217526
Q96KK5	1149	Some	128	0	13879.8	5	28	0	0.000992301	0.3594	713586
Q99878	1149	Some	128	0	13909.8	5	28	0	0.000992301	0.3594	713586
Q16777	1149	Some	129	0	13961.8	5	28	0	0.000984608	0.3566	713586
Q9BTM1	1149	Some	129	0	13992.9	5	28	0	0.000984608	0.3566	713586
Q8IUE6	1149	Some	130	0	13968.8	4	28	0	0.000977034	0.3	836436
P0C0S8	1149	Some	130	0	14064.9	5	28	0	0.000977034	0.3538	713586
Q6FI13	1149	Some	130	0	14068.9	5	28	0	0.000977034	0.3538	713586
ENST00000602637,ENST00000314088,Q93077	1149	Some	130	0	14078.9	4	27	0	0.00094214	0.3231	694319
P20671	1149	Some	130	0	14080.9	5	28	0	0.000977034	0.3538	713586
Q7L7L0	1149	Some	130	0	14094.9	4	27	0	0.00094214	0.3231	694319
P04908	1149	Some	130	0	14108.9	4	27	0	0.00094214	0.3231	694319
Q96QV6	1149	Some	131	0	14206.9	6	34	0	0.00117734	0.3511	951225
ENST00000530167,ENST00000375167,P16104	1149	Some	143	0	15117.4	6	34	0	0.00107854	0.3217	951225	Additional IDs concatenated into MaxParsimony group: sp|Q96QV6|H2A1A_HUMAN Histone H2A type 1-A OS=Homo sapiens OX=9606 GN=H2AC1 PE=1 SV=3,sp|P0C0S8|H2A1_HUMAN Histone H2A type 1 OS=Homo sapiens OX=9606 GN=H2AC11 PE=1 SV=2,sp|P20671|H2A1D_HUMAN Histone H2A type 1-D OS=Homo sapiens OX=9606 GN=H2AC7 PE=1 SV=2,sp|Q9BTM1|H2AJ_HUMAN Histone H2A.J OS=Homo sapiens OX=9606 GN=H2AJ PE=1 SV=1,sp|Q16777|H2A…
ENST00000366974,Q17R31	115	Unique	274	1	30296.1	1	1	1	1.65556e-05	0.062	32749
ENST00000262942,Q92747	1150	Some	370	8	41524.7	9	24	23	0.000294242	0.2486	516853
ENST00000431816,ENST00000645391,ENST00000458033,ENST00000451682,ENST00000427217,ENST00000481997,ENST00000455009,O15143	1150	Some	372	3	40905.4	4	5	4	6.09709e-05	0.1317	117677
ENST00000672479,Q9UQM7	1151	Some	478	5	54035.5	7	40	14	0.000379601	0.1967	1170951
ENST00000342666,Q13557	1151	Some	499	2	56315.5	4	30	4	0.000272719	0.1042	845951
ENST00000423381,Q13555	1151	Some	558	4	62549.7	7	49	13	0.000398343	0.1774	1303176
ENST00000395749,Q13554	1151	Some	666	3	72614	6	45	9	0.000306502	0.1066	1121082
ENST00000524596	1152	Some	17	0	1718.8	1	7	0	0.00186786	0.9412	160060
ENST00000278193,Q9NUP9	1152	Some	197	2	21802.5	5	14	4	0.000322372	0.1777	317563
ENST00000552864,O14910	1152	Some	233	2	25962.6	5	12	2	0.000233626	0.1159	267934	Additional IDs concatenated into MaxParsimony group: Hs.148943_vn.1[ENST00000524596]
A0M8Q6	1153	Some	106	0	11228.6	2	16	0	0.000684714	0.3208	527884
P0DOY3	1153	Some	106	0	11240.5	5	35	0	0.00149781	0.7453	1036478
P0CF74	1153	Some	106	0	11251.5	3	22	0	0.000941482	0.4623	688635
P0DOY2	1153	Some	106	0	11268.5	5	35	0	0.00149781	0.7453	1036478
P0CG04	1153	Some	106	0	11322.6	5	26	0	0.00111266	0.7453	749968
B9A064,ENST00000526893	1153	Some	214	0	23030.6	5	26	0	0.000551131	0.3692	749968
P0DOX8	1153	Some	216	0	22798.1	5	26	0	0.000546028	0.3657	749968	Additional IDs concatenated into MaxParsimony group: Hs.254709_vn.1 [ENST00000526893]===sp|B9A064|IGLL5_HUMAN Immunoglobulin lambda-like polypeptide 5 OS=Homo sapiens OX=9606 GN=IGLL5 PE=2 SV=2,sp|P0DOY2|IGLC2_HUMAN Immunoglobulin lambda constant 2 OS=Homo sapiens OX=9606 GN=IGLC2 PE=1 SV=1,sp|P0CG04|IGLC1_HUMAN Immunoglobulin lambda constant 1 OS=Homo sapiens OX=9606 GN=IGLC1 PE=1 SV=1,sp|P0CF74…
ENST00000622277,ENST00000374274,Q9UMY4	1154	Some	162	5	18854.7	6	13	10	0.000364019	0.3704	277084
ENST00000230085,O60493	1154	Some	162	8	18732.7	9	23	20	0.000644033	0.3951	526407
ENST00000457722,Q9NVZ3-4	1155	All	19	0	2144.9	1	2	0	0.000477498	0.7368	63567
ENST00000337132,ENST00000492095,Q9NVZ3	1155	All	263	0	28303.3	1	2	0	3.44961e-05	0.0532	63567	Additional IDs concatenated into MaxParsimony group: Hs.157191_vn.3[ENST00000457722]===sp|Q9NVZ3-4|NECP2_HUMAN Isoform 4 of Adaptin ear-binding coat-associated protein 2 OS=Homo sapiens OX=9606 GN=NECAP2
ENST00000443950,ENST00000357065,ENST00000337970,ENST00000544000,ENST00000356053,P52597	1156	Some	415	1	45624.8	3	10	3	0.000109307	0.106	323763
ENST00000316594,P55795	1156	Some	449	0	49214.3	4	10	0	0.00010103	0.0958	356822
ENST00000393432,ENST00000442819,ENST00000356731,P31943	1156	Some	449	1	49180.4	6	17	1	0.00017175	0.1626	584786	Additional IDs concatenated into MaxParsimony group: Hs.126945_vn.1 [ENST00000316594]===sp|P55795|HNRH2_HUMAN Heterogeneous nuclear ribonucleoprotein H2 OS=Homo sapiens OX=9606 GN=HNRNPH2 PE=1 SV=1
ENST00000530902,ENST00000394409,ENST00000394411,Q00005	1157	Some	443	0	51659.6	2	9	0	9.21582e-05	0.0767	262968
ENST00000380737,P63151	1157	Some	447	2	51641.5	5	13	2	0.000131926	0.1521	357601	Additional IDs concatenated into MaxParsimony group: Hs.175470_vn.2 [ENST00000455566]===sp|Q66LE6|2ABD_HUMAN Serine/threonine-protein phosphatase 2A 55 kDa regulatory subunit B delta isoform OS=Homo sapiens OX=9606 GN=PPP2R2D PE=1 SV=1,Hs.156475_vn.15_::_vn.1_::_vn.17 [ENST00000530902][ENST00000394409][ENST00000394411]===sp|Q00005|2ABB_HUMAN Serine/threonine-protein phosphatase 2A 55 kDa regulato…
ENST00000455566,Q66LE6	1157	Some	453	0	51991.6	3	11	0	0.000110151	0.0993	311287
ENST00000377819,O95197	1158	Some	1032	4	112523	5	11	8	4.83513e-05	0.0397	276302
ENST00000267484,Q16799	1158	Some	776	4	83548	5	10	7	5.84566e-05	0.0722	305021
A0A0B4J2D5	1159	All	268	0	28106.7	5	12	0	0.000203115	0.3134	396026
P0DPI2	1159	All	268	0	28134.7	5	12	0	0.000203115	0.3134	396026	Additional IDs concatenated into MaxParsimony group: sp|A0A0B4J2D5|GAL3B_HUMAN Glutamine amidotransferase-like class 1 domain-containing protein 3B, mitochondrial OS=Homo sapiens OX=9606 GN=GATD3B PE=1 SV=1
ENST00000406452,Q96DB5	116	Unique	314	1	35767.3	1	2	2	2.88932e-05	0.035	52892
ENST00000258198,O43237	1160	Some	492	6	54047.5	7	15	12	0.0001383	0.1565	471802
ENST00000273130,Q9Y6G9	1160	Some	523	2	56526	3	9	6	7.80613e-05	0.0841	273954
ENST00000490520,ENST00000634959	1161	Some	17	0	1907.1	1	5	0	0.00133419	0.6471	89760
ENST00000265431,P05937	1161	Some	261	3	29988	4	9	4	0.000156422	0.2261	227294	Additional IDs concatenated into MaxParsimony group: Hs.172137_vn.4[ENST00000490520]===Hs.282830_vn.1 [ENST00000634959]
ENST00000302628,P22676	1161	Some	271	2	31501.6	3	7	2	0.000117172	0.1107	136550
Q8IZP2	1162	Some	240	0	27371.7	5	30	0	0.000567029	0.225	794651
ENST00000216218,P50502	1162	Some	369	0	41287.5	5	30	0	0.000368799	0.1463	794651	Additional IDs concatenated into MaxParsimony group: sp|Q8IZP2|ST134_HUMAN Putative protein FAM10A4 OS=Homo sapiens OX=9606 GN=ST13P4 PE=5 SV=1,sp|Q8NFI4|F10A5_HUMAN Putative protein FAM10A5 OS=Homo sapiens OX=9606 GN=ST13P5 PE=5 SV=1
Q8NFI4	1162	Some	369	0	41333.3	3	14	0	0.000172106	0.0623	295244
ENST00000377122,O76041	1163	Some	1014	3	116362	4	9	8	4.02624e-05	0.0207	235739
ENST00000172853,P20929	1163	Some	6669	1	772410	2	2	1	1.36039e-06	0.001	41748
ENST00000321341,P23368	1164	Some	584	5	65383.8	6	7	6	5.43726e-05	0.0976	143438
ENST00000543262,ENST00000393324,Q16798	1164	Some	604	3	67007.6	4	5	4	3.75516e-05	0.1407	145232
ENST00000394801,ENST00000338145,ENST00000394803,ENST00000321805,ENST00000394804,ENST00000453744,ENST00000349311,P61077	1165	Some	147	0	16658.4	2	3	0	9.25762e-05	0.2381	68504
ENST00000398734,ENST00000398733,P62837	1165	Some	147	1	16706.4	3	4	1	0.000123435	0.3061	88879	Additional IDs concatenated into MaxParsimony group: Hs.109332_vn.20_::_vn.26_::_vn.4_::_vn.24_::_vn.14_::_vn.28_::_vn.9 [ENST00000394801][ENST00000338145][ENST00000394803][ENST00000321805][ENST00000394804][ENST00000453744][ENST00000349311]===sp|P61077|UB2D3_HUMAN Ubiquitin-conjugating enzyme E2 D3 OS=Homo sapiens OX=9606 GN=UBE2D3 PE=1 SV=1
ENST00000361365,O14602	1166	All	144	0	16414.3	2	4	0	0.000126006	0.1667	121974	Additional IDs concatenated into MaxParsimony group: Hs.173674_vn.1 [ENST00000379607]===sp|P47813|IF1AX_HUMAN Eukaryotic translation initiation factor 1A, X-chromosomal OS=Homo sapiens OX=9606 GN=EIF1AX PE=1 SV=2
ENST00000379607,P47813	1166	All	144	0	16432.2	2	4	0	0.000126006	0.1667	121974
ENST00000334256,O00629	1167	Some	521	1	57832.6	2	10	7	8.70678e-05	0.0595	313406
ENST00000261667,O00505	1167	Some	521	2	57756.8	3	6	3	5.22407e-05	0.0518	145020
ENST00000245304,P10114	1168	Some	183	0	20584.3	1	2	0	4.95763e-05	0.0601	47058
ENST00000342983,ENST00000370874,ENST00000490400,Q9Y3L5	1168	Some	183	0	20713.4	1	2	0	4.95763e-05	0.0601	47058
P61225	1168	Some	183	1	20473.2	2	4	2	9.91526e-05	0.1257	112134	Additional IDs concatenated into MaxParsimony group: Hs.123728_vn.2_::_vn.1_::_vn.3 [ENST00000342983][ENST00000370874][ENST00000490400]===sp|Q9Y3L5|RAP2C_HUMAN Ras-related protein Rap-2c OS=Homo sapiens OX=9606 GN=RAP2C PE=1 SV=1,Hs.125249_vn.2 [ENST00000245304]===sp|P10114|RAP2A_HUMAN Ras-related protein Rap-2a OS=Homo sapiens OX=9606 GN=RAP2A PE=1 SV=1
ENST00000376006,ENST00000356450,Q8NFP7	1169	All	164	0	18470.2	2	3	0	8.29798e-05	0.1463	48713
ENST00000375992,Q96G61	1169	All	164	0	18529.3	2	3	0	8.29798e-05	0.1463	48713
ENST00000415493,Q9NZJ9	1169	All	180	0	20275.2	2	3	0	7.56039e-05	0.1333	48713
A0A024RBG1,ENST00000337179,Q9NZJ9-2	1169	All	181	0	20403.3	2	3	0	7.51862e-05	0.1326	48713	Additional IDs concatenated into MaxParsimony group: Hs.173598_vn.3 [ENST00000415493]===sp|Q9NZJ9|NUDT4_HUMAN Diphosphoinositol polyphosphate phosphohydrolase 2 OS=Homo sapiens OX=9606 GN=NUDT4 PE=1 SV=2,Hs.196368_vn.1 [ENST00000375992]===sp|Q96G61|NUD11_HUMAN Diphosphoinositol polyphosphate phosphohydrolase 3-beta OS=Homo sapiens OX=9606 GN=NUDT11 PE=1 SV=1,Hs.122824_vn.2_::_vn.1 [ENST0000037600…
ENST00000205948,P02749	117	Unique	345	1	38254.6	1	2	2	2.6297e-05	0.0261	50318
Q7L523	1170	Some	313	1	36524.5	2	4	2	5.7971e-05	0.0831	119547	Additional IDs concatenated into MaxParsimony group: Hs.83750_vn.2 [ENST00000262850]===sp|Q5VZM2|RRAGB_HUMAN Ras-related GTP-binding protein B OS=Homo sapiens OX=9606 GN=RRAGB PE=1 SV=1
ENST00000262850,Q5VZM2	1170	Some	374	0	43204.7	1	2	0	2.42579e-05	0.0267	46718
ENST00000337057,ENST00000368128,O43491	1171	Some	1005	2	112501	3	10	8	4.51366e-05	0.0259	229283
Q9Y2J2	1171	Some	1087	5	120585	8	14	10	5.84243e-05	0.0782	293866	Additional IDs concatenated into MaxParsimony group: Hs.159023_vn.26_::_vn.15 [ENST00000343067][ENST00000373798]===sp|P11171|EPB41_HUMAN Protein 4.1 OS=Homo sapiens OX=9606 GN=EPB41 PE=1 SV=4
ENST00000343067,ENST00000373798,P11171	1171	Some	864	0	96939.3	2	2	0	1.05005e-05	0.0174	33029
Q9H4G0	1171	Some	881	1	98424.2	2	2	1	1.02979e-05	0.0204	50857
ENST00000389759,Q99569	1172	Some	1192	0	131769	1	3	0	1.14167e-05	0.0084	56418
ENST00000304623,Q9UQB3	1172	Some	1225	1	132556	2	6	3	2.22183e-05	0.0163	121711	Additional IDs concatenated into MaxParsimony group: Hs.144283_vn.6 [ENST00000389759]===sp|Q99569|PKP4_HUMAN Plakophilin-4 OS=Homo sapiens OX=9606 GN=PKP4 PE=1 SV=2
P22612	1173	All	351	0	40390.8	1	1	0	1.29237e-05	0.0541	25957	Additional IDs concatenated into MaxParsimony group: Hs.142875_vn.6 [ENST00000370689]===sp|P22694|KAPCB_HUMAN cAMP-dependent protein kinase catalytic subunit beta OS=Homo sapiens OX=9606 GN=PRKACB PE=1 SV=2,Hs.288516_vn.4 [ENST00000673550]===Hs.72062_vn.5 [ENST00000308677]===sp|P17612|KAPCA_HUMAN cAMP-dependent protein kinase catalytic subunit alpha OS=Homo sapiens OX=9606 GN=PRKACA PE=1 SV=2
ENST00000308677,ENST00000673550,P17612	1173	All	351	0	40546	1	1	0	1.29237e-05	0.0541	25957
ENST00000370689,P22694	1173	All	351	0	40579	1	1	0	1.29237e-05	0.0541	25957
D6RBM5	1174	All	183	0	20270.9	2	5	0	0.000123941	0.0437	111371
Q6QN14	1174	All	398	0	44643	2	5	0	5.69878e-05	0.0201	111371
D6RJB6	1174	All	530	0	59569.6	2	5	0	4.27946e-05	0.0151	111371
D6RBQ6	1174	All	530	0	59570.6	2	5	0	4.27946e-05	0.0151	111371
C9JVI0	1174	All	530	0	59573.6	2	5	0	4.27946e-05	0.0151	111371
D6R9N7	1174	All	530	0	59600.7	2	5	0	4.27946e-05	0.0151	111371
D6RCP7	1174	All	530	0	59601.7	2	5	0	4.27946e-05	0.0151	111371
D6R901	1174	All	530	0	59602.7	2	5	0	4.27946e-05	0.0151	111371
D6RA61	1174	All	530	0	59614.7	2	5	0	4.27946e-05	0.0151	111371
A8MUK1	1174	All	530	0	59626.7	2	5	0	4.27946e-05	0.0151	111371
C9JPN9	1174	All	530	0	59630.7	2	5	0	4.27946e-05	0.0151	111371
C9JLJ4	1174	All	530	0	59637.7	2	5	0	4.27946e-05	0.0151	111371
Q0WX57	1174	All	530	0	59654.7	2	5	0	4.27946e-05	0.0151	111371
C9JJH3	1174	All	530	0	59829.8	2	5	0	4.27946e-05	0.0151	111371
C9J2P7	1174	All	553	0	62444.1	2	5	0	4.10148e-05	0.0145	111371	Additional IDs concatenated into MaxParsimony group: sp|C9JVI0|U17LB_HUMAN Ubiquitin carboxyl-terminal hydrolase 17-like protein 11 OS=Homo sapiens OX=9606 GN=USP17L11 PE=3 SV=1,sp|D6R9N7|U17LI_HUMAN Ubiquitin carboxyl-terminal hydrolase 17-like protein 18 OS=Homo sapiens OX=9606 GN=USP17L18 PE=3 SV=1,sp|C9JPN9|UL17C_HUMAN Ubiquitin carboxyl-terminal hydrolase 17-like protein 12 OS=Homo sapiens O…
ENST00000369660,P11441	1175	All	157	0	17747.6	1	1	0	2.88932e-05	0.0637	21297	Additional IDs concatenated into MaxParsimony group:
ENST00000438552,P14678	1176	All	240	0	24575.7	2	3	0	5.67029e-05	0.0375	49093	Additional IDs concatenated into MaxParsimony group: Hs.128739_vn.3_::_vn.2_::_vn.11_::_vn.7_::_vn.6_::_vn.8_::_vn.1_::_vn.10_::_vn.9 [ENST00000584968][ENST00000390687][ENST00000642807][ENST00000346403][ENST00000400097][ENST00000400100][ENST00000577565][ENST00000645002][ENST00000579070]===sp|P63162|RSMN_HUMAN Small nuclear ribonucleoprotein-associated protein N OS=Homo sapiens OX=9606 GN=SNRPN PE…
ENST00000584968,ENST00000390687,ENST00000642807,ENST00000346403,ENST00000400097,ENST00000400100,ENST00000577565,ENST00000645002,ENST00000579070,P63162	1176	All	240	0	24580	2	3	0	5.67029e-05	0.0375	49093
P11277	1177	Some	2137	1	246298	5	12	1	2.54725e-05	0.0225	279009
ENST00000356805,Q01082	1177	Some	2364	89	274421	96	303	284	0.000581421	0.437	8592646	Additional IDs concatenated into MaxParsimony group: Hs.173898_vn.5_::_vn.4_::_vn.1 [ENST00000647510][ENST00000533211][ENST00000309996]===sp|O15020|SPTN2_HUMAN Spectrin beta chain, non-erythrocytic 2 OS=Homo sapiens OX=9606 GN=SPTBN2 PE=1 SV=3
ENST00000647510,ENST00000533211,ENST00000309996,O15020	1177	Some	2390	0	271139	6	14	0	2.65721e-05	0.0259	318909
ENST00000352632,ENST00000598249,Q9H254	1177	Some	2564	1	288790	2	5	3	8.84601e-06	0.0031	98465
ENST00000295956,O75369	1178	Some	2602	3	277972	8	12	4	2.09204e-05	0.0196	253474
ENST00000369850,P21333	1178	Some	2647	35	280546	42	69	56	0.000118247	0.2014	1746130
ENST00000325888,Q14315	1178	Some	2725	41	290823	49	83	69	0.000138168	0.2143	2224439
ENST00000562302,ENST00000567555,ENST00000566146,ENST00000565355	1179	Some	13	0	1337.8	1	2	0	0.000697882	0.5385	39984
ENST00000395319,ENST00000564688	1179	Some	14	0	1537.8	1	2	0	0.000648033	0.5	39984
ENST00000491506	1179	Some	14	0	1657.8	1	2	0	0.000648033	0.9286	59653
ENST00000226253,ENST00000584086,ENST00000395321,ENST00000435638,ENST00000460201,P09972	1179	Some	364	22	39413.2	26	113	98	0.00140823	0.6511	3554237
ENST00000412304,ENST00000569545,ENST00000563060,ENST00000643777,P04075	1179	Some	364	23	39377.3	28	124	107	0.00154531	0.7225	3749792	Additional IDs concatenated into MaxParsimony group: Hs.242849_vn.1[ENST00000491506],Hs.109107_vn.2[ENST00000395319]:::Hs.149925_vn.9[ENST00000564688],Hs.149925_vn.18_::_vn.11_::_vn.7[ENST00000562302][ENST00000567555][ENST00000566146]:::Hs.149925_vn.6[ENST00000565355]
ENST00000350763,P24821	118	Unique	2201	1	240682	1	1	1	2.06099e-06	0.0055	28620
ENST00000419959,ENST00000446946,ENST00000297785,P00352	1180	Some	501	9	54808.9	10	19	18	0.000172033	0.2715	481715
ENST00000261733,P05091	1180	Some	517	23	56327.6	24	53	52	0.00046503	0.4603	1545000
ENST00000374291,ENST00000455785,ENST00000357865,ENST00000446334,ENST00000399728,P16949	1181	Some	149	11	17273.9	19	53	37	0.00161356	0.5772	1239474	Additional IDs concatenated into MaxParsimony group: Hs.104435_vn.2 [ENST00000220876]===sp|Q93045|STMN2_HUMAN Stathmin-2 OS=Homo sapiens OX=9606 GN=STMN2 PE=1 SV=3,Hs.15592_vn.5 [ENST00000265770]===sp|Q9H169|STMN4_HUMAN Stathmin-4 OS=Homo sapiens OX=9606 GN=STMN4 PE=1 SV=1
ENST00000220876,Q93045	1181	Some	179	0	20796.9	8	16	0	0.000405473	0.1564	340047
ENST00000265770,Q9H169	1181	Some	189	0	22039.2	4	6	0	0.000144007	0.0476	128453
ENST00000452673,ENST00000247461,ENST00000639938,P27824	1181	Some	592	3	67507.8	4	6	5	4.59753e-05	0.0591	157659
ENST00000427926,P53675	1182	Some	1640	0	186892	7	22	0	6.08519e-05	0.0482	512052
ENST00000269122,Q00610	1182	Some	1675	18	191474	25	80	58	0.000216656	0.206	2395502	Additional IDs concatenated into MaxParsimony group: Hs.70371_vn.10 [ENST00000427926]===sp|P53675|CLH2_HUMAN Clathrin heavy chain 2 OS=Homo sapiens OX=9606 GN=CLTCL1 PE=1 SV=2
ENST00000463913,ENST00000469161,ENST00000483792,ENST00000486346,ENST00000494205,ENST00000495450,ENST00000496782	1183	Some	24	0	2484.2	1	4	0	0.000756039	0.6667	108026
ENST00000375787,ENST00000375792,ENST00000375789,ENST00000436437,ENST00000416410,ENST00000400062,ENST00000400063,ENST00000444060,ENST00000439767,ENST00000383409,ENST00000424790,ENST00000413655,ENST00000427351,ENST00000447101,ENST00000449216,ENST00000434279,ENST00000457271,ENST00000426149,ENST00000434464,ENST00000427126,ENST00000437358,ENST00000451411,ENST00000417916,ENST00000437889,ENST00000430482…	1183	Some	285	10	29607.4	12	31	25	0.000493415	0.4807	933855
ENST00000284031,O94760	1183	Some	285	17	31083.9	18	66	64	0.0010505	0.5228	1920190	Additional IDs concatenated into MaxParsimony group: Hs.206395_vn.1[ENST00000486346]===Hs.213722_vn.9 [ENST00000483792]===Hs.225635_vn.4 [ENST00000463913]===Hs.226634_vn.4 [ENST00000494205]===Hs.227317_vn.6 [ENST00000496782]===Hs.228128_vn.3 [ENST00000469161]===Hs.233076_vn.3 [ENST00000495450]
ENST00000530140,ENST00000321760,P59282	1184	Some	170	0	18473.1	2	5	0	0.000133419	0.0588	105839
ENST00000562206,ENST00000290942,ENST00000564104,ENST00000393957,Q9BW30	1184	Some	176	14	18955.6	16	79	74	0.00203615	0.6364	2124467	Additional IDs concatenated into MaxParsimony group: Hs.179636_vn.10_::_vn.3 [ENST00000530140][ENST00000321760]===sp|P59282|TPPP2_HUMAN Tubulin polymerization-promoting protein family member 2 OS=Homo sapiens OX=9606 GN=TPPP2 PE=1 SV=2
ENST00000314888,Q9Y490	1185	Some	2541	18	269581	21	33	30	5.89121e-05	0.1173	1026384
ENST00000561311,Q9Y4G6	1185	Some	2542	4	271425	7	15	12	2.67677e-05	0.0539	445020
ENST00000626972,P50990-2	1186	Some	12	0	1419.7	1	3	0	0.00113406	0.9167	80039
ENST00000286788,P50990	1186	Some	548	16	59564.5	17	37	34	0.000306278	0.3558	1011298	Additional IDs concatenated into MaxParsimony group: Hs.156261_vn.7[ENST00000626972]===sp|P50990-2|TCPQ_HUMAN Isoform 2 of T-complex protein 1 subunit theta OS=Homo sapiens OX=9606 GN=CCT8
ENST00000541978,P16520	1187	Some	340	0	37178.9	2	8	0	0.000106735	0.05	161465
ENST00000468623,ENST00000232564,Q9HAV0	1187	Some	340	4	37525	8	27	8	0.00036023	0.2971	660712
ENST00000431068,ENST00000393926,ENST00000303210,ENST00000393924,ENST00000451587,ENST00000412215,P62879	1187	Some	340	5	37289	12	57	28	0.000760486	0.5088	1873151
ENST00000437146,ENST00000434686,ENST00000610897,ENST00000378609,P62873	1187	Some	340	9	37335	15	71	47	0.000947272	0.6029	2227693	Additional IDs concatenated into MaxParsimony group: Hs.111664_vn.7 [ENST00000541978]===sp|P16520|GBB3_HUMAN Guanine nucleotide-binding protein G(I)/G(S)/G(T) subunit beta-3 OS=Homo sapiens OX=9606 GN=GNB3 PE=1 SV=1
Q5JWF2	1188	Some	1037	0	110938	2	10	0	4.37438e-05	0.0309	264482
ENST00000369851,P08754	1188	Some	354	1	40488.3	6	36	2	0.000461312	0.2147	969967
ENST00000648306,ENST00000648953,ENST00000648412,ENST00000351004,ENST00000649855,ENST00000649225,ENST00000649267,ENST00000648877,ENST00000648476,ENST00000649487,ENST00000648663,ENST00000648832,P63096	1188	Some	354	3	40317.2	9	44	6	0.000563825	0.322	1229521
ENST00000638705,ENST00000262493,P09471	1188	Some	354	8	40006.9	11	34	23	0.000435683	0.3672	830553
P04899	1188	Some	355	10	40407	16	67	29	0.000856134	0.5662	1999190	Additional IDs concatenated into MaxParsimony group: Hs.87460_vn.37 [ENST00000371085]===sp|P63092|GNAS2_HUMAN Guanine nucleotide-binding protein G(s) subunit alpha isoforms short OS=Homo sapiens OX=9606 GN=GNAS PE=1 SV=1
ENST00000439174,Q14344	1188	Some	377	8	44003.7	9	19	15	0.000228616	0.2573	507920
ENST00000371085,P63092	1188	Some	394	0	45617.9	2	10	0	0.000115133	0.0812	264482
ENST00000599859,ENST00000618429	1189	Some	10	0	1200.6	1	5	0	0.00226812	0.7	90517
ENST00000312150,Q7Z3Z0	1189	Some	450	1	49269.4	2	4	1	4.03221e-05	0.02	79588
ENST00000246635,P13646	1189	Some	458	0	49539.4	2	6	0	5.94266e-05	0.0415	106168
ENST00000301656,Q7Z3Y8	1189	Some	459	0	49773.5	2	4	0	3.95314e-05	0.0458	80824
Q7Z3Y7	1189	Some	464	0	50517.9	2	8	0	7.82109e-05	0.0345	155690
ENST00000269576,P13645	1189	Some	584	1	58773.7	18	50	2	0.000388376	0.3356	1467147	Additional IDs concatenated into MaxParsimony group: sp|Q7Z3Y7|K1C28_HUMAN Keratin, type I cytoskeletal 28 OS=Homo sapiens OX=9606 GN=KRT28 PE=1 SV=2,Hs.171446_vn.1 [ENST00000301656]===sp|Q7Z3Y8|K1C27_HUMAN Keratin, type I cytoskeletal 27 OS=Homo sapiens OX=9606 GN=KRT27 PE=1 SV=2,Hs.171401_vn.1 [ENST00000246635]===sp|P13646|K1C13_HUMAN Keratin, type I cytoskeletal 13 OS=Homo sapiens OX=9606 GN=K…
ENST00000246662,P35527	1189	Some	623	1	62008.8	11	25	3	0.000182032	0.191	713681
ENST00000473645,ENST00000462725,ENST00000471885,ENST00000461494,ENST00000497056,ENST00000470131,ENST00000392750,ENST00000475915,Q9BUL8	119	Unique	212	1	24667.8	1	1	1	2.13973e-05	0.0472	27601
ENST00000553007	1190	Some	19	0	1846	1	4	0	0.000954996	0.5789	92819
ENST00000262030,P06576	1190	Some	529	15	56506.6	16	81	77	0.000694584	0.3913	2253936	Additional IDs concatenated into MaxParsimony group: Hs.110955_vn.5[ENST00000553007]
ENST00000345146,ENST00000415913,ENST00000484575,ENST00000451391,ENST00000446179,O75874	1191	Some	414	9	46611.5	10	18	17	0.000197227	0.2609	489007
ENST00000330062,P48735	1191	Some	452	13	50858.9	14	30	29	0.000301077	0.2965	921050
ENST00000289228,P42025	1192	Some	376	4	42248.7	10	31	9	0.000373998	0.2686	875901
ENST00000369905,P61163	1192	Some	376	6	42568.9	12	41	19	0.000494642	0.4016	1293986
ENST00000313486,Q00169	1193	Some	270	10	31768	12	22	20	0.000369619	0.4481	614860
ENST00000335272,P48739	1193	Some	271	1	31501.9	3	3	1	5.02166e-05	0.0627	57797
ENST00000263168,P52907	1194	Some	286	3	32884.3	6	13	6	0.000206192	0.2238	338668
ENST00000361183,P47755	1194	Some	286	7	32910.6	10	25	18	0.000396524	0.465	755057
ENST00000302763,P35221	1195	Some	906	1	99990.5	3	5	1	2.50344e-05	0.0508	133830
ENST00000402739,P26232	1195	Some	953	11	105229	13	25	21	0.000118999	0.1899	716554
ENST00000535090	1196	Some	19	0	1808.9	1	4	0	0.000954996	0.5789	82893
ENST00000543796,P62826	1196	Some	216	9	24389.6	10	38	34	0.000798041	0.4167	963607	Additional IDs concatenated into MaxParsimony group: Hs.132341_vn.9[ENST00000535090]
ENST00000445273	1197	Some	21	0	2117.1	1	3	0	0.000648033	0.619	79334
ENST00000296464,O95757	1197	Some	839	0	94434.5	1	1	0	5.40671e-06	0.0167	36196
ENST00000304858,P34932	1197	Some	840	11	94253.2	13	20	17	0.000108006	0.15	508455	Additional IDs concatenated into MaxParsimony group: Hs.164070_vn.1 [ENST00000296464]===sp|O95757|HS74L_HUMAN Heat shock 70 kDa protein 4L OS=Homo sapiens OX=9606 GN=HSPA4L PE=1 SV=3,Hs.120694_vn.5[ENST00000445273]
ENST00000320027,Q92598	1197	Some	858	7	96785.6	10	16	10	8.45917e-05	0.1107	400664
A0A1B0GUS4,ENST00000638137,ENST00000635918	1198	Some	154	0	17846.1	4	13	0	0.000382929	0.3636	338197
ENST00000342192,P68036	1198	Some	154	5	17832.2	9	28	15	0.000824769	0.6948	730929	Additional IDs concatenated into MaxParsimony group: Hs.236444_vn.2_::_vn.1 [ENST00000638137][ENST00000635918]===sp|A0A1B0GUS4|UB2L5_HUMAN Ubiquitin-conjugating enzyme E2 L5 OS=Homo sapiens OX=9606 GN=UBE2L5 PE=2 SV=1
O60361	1199	Some	137	1	15501	4	17	1	0.00056289	0.2117	357342
ENST00000512737,ENST00000513177,ENST00000503064,ENST00000514264,ENST00000393190,P22392	1199	Some	152	2	17268.9	8	52	15	0.00155187	0.4539	1137326
ENST00000393196,P15531	1199	Some	152	3	17119.7	7	40	15	0.00119375	0.3553	882154
ENST00000437397,ENST00000393088,ENST00000404814,ENST00000449399,ENST00000355814,ENST00000440909,ENST00000393087,ENST00000448921,ENST00000636712,ENST00000627096,ENST00000629092,ENST00000629711,ENST00000627178,ENST00000627595,ENST00000627097,P01009	12	Unique	418	15	46689	15	46	46	0.000499203	0.4163	1250235
Q96SZ5	120	Unique	270	2	29713.9	2	2	2	3.36017e-05	0.0667	45424
ENST00000312352,ENST00000547587,ENST00000359794,ENST00000550924,ENST00000550345,P08237	1200	Some	780	7	85110.4	10	20	16	0.000116314	0.0885	437477
ENST00000349048,P17858	1200	Some	780	8	84946.1	10	22	19	0.000127945	0.1974	763042
ENST00000381125,Q01813	1200	Some	784	9	85523.5	11	21	19	0.000121506	0.1199	529045
ENST00000448903,O94973	1201	Some	939	6	103877	11	24	13	0.000115942	0.1757	721667	Additional IDs concatenated into MaxParsimony group: Hs.196961_vn.6 [ENST00000359032]===sp|O95782|AP2A1_HUMAN AP-2 complex subunit alpha-1 OS=Homo sapiens OX=9606 GN=AP2A1 PE=1 SV=3
ENST00000359032,O95782	1201	Some	977	0	107460	5	11	0	5.10732e-05	0.0399	338267
P23526	1202	Some	432	8	47667.2	9	15	13	0.000157508	0.1875	395879	Additional IDs concatenated into MaxParsimony group: Hs.158467_vn.1 [ENST00000325006]===sp|Q96HN2|SAHH3_HUMAN Adenosylhomocysteinase 3 OS=Homo sapiens OX=9606 GN=AHCYL2 PE=1 SV=1
ENST00000369799,O43865	1202	Some	530	2	58895.4	8	17	4	0.000145502	0.134	396107
ENST00000325006,Q96HN2	1202	Some	611	0	66660.5	6	13	0	9.65156e-05	0.0835	293984
B2RPK0	1203	Some	211	1	24204.8	5	10	1	0.000214987	0.1137	234339
ENST00000339872,ENST00000341423,ENST00000405805,ENST00000399494,P09429	1203	Some	215	3	24860.2	7	19	10	0.000400876	0.2558	535770
ENST00000521644,ENST00000519638,O94905	1204	Some	339	3	37797.4	8	11	4	0.000147193	0.2124	276873	Additional IDs concatenated into MaxParsimony group: Hs.107566_vn.1_::_vn.3_::_vn.2 [ENST00000370408][ENST00000407654][ENST00000421367]===sp|O75477|ERLN1_HUMAN Erlin-1 OS=Homo sapiens OX=9606 GN=ERLIN1 PE=1 SV=2
ENST00000370408,ENST00000407654,ENST00000421367,O75477	1204	Some	348	0	39128.4	5	7	0	9.1246e-05	0.1063	182570
ENST00000597595,O60234	1205	Some	142	0	16772.4	1	4	0	0.000127781	0.0634	84149
ENST00000616146,ENST00000358056,P60983	1205	Some	142	4	16684.5	6	19	12	0.000606961	0.3662	531448	Additional IDs concatenated into MaxParsimony group: Hs.130755_vn.6 [ENST00000597595]===sp|O60234|GMFG_HUMAN Glia maturation factor gamma OS=Homo sapiens OX=9606 GN=GMFG PE=1 SV=1,Hs.197045_vn.1[ENST00000553333]
ENST00000553333	1205	Some	8	0	1001.5	1	3	0	0.00170109	0.875	51814
ENST00000449889,ENST00000393930,ENST00000310706,ENST00000424457,ENST00000437369,ENST00000437187,ENST00000393931,ENST00000420370,ENST00000591690,P14923	1206	Some	745	0	81674.7	2	4	0	2.43556e-05	0.0242	76509
ENST00000396183,ENST00000645320,ENST00000644867,ENST00000642426,ENST00000396185,ENST00000643031,ENST00000642992,ENST00000433400,ENST00000647390,ENST00000646369,ENST00000405570,ENST00000441708,ENST00000349496,ENST00000645210,ENST00000643992,ENST00000643297,ENST00000647413,ENST00000450969,ENST00000431914,ENST00000642315,ENST00000645982,ENST00000643541,P35222	1206	Some	781	5	85424.2	7	16	12	9.29318e-05	0.1498	405702	Additional IDs concatenated into MaxParsimony group: Hs.173801_vn.3_::_vn.9_::_vn.10_::_vn.6_::_vn.8_::_vn.12_::_vn.7_::_vn.5_::_vn.4 [ENST00000449889][ENST00000393930][ENST00000310706][ENST00000424457][ENST00000437369][ENST00000437187][ENST00000393931][ENST00000420370][ENST00000591690]===sp|P14923|PLAK_HUMAN Junction plakoglobin OS=Homo sapiens OX=9606 GN=JUP PE=1 SV=3
ENST00000347528,P16157	1207	Some	1881	0	206119	1	1	0	2.41161e-06	0.0058	24696
ENST00000357077,Q01484	1207	Some	3957	7	433430	10	12	9	1.37566e-05	0.026	283942	Additional IDs concatenated into MaxParsimony group: Hs.151150_vn.20 [ENST00000280772]===sp|Q12955|ANK3_HUMAN Ankyrin-3 OS=Homo sapiens OX=9606 GN=ANK3 PE=1 SV=3,Hs.29534_vn.13 [ENST00000347528]===sp|P16157|ANK1_HUMAN Ankyrin-1 OS=Homo sapiens OX=9606 GN=ANK1 PE=1 SV=3
ENST00000280772,Q12955	1207	Some	4377	0	480096	2	2	0	2.07276e-06	0.005	53375
ENST00000269143,Q9Y4W6	1207	Some	797	1	88510.2	2	2	1	1.13833e-05	0.0552	48757
ENST00000379262,ENST00000637463,Q9NXA8-2	1208	Some	14	0	1551.9	1	3	0	0.00097205	0.5	51382
ENST00000271308,P28066	1208	Some	241	3	26376.2	4	18	15	0.000338806	0.1992	455649
ENST00000591111,Q8WZ42	1208	Some	34350	3	3.81363e+06	4	7	4	9.24414e-07	0.0002	110376	Additional IDs concatenated into MaxParsimony group: Hs.124523_vn.2[ENST00000637463]:::Hs.124523_vn.3[ENST00000379262]===sp|Q9NXA8-2|SIR5_HUMAN Isoform 2 of NAD-dependent protein deacylase sirtuin-5, mitochondrial OS=Homo sapiens OX=9606 GN=SIRT5,Hs.228538_vn.5[ENST00000667311]
ENST00000667311	1208	Some	7	0	754.5	1	3	0	0.0019441	1	51382
ENST00000380542,ENST00000619695,Q99733	1209	Some	375	4	42778.9	6	19	15	0.000229836	0.1653	435921
ENST00000618691,ENST00000261182,P55209	1209	Some	391	2	45327.9	4	14	10	0.000162423	0.0997	374212
ENST00000614294,ENST00000614411,ENST00000617516,O95147	121	Unique	198	1	22222.5	1	2	2	4.58205e-05	0.0758	43327
ENST00000336079,ENST00000360160,O15523	1210	Some	660	0	73090.1	3	5	0	3.43654e-05	0.0409	108139
ENST00000629496,ENST00000629785,ENST00000644876,ENST00000630255,ENST00000478993,O00571	1210	Some	662	3	73180	6	10	5	6.85231e-05	0.1133	288709	Additional IDs concatenated into MaxParsimony group: Hs.67048_vn.5_::_vn.1 [ENST00000336079][ENST00000360160]===sp|O15523|DDX3Y_HUMAN ATP-dependent RNA helicase DDX3Y OS=Homo sapiens OX=9606 GN=DDX3Y PE=1 SV=2
ENST00000215812,Q9UDX4	1211	Some	400	0	46000.4	2	3	0	3.40217e-05	0.1	94317
ENST00000615189,O76054	1211	Some	403	4	46097.6	6	8	5	9.00493e-05	0.2506	234921	Additional IDs concatenated into MaxParsimony group: Hs.100012_vn.6 [ENST00000215812]===sp|Q9UDX4|S14L3_HUMAN SEC14-like protein 3 OS=Homo sapiens OX=9606 GN=SEC14L3 PE=1 SV=1
ENST00000378916,O75935-3	1212	Some	14	0	1516.9	1	1	0	0.000324017	0.5714	13563
ENST00000259632,O75935	1212	Some	186	5	21088.2	6	9	8	0.000219495	0.2419	191973	Additional IDs concatenated into MaxParsimony group: Hs.137100_vn.7[ENST00000378916]===sp|O75935-3|DCTN3_HUMAN Isoform 3 of Dynactin subunit 3 OS=Homo sapiens OX=9606 GN=DCTN3
O43423	1213	Some	234	0	26727.6	1	2	0	3.87712e-05	0.047	46957
ENST00000465139,P39687	1213	Some	249	2	28550.3	5	14	6	0.000255049	0.2329	407494	Additional IDs concatenated into MaxParsimony group: sp|O43423|AN32C_HUMAN Acidic leucine-rich nuclear phosphoprotein 32 family member C OS=Homo sapiens OX=9606 GN=ANP32C PE=2 SV=1
ENST00000339399,Q92688	1213	Some	251	1	28752.3	3	7	1	0.000126508	0.1673	223461
ENST00000273047,P20339	1214	Some	215	2	23625.8	4	9	2	0.000189889	0.2233	209856
ENST00000360299,ENST00000548068,ENST00000553116,ENST00000551459,P61020	1214	Some	215	3	23673.9	5	17	10	0.000358679	0.3116	463559
ENST00000346213,ENST00000552162,ENST00000550406,ENST00000550504,ENST00000546881,ENST00000551338,ENST00000393860,P51148	1214	Some	216	4	23449.8	6	13	6	0.000273014	0.2778	276146
ENST00000414820,ENST00000272610,Q6P2I3	1215	Some	314	0	34573.1	3	7	0	0.000101126	0.1369	229263
ENST00000447036,ENST00000233379,Q96GK7	1215	Some	314	2	34556.1	5	9	2	0.000130019	0.2166	270039	Additional IDs concatenated into MaxParsimony group: Hs.144199_vn.5_::_vn.4 [ENST00000414820][ENST00000272610]===sp|Q6P2I3|FAH2B_HUMAN Fumarylacetoacetate hydrolase domain-containing protein 2B OS=Homo sapiens OX=9606 GN=FAHD2B PE=1 SV=1
ENST00000597451,ENST00000442744,ENST00000595158,ENST00000598780,ENST00000596304,ENST00000599595,ENST00000595683,ENST00000430157,ENST00000596273,P62987	1216	All	128	0	14700.9	4	90	0	0.00318954	0.3672	2316509
ENST00000404735,ENST00000402285,ENST00000272317,ENST00000449323,P62979	1216	All	156	0	17935.5	4	90	0	0.00261706	0.3013	2316509
ENST00000395837,ENST00000614404,ENST00000395839,ENST00000577640,ENST00000577958,ENST00000302182,P0CG47	1216	All	229	0	25727.8	4	90	0	0.0017828	0.6157	2316509
ENST00000540700,ENST00000541645,ENST00000542416,ENST00000546271,ENST00000535859,ENST00000535131,ENST00000540351,ENST00000339647,ENST00000536769,P0CG48	1216	All	685	0	76973.5	4	90	0	0.000596001	0.6175	2316509	Additional IDs concatenated into MaxParsimony group: Hs.170315_vn.8_::_vn.2_::_vn.1_::_vn.4_::_vn.6_::_vn.3 [ENST00000395837][ENST00000614404][ENST00000395839][ENST00000577640][ENST00000577958][ENST00000302182]===sp|P0CG47|UBB_HUMAN Polyubiquitin-B OS=Homo sapiens OX=9606 GN=UBB PE=1 SV=1,Hs.143947_vn.4_::_vn.3_::_vn.7_::_vn.2 [ENST00000404735][ENST00000402285][ENST00000272317][ENST00000449323]==…
ENST00000377595,P15374	1217	All	230	0	26148	5	6	0	0.000118336	0.2522	139442	Additional IDs concatenated into MaxParsimony group:
ENST00000376573,P48426	1218	Some	406	1	46177.5	3	4	2	4.46919e-05	0.0788	167525	Additional IDs concatenated into MaxParsimony group: Hs.276293_vn.3 [ENST00000619039]===sp|P78356|PI42B_HUMAN Phosphatidylinositol 5-phosphate 4-kinase type-2 beta OS=Homo sapiens OX=9606 GN=PIP4K2B PE=1 SV=1
ENST00000619039,P78356	1218	Some	416	0	47329.8	2	2	0	2.18088e-05	0.0433	93202
ENST00000242776,O00148	1219	All	427	0	49079.9	3	5	0	5.31175e-05	0.0749	115824
ENST00000400295,ENST00000412330,ENST00000416863,ENST00000431360,ENST00000430784,ENST00000441425,ENST00000456476,ENST00000458640,ENST00000396172,Q13838	1219	All	428	0	48941.9	3	5	0	5.29934e-05	0.0748	115824	Additional IDs concatenated into MaxParsimony group: Hs.123136_vn.20 [ENST00000242776]===sp|O00148|DX39A_HUMAN ATP-dependent RNA helicase DDX39A OS=Homo sapiens OX=9606 GN=DDX39A PE=1 SV=2
ENST00000584164,ENST00000648839,ENST00000583515,ENST00000582556,P61254	122	Unique	145	2	17229.5	2	2	2	6.25687e-05	0.069	44050
ENST00000272217,Q96BM9	1220	Some	186	1	21384	3	4	1	9.75534e-05	0.2151	110217
ENST00000611208,Q9NVJ2	1220	Some	186	1	21507.1	3	4	1	9.75534e-05	0.1398	96734
ENST00000372792,ENST00000372805,ENST00000372797,Q01518	1221	Some	475	19	51850.7	20	76	73	0.000725797	0.3768	2234695
ENST00000229922,P40123	1221	Some	477	3	52772.8	4	7	4	6.65694e-05	0.0545	147091
ENST00000293373,P55160	1222	Some	1127	0	128053	1	1	0	4.02505e-06	0.0098	19347
ENST00000361354,Q9Y2A7	1222	Some	1128	2	128688	3	6	5	2.41289e-05	0.0399	160791	Additional IDs concatenated into MaxParsimony group: Hs.123338_vn.4 [ENST00000293373]===sp|P55160|NCKPL_HUMAN Nck-associated protein 1-like OS=Homo sapiens OX=9606 GN=NCKAP1L PE=1 SV=3
A0A0C4DH25,ENST00000390270	1223	Some	116	0	12489.2	1	3	0	0.000117316	0.1379	113396
ENST00000492167,ENST00000632822,P01619	1223	Some	116	1	12531.3	2	5	2	0.000195527	0.2155	155012	Additional IDs concatenated into MaxParsimony group: Hs.211625_vn.1 [ENST00000390270]===sp|A0A0C4DH25|KVD20_HUMAN Immunoglobulin kappa variable 3D-20 OS=Homo sapiens OX=9606 GN=IGKV3D-20 PE=3 SV=1
ENST00000393346,Q13492	1224	All	652	0	70692	2	9	0	6.26167e-05	0.0307	191337
ENST00000439399,ENST00000369694,ENST00000521743,O60641	1224	All	907	0	92426	2	9	0	4.50122e-05	0.0221	191337	Additional IDs concatenated into MaxParsimony group: Hs.73921_vn.5 [ENST00000393346]===sp|Q13492|PICAL_HUMAN Phosphatidylinositol-binding clathrin assembly protein OS=Homo sapiens OX=9606 GN=PICALM PE=1 SV=2
ENST00000592287,ENST00000425528,O14787	1225	All	897	0	101304	2	3	0	1.51713e-05	0.019	66650
ENST00000337273,Q92973	1225	All	898	0	102271	2	3	0	1.51544e-05	0.0189	66650	Additional IDs concatenated into MaxParsimony group: Hs.105576_vn.5_::_vn.11 [ENST00000592287][ENST00000425528]===sp|O14787|TNPO2_HUMAN Transportin-2 OS=Homo sapiens OX=9606 GN=TNPO2 PE=1 SV=3
A0A075B6P5,P01615	1226	All	120	0	12930.4	1	2	0	7.56039e-05	0.1083	58567
A2NJV5	1226	All	120	0	13058.6	1	2	0	7.56039e-05	0.1083	58567
A0A075B6S2,ENST00000491977	1226	All	120	0	13116.6	1	2	0	7.56039e-05	0.1083	58567
P06310	1226	All	120	0	13158.5	1	2	0	7.56039e-05	0.1083	58567
A0A075B6S6	1226	All	120	0	13188.5	1	2	0	7.56039e-05	0.1083	58567
A0A0A0MRZ7	1226	All	120	0	13270.5	1	2	0	7.56039e-05	0.1083	58567
A0A087WW87,P01614	1226	All	121	0	13283.6	1	2	0	7.4979e-05	0.1074	58567	Additional IDs concatenated into MaxParsimony group: sp|A2NJV5|KV229_HUMAN Immunoglobulin kappa variable 2-29 OS=Homo sapiens OX=9606 GN=IGKV2-29 PE=3 SV=2,sp|A0A075B6S6|KVD30_HUMAN Immunoglobulin kappa variable 2D-30 OS=Homo sapiens OX=9606 GN=IGKV2D-30 PE=3 SV=1,sp|A0A0A0MRZ7|KVD26_HUMAN Immunoglobulin kappa variable 2D-26 OS=Homo sapiens OX=9606 GN=IGKV2D-26 PE=3 SV=1,sp|P06310|KV230_HUMAN Imm…
ENST00000332859,P55854	1227	All	103	0	11611.7	1	1	0	4.40411e-05	0.1165	28674	Additional IDs concatenated into MaxParsimony group: sp|Q6EEV6|SUMO4_HUMAN Small ubiquitin-related modifier 4 OS=Homo sapiens OX=9606 GN=SUMO4 PE=1 SV=2,Hs.188612_vn.3 [ENST00000420826]===sp|P61956|SUMO2_HUMAN Small ubiquitin-related modifier 2 OS=Homo sapiens OX=9606 GN=SUMO2 PE=1 SV=3
Q6EEV6	1227	All	95	0	10660.4	1	1	0	4.77498e-05	0.1263	28674
ENST00000420826,P61956	1227	All	95	0	10846.4	1	1	0	4.77498e-05	0.1263	28674
ENST00000308342,Q86XE0	1228	All	403	0	46351.9	1	1	0	1.12562e-05	0.0372	30909
Q9UNH7	1228	All	406	0	46601.7	1	1	0	1.1173e-05	0.0369	30909	Additional IDs concatenated into MaxParsimony group: Hs.172803_vn.8 [ENST00000308342]===sp|Q86XE0|SNX32_HUMAN Sorting nexin-32 OS=Homo sapiens OX=9606 GN=SNX32 PE=1 SV=1
ENST00000164139,P11217	1229	Some	842	25	97012.6	34	104	70	0.000560295	0.4216	2827896
ENST00000216962,P11216	1229	Some	843	27	96616.5	35	107	77	0.000575773	0.4009	3021047	Additional IDs concatenated into MaxParsimony group: Hs.100504_vn.4 [ENST00000216392]===sp|P06737|PYGL_HUMAN Glycogen phosphorylase, liver form OS=Homo sapiens OX=9606 GN=PYGL PE=1 SV=4
ENST00000216392,P06737	1229	Some	847	0	97069	7	27	0	0.000144602	0.0838	719853
ENST00000358544,Q7Z7G8	123	Unique	4022	1	448360	1	1	1	1.12785e-06	0.0032	24031
ENST00000445286	1230	Some	24	0	2711.4	1	6	0	0.00113406	0.5833	146145
A6NNZ2,ENST00000308911	1230	Some	444	0	49522.6	10	216	0	0.00220682	0.2095	4394600
Q3ZCM7	1230	Some	444	0	49725.9	10	135	0	0.00137926	0.223	2943086
ENST00000601640,P04350	1230	Some	444	4	49535.9	26	691	46	0.00705977	0.7928	22002798
ENST00000327892,ENST00000383564,ENST00000419792,ENST00000421473,ENST00000422650,ENST00000422674,ENST00000432462,ENST00000436628,P07437	1230	Some	444	5	49621	27	826	42	0.00843903	0.8018	25456648
ENST00000340384,P68371	1230	Some	445	1	49781	27	853	10	0.00869529	0.8	26278509
ENST00000259818,Q9BVA1	1230	Some	445	2	49902.9	28	884	10	0.0090113	0.7933	26735247	Additional IDs concatenated into MaxParsimony group: sp|Q3ZCM7|TBB8_HUMAN Tubulin beta-8 chain OS=Homo sapiens OX=9606 GN=TUBB8 PE=1 SV=2,Hs.173213_vn.1 [ENST00000308911]===sp|A6NNZ2|TBB8B_HUMAN Tubulin beta 8B OS=Homo sapiens OX=9606 GN=TUBB8B PE=1 SV=1,Hs.254381_vn.1[ENST00000445286]
ENST00000333628,Q13885	1230	Some	445	3	49856.9	28	887	36	0.00904188	0.7933	26602171
ENST00000317702,ENST00000590693,Q9BUF5	1230	Some	446	2	49807	15	340	29	0.00345811	0.3475	9043880
ENST00000315491,Q13509	1230	Some	450	8	50382.2	25	550	66	0.00554428	0.6889	15022518
ENST00000217133,Q9H4B7	1230	Some	451	1	50276.5	8	89	1	0.000895176	0.0843	1906764
ENST00000380191,P50395	1231	Some	445	8	50612.9	17	122	29	0.00124364	0.4809	4109117
ENST00000447750,P31150	1231	Some	447	14	50532.1	23	127	34	0.00128882	0.566	4169960
P49448	1232	Some	558	0	61377.4	16	41	0	0.000333307	0.2867	1068187
ENST00000277865,P00367	1232	Some	558	6	61341.2	22	62	21	0.000504026	0.448	1772878	Additional IDs concatenated into MaxParsimony group: sp|P49448|DHE4_HUMAN Glutamate dehydrogenase 2, mitochondrial OS=Homo sapiens OX=9606 GN=GLUD2 PE=1 SV=2
ENST00000373156,ENST00000644144,P00568	1233	Some	194	21	21603.3	22	97	84	0.00226812	0.6959	2478132
ENST00000354567,Q9Y6K8	1233	Some	562	1	63275.1	2	16	3	0.000129145	0.016	318902
ENST00000248633,O43933	1234	Some	1283	0	142760	1	2	0	7.07129e-06	0.0094	60509
Q8IYT4	1234	Some	538	0	61196.5	1	2	0	1.68633e-05	0.0223	60509
ENST00000358901,P55072	1234	Some	806	22	89247.7	23	43	41	0.000242007	0.3784	1176605	Additional IDs concatenated into MaxParsimony group: Hs.127980_vn.5 [ENST00000248633]===sp|O43933|PEX1_HUMAN Peroxisome biogenesis factor 1 OS=Homo sapiens OX=9606 GN=PEX1 PE=1 SV=1,sp|Q8IYT4|KATL2_HUMAN Katanin p60 ATPase-containing subunit A-like 2 OS=Homo sapiens OX=9606 GN=KATNAL2 PE=1 SV=3
ENST00000369836,Q03013	1235	Some	218	0	25526.8	7	17	0	0.000353743	0.2798	453031
ENST00000309851,P09488	1235	Some	218	0	25677	8	20	0	0.000416168	0.3257	522307
ENST00000256593,P46439	1235	Some	218	5	25640.2	12	28	9	0.000582635	0.5229	681799
ENST00000241337,P28161	1235	Some	218	9	25710	14	62	47	0.00129012	0.5826	1721341
ENST00000256594,ENST00000361066,P21266	1235	Some	225	17	26524.1	18	116	111	0.00233868	0.6311	3214325	Additional IDs concatenated into MaxParsimony group: Hs.134184_vn.2 [ENST00000309851]===sp|P09488|GSTM1_HUMAN Glutathione S-transferase Mu 1 OS=Homo sapiens OX=9606 GN=GSTM1 PE=1 SV=3,Hs.168765_vn.2 [ENST00000369836]===sp|Q03013|GSTM4_HUMAN Glutathione S-transferase Mu 4 OS=Homo sapiens OX=9606 GN=GSTM4 PE=1 SV=3
ENST00000527372,Q92614	1236	Some	2054	2	232953	3	4	3	8.83395e-06	0.0141	116857
ENST00000370008,O00186	1236	Some	592	4	67702.8	5	6	4	4.59753e-05	0.0929	120196
ENST00000373299,P61764	1236	Some	594	16	67507.9	18	36	33	0.000274923	0.3704	933088
ENST00000620041,ENST00000273550,P02794	1237	Some	183	12	21194.3	13	83	70	0.00205742	0.6612	2095131	Additional IDs concatenated into MaxParsimony group: Hs.285667_vn.1[ENST00000648837]
ENST00000648837	1237	Some	7	0	857.5	1	13	0	0.00842443	1	228824
ENST00000394440,P50991	1238	Some	539	13	57869.8	14	35	28	0.00029456	0.2616	899752
ENST00000280326,P48643	1238	Some	541	12	59614.8	13	38	31	0.000318626	0.2847	1026557
ENST00000613436	1239	Some	11	0	1363.7	1	11	0	0.00453623	0.7273	205943
ENST00000418613	1239	Some	13	0	1548.8	1	27	0	0.0094214	0.9231	737938
ENST00000309268,ENST00000316292,ENST00000331523,P68104	1239	Some	462	0	50091.1	16	147	0	0.00144335	0.381	3859353	Additional IDs concatenated into MaxParsimony group: sp|Q5VTE0|EF1A3_HUMAN Putative elongation factor 1-alpha-like 3 OS=Homo sapiens OX=9606 GN=EEF1A1P5 PE=5 SV=1,Hs.213046_vn.1[ENST00000418613],Hs.277043_vn.1[ENST00000613436]
Q5VTE0	1239	Some	462	0	50135.1	16	147	0	0.00144335	0.381	3859353
ENST00000217182,ENST00000645357,ENST00000646335,Q05639	1239	Some	463	2	50420.3	10	98	4	0.000960153	0.2592	2524588
ENST00000295987,P17600	124	Unique	705	1	74047.6	1	1	1	6.43437e-06	0.0128	18396
ENST00000504533,ENST00000602547	1240	Some	14	0	1609.6	1	4	0	0.00129607	0.7857	119673
ENST00000246069,P60981	1240	Some	165	10	18475.5	11	28	24	0.000769785	0.4667	779380	Additional IDs concatenated into MaxParsimony group: Hs.248593_vn.1[ENST00000504533]:::Hs.248593_vn.2[ENST00000602547]
ENST00000617690,ENST00000372844,Q9UM19	1241	Some	191	1	22170	3	8	5	0.000189999	0.2147	253100
ENST00000295156,ENST00000457525,ENST00000406397,ENST00000404666,ENST00000451533,P62760	1241	Some	191	9	22110	11	24	21	0.000569998	0.6178	671557
ENST00000540303,P00739	1242	Some	348	0	38986.7	6	13	0	0.000169457	0.1753	386818
P00738	1242	Some	406	6	45158.6	12	30	17	0.00033519	0.2586	817250	Additional IDs concatenated into MaxParsimony group: Hs.261701_vn.2 [ENST00000540303]===sp|P00739|HPTR_HUMAN Haptoglobin-related protein OS=Homo sapiens OX=9606 GN=HPR PE=2 SV=2
ENST00000667954	1243	Some	10	0	1143.6	1	2	0	0.000907246	0.7	34992
ENST00000295688,P49368	1243	Some	545	11	60477.3	12	22	20	0.000183114	0.2514	515085	Additional IDs concatenated into MaxParsimony group: Hs.255502_vn.2[ENST00000667954]
ENST00000261366,P20700	1244	Some	586	3	66349.6	5	6	4	4.64461e-05	0.0597	142294
ENST00000325327,Q03252	1244	Some	620	12	69887.7	14	24	22	0.000175596	0.1855	581584
ENST00000354624,Q2TB90	1245	Some	917	0	102460	2	3	0	1.48405e-05	0.0174	81021
ENST00000359426,P19367	1245	Some	917	8	102402	10	18	15	8.90427e-05	0.1156	487153	Additional IDs concatenated into MaxParsimony group: Hs.156510_vn.1 [ENST00000354624]===sp|Q2TB90|HKDC1_HUMAN Hexokinase HKDC1 OS=Homo sapiens OX=9606 GN=HKDC1 PE=1 SV=3
ENST00000374762,Q9BS92	1246	Some	247	0	28277.5	2	7	0	0.000128557	0.081	185387
ENST00000374767,Q9UFN0	1246	Some	247	7	28430.5	9	26	19	0.000477498	0.4534	662284	Additional IDs concatenated into MaxParsimony group: Hs.165028_vn.1 [ENST00000374762]===sp|Q9BS92|NPS3B_HUMAN Protein NipSnap homolog 3B OS=Homo sapiens OX=9606 GN=NIPSNAP3B PE=2 SV=1,Hs.165028_vn.2[ENST00000460936]
ENST00000249700,Q9NZR1	1247	Some	351	8	39552.7	10	29	25	0.000374788	0.4217	771568	Additional IDs concatenated into MaxParsimony group: Hs.138594_vn.5 [ENST00000308580]===sp|Q9NYL9|TMOD3_HUMAN Tropomodulin-3 OS=Homo sapiens OX=9606 GN=TMOD3 PE=1 SV=1
ENST00000308580,Q9NYL9	1247	Some	352	0	39552.3	2	4	0	5.15481e-05	0.0455	78964
ENST00000612677,Q7Z6P3	1248	Some	1021	0	110764	1	3	0	1.33288e-05	0.0108	79807
ENST00000525117,ENST00000530224	1248	Some	14	0	1673.8	1	3	0	0.00097205	0.7857	79807
ENST00000398529,P62820-3	1248	Some	19	0	2060.1	1	2	0	0.000477498	0.8421	75878
ENST00000583538	1248	Some	19	0	2085	1	3	0	0.000716247	0.5789	79807
ENST00000264710,P61026	1248	Some	200	4	22508.6	8	20	11	0.000453623	0.26	481231
Q92928	1248	Some	201	0	21985	4	10	0	0.000225683	0.1891	256474
ENST00000243298,Q9NP90	1248	Some	201	0	22687	1	3	0	6.77049e-05	0.0547	79807
ENST00000311481,Q9H0U4	1248	Some	201	1	22139.2	8	17	1	0.000383661	0.4677	456011
ENST00000229340,Q15286	1248	Some	201	2	22992.8	4	8	2	0.000180547	0.1542	180884
ENST00000368575,ENST00000648869,P51153	1248	Some	203	0	22741.7	3	5	0	0.00011173	0.1281	103563
ENST00000534301,ENST00000533486,ENST00000527633,ENST00000531021,ENST00000612684,Q15771	1248	Some	203	0	23025.5	1	3	0	6.70379e-05	0.0542	79807
ENST00000409784,ENST00000649427,P62820	1248	Some	205	2	22645.4	9	19	3	0.000420431	0.5024	507132	Additional IDs concatenated into MaxParsimony group: Hs.175582_vn.1 [ENST00000336083]===sp|P20340|RAB6A_HUMAN Ras-related protein Rab-6A OS=Homo sapiens OX=9606 GN=RAB6A PE=1 SV=3,Hs.152932_vn.4 [ENST00000282878]===sp|Q96E17|RAB3C_HUMAN Ras-related protein Rab-3C OS=Homo sapiens OX=9606 GN=RAB3C PE=1 SV=1,Hs.105514_vn.1_::_vn.2 [ENST00000589655][ENST00000222120]===sp|O95716|RAB3D_HUMAN Ras-relate…
ENST00000321437,Q92930	1248	Some	207	1	23551.1	4	8	1	0.000175313	0.2029	189203
ENST00000300935,P61006	1248	Some	207	1	23635.2	5	10	1	0.000219142	0.2029	230298
ENST00000336083,P20340	1248	Some	208	0	23559.9	7	13	0	0.000283514	0.149	277635
ENST00000285208,ENST00000543906,Q9NRW1	1248	Some	208	2	23428.9	7	16	5	0.000348941	0.2596	408623
ENST00000440314,Q9BSW2-2	1248	Some	21	0	2339.2	1	3	0	0.000648033	0.5238	79807
ENST00000393304,ENST00000393308,ENST00000315150,ENST00000393305,ENST00000393307,Q86YS6	1248	Some	212	0	23306.7	1	3	0	6.4192e-05	0.0519	79807
ENST00000533601,P59190	1248	Some	212	0	24357.2	2	6	0	0.000128384	0.1038	148546
ENST00000357052,ENST00000594800,ENST00000594136,P61018	1248	Some	213	0	23553.9	2	4	0	8.51874e-05	0.1174	110171
ENST00000369454,Q96DA2	1248	Some	213	0	24588.7	1	3	0	6.38906e-05	0.0516	79807
ENST00000451303,ENST00000373840,P61106	1248	Some	215	3	23863.9	4	8	5	0.00016879	0.2326	196598
ENST00000320578,Q14964	1248	Some	217	0	24972.7	1	3	0	6.27129e-05	0.0507	79807
ENST00000366690,P20338	1248	Some	218	0	24356.2	2	4	0	8.32336e-05	0.1147	110171
ENST00000262094,ENST00000586570,O00194	1248	Some	218	0	24574.2	1	3	0	6.24252e-05	0.0505	79807
ENST00000589655,ENST00000222120,O95716	1248	Some	219	0	24233.8	5	9	0	0.00018642	0.242	257809
ENST00000371655,P20337	1248	Some	219	0	24724.1	4	7	0	0.000144994	0.1553	179552
ENST00000481914,ENST00000222256,P20336	1248	Some	220	0	24950.1	5	9	0	0.000185573	0.2409	257809
ENST00000561545,ENST00000569493,ENST00000336787,ENST00000564609,ENST00000396307,ENST00000563262,ENST00000565972,ENST00000568803,ENST00000567380,ENST00000567639,ENST00000566877,P51159	1248	Some	221	0	24834.2	1	3	0	6.15778e-05	0.0498	79807
Q5JT25	1248	Some	222	0	25004.4	1	3	0	6.13004e-05	0.0495	79807
ENST00000481224,ENST00000392613,Q96AX2	1248	Some	223	0	24781.5	1	3	0	6.10255e-05	0.0493	79807
ENST00000282878,Q96E17	1248	Some	227	0	25917.6	5	8	0	0.000159867	0.1806	194751
ENST00000305626,Q9H082	1248	Some	229	0	25682.8	1	3	0	5.94266e-05	0.048	79807
ENST00000329286,Q6IQ22	1248	Some	244	0	27213.1	1	3	0	5.57733e-05	0.0451	79807
Q53S08	1248	Some	254	0	28206.3	5	9	0	0.000160733	0.122	211832
Q9H0N0	1248	Some	254	0	28319.4	3	7	0	0.000125014	0.0866	182846
ENST00000301043,ENST00000395245,Q9BZG1	1248	Some	259	0	29007.9	1	3	0	5.25432e-05	0.0425	79807
ENST00000376447,Q8IZ41	1248	Some	740	0	82810.1	1	3	0	1.83901e-05	0.0149	79807
P21108	1249	Some	318	0	34799	4	15	0	0.000213973	0.1321	455281
ENST00000380668,P11908	1249	Some	318	1	34729	8	20	1	0.000285298	0.2579	581809
ENST00000372435,P60891	1249	Some	318	2	34793.9	9	25	5	0.000356622	0.3396	730652	Additional IDs concatenated into MaxParsimony group: sp|P21108|PRPS3_HUMAN Ribose-phosphate pyrophosphokinase 3 OS=Homo sapiens OX=9606 GN=PRPS1L1 PE=1 SV=2
ENST00000567180,Q7RTU7	125	Unique	201	1	21564.9	1	5	5	0.000112842	0.0498	78608
Q15365	1250	Some	356	7	37455.9	9	28	20	0.000356782	0.368	736768	Additional IDs concatenated into MaxParsimony group: Hs.183570_vn.1 [ENST00000400314]===sp|P57721|PCBP3_HUMAN Poly(rC)-binding protein 3 OS=Homo sapiens OX=9606 GN=PCBP3 PE=1 SV=2
ENST00000439930,Q15366	1250	Some	365	3	38537.6	6	28	15	0.000347985	0.2	619933
ENST00000400314,P57721	1250	Some	371	0	39422.3	3	13	0	0.000158952	0.0889	285330
ENST00000318066,P61088	1251	Some	152	2	17109	9	18	6	0.000537185	0.5066	421107	Additional IDs concatenated into MaxParsimony group: sp|Q5JXB2|UE2NL_HUMAN Putative ubiquitin-conjugating enzyme E2 N-like OS=Homo sapiens OX=9606 GN=UBE2NL PE=1 SV=1
Q5JXB2	1251	Some	153	0	17348.1	7	12	0	0.000355783	0.3007	281961
ENST00000472186,ENST00000393434,O75891	1252	Some	902	8	98748.6	9	19	17	9.55525e-05	0.1541	517085	Additional IDs concatenated into MaxParsimony group: sp|Q3SY69|AL1L2_HUMAN Mitochondrial 10-formyltetrahydrofolate dehydrogenase OS=Homo sapiens OX=9606 GN=ALDH1L2 PE=1 SV=2
Q3SY69	1252	Some	923	0	101663	1	2	0	9.82932e-06	0.0141	60559
ENST00000525795,ENST00000483233,ENST00000395008,Q96IU4	1253	Some	210	6	22313.5	7	14	13	0.000302415	0.3714	335844
ENST00000521400,P34913	1253	Some	555	1	62556.7	2	3	2	2.45202e-05	0.0505	64071
P01834	1254	Some	107	1	11739.8	7	41	2	0.00173818	0.6449	1309784
P0DOX7	1254	Some	214	1	23346.4	7	45	6	0.00095388	0.4112	1422916
ENST00000341700,O95837	1255	Some	355	0	41526.2	2	2	0	2.55562e-05	0.0845	62032
ENST00000078429,P29992	1255	Some	359	0	42078.5	3	5	0	6.31787e-05	0.1365	157889
ENST00000286548,P50148	1255	Some	359	5	42097.3	7	15	11	0.000189536	0.2758	462690	Additional IDs concatenated into MaxParsimony group: Hs.156049_vn.1 [ENST00000341700]===sp|O95837|GNA14_HUMAN Guanine nucleotide-binding protein subunit alpha-14 OS=Homo sapiens OX=9606 GN=GNA14 PE=1 SV=1
ENST00000352410,P34949	1256	Some	423	5	46607.8	6	18	16	0.000193031	0.1915	488664	Additional IDs concatenated into MaxParsimony group: Hs.178802_vn.16[ENST00000568840]
ENST00000445172	1257	Some	10	0	1099.6	1	2	0	0.000907246	0.7	30432
ENST00000521262,ENST00000009589,P60866	1257	Some	119	2	13346.3	4	12	6	0.000457435	0.2857	330815	Additional IDs concatenated into MaxParsimony group: Hs.219274_vn.1[ENST00000402520],Hs.229559_vn.1[ENST00000445172]
ENST00000402520	1257	Some	13	0	1459.8	1	4	0	0.00139576	0.9231	92736
ENST00000423520	1258	Some	23	0	2430.2	1	1	0	0.000197227	0.3913	17875
ENST00000396426,Q9UH03	1258	Some	358	5	40660	6	14	13	0.000177395	0.2095	351389
ENST00000264893,Q9NVA2	1258	Some	429	13	49349.2	19	64	42	0.000676734	0.4476	1814335
ENST00000388975,Q6ZU15	1258	Some	432	0	49975.2	1	8	0	8.40043e-05	0.0208	146044
ENST00000343984,Q14141	1258	Some	434	0	49667.3	6	22	0	0.000229947	0.1336	430971
Q16181	1258	Some	437	16	50630	17	73	65	0.000757769	0.3959	2080226
ENST00000397712,Q9P0V9	1258	Some	454	1	52541.5	3	10	3	9.9917e-05	0.0573	195194
ENST00000378719,Q92599	1258	Some	483	17	55703	19	57	43	0.000535332	0.3727	1493159	Additional IDs concatenated into MaxParsimony group: Hs.125354_vn.7 [ENST00000343984]===sp|Q14141|SEPT6_HUMAN Septin-6 OS=Homo sapiens OX=9606 GN=SEPTIN6 PE=1 SV=4,Hs.154997_vn.1 [ENST00000388975]===sp|Q6ZU15|SEP14_HUMAN Septin-14 OS=Homo sapiens OX=9606 GN=SEPTIN14 PE=1 SV=2,Hs.186522_vn.7[ENST00000423520]
ENST00000642689,ENST00000644710	1259	Some	15	0	1820.9	1	1	0	0.000302415	0.8	17888
Q8NEV1	1259	Some	391	0	45172.9	3	3	0	3.48048e-05	0.1202	75593
ENST00000646305,ENST00000400217,ENST00000643660,ENST00000647348,ENST00000645623,ENST00000646561,ENST00000646814,ENST00000217244,P68400	1259	Some	391	1	45096.8	4	5	2	5.80081e-05	0.1739	124735	Additional IDs concatenated into MaxParsimony group: sp|Q8NEV1|CSK23_HUMAN Casein kinase II subunit alpha 3 OS=Homo sapiens OX=9606 GN=CSNK2A3 PE=1 SV=2,Hs.101266_vn.36_::_vn.3[ENST00000642689][ENST00000644710]
ENST00000369638,ENST00000369637,ENST00000369642,ENST00000339083,ENST00000369632,ENST00000285735,ENST00000436685,ENST00000369633,ENST00000534717,P08134	1260	Some	193	0	21974.2	3	13	0	0.000305549	0.2073	379884
ENST00000418115,P61586	1260	Some	193	2	21736.1	5	18	5	0.000423068	0.3938	517827	Additional IDs concatenated into MaxParsimony group: Hs.155366_vn.12_::_vn.9_::_vn.2_::_vn.4_::_vn.14_::_vn.8_::_vn.17_::_vn.11_::_vn.15 [ENST00000369638][ENST00000369637][ENST00000369642][ENST00000339083][ENST00000369632][ENST00000285735][ENST00000436685][ENST00000369633][ENST00000534717]===sp|P08134|RHOC_HUMAN Rho-related GTP-binding protein RhoC OS=Homo sapiens OX=9606 GN=RHOC PE=1 SV=1
P62745	1260	Some	196	2	22091.1	4	9	2	0.000208296	0.25	273592
ENST00000264059,Q9BUP0	1261	Some	239	4	26892.8	5	6	5	0.00011388	0.1464	130003
ENST00000375980,Q96C19	1261	Some	240	5	26662.5	6	7	6	0.000132307	0.2875	161941
ENST00000300574,P46108	1262	Some	304	4	33792	5	14	11	0.000208905	0.273	435764	Additional IDs concatenated into MaxParsimony group: Hs.178188_vn.1_::_vn.4 [ENST00000322610][ENST00000618521]===sp|Q9NRF2|SH2B1_HUMAN SH2B adapter protein 1 OS=Homo sapiens OX=9606 GN=SH2B1 PE=1 SV=3,Hs.111252_vn.1 [ENST00000341259]===sp|Q9UQQ2|SH2B3_HUMAN SH2B adapter protein 3 OS=Homo sapiens OX=9606 GN=SH2B3 PE=1 SV=2
ENST00000341259,Q9UQQ2	1262	Some	575	0	63167.6	1	3	0	2.36673e-05	0.0122	58871
ENST00000322610,ENST00000618521,Q9NRF2	1262	Some	756	0	79299.5	1	3	0	1.80009e-05	0.0093	58871
ENST00000360668,ENST00000397709,Q9H492	1263	Some	121	2	14245.4	5	9	5	0.000337406	0.2479	186859
A6NCE7,ENST00000630062,ENST00000547114	1263	Some	125	0	14600.7	6	12	0	0.000435478	0.28	225112	Additional IDs concatenated into MaxParsimony group: Hs.140941_vn.3 [ENST00000268607]===sp|Q9GZQ8|MLP3B_HUMAN Microtubule-associated proteins 1A/1B light chain 3B OS=Homo sapiens OX=9606 GN=MAP1LC3B PE=1 SV=3
ENST00000268607,Q9GZQ8	1263	Some	125	0	14660.7	6	12	0	0.000435478	0.28	225112
ENST00000652447	1264	Some	10	0	1197.7	1	2	0	0.000907246	1	36249
P22090	1264	Some	263	0	29419	1	1	0	1.7248e-05	0.0418	24724
ENST00000316084,P62701	1264	Some	263	2	29561	4	9	6	0.000155232	0.1217	205590	Additional IDs concatenated into MaxParsimony group: sp|P22090|RS4Y1_HUMAN 40S ribosomal protein S4, Y isoform 1 OS=Homo sapiens OX=9606 GN=RPS4Y1 PE=1 SV=2,Hs.226948_vn.1[ENST00000652447]
ENST00000451338,ENST00000461912	1265	All	16	0	1871	1	5	0	0.00141757	0.625	97085
Q8NBJ7	1265	All	301	0	33803.8	1	5	0	7.53527e-05	0.0332	97085	Additional IDs concatenated into MaxParsimony group: Hs.129103_vn.11[ENST00000461912]:::Hs.129103_vn.9[ENST00000451338]
ENST00000307102,Q02750	1266	Some	393	2	43393.3	4	8	4	9.23406e-05	0.1349	220332
ENST00000262948,P36507	1266	Some	400	3	44378	5	8	4	9.07246e-05	0.0925	192811
ENST00000586534,P54725	1267	Some	363	2	39566.6	3	3	2	3.74895e-05	0.1047	63376
ENST00000419616,ENST00000358015,P54727	1267	Some	409	3	43126.6	4	5	4	5.54552e-05	0.1296	94913
ENST00000327134,Q13177	1268	Some	524	0	57987.9	2	3	0	2.59708e-05	0.0382	52793
ENST00000356341,Q13153	1268	Some	545	3	60590.7	4	8	6	6.65869e-05	0.0862	164438	Additional IDs concatenated into MaxParsimony group: Hs.180370_vn.1 [ENST00000327134]===sp|Q13177|PAK2_HUMAN Serine/threonine-protein kinase PAK 2 OS=Homo sapiens OX=9606 GN=PAK2 PE=1 SV=3
ENST00000372010,ENST00000262836,O75914	1268	Some	559	0	62252.5	2	3	0	2.43447e-05	0.0358	52793
ENST00000302386,O95166	1269	Some	117	1	13891.3	2	3	2	0.000116314	0.094	76809
ENST00000037243,P60520	1269	Some	117	4	13640.1	5	8	7	0.00031017	0.2821	171161
ENST00000302188,Q9H477	127	Unique	322	1	34103.3	1	2	2	2.81754e-05	0.0311	57151
ENST00000304863,P47985	1270	All	274	0	29631.4	4	5	0	8.27779e-05	0.1825	129706
P0C7P4	1270	All	283	0	30778	4	5	0	8.01454e-05	0.1767	129706	Additional IDs concatenated into MaxParsimony group: Hs.169021_vn.1 [ENST00000304863]===sp|P47985|UCRI_HUMAN Cytochrome b-c1 complex subunit Rieske, mitochondrial OS=Homo sapiens OX=9606 GN=UQCRFS1 PE=1 SV=2
ENST00000566189,ENST00000395607,ENST00000569554,P50225	1271	Some	295	0	34125.2	5	9	0	0.000138394	0.1458	206321
P0DMM9,P0DMN0	1271	Some	295	0	34156.1	2	2	0	3.07541e-05	0.0339	37312
ENST00000395630,ENST00000335715,P50226	1271	Some	295	0	34269.4	5	9	0	0.000138394	0.1458	206321	Additional IDs concatenated into MaxParsimony group: Hs.196502_vn.9_::_vn.4_::_vn.1 [ENST00000566189][ENST00000395607][ENST00000569554]===sp|P50225|ST1A1_HUMAN Sulfotransferase 1A1 OS=Homo sapiens OX=9606 GN=SULT1A1 PE=1 SV=3,sp|P0DMM9|ST1A3_HUMAN Sulfotransferase 1A3 OS=Homo sapiens OX=9606 GN=SULT1A3 PE=1 SV=1===sp|P0DMN0|ST1A4_HUMAN Sulfotransferase 1A4 OS=Homo sapiens OX=9606 GN=SULT1A4 PE=1 …
ENST00000407627,Q15717	1272	Some	326	5	36051.1	6	12	10	0.000166978	0.2362	337490	Additional IDs concatenated into MaxParsimony group: Hs.107105_vn.6_::_vn.5_::_vn.4 [ENST00000397312][ENST00000380117][ENST00000544538]===sp|Q12926|ELAV2_HUMAN ELAV-like protein 2 OS=Homo sapiens OX=9606 GN=ELAVL2 PE=1 SV=2,Hs.196361_vn.4 [ENST00000359227]===sp|Q14576|ELAV3_HUMAN ELAV-like protein 3 OS=Homo sapiens OX=9606 GN=ELAVL3 PE=2 SV=3
ENST00000397312,ENST00000380117,ENST00000544538,Q12926	1272	Some	359	0	39461	3	5	0	6.31787e-05	0.1198	100109
ENST00000359227,Q14576	1272	Some	367	0	39504.3	2	3	0	3.70809e-05	0.03	54246
ENST00000371821,P26378	1272	Some	385	0	42353.4	4	6	0	7.06945e-05	0.1117	113975
ENST00000054666,Q15836	1273	All	100	0	11283.9	1	1	0	4.53623e-05	0.24	54668
P63027	1273	All	116	0	12636.7	1	1	0	3.91054e-05	0.2069	54668	Additional IDs concatenated into MaxParsimony group: Hs.49245_vn.2 [ENST00000054666]===sp|Q15836|VAMP3_HUMAN Vesicle-associated membrane protein 3 OS=Homo sapiens OX=9606 GN=VAMP3 PE=1 SV=3
Q9UKY3	1274	Some	287	0	30641.2	1	1	0	1.58057e-05	0.0523	33136
ENST00000361503,ENST00000571922,P23141	1274	Some	567	2	62463.1	3	4	3	3.20016e-05	0.0423	99331	Additional IDs concatenated into MaxParsimony group: sp|Q9UKY3|CES1P_HUMAN Putative inactive carboxylesterase 4 OS=Homo sapiens OX=9606 GN=CES1P1 PE=5 SV=2
ENST00000455784,Q99719	1275	Some	369	1	42731.7	2	4	2	4.91732e-05	0.0461	63033
O43236	1275	Some	478	1	55045.6	2	4	2	3.79601e-05	0.0356	76946
ENST00000610365,ENST00000617928,Q7L576	1276	All	1253	0	145071	3	3	0	1.08609e-05	0.0192	70089
ENST00000616178,Q96F07	1276	All	1278	0	148284	3	3	0	1.06484e-05	0.0188	70089	Additional IDs concatenated into MaxParsimony group: Hs.273749_vn.1_::_vn.10 [ENST00000610365][ENST00000617928]===sp|Q7L576|CYFP1_HUMAN Cytoplasmic FMR1-interacting protein 1 OS=Homo sapiens OX=9606 GN=CYFIP1 PE=1 SV=1
P0C0L5	1277	All	1744	0	192612	1	2	0	5.2021e-06	0.0149	70280	Additional IDs concatenated into MaxParsimony group: sp|P0C0L4|CO4A_HUMAN Complement C4-A OS=Homo sapiens OX=9606 GN=C4A PE=1 SV=2
P0C0L4	1277	All	1744	0	192646	1	2	0	5.2021e-06	0.0149	70280
ENST00000373241,ENST00000373242,ENST00000431664,Q9NR31	1278	All	198	0	22334.5	1	2	0	4.58205e-05	0.0556	46241
ENST00000402673,ENST00000439578,ENST00000505758,Q9Y6B6	1278	All	198	0	22377.5	1	2	0	4.58205e-05	0.0556	46241	Additional IDs concatenated into MaxParsimony group: Hs.79332_vn.1_::_vn.2_::_vn.5 [ENST00000373241][ENST00000373242][ENST00000431664]===sp|Q9NR31|SAR1A_HUMAN GTP-binding protein SAR1a OS=Homo sapiens OX=9606 GN=SAR1A PE=1 SV=1
ENST00000263826,ENST00000673466,Q9Y243	1279	All	479	0	55720.8	1	1	0	9.47021e-06	0.0209	21129
ENST00000349310,ENST00000554848,ENST00000554581,ENST00000557494,ENST00000407796,ENST00000402615,P31749	1279	All	480	0	55632.8	1	1	0	9.45048e-06	0.0208	21129
ENST00000392038,P31751	1279	All	481	0	55715.1	1	1	0	9.43083e-06	0.0208	21129	Additional IDs concatenated into MaxParsimony group: Hs.142208_vn.7_::_vn.16_::_vn.13_::_vn.14_::_vn.4_::_vn.11 [ENST00000349310][ENST00000554848][ENST00000554581][ENST00000557494][ENST00000407796][ENST00000402615]===sp|P31749|AKT1_HUMAN RAC-alpha serine/threonine-protein kinase OS=Homo sapiens OX=9606 GN=AKT1 PE=1 SV=2,Hs.117020_vn.9_::_vn.14 [ENST00000263826][ENST00000673466]===sp|Q9Y243|AKT3_H…
ENST00000376770,ENST00000251547,Q9H4M3	128	Unique	255	1	29709.8	1	3	3	5.33674e-05	0.0392	68189
ENST00000392485,ENST00000589919,ENST00000582449,ENST00000592676,ENST00000585202,ENST00000452355,ENST00000359995,ENST00000586778,Q01130	1280	Some	221	1	25443.2	2	4	1	8.21037e-05	0.0362	84986	Additional IDs concatenated into MaxParsimony group: sp|Q9BRL6|SRSF8_HUMAN Serine/arginine-rich splicing factor 8 OS=Homo sapiens OX=9606 GN=SRSF8 PE=1 SV=1
Q9BRL6	1280	Some	282	0	32250.2	1	3	0	4.82578e-05	0.0284	64948
Q6NXT2	1281	All	135	0	15186.3	1	2	0	6.72034e-05	0.0519	38104
ENST00000589599,ENST00000587560,ENST00000586270,ENST00000254810,ENST00000586607,ENST00000666609,ENST00000655399,ENST00000661429,ENST00000366816,ENST00000366813,ENST00000366815,P84243	1281	All	136	0	15300.5	1	2	0	6.67093e-05	0.0515	38104
Q71DI3	1281	All	136	0	15360.5	1	2	0	6.67093e-05	0.0515	38104	Additional IDs concatenated into MaxParsimony group: sp|Q16695|H31T_HUMAN Histone H3.1t OS=Homo sapiens OX=9606 GN=H3-4 PE=1 SV=3,Hs.273213_vn.2_::_vn.1 [ENST00000650532][ENST00000609879]===sp|Q5TEC6|H3PS2_HUMAN Histone HIST2H3PS2 OS=Homo sapiens OX=9606 GN=H3-2 PE=1 SV=1,Hs.132475_vn.11_::_vn.1_::_vn.4_::_vn.7_::_vn.6 [ENST00000589599][ENST00000587560][ENST00000586270][ENST00000254810][ENST00000…
ENST00000634733,P68431	1281	All	136	0	15376.5	1	2	0	6.67093e-05	0.0515	38104
Q5TEC6	1281	All	136	0	15402.5	1	2	0	6.67093e-05	0.0515	38104
Q16695	1281	All	136	0	15480.5	1	2	0	6.67093e-05	0.0515	38104
ENST00000521607	1282	Some	24	0	2672.3	1	11	0	0.00207911	0.75	455921
ENST00000446619,ENST00000381844,ENST00000238081,P27348	1282	Some	245	13	27728.8	18	85	46	0.00157379	0.5265	2165283
ENST00000395957,ENST00000395958,ENST00000419477,ENST00000395953,ENST00000457309,ENST00000395951,ENST00000353245,P63104	1282	Some	245	15	27709.7	21	141	94	0.00261065	0.5796	3862315	Additional IDs concatenated into MaxParsimony group: sp|P31947|1433S_HUMAN 14-3-3 protein sigma OS=Homo sapiens OX=9606 GN=SFN PE=1 SV=1,Hs.164924_vn.17[ENST00000521607]:::Hs.164924_vn.3[ENST00000521328]
ENST00000248975,Q04917	1282	Some	246	12	28183	18	77	36	0.00141988	0.5569	1920246
ENST00000353703,ENST00000372839,P31946	1282	Some	246	9	28046.8	15	69	29	0.00127236	0.5488	1686552
ENST00000307630,P61981	1282	Some	247	12	28266.9	18	89	48	0.00163451	0.7166	2182598
P31947	1282	Some	248	0	27738.7	5	40	0	0.00073165	0.1613	793276
ENST00000264335,P62258	1282	Some	255	14	29137.4	17	141	108	0.00250827	0.498	3949153
ENST00000378069,P27338	1283	Some	520	15	58707.1	19	74	63	0.000645541	0.425	1924910
ENST00000338702,P21397	1283	Some	527	1	59625.5	5	12	1	0.000103292	0.0588	300831
A6NEC2	1284	Some	478	0	53694.9	7	11	0	0.00010439	0.1297	228781
P55786	1284	Some	919	12	103193	19	36	25	0.000177698	0.2285	929933	Additional IDs concatenated into MaxParsimony group: sp|A6NEC2|PSAL_HUMAN Puromycin-sensitive aminopeptidase-like protein OS=Homo sapiens OX=9606 GN=NPEPPSL1 PE=2 SV=3
P0CG39	1285	Some	1038	0	117297	5	102	0	0.000445757	0.0337	2191733
ENST00000451531,P0CG38	1285	Some	1075	0	121186	7	109	0	0.000459953	0.0428	2329958
ENST00000356920,Q6S8J3	1285	Some	1075	0	121268	10	195	0	0.000822851	0.0809	4941871
A5A3E0,ENST00000409914	1285	Some	1075	0	121349	8	172	0	0.000725797	0.0577	4135834
ENST00000571691	1285	Some	13	0	1444.6	1	11	0	0.00383835	0.8462	267458
ENST00000409731,P63267-2	1285	Some	13	0	1747.8	1	1	0	0.000348941	0.8462	29627
ENST00000642480,ENST00000493945,ENST00000432588,ENST00000646664,P60709	1285	Some	375	0	41691.7	24	302	0	0.00365318	0.536	7640260
ENST00000573283,ENST00000615544,ENST00000644774,ENST00000575087,ENST00000576544,ENST00000575842,P63261	1285	Some	375	0	41747.8	24	302	0	0.00365318	0.536	7640260	Additional IDs concatenated into MaxParsimony group: Hs.75624_vn.12_::_vn.13_::_vn.17_::_vn.4 [ENST00000642480][ENST00000493945][ENST00000432588][ENST00000646664]===sp|P60709|ACTB_HUMAN Actin, cytoplasmic 1 OS=Homo sapiens OX=9606 GN=ACTB PE=1 SV=1,Hs.159251_vn.5 [ENST00000290378]===sp|P68032|ACTC_HUMAN Actin, alpha cardiac muscle 1 OS=Homo sapiens OX=9606 GN=ACTC1 PE=1 SV=1,Hs.163017_vn.4_::_vn.…
Q9BYX7	1285	Some	375	0	41970.8	5	121	0	0.00146369	0.1387	3098419
P63267	1285	Some	376	0	41831.8	15	159	0	0.00191825	0.2979	3931823
Q562R1	1285	Some	376	1	41958	6	89	16	0.00107374	0.1383	2359907
ENST00000458159,ENST00000415557,ENST00000224784,P62736	1285	Some	377	0	41963.8	16	161	0	0.00193722	0.3316	3974938
ENST00000290378,P68032	1285	Some	377	0	41973.9	17	184	0	0.00221397	0.3316	4598760
ENST00000366684,P68133	1285	Some	377	0	42005.8	17	184	0	0.00221397	0.3316	4598760
Q58FF3	1286	Some	399	0	45811.9	3	6	0	6.8214e-05	0.0627	134785
ENST00000299767,P14625	1286	Some	803	9	92393.3	12	25	19	0.000141228	0.1793	666038	Additional IDs concatenated into MaxParsimony group: sp|Q58FF3|ENPLL_HUMAN Putative endoplasmin-like protein OS=Homo sapiens OX=9606 GN=HSP90B2P PE=5 SV=1
ENST00000372923,Q05193	1287	Some	864	5	97329	12	28	14	0.000147008	0.1273	694497	Additional IDs concatenated into MaxParsimony group: Hs.197959_vn.2 [ENST00000355305]===sp|Q9UQ16|DYN3_HUMAN Dynamin-3 OS=Homo sapiens OX=9606 GN=DNM3 PE=1 SV=4
ENST00000355305,Q9UQ16	1287	Some	869	0	97666.9	6	13	0	6.78608e-05	0.0713	332656
ENST00000355667,P50570	1287	Some	870	2	97985.2	8	16	2	8.34249e-05	0.0747	369335
ENST00000381401,P12236	1288	Some	298	1	32827.2	11	29	5	0.000441445	0.3624	709785	Additional IDs concatenated into MaxParsimony group: Hs.151475_vn.1 [ENST00000281154]===sp|Q9H0C2|ADT4_HUMAN ADP/ATP translocase 4 OS=Homo sapiens OX=9606 GN=SLC25A31 PE=1 SV=1
ENST00000317881,P05141	1288	Some	298	2	32813.1	11	26	4	0.000395779	0.3523	579161
ENST00000281456,P12235	1288	Some	298	2	33025.2	10	24	5	0.000365334	0.3356	540803
ENST00000281154,Q9H0C2	1288	Some	315	0	34981.4	3	9	0	0.000129607	0.0889	188388
ENST00000375571,Q15691	1289	Some	268	9	29962.2	11	26	24	0.000440082	0.4067	731261
ENST00000458529,ENST00000233121,Q9UPY8	1289	Some	281	10	31944	12	25	16	0.000403579	0.3132	597740
ENST00000300249,Q15555	1289	Some	327	11	36990.2	13	42	33	0.000582635	0.3976	1245299
O75400	129	Unique	957	2	108719	2	2	2	9.48011e-06	0.0125	34339
ENST00000638559	1290	Some	24	0	2337.2	1	1	0	0.00018901	0.3333	26340
Q16836	1290	Some	314	10	34253.9	11	28	27	0.000404505	0.3885	769033	Additional IDs concatenated into MaxParsimony group: Hs.138796_vn.12[ENST00000638559]
ENST00000466362	1291	Some	21	0	2209.1	1	1	0	0.000216011	0.6667	43423
ENST00000293831,P60842	1291	Some	406	1	46106.5	7	11	1	0.000122903	0.2635	311307
ENST00000323963,Q14240	1291	Some	407	3	46354.8	9	15	5	0.000167183	0.3096	438313	Additional IDs concatenated into MaxParsimony group: Hs.141543_vn.2_::_vn.3 [ENST00000576573][ENST00000647795]===sp|P38919|IF4A3_HUMAN Eukaryotic initiation factor 4A-III OS=Homo sapiens OX=9606 GN=EIF4A3 PE=1 SV=4,Hs.156976_vn.14[ENST00000466362]
ENST00000576573,ENST00000647795,P38919	1291	Some	411	0	46823.2	2	6	0	6.62224e-05	0.0584	159875
P30711	1292	Some	240	0	27299.5	1	2	0	3.78019e-05	0.0292	34493
P0CG29	1292	Some	244	0	27470.6	7	22	0	0.000409004	0.3238	606810
P0CG30	1292	Some	244	1	27471.5	8	23	1	0.000427596	0.4221	643877	Additional IDs concatenated into MaxParsimony group: sp|P0CG29|GST2_HUMAN Glutathione S-transferase theta-2 OS=Homo sapiens OX=9606 GN=GSTT2 PE=1 SV=1,sp|P30711|GSTT1_HUMAN Glutathione S-transferase theta-1 OS=Homo sapiens OX=9606 GN=GSTT1 PE=1 SV=4
Q9BWM7	1293	Some	321	3	35462.5	4	5	4	7.06578e-05	0.1869	156377
ENST00000321442,Q9H9B4	1293	Some	322	7	35578.3	8	12	11	0.000169052	0.3385	275745
ENST00000361084,P57735	1294	Some	213	1	23463	2	3	2	6.38906e-05	0.0892	57659
ENST00000261890,P62491	1294	Some	216	0	24360.4	6	13	0	0.000273014	0.2361	326554
ENST00000328024,Q15907	1294	Some	218	2	24455.5	8	17	4	0.000353743	0.367	480345	Additional IDs concatenated into MaxParsimony group: Hs.103769_vn.8 [ENST00000261890]===sp|P62491|RB11A_HUMAN Ras-related protein Rab-11A OS=Homo sapiens OX=9606 GN=RAB11A PE=1 SV=3
ENST00000497002,ENST00000464320,ENST00000461644,ENST00000497199,ENST00000337777,ENST00000483373,ENST00000457734,ENST00000495744,ENST00000475296,Q14651	1295	Some	629	0	70191.2	1	1	0	7.21181e-06	0.0191	25341
ENST00000355899,ENST00000539310,P13797	1295	Some	630	7	70748.2	8	17	16	0.000122406	0.1889	531621	Additional IDs concatenated into MaxParsimony group: Hs.120756_vn.5_::_vn.9_::_vn.6_::_vn.3_::_vn.1_::_vn.2_::_vn.8_::_vn.10_::_vn.4 [ENST00000497002][ENST00000464320][ENST00000461644][ENST00000497199][ENST00000337777][ENST00000483373][ENST00000457734][ENST00000495744][ENST00000475296]===sp|Q14651|PLSI_HUMAN Plastin-1 OS=Homo sapiens OX=9606 GN=PLS1 PE=1 SV=2
ENST00000373841,ENST00000276079,ENST00000373856,Q15233	1296	Some	471	4	54179.3	5	9	8	8.66796e-05	0.1146	255713
ENST00000466745,ENST00000485365,ENST00000357214,ENST00000466213,ENST00000490668,P23246	1296	Some	707	5	76083.6	6	11	10	7.05779e-05	0.116	249214
ENST00000533217,ENST00000351018,ENST00000396979,ENST00000396978,P84095	1297	Some	191	1	21276.9	2	3	1	7.12497e-05	0.1571	74835
ENST00000344548,ENST00000648594,ENST00000400259,ENST00000662562,ENST00000656825,P60953	1297	Some	191	5	21227	6	26	24	0.000617497	0.3141	624327
ENST00000306897,P60763	1297	Some	192	0	21347	3	6	0	0.000141757	0.151	129995
ENST00000249071,ENST00000441619,P15153	1297	Some	192	0	21397.1	5	10	0	0.000236262	0.2135	210997
ENST00000348035,P63000	1297	Some	192	1	21418.2	6	11	1	0.000259888	0.2135	232173	Additional IDs concatenated into MaxParsimony group: Hs.70831_vn.3_::_vn.5_::_vn.10_::_vn.6_::_vn.2 [ENST00000344548][ENST00000648594][ENST00000400259][ENST00000662562][ENST00000656825]===sp|P60953|CDC42_HUMAN Cell division control protein 42 homolog OS=Homo sapiens OX=9606 GN=CDC42 PE=1 SV=2,Hs.128340_vn.2_::_vn.1 [ENST00000249071][ENST00000441619]===sp|P15153|RAC2_HUMAN Ras-related C3 botulinum…
ENST00000238738,P17081	1297	Some	205	0	22626.5	1	2	0	4.42559e-05	0.0537	40825
ENST00000316754,Q9H4E5	1297	Some	214	0	23786.8	1	2	0	4.23947e-05	0.0514	40825
ENST00000513336	1298	Some	12	0	1369.7	1	2	0	0.000756039	0.8333	42675
P07686	1298	Some	556	2	63053.2	3	4	2	3.26348e-05	0.0719	78903	Additional IDs concatenated into MaxParsimony group: Hs.49860_vn.6[ENST00000513336]
ENST00000380607,Q99962	1299	Some	352	3	39919.1	5	11	4	0.000141757	0.1733	307785	Additional IDs concatenated into MaxParsimony group: Hs.141985_vn.4 [ENST00000269886]===sp|Q99961|SH3G1_HUMAN Endophilin-A2 OS=Homo sapiens OX=9606 GN=SH3GL1 PE=1 SV=1
ENST00000269886,Q99961	1299	Some	368	0	41446	2	7	0	8.6287e-05	0.0516	168553
Q8IW45	13	Unique	347	12	36535.2	12	30	30	0.000392181	0.5879	862225
ENST00000519527,ENST00000523481,ENST00000519449,ENST00000341084,ENST00000519342,ENST00000522182,ENST00000522369,ENST00000523167,ENST00000432381,Q9NV58	130	Unique	838	1	90620.2	1	6	6	3.2479e-05	0.0119	115158
Q99729	1300	Some	332	1	36184.4	2	7	3	9.56434e-05	0.0542	137129
ENST00000313899,Q14103	1300	Some	355	3	38392.3	5	24	10	0.000306675	0.1606	580185
O14979	1300	Some	420	2	46391.1	4	18	4	0.00019441	0.0881	361102
ENST00000538004,ENST00000367385,ENST00000391974,Q8TDX7	1301	Some	302	4	34510.4	6	10	6	0.000150206	0.2086	244694	Additional IDs concatenated into MaxParsimony group: Hs.119408_vn.9_::_vn.10_::_vn.7_::_vn.5 [ENST00000425237][ENST00000373596][ENST00000447379][ENST00000422297]===sp|Q9HC98|NEK6_HUMAN Serine/threonine-protein kinase Nek6 OS=Homo sapiens OX=9606 GN=NEK6 PE=1 SV=2
ENST00000425237,ENST00000373596,ENST00000447379,ENST00000422297,Q9HC98	1301	Some	313	0	35672.9	2	4	0	5.7971e-05	0.0767	87454
ENST00000455537,Q12840	1302	Some	1032	0	117288	4	5	0	2.19779e-05	0.0514	158714
P48741	1302	Some	367	0	40201.6	5	35	0	0.000432611	0.1417	932500
ENST00000394709,P54652	1302	Some	639	16	69959.9	30	169	79	0.00119972	0.4617	4438440
ENST00000383390,ENST00000417601,ENST00000426095,ENST00000456772,P34931	1302	Some	641	0	70313.3	15	64	0	0.000452915	0.259	1675840
ENST00000375651,ENST00000450744,P0DMV8,P0DMV9	1302	Some	641	21	69991	37	146	73	0.00103321	0.6396	4271870	Additional IDs concatenated into MaxParsimony group: ,,Hs.206383_vn.1 [ENST00000383390]===Hs.226704_vn.1 [ENST00000426095]===Hs.234258_vn.1 [ENST00000417601]===Hs.236251_vn.1 [ENST00000456772]===sp|P34931|HS71L_HUMAN Heat shock 70 kDa protein 1-like OS=Homo sapiens OX=9606 GN=HSPA1L PE=1 SV=2,sp|P17066|HSP76_HUMAN Heat shock 70 kDa protein 6 OS=Homo sapiens OX=9606 GN=HSPA6 PE=1 SV=2,sp|P48741|HS…
P17066	1302	Some	643	0	70966.2	11	58	0	0.000409178	0.14	1548900
ENST00000227378,ENST00000534624,ENST00000532636,P11142	1302	Some	646	18	70836.2	31	161	72	0.00113055	0.4799	4496626
ENST00000324460,P11021	1302	Some	654	0	72270.4	17	40	0	0.000277445	0.3028	1086856
ENST00000435030,O60282	1302	Some	957	1	109409	4	4	1	1.89602e-05	0.0543	125576
ENST00000302418,P33176	1302	Some	963	4	109599	8	11	5	5.18157e-05	0.0633	243223
ENST00000579226,ENST00000217652,ENST00000578611,P19105	1303	Some	171	0	19763.5	4	7	0	0.000185694	0.3041	225389
ENST00000584539,ENST00000400175,ENST00000581193,ENST00000648965,ENST00000237500,O14950	1303	Some	172	0	19748.5	4	7	0	0.000184614	0.3023	225389	Additional IDs concatenated into MaxParsimony group: Hs.101608_vn.3_::_vn.5_::_vn.4 [ENST00000579226][ENST00000217652][ENST00000578611]===sp|P19105|ML12A_HUMAN Myosin regulatory light chain 12A OS=Homo sapiens OX=9606 GN=MYL12A PE=1 SV=2,Hs.101335_vn.1 [ENST00000279022]===sp|P24844|MYL9_HUMAN Myosin regulatory light polypeptide 9 OS=Homo sapiens OX=9606 GN=MYL9 PE=1 SV=4
ENST00000279022,P24844	1303	Some	172	0	19796.4	1	2	0	5.27469e-05	0.064	55760
ENST00000444272,ENST00000369622,O60506	1304	Some	623	2	69541.6	3	6	4	4.36876e-05	0.0546	128364
ENST00000302271,ENST00000374612,ENST00000634263,ENST00000634766,O43390	1304	Some	633	2	70881.2	3	6	4	4.29975e-05	0.0521	147716
ENST00000359393,ENST00000320631,Q9H4M9	1305	Some	534	0	60570.7	2	3	0	2.54844e-05	0.0524	70187
ENST00000322054,Q9NZN3	1305	Some	535	2	60830.7	4	8	5	6.78315e-05	0.0748	197571	Additional IDs concatenated into MaxParsimony group: Hs.110047_vn.2_::_vn.4 [ENST00000359393][ENST00000320631]===sp|Q9H4M9|EHD1_HUMAN EH domain-containing protein 1 OS=Homo sapiens OX=9606 GN=EHD1 PE=1 SV=2
ENST00000217381,Q13424	1306	Some	505	15	53843.9	16	29	28	0.000260496	0.3465	908235
ENST00000517992,ENST00000395601,Q13884	1306	Some	538	3	58007	4	6	5	5.05899e-05	0.1097	165821
E9PAV3,ENST00000454682	1307	Some	2078	2	205277	4	6	2	1.30979e-05	0.0207	189633	Additional IDs concatenated into MaxParsimony group: Hs.196531_vn.5_::_vn.13_::_vn.17_::_vn.12 [ENST00000393891][ENST00000552540][ENST00000546392][ENST00000356769]===sp|Q13765|NACA_HUMAN Nascent polypeptide-associated complex subunit alpha OS=Homo sapiens OX=9606 GN=NACA PE=1 SV=1
ENST00000393891,ENST00000552540,ENST00000546392,ENST00000356769,Q13765	1307	Some	215	0	23351.7	2	4	0	8.4395e-05	0.1349	153475
Q6PKH6	1308	Some	230	0	24552.1	1	2	0	3.94455e-05	0.0739	72938
ENST00000313250,ENST00000645612,Q9BTZ2	1308	Some	278	2	29500.4	3	6	4	9.79043e-05	0.1115	170685	Additional IDs concatenated into MaxParsimony group: sp|Q6PKH6|DR4L2_HUMAN Dehydrogenase/reductase SDR family member 4-like 2 OS=Homo sapiens OX=9606 GN=DHRS4L2 PE=2 SV=1
ENST00000443824,ENST00000359276,ENST00000380241,Q9NRF8	1309	Some	586	1	65617.8	2	3	2	2.3223e-05	0.0392	76289	Additional IDs concatenated into MaxParsimony group: Hs.171793_vn.11_::_vn.1 [ENST00000372616][ENST00000649124]===sp|P17812|PYRG1_HUMAN CTP synthase 1 OS=Homo sapiens OX=9606 GN=CTPS1 PE=1 SV=2
ENST00000372616,ENST00000649124,P17812	1309	Some	591	0	66630	1	1	0	7.67552e-06	0.0203	29474
P00403	131	Unique	227	1	25530.2	1	2	2	3.99668e-05	0.0441	32811
ENST00000548152	1310	Some	23	0	2229.1	1	3	0	0.000591682	0.8696	148587
ENST00000301149,P21695	1310	Some	349	15	37525.3	17	55	50	0.000714879	0.6103	1720050	Additional IDs concatenated into MaxParsimony group: Hs.167588_vn.4[ENST00000548152]
ENST00000282541,Q8N335	1310	Some	351	7	38375.9	8	14	12	0.000180932	0.2735	326302
ENST00000372017,O76070	1311	Some	127	8	13304.8	11	31	24	0.00110727	0.6535	892699
ENST00000506696,ENST00000393693,ENST00000310112,Q16143	1311	Some	134	3	14261	9	22	7	0.000744754	0.5448	548006
ENST00000508895,ENST00000394991,ENST00000394986,ENST00000673718,ENST00000336904,ENST00000506244,P37840	1311	Some	140	6	14433.2	9	25	17	0.000810041	0.6071	669887
ENST00000432950	1312	Some	19	0	2031	1	4	0	0.000954996	0.4211	83015
C9JRZ8,ENST00000652743	1312	Some	316	0	36495.8	1	2	0	2.87103e-05	0.0253	44120
ENST00000285930,P15121	1312	Some	316	12	35812.5	14	34	28	0.000488076	0.4715	851224	Additional IDs concatenated into MaxParsimony group: Hs.227471_vn.2 [ENST00000652743]===sp|C9JRZ8|AK1BF_HUMAN Aldo-keto reductase family 1 member B15 OS=Homo sapiens OX=9606 GN=AKR1B15 PE=1 SV=2,Hs.151631_vn.1[ENST00000432950]
ENST00000416366,ENST00000450353,ENST00000416572,ENST00000421767,ENST00000412091,ENST00000638592,ENST00000438894	1313	Some	14	0	1714.8	1	6	0	0.0019441	0.9286	160753
ENST00000353411,ENST00000517625,ENST00000522855,P63208	1313	Some	163	12	18628.2	13	49	43	0.00136365	0.6564	1467533	Additional IDs concatenated into MaxParsimony group: Hs.179406_vn.1_::_vn.6_::_vn.10_::_vn.2_::_vn.7_::_vn.4_::_vn.3[ENST00000416366][ENST00000450353][ENST00000416572][ENST00000421767][ENST00000412091][ENST00000638592][ENST00000438894]
Q8NHP1	1314	Some	331	0	36928.3	4	11	0	0.000150751	0.1148	305670
ENST00000235835,O43488	1314	Some	359	6	39545.7	10	27	16	0.000341165	0.3955	774453	Additional IDs concatenated into MaxParsimony group: sp|Q8NHP1|ARK74_HUMAN Aflatoxin B1 aldehyde reductase member 4 OS=Homo sapiens OX=9606 GN=AKR7L PE=2 SV=7
ENST00000263126,ENST00000380448,P17516	1315	Some	323	0	37024.9	2	10	0	0.000140441	0.0526	216448
ENST00000380753,ENST00000604507,P52895	1315	Some	323	1	36693.9	6	17	1	0.000238749	0.2724	388289
ENST00000380872,Q04828	1315	Some	323	1	36747	10	37	3	0.00051963	0.4056	1023856
ENST00000380554,P42330	1315	Some	323	4	36811.8	10	36	10	0.000505586	0.2663	982478	Additional IDs concatenated into MaxParsimony group: Hs.122787_vn.1 [ENST00000242375]===sp|P51857|AK1D1_HUMAN Aldo-keto reductase family 1 member D1 OS=Homo sapiens OX=9606 GN=AKR1D1 PE=1 SV=1,Hs.198610_vn.2_::_vn.1 [ENST00000263126][ENST00000380448]===sp|P17516|AK1C4_HUMAN Aldo-keto reductase family 1 member C4 OS=Homo sapiens OX=9606 GN=AKR1C4 PE=1 SV=3
ENST00000242375,P51857	1315	Some	326	0	37335.2	2	5	0	6.95741e-05	0.0276	95735
ENST00000216121,Q9BPW8	1316	Some	284	5	33270.8	6	18	14	0.000287508	0.2535	461733
ENST00000322090,O75323	1316	Some	286	8	33703.2	9	21	17	0.00033308	0.2762	541895
P01859	1317	Some	326	0	35859.7	3	5	0	6.95741e-05	0.1104	111038
P01861	1317	Some	327	0	35899.9	5	17	0	0.000235829	0.2263	408330
P01857	1317	Some	330	0	36065.2	8	41	0	0.000563592	0.4121	1093644
P01860	1317	Some	377	0	41242.4	4	20	0	0.000240649	0.1379	502560
P0DOX5	1317	Some	449	0	49279.7	8	41	0	0.000414222	0.3029	1093644	Additional IDs concatenated into MaxParsimony group: sp|P01857|IGHG1_HUMAN Immunoglobulin heavy constant gamma 1 OS=Homo sapiens OX=9606 GN=IGHG1 PE=1 SV=1,sp|P01860|IGHG3_HUMAN Immunoglobulin heavy constant gamma 3 OS=Homo sapiens OX=9606 GN=IGHG3 PE=1 SV=2,sp|P01859|IGHG2_HUMAN Immunoglobulin heavy constant gamma 2 OS=Homo sapiens OX=9606 GN=IGHG2 PE=1 SV=2
ENST00000584105	1318	Some	10	0	1116.6	1	2	0	0.000907246	1	40178
ENST00000301821,P08865	1318	Some	295	6	32815.4	7	18	16	0.000276787	0.3424	549676	Additional IDs concatenated into MaxParsimony group: Hs.266858_vn.1[ENST00000584105]
ENST00000262646,P61019	1319	Some	212	2	23512.8	6	13	6	0.000278165	0.3585	406531	Additional IDs concatenated into MaxParsimony group: Hs.129472_vn.1 [ENST00000397762]===sp|Q8WUD1|RAB2B_HUMAN Ras-related protein Rab-2B OS=Homo sapiens OX=9606 GN=RAB2B PE=1 SV=1
ENST00000397762,Q8WUD1	1319	Some	216	0	24181.1	4	7	0	0.000147008	0.2222	202472
ENST00000359568,O95613	132	Unique	3336	1	377788	1	2	2	2.71956e-06	0.0021	30139
ENST00000537460,ENST00000250559,ENST00000393436,P61224	1320	Some	184	0	20793.6	5	11	0	0.000271188	0.2609	326829
A6NIZ1	1320	Some	184	0	20893.6	4	10	0	0.000246534	0.2011	309453
ENST00000356415,ENST00000369709,P62834	1320	Some	184	0	20955.7	5	11	0	0.000271188	0.2609	326829
ENST00000311189,ENST00000397596,ENST00000451590,ENST00000631404,ENST00000615062,P01112	1320	Some	189	0	21266.5	4	7	0	0.000168009	0.2593	207421
ENST00000369535,P01111	1320	Some	189	1	21197.5	5	8	1	0.00019201	0.3228	202076	Additional IDs concatenated into MaxParsimony group: Hs.116473_vn.4_::_vn.3 [ENST00000356415][ENST00000369709]===sp|P62834|RAP1A_HUMAN Ras-related protein Rap-1A OS=Homo sapiens OX=9606 GN=RAP1A PE=1 SV=1,Hs.174775_vn.4_::_vn.7_::_vn.6 [ENST00000311189][ENST00000397596][ENST00000451590]===Hs.276536_vn.1_::_vn.2 [ENST00000631404][ENST00000615062]===sp|P01112|RASH_HUMAN GTPase HRas OS=Homo sapiens …
ENST00000256078,P01116	1320	Some	189	1	21624	5	8	1	0.00019201	0.2593	196871
ENST00000295822,Q9GZV4	1321	Some	153	0	16764.2	2	8	0	0.000237189	0.1242	194377
Q6IS14	1321	Some	154	0	16744.3	3	11	0	0.000324017	0.2338	272593
ENST00000416016,ENST00000573714,ENST00000573542,ENST00000336458,ENST00000571955,ENST00000576930,ENST00000419711,ENST00000673259,ENST00000673105,ENST00000672250,ENST00000672755,ENST00000673304,P63241	1321	Some	154	2	16803.4	5	19	8	0.000559665	0.3896	643330	Additional IDs concatenated into MaxParsimony group: sp|Q6IS14|IF5AL_HUMAN Eukaryotic translation initiation factor 5A-1-like OS=Homo sapiens OX=9606 GN=EIF5AL1 PE=2 SV=2,Hs.163577_vn.1 [ENST00000295822]===sp|Q9GZV4|IF5A2_HUMAN Eukaryotic translation initiation factor 5A-2 OS=Homo sapiens OX=9606 GN=EIF5A2 PE=1 SV=3
Q56UQ5	1322	Some	140	0	15728.8	1	2	0	6.48033e-05	0.05	41113
ENST00000530705,P13693	1322	Some	172	3	19564.6	4	7	5	0.000184614	0.186	190231	Additional IDs concatenated into MaxParsimony group: sp|Q56UQ5|TPT1L_HUMAN TPT1-like protein OS=Homo sapiens OX=9606 PE=2 SV=2
ENST00000263097,Q99439	1323	Some	309	0	33657.3	1	4	0	5.87214e-05	0.0356	80028
ENST00000370206,Q15417	1323	Some	329	2	36372.8	3	16	12	0.000220607	0.1246	415027	Additional IDs concatenated into MaxParsimony group: Hs.64666_vn.7 [ENST00000263097]===sp|Q99439|CNN2_HUMAN Calponin-2 OS=Homo sapiens OX=9606 GN=CNN2 PE=1 SV=4
ENST00000518952,ENST00000520425,ENST00000522252,ENST00000521964,ENST00000518166,ENST00000520690,ENST00000517822,ENST00000521957,ENST00000517531,ENST00000523923,ENST00000521599,ENST00000524209,ENST00000519508,ENST00000522078,ENST00000522206,ENST00000220931,ENST00000518727,ENST00000524137,ENST00000519098,ENST00000395923,ENST00000520346,P61601	1324	Some	193	0	22212.9	2	3	0	7.05114e-05	0.0984	70461
ENST00000480118,ENST00000373467,P84074	1324	Some	193	0	22395	2	3	0	7.05114e-05	0.0984	70461
ENST00000307845,ENST00000381765,ENST00000622018,ENST00000620771,ENST00000613496,P37235	1324	Some	193	1	22281	3	4	1	9.40152e-05	0.1606	92264	Additional IDs concatenated into MaxParsimony group: Hs.121905_vn.1_::_vn.3 [ENST00000480118][ENST00000373467]===sp|P84074|HPCA_HUMAN Neuron-specific calcium-binding protein hippocalcin OS=Homo sapiens OX=9606 GN=HPCA PE=1 SV=2,Hs.104490_vn.1_::_vn.21_::_vn.13_::_vn.24_::_vn.10_::_vn.9_::_vn.3_::_vn.7_::_vn.4_::_vn.2_::_vn.12_::_vn.18_::_vn.11_::_vn.22_::_vn.14_::_vn.16_::_vn.8_::_vn.23_::_vn.5_:…
Q8WWF6	1325	Some	145	0	16530.1	1	4	0	0.000125137	0.0897	117989
ENST00000319153,ENST00000469083,Q8NHS0	1325	Some	232	0	25652.2	2	2	0	3.91054e-05	0.0431	40847
ENST00000336576,ENST00000425450,P25686	1325	Some	324	2	35540.4	3	4	3	5.60029e-05	0.0772	89159
ENST00000262177,O75190	1325	Some	326	0	36046.9	3	6	0	8.34889e-05	0.0706	158836	Additional IDs concatenated into MaxParsimony group: Hs.179407_vn.2_::_vn.1 [ENST00000319153][ENST00000469083]===sp|Q8NHS0|DNJB8_HUMAN DnaJ homolog subfamily B member 8 OS=Homo sapiens OX=9606 GN=DNAJB8 PE=1 SV=1,sp|Q8WWF6|DNJB3_HUMAN DnaJ homolog subfamily B member 3 OS=Homo sapiens OX=9606 GN=DNAJB3 PE=1 SV=1
Q9H361	1326	Some	631	0	69968.7	1	2	0	1.43779e-05	0.0254	74875
ENST00000318607,P11940	1326	Some	636	0	70607.9	2	4	0	2.85298e-05	0.0503	136818	Additional IDs concatenated into MaxParsimony group: Hs.90621_vn.5 [ENST00000372857]===sp|Q13310|PABP4_HUMAN Polyadenylate-binding protein 4 OS=Homo sapiens OX=9606 GN=PABPC4 PE=1 SV=1,sp|Q9H361|PABP3_HUMAN Polyadenylate-binding protein 3 OS=Homo sapiens OX=9606 GN=PABPC3 PE=1 SV=2
ENST00000372857,Q13310	1326	Some	644	0	70720.1	1	2	0	1.40877e-05	0.0248	61943
ENST00000355621,P62256	1327	All	183	0	20624.1	1	1	0	2.47882e-05	0.0546	27828
ENST00000396355,ENST00000396354,ENST00000631923,ENST00000631844,Q9NXR1	1328	All	335	0	37679.8	1	1	0	1.3541e-05	0.0358	21346
ENST00000334527,Q9GZM8	1328	All	345	0	38333.5	1	1	0	1.31485e-05	0.0348	21346	Additional IDs concatenated into MaxParsimony group: Hs.275911_vn.5_::_vn.2 [ENST00000631923][ENST00000631844]===Hs.72864_vn.8_::_vn.4 [ENST00000396355][ENST00000396354]===sp|Q9NXR1|NDE1_HUMAN Nuclear distribution protein nudE homolog 1 OS=Homo sapiens OX=9606 GN=NDE1 PE=1 SV=3
ENST00000322088,P30153	1329	Some	589	10	65248.9	15	57	32	0.00043899	0.3277	1642799	Additional IDs concatenated into MaxParsimony group: Hs.137713_vn.3 [ENST00000527614]===sp|P30154|2AAB_HUMAN Serine/threonine-protein phosphatase 2A 65 kDa regulatory subunit A beta isoform OS=Homo sapiens OX=9606 GN=PPP2R1B PE=1 SV=3
ENST00000527614,P30154	1329	Some	601	0	66153.5	5	25	0	0.000188695	0.1032	751656
Q13813	133	Unique	2472	138	284346	138	575	575	0.00105515	0.5506	16850450
ENST00000308162,ENST00000532134,P23528	1330	Some	166	18	18472.6	22	76	54	0.00207683	0.6566	2440093
ENST00000298159,ENST00000672517,ENST00000341223,ENST00000672163,Q9Y281	1330	Some	166	9	18706.8	13	47	25	0.00128435	0.6506	1462842
ENST00000503124	1331	Some	13	0	1585.9	1	21	0	0.00732776	0.5385	380119
ENST00000295897,P02768	1331	Some	609	50	69303.5	57	776	661	0.00578016	0.7504	21538289	Additional IDs concatenated into MaxParsimony group: Hs.163631_vn.12[ENST00000503124],Hs.163631_vn.4[ENST00000401494],Hs.163631_vn.2[ENST00000621628]
ENST00000401494	1331	Some	9	0	1092.6	1	21	0	0.0105845	0.7778	380119
ENST00000621628	1331	Some	9	0	1128.5	1	12	0	0.00604831	0.8889	201564
ENST00000560495	1332	Some	18	0	1969.9	1	6	0	0.00151208	0.8889	216807
A6NMY6	1332	Some	339	0	38616.8	17	117	0	0.0015656	0.4484	3254120
ENST00000396024,ENST00000421017,ENST00000559818,P07355	1332	Some	339	6	38561.8	24	162	39	0.00216776	0.6549	4782842	Additional IDs concatenated into MaxParsimony group: sp|A6NMY6|AXA2L_HUMAN Putative annexin A2-like protein OS=Homo sapiens OX=9606 GN=ANXA2P2 PE=5 SV=2,Hs.182718_vn.27[ENST00000560466],Hs.182718_vn.7[ENST00000560495]
ENST00000290349,P16152	1333	Some	277	15	30337.9	18	194	147	0.003177	0.704	5346202
ENST00000290354,O75828	1333	Some	277	4	30812.7	7	56	9	0.000917072	0.3791	1713276
ENST00000260746,P36405	1334	Some	182	8	20424.7	9	32	27	0.000797579	0.6374	1028400	Additional IDs concatenated into MaxParsimony group: sp|Q13795|ARFRP_HUMAN ADP-ribosylation factor-related protein 1 OS=Homo sapiens OX=9606 GN=ARFRP1 PE=1 SV=1
Q13795	1334	Some	201	0	22581.4	1	5	0	0.000112842	0.0547	128283
ENST00000295448,Q8TDQ7	1335	Some	276	2	31046.6	4	10	5	0.000164356	0.1703	315191
ENST00000311337,ENST00000503794,ENST00000500692,ENST00000510194,ENST00000503229,ENST00000508177,P46926	1335	Some	289	6	32629.6	8	16	11	0.000251141	0.4291	493263
ENST00000259727,P36959	1336	Some	345	6	37376.8	7	18	16	0.000236673	0.2435	514217
ENST00000559836,ENST00000355299,ENST00000399440,ENST00000644066,ENST00000647320,ENST00000642276,Q9P2T1	1336	Some	348	1	37832	2	4	2	5.21406e-05	0.0718	99230
ENST00000455864,ENST00000553231,P61923-3	1337	Some	16	0	1901.9	1	2	0	0.000567029	0.625	56269
ENST00000262061,P61923	1337	Some	177	2	20167.5	3	7	5	0.000179399	0.2768	229977	Additional IDs concatenated into MaxParsimony group: Hs.111481_vn.10[ENST00000553231]:::Hs.111481_vn.13[ENST00000455864]===sp|P61923-3|COPZ1_HUMAN Isoform 3 of Coatomer subunit zeta-1 OS=Homo sapiens OX=9606 GN=COPZ1
P01877	1338	Some	340	0	36550	1	1	0	1.33419e-05	0.0265	21868
P01876	1338	Some	353	3	37612.6	4	4	3	5.14021e-05	0.1275	88784	Additional IDs concatenated into MaxParsimony group: sp|P01877|IGHA2_HUMAN Immunoglobulin heavy constant alpha 2 OS=Homo sapiens OX=9606 GN=IGHA2 PE=1 SV=4
ENST00000393310,ENST00000332345,P48059	1339	Some	325	2	37207.8	3	8	5	0.000111661	0.1323	231123	Additional IDs concatenated into MaxParsimony group: Hs.72163_vn.17 [ENST00000355119]===sp|Q7Z4I7|LIMS2_HUMAN LIM and senescent cell antigen-like-containing domain protein 2 OS=Homo sapiens OX=9606 GN=LIMS2 PE=1 SV=1
ENST00000355119,Q7Z4I7	1339	Some	341	0	38871.6	1	3	0	3.99082e-05	0.0352	79179
ENST00000393892,P09543	134	Unique	421	34	47530.7	34	171	171	0.00184251	0.6105	5084137
ENST00000372692,Q01105	1340	Some	290	1	33450.7	3	3	1	4.69265e-05	0.1931	94829	Additional IDs concatenated into MaxParsimony group: sp|P0DME0|SETLP_HUMAN Protein SETSIP OS=Homo sapiens OX=9606 GN=SETSIP PE=1 SV=1
P0DME0	1340	Some	302	0	34843.3	2	2	0	3.00413e-05	0.0795	56161
ENST00000302243,Q9NUU7	1341	Some	478	1	53922.8	2	3	2	2.84701e-05	0.0565	88008
ENST00000288071,Q9UMR2	1341	Some	479	1	53874.8	2	2	1	1.89404e-05	0.0564	59263
ENST00000397985,ENST00000353706,P50452	1342	Some	374	0	42721.2	2	3	0	3.63869e-05	0.0535	62999
ENST00000380698,P50453	1342	Some	376	1	42358.3	2	2	1	2.41289e-05	0.0585	41558
ENST00000380546,ENST00000644388,ENST00000380524,ENST00000380520,ENST00000643098,ENST00000380539,ENST00000643314,P35237	1342	Some	376	9	42576	10	50	48	0.000603222	0.3059	1460569	Additional IDs concatenated into MaxParsimony group: Hs.166401_vn.7_::_vn.5 [ENST00000397985][ENST00000353706]===sp|P50452|SPB8_HUMAN Serpin B8 OS=Homo sapiens OX=9606 GN=SERPINB8 PE=1 SV=2
ENST00000399813,ENST00000327451,ENST00000497401,Q9H1K4	1343	Some	315	1	33808.5	2	3	2	4.32022e-05	0.0508	96139
ENST00000528936,ENST00000531214,ENST00000625752,ENST00000628067,ENST00000627843,ENST00000625419,ENST00000526152,ENST00000529066,ENST00000629634,ENST00000531534,ENST00000456706,ENST00000532484,ENST00000533385,ENST00000320230,ENST00000528606,ENST00000527723,Q9H936	1343	Some	323	1	34430.2	2	3	2	4.21322e-05	0.0464	97428
ENST00000550697,P60660	1344	Some	151	1	16901.1	2	3	1	9.01238e-05	0.0861	72414	Additional IDs concatenated into MaxParsimony group: Hs.196465_vn.1_::_vn.4 [ENST00000553066][ENST00000550443]===sp|P14649|MYL6B_HUMAN Myosin light chain 6B OS=Homo sapiens OX=9606 GN=MYL6B PE=1 SV=1
ENST00000553066,ENST00000550443,P14649	1344	Some	208	0	22731.7	1	2	0	4.36176e-05	0.0625	57893
ENST00000621914,P63010	1345	Some	937	9	104468	15	26	17	0.000125872	0.1686	710594
Q10567	1345	Some	949	1	104552	7	12	3	5.73601e-05	0.0748	324299
ENST00000316615,ENST00000392563,P62993-2	1346	Some	12	0	1403.7	1	2	0	0.000756039	0.75	40929
ENST00000392564,ENST00000392562,ENST00000648046,ENST00000582582,ENST00000316804,P62993	1346	Some	217	7	25172.4	8	14	12	0.00029266	0.4101	334107	Additional IDs concatenated into MaxParsimony group: Hs.177885_vn.2_::_vn.6[ENST00000316615][ENST00000392563]===sp|P62993-2|GRB2_HUMAN Isoform 2 of Growth factor receptor-bound protein 2 OS=Homo sapiens OX=9606 GN=GRB2
ENST00000395598,ENST00000435118,Q9UNT1	1347	All	228	0	26066.7	6	13	0	0.000258645	0.3158	362659	Additional IDs concatenated into MaxParsimony group: Hs.144134_vn.3_::_vn.14 [ENST00000393167][ENST00000393166]===sp|Q9UBK7|RBL2A_HUMAN Rab-like protein 2A OS=Homo sapiens OX=9606 GN=RABL2A PE=1 SV=1
ENST00000393167,ENST00000393166,Q9UBK7	1347	All	228	0	26080.7	6	13	0	0.000258645	0.3158	362659
ENST00000523111,Q15819	1348	Some	145	2	16334.2	5	16	4	0.00050055	0.2759	354411
Q13404	1348	Some	147	2	16466.3	5	18	6	0.000555457	0.2313	352466
P12036	1349	Some	1026	31	112393	35	133	125	0.00058803	0.3324	3374004
ENST00000638400,ENST00000640859,ENST00000640545	1349	Some	14	0	1437.7	1	7	0	0.00226812	0.5	100169
ENST00000588735,P14136	1349	Some	432	72	49831.6	77	10472	9798	0.109962	0.8889	286498056	Additional IDs concatenated into MaxParsimony group: Hs.185479_vn.1 [ENST00000252252]===sp|P04259|K2C6B_HUMAN Keratin, type II cytoskeletal 6B OS=Homo sapiens OX=9606 GN=KRT6B PE=1 SV=5,Hs.170465_vn.1 [ENST00000252250]===sp|P48668|K2C6C_HUMAN Keratin, type II cytoskeletal 6C OS=Homo sapiens OX=9606 GN=KRT6C PE=1 SV=3,Hs.205420_vn.1 [ENST00000330722]===sp|P02538|K2C6A_HUMAN Keratin, type II cytosk…
ENST00000394815,Q6KB66	1349	Some	452	0	50475.8	2	621	0	0.0062323	0.0265	17502108
ENST00000544301,ENST00000224237,P08670	1349	Some	466	42	53601.1	51	633	516	0.00616188	0.8326	19638603
ENST00000331817,P08729	1349	Some	469	0	51336.3	4	641	0	0.00619984	0.0618	17962413
P41219	1349	Some	470	0	53600.4	5	33	0	0.000318501	0.083	786889
ENST00000373960,P17661	1349	Some	470	1	53485.1	5	49	1	0.000472926	0.0723	1499853
ENST00000546897,ENST00000293308,ENST00000552551,P05787	1349	Some	483	0	53653.1	5	655	0	0.00615162	0.0807	18267273
ENST00000369849,Q16352	1349	Some	499	31	55339.4	37	228	189	0.00207267	0.7255	6171509
ENST00000551956,P19013	1349	Some	520	0	56091.3	3	626	0	0.00546092	0.0404	17621107
ENST00000304620,Q8N1N4	1349	Some	520	0	56812.5	2	17	0	0.0001483	0.0327	385435
ENST00000305620,Q7RTS7	1349	Some	529	0	57811.6	2	6	0	5.14506e-05	0.017	133271
ENST00000330553,Q5XKE5	1349	Some	535	0	57782.2	2	24	0	0.000203494	0.0393	626517
ENST00000305748,Q86Y46	1349	Some	540	0	58868.7	2	6	0	5.04026e-05	0.0167	133271
ENST00000610854,P07196	1349	Some	543	34	61461.2	38	322	296	0.00268999	0.5709	8323935
ENST00000252245,O95678	1349	Some	551	0	59506	4	30	0	0.000246982	0.0544	759788
ENST00000252250,P48668	1349	Some	564	0	59970.3	7	52	0	0.000418234	0.0869	1286967
ENST00000330722,P02538	1349	Some	564	0	59990.3	7	52	0	0.000418234	0.0869	1286967
ENST00000252252,P04259	1349	Some	564	0	60012.3	8	61	0	0.000490621	0.1046	1565817
ENST00000341809,Q7Z794	1349	Some	578	1	61845.5	2	22	3	0.000172659	0.0363	683793
ENST00000252242,P13647	1349	Some	590	0	62322	5	44	0	0.000338295	0.0678	1064648
ENST00000332411,Q01546	1349	Some	638	0	65782.1	4	26	0	0.000184862	0.0423	591495
ENST00000309680,P35908	1349	Some	639	1	65375.2	20	71	1	0.000504026	0.4194	2145415
ENST00000252244,P04264	1349	Some	644	10	65981	27	734	74	0.00517018	0.3509	21131029
ENST00000221166,P07197	1349	Some	916	41	102392	46	398	364	0.00197098	0.441	11059713
ENST00000345042,ENST00000388968,P10809	135	Unique	573	32	60998.4	32	88	88	0.000696664	0.4904	2628038
ENST00000467867	1350	Some	21	0	2289	1	16	0	0.00345618	0.7143	582959
ENST00000297283,P15259	1350	Some	253	6	28729.8	12	68	22	0.00121922	0.4466	1781702
Q8N0Y7	1350	Some	254	0	28740.8	4	35	0	0.000625071	0.1181	840222
ENST00000334828,P18669	1350	Some	254	8	28767.8	16	124	61	0.00221454	0.5787	3614274	Additional IDs concatenated into MaxParsimony group: sp|Q8N0Y7|PGAM4_HUMAN Probable phosphoglycerate mutase 4 OS=Homo sapiens OX=9606 GN=PGAM4 PE=3 SV=1,Hs.171314_vn.2[ENST00000467867]
ENST00000225792,P17844	1351	Some	614	1	69086.7	2	2	1	1.4776e-05	0.044	57139	Additional IDs concatenated into MaxParsimony group: sp|Q92841|DDX17_HUMAN Probable ATP-dependent RNA helicase DDX17 OS=Homo sapiens OX=9606 GN=DDX17 PE=1 SV=2
Q92841	1351	Some	729	0	80204	1	1	0	6.22254e-06	0.0165	28621
ENST00000396049,Q9H8S9	1352	All	216	0	25045.6	4	8	0	0.000168009	0.1759	191875
ENST00000309395,Q7L9L4	1352	All	216	0	25056.6	4	8	0	0.000168009	0.1759	191875	Additional IDs concatenated into MaxParsimony group: Hs.114978_vn.3 [ENST00000396049]===sp|Q9H8S9|MOB1A_HUMAN MOB kinase activator 1A OS=Homo sapiens OX=9606 GN=MOB1A PE=1 SV=4
ENST00000370339,Q9BYJ9	1353	All	559	0	60817.8	1	1	0	8.1149e-06	0.0233	25965
ENST00000539294,Q7Z739	1353	All	585	0	63803.8	1	1	0	7.75424e-06	0.0222	25965	Additional IDs concatenated into MaxParsimony group: Hs.149658_vn.1 [ENST00000370339]===sp|Q9BYJ9|YTHD1_HUMAN YTH domain-containing family protein 1 OS=Homo sapiens OX=9606 GN=YTHDF1 PE=1 SV=1
ENST00000372079	1354	Some	10	0	1047.5	1	35	0	0.0158768	0.8	697471
ENST00000301522,P32119	1354	Some	198	17	21860.2	18	171	87	0.00391765	0.6869	4220551	Additional IDs concatenated into MaxParsimony group: Hs.117450_vn.3[ENST00000372079]
ENST00000319248,ENST00000424390,ENST00000447184,ENST00000483583,Q06830	1354	Some	199	12	22078.3	17	350	171	0.0079783	0.7638	7567961
Q13162	1354	Some	271	4	30502.8	7	67	7	0.0011215	0.1771	1328682
ENST00000280704,ENST00000541669,P07864	1355	Some	332	0	36270.2	1	10	0	0.000136633	0.0361	252906
ENST00000280706,ENST00000396213,Q6ZMR3	1355	Some	332	0	36466.2	1	10	0	0.000136633	0.0361	252906
ENST00000478970,ENST00000542179,ENST00000543445,ENST00000422447,ENST00000673339,ENST00000672804,ENST00000672405,ENST00000671981,P00338	1355	Some	332	14	36647.4	17	109	70	0.0014893	0.5181	3435492
ENST00000396075,ENST00000350669,ENST00000396076,P07195	1355	Some	334	19	36597.1	21	135	124	0.00183351	0.5599	3907903	Additional IDs concatenated into MaxParsimony group: sp|Q9BYZ2|LDH6B_HUMAN L-lactate dehydrogenase A-like 6B OS=Homo sapiens OX=9606 GN=LDHAL6B PE=1 SV=3,Hs.166796_vn.6_::_vn.9 [ENST00000280704][ENST00000541669]===sp|P07864|LDHC_HUMAN L-lactate dehydrogenase C chain OS=Homo sapiens OX=9606 GN=LDHC PE=1 SV=4,Hs.166800_vn.1_::_vn.3 [ENST00000280706][ENST00000396213]===sp|Q6ZMR3|LDH6A_HUMAN L-lactat…
Q9BYZ2	1355	Some	381	0	41898.2	1	28	0	0.000333371	0.0446	1083177
ENST00000635765,ENST00000674197	1356	Some	19	0	1975.9	1	2	0	0.000477498	0.6842	54405
ENST00000674394	1356	Some	22	0	2476	1	1	0	0.000206192	0.7273	43197
ENST00000369209,O43301	1356	Some	675	11	74913.5	15	29	23	0.00019489	0.243	785441	Additional IDs concatenated into MaxParsimony group: Hs.132622_vn.2 [ENST00000254963]===sp|Q96MM6|HS12B_HUMAN Heat shock 70 kDa protein 12B OS=Homo sapiens OX=9606 GN=HSPA12B PE=1 SV=2,Hs.165868_vn.23[ENST00000674394],Hs.165868_vn.16[ENST00000674197]:::Hs.165868_vn.20[ENST00000635765]
ENST00000254963,Q96MM6	1356	Some	686	0	75621.9	2	3	0	1.98377e-05	0.0321	84071
ENST00000418404,ENST00000252172,ENST00000621918,Q9UKX3	1357	Some	1938	2	223447	4	5	2	1.17034e-05	0.017	115996
ENST00000216181,P35579	1357	Some	1960	4	226374	8	15	8	3.47161e-05	0.0658	417431
ENST00000300036,ENST00000634050,P35749	1357	Some	1972	0	227181	2	4	0	9.20128e-06	0.0132	115958
ENST00000269243,P35580	1357	Some	1976	2	228840	5	9	4	2.0661e-05	0.0344	264856
ENST00000376970,Q7Z406	1357	Some	1995	2	227714	4	6	2	1.36428e-05	0.0195	157026
ENST00000284440,P09936	1357	Some	223	0	24790.4	18	91	0	0.00185111	0.6413	2448301
Q58FG0	1357	Some	334	0	38695.8	5	12	0	0.000162978	0.0988	271406
Q14568	1357	Some	343	0	39322.4	7	27	0	0.000357079	0.2332	744054
Q58FF8	1357	Some	381	0	44303.1	9	31	0	0.00036909	0.2283	799675
Q58FG1	1357	Some	418	0	47664.1	1	5	0	5.42611e-05	0.0263	141129
Q58FF6	1357	Some	505	0	58209.6	2	9	0	8.08437e-05	0.0317	258449
Q58FF7	1357	Some	597	0	68263.9	11	40	0	0.000303935	0.1709	1075767
ENST00000246957,Q12931	1357	Some	704	1	80041.7	2	8	1	5.15481e-05	0.0341	244979
ENST00000353801,ENST00000371554,ENST00000371646,ENST00000620073,P08238	1357	Some	724	7	83194.1	26	81	15	0.000507507	0.3577	2104731
ENST00000216281,P07900	1357	Some	732	18	84588.7	34	122	61	0.000756039	0.3934	3284301	Additional IDs concatenated into MaxParsimony group: Hs.154277_vn.7 [ENST00000284440]===sp|P09936|UCHL1_HUMAN Ubiquitin carboxyl-terminal hydrolase isozyme L1 OS=Homo sapiens OX=9606 GN=UCHL1 PE=1 SV=2,sp|Q58FF7|H90B3_HUMAN Putative heat shock protein HSP 90-beta-3 OS=Homo sapiens OX=9606 GN=HSP90AB3P PE=5 SV=1,sp|Q58FF8|H90B2_HUMAN Putative heat shock protein HSP 90-beta 2 OS=Homo sapiens OX=960…
ENST00000257290,P16234	1358	Some	1089	0	122574	2	4	0	1.6662e-05	0.0129	66580
ENST00000296755,P46821	1358	Some	2468	23	270450	26	115	98	0.000211372	0.1293	3053303	Additional IDs concatenated into MaxParsimony group: Hs.134853_vn.6 [ENST00000257290]===sp|P16234|PGFRA_HUMAN Platelet-derived growth factor receptor alpha OS=Homo sapiens OX=9606 GN=PDGFRA PE=1 SV=1,Hs.69956_vn.2_::_vn.1_::_vn.6_::_vn.4_::_vn.5_::_vn.7_::_vn.3 [ENST00000560774][ENST00000558100][ENST00000558891][ENST00000558063][ENST00000261845][ENST00000558841][ENST00000560254]===sp|Q16659|MK06_…
ENST00000300231,P78559	1358	Some	2803	6	305280	8	28	13	4.53138e-05	0.0318	774955
ENST00000398822,ENST00000215832,P28482	1358	Some	360	11	41345.2	16	58	42	0.000730837	0.5111	1659564
ENST00000263025,P27361	1358	Some	379	5	43090.1	10	26	10	0.000311193	0.3008	714852
ENST00000400384,P31152	1358	Some	587	0	65862.1	1	7	0	5.40948e-05	0.017	187844
ENST00000560774,ENST00000558100,ENST00000558891,ENST00000558063,ENST00000261845,ENST00000558841,ENST00000560254,Q16659	1358	Some	721	0	82610.7	1	7	0	4.40411e-05	0.0139	187844
ENST00000257497,ENST00000376911,P04083	136	Unique	346	25	38672	25	154	154	0.00201902	0.6445	4721327
ENST00000402696,P02787	137	Unique	698	23	76995.6	23	54	54	0.000350941	0.404	1352904
P06396	138	Unique	782	22	85626.2	22	120	120	0.000696097	0.335	3674691
ENST00000376588,Q9Y617	139	Unique	370	18	40378.8	18	67	67	0.000821426	0.6405	1994808
ENST00000535923,Q99623	14	Unique	299	13	33257.9	13	31	31	0.000470312	0.4515	831904
ENST00000321394,P17987	140	Unique	556	17	60287.6	17	38	38	0.00031003	0.304	1001184
ENST00000261313,P30086	141	Unique	187	13	21025.7	13	106	106	0.00257134	0.7807	3164272
ENST00000468345,ENST00000473669,ENST00000356080,ENST00000468251,ENST00000496517,Q9UEY8	142	Unique	706	15	79087.2	15	44	44	0.000282711	0.2521	1290137
ENST00000228740,P09960	143	Unique	611	17	69223.2	17	29	29	0.000215304	0.2995	733468
ENST00000369713,P78417	144	Unique	241	12	27530	12	33	33	0.000621144	0.5228	776764
ENST00000331825,P02792	145	Unique	175	10	19989.1	10	41	41	0.00106277	0.5486	1177967
ENST00000270142,P00441	146	Unique	154	11	15907.9	11	55	55	0.00162008	0.7597	1671626
ENST00000375320,ENST00000236850,ENST00000359492,ENST00000375323,P02647	147	Unique	267	12	30740.9	12	29	29	0.000492699	0.3633	777601
ENST00000408927,P52306	148	Unique	607	12	66256.5	12	35	35	0.000261562	0.3163	1129548
ENST00000538183,ENST00000367055,P04179	149	Unique	222	9	24716.6	9	38	38	0.000776472	0.4324	1173558
ENST00000337130,Q16851	15	Unique	508	11	56886.7	11	23	23	0.000205381	0.2717	630094
ENST00000269373,Q9HA64	150	Unique	309	9	34372.2	9	21	21	0.000308288	0.2686	553603
ENST00000373243,ENST00000356090,Q9UBB6	151	Unique	729	10	78795.6	10	17	17	0.000105783	0.1591	389788
P13639	152	Unique	858	9	95258.9	9	21	21	0.000111027	0.1492	576473
ENST00000211998,P18206	153	Unique	1134	10	123704	10	24	24	9.60049e-05	0.1058	609769
ENST00000273920,Q9UHY7	154	Unique	261	9	28896.5	9	26	26	0.000451885	0.3487	723966
ENST00000298510,P30048	155	Unique	256	8	27657.2	8	28	28	0.00049615	0.4609	824613
ENST00000221418,ENST00000634245,Q13011	156	Unique	328	11	35775.4	11	22	22	0.000304259	0.3262	575648
ENST00000523509,ENST00000517654,ENST00000519540,ENST00000519824,ENST00000522746,ENST00000401979,ENST00000519110,Q9NUQ9	157	Unique	324	9	36706.6	9	15	15	0.000210011	0.3457	388112
ENST00000332211,ENST00000344036,ENST00000543351,P45880	158	Unique	294	9	31528.5	9	18	18	0.000277728	0.4048	487448
ENST00000393658,ENST00000280187,P51674	159	Unique	278	8	31170.4	8	52	52	0.000848504	0.1475	1304484
ENST00000316448,P27797	16	Unique	417	12	48093.8	12	40	40	0.00043513	0.3789	1065709
ENST00000301587,O75947	160	Unique	161	9	18461.5	9	20	20	0.000563507	0.5155	494076
ENST00000368009,Q86X76	161	Unique	327	8	35855.2	8	15	15	0.000208084	0.2385	384092
ENST00000265062,P51149	162	Unique	207	8	23456.8	8	23	23	0.000504026	0.4444	663225
ENST00000268379,P22695	163	Unique	453	7	48394.9	7	14	14	0.000140193	0.181	381976
ENST00000422285,P08559	164	Unique	390	7	43249.6	7	11	11	0.000127945	0.3128	247650
ENST00000398372	165	Unique	10	1	1040.6	1	2	2	0.000907246	1	44152
ENST00000342503,Q16799-3	166	Unique	10	1	1245.7	1	4	4	0.00181449	1	101270
ENST00000288398,ENST00000317516,ENST00000358278,ENST00000404484,ENST00000559397,ENST00000560615,P09493-10,P09493-2,P09493-3,P09493-4,P09493-8	167	Unique	9	1	969.5	1	1	1	0.000504026	1	23706
ENST00000343218,Q14195-2	168	Unique	9	1	978.5	1	3	3	0.00151208	1	49144
ENST00000611225	169	Unique	8	1	823.5	1	2	2	0.00113406	1	28540
ENST00000398129,P35611	17	Unique	737	11	80886.7	11	82	82	0.00050471	0.2429	2412417
ENST00000264202,ENST00000433834,ENST00000674449,P47756-2	170	Unique	8	1	876.4	1	2	2	0.00113406	1	30361
ENST00000369620,ENST00000490651,P11413-2	171	Unique	8	1	781.4	1	6	6	0.00340217	1	104549
ENST00000372592,Q5SRE7	172	Unique	291	8	32372.2	8	20	20	0.000311768	0.2371	580188
ENST00000300026,P23284	173	Unique	216	8	23709.5	8	26	26	0.000546028	0.3194	625690
ENST00000216455,P25788	174	Unique	255	8	28397.1	8	19	19	0.000337994	0.2667	440353
ENST00000306749,P49327	175	Unique	2511	8	273236	8	17	17	3.07112e-05	0.0494	513560
ENST00000558311,ENST00000267973,ENST00000560569,Q9GZS3	176	Unique	305	6	33541.8	6	19	19	0.000282585	0.3738	581807
ENST00000360240,P27816	177	Unique	1152	6	120912	6	21	21	8.26917e-05	0.0686	450893
ENST00000357325,ENST00000537739,P51858	178	Unique	240	5	26753.9	5	12	12	0.000226812	0.2333	271146
ENST00000588815,ENST00000246533,P04632	179	Unique	268	6	28279.7	6	33	33	0.000558566	0.2276	882727
ENST00000627578,ENST00000627383,ENST00000628443,ENST00000420362,ENST00000394155,ENST00000434885,ENST00000458357,ENST00000651089,Q13642	18	Unique	323	11	36220.6	11	53	53	0.000744335	0.356	1430566
ENST00000262570,Q9NX63	180	Unique	227	6	26118.2	6	7	7	0.000139884	0.2467	176363
ENST00000322897,Q99747	181	Unique	312	5	34706.3	5	9	9	0.000130853	0.1827	248576
ENST00000262613,O14745	182	Unique	358	6	38826.6	6	16	16	0.000202737	0.1732	426349
ENST00000595090,Q9Y230	183	Unique	463	5	51106.5	5	8	8	7.83798e-05	0.1166	189231
ENST00000644715,Q13126	184	Unique	283	6	31197.8	6	21	21	0.000336611	0.2968	592189
ENST00000400968,ENST00000367446,ENST00000367441,P10155	185	Unique	538	5	60613.2	5	11	11	9.27482e-05	0.1171	289171
ENST00000554087,ENST00000216442,Q9Y5K8	186	Unique	247	5	28227.3	5	10	10	0.000183653	0.3441	288429
ENST00000379638,Q00765	187	Unique	189	5	21461	5	9	9	0.000216011	0.1164	248100
ENST00000375499,P21912	188	Unique	280	5	31590.8	5	9	9	0.000145807	0.1607	207748
ENST00000263645,P60033	189	Unique	236	4	25774.1	4	27	27	0.000518976	0.2839	911973
ENST00000357578,P51649	19	Unique	535	12	57160.3	12	24	24	0.000203494	0.2224	637515
ENST00000377855,O00154	190	Unique	380	5	41751.3	5	14	14	0.000167124	0.1158	388241
ENST00000173527,Q96CN7	191	Unique	298	4	32198.1	4	8	8	0.000121778	0.1644	226990
ENST00000607016,O95989	192	Unique	172	4	19440.7	4	10	10	0.000263734	0.2907	253805
ENST00000249442,O75431	193	Unique	263	6	29726.1	6	12	12	0.000206976	0.1977	307834
ENST00000345003,P46976	194	Unique	350	4	39340.6	4	14	14	0.000181449	0.12	298419
ENST00000341695,Q9H2U2	195	Unique	334	5	37878	5	10	10	0.000135815	0.1557	337412
ENST00000296741,Q6UWR7	196	Unique	440	4	50190.4	4	8	8	8.24769e-05	0.1477	251436
Q13907	197	Unique	227	4	26284.5	4	8	8	0.000159867	0.2643	200228
ENST00000309049,ENST00000358769,P30039	198	Unique	288	4	31747.2	4	5	5	7.8754e-05	0.2257	165581
ENST00000473118,ENST00000639083,ENST00000240185,Q13148	199	Unique	414	4	44693.3	4	7	7	7.66996e-05	0.1522	198155
ENST00000340385,P30041	2	Unique	224	27	25001.2	27	426	426	0.00862694	0.7455	10268093
ENST00000505164,ENST00000512576,P22234	20	Unique	425	10	47031.1	10	26	26	0.000277511	0.3906	938180
ENST00000263080,ENST00000577034,ENST00000456349,P45381	200	Unique	313	5	35694.1	5	8	8	0.000115942	0.2268	214916
ENST00000256854,O43776	201	Unique	548	5	62884.5	5	8	8	6.62224e-05	0.0967	194204
ENST00000346234,Q92882	202	Unique	214	4	23753.9	4	8	8	0.000169579	0.1495	197353
ENST00000269980,P12694	203	Unique	445	3	50421.2	3	4	4	4.07751e-05	0.0742	103929
ENST00000645674,ENST00000462576,ENST00000403564,ENST00000646909,ENST00000406376,P62081	204	Unique	194	3	22095.2	3	7	7	0.000163678	0.2165	188392
O14773	205	Unique	563	3	61191.6	3	19	19	0.000153088	0.1048	767223
ENST00000261755,ENST00000561421,ENST00000407106,P16930	206	Unique	419	5	46326.2	5	12	12	0.000129916	0.0907	293978
ENST00000480687,ENST00000308388,Q9Y5P6	207	Unique	360	3	39790.6	3	7	7	8.82045e-05	0.1111	207152
Q14558	208	Unique	356	3	39350.6	3	7	7	8.91956e-05	0.1208	198823
ENST00000394900,Q3LXA3	209	Unique	575	3	58892	3	5	5	3.94455e-05	0.0661	160060
ENST00000320248,ENST00000617214,O94819	21	Unique	623	13	65660.8	13	28	28	0.000203876	0.2552	818844
ENST00000254322,P25685	210	Unique	340	4	38002.4	4	9	9	0.000120077	0.1412	241750
ENST00000278353,Q53GQ0	211	Unique	312	3	34284.2	3	12	12	0.00017447	0.1474	296627
ENST00000252711,O95299	212	Unique	355	5	40706.9	5	9	9	0.000115003	0.1211	189862
ENST00000236957,ENST00000392221,ENST00000392222,ENST00000636275,ENST00000635728,P24534	213	Unique	225	4	24730.3	4	7	7	0.000141127	0.2667	212093
ENST00000451800,ENST00000302586,Q16773	214	Unique	422	3	47826.1	3	10	10	0.000107494	0.1351	318281
ENST00000338492,O14531	215	Unique	572	3	61820.4	3	5	5	3.96524e-05	0.0699	99179
ENST00000261601,P54578	216	Unique	494	3	56015	3	5	5	4.59133e-05	0.0972	127412
ENST00000488034,O60888	217	Unique	179	3	19086.1	3	8	8	0.000202737	0.2514	280858
ENST00000644793,ENST00000651619,ENST00000643188,P48637	218	Unique	474	2	52334.2	2	6	6	5.74207e-05	0.0549	143276
ENST00000450253,P06730	219	Unique	217	2	25063.5	2	3	3	6.27129e-05	0.0968	74542
ENST00000368235,Q8NCW5	22	Unique	288	9	31636.2	9	28	28	0.000441023	0.4444	820392
ENST00000393078,ENST00000393080,P01011	220	Unique	423	2	47602.5	2	5	5	5.36198e-05	0.0686	130789
ENST00000583931,Q9BTT0	221	Unique	268	2	30655.8	2	3	3	5.07787e-05	0.1754	120225
ENST00000530018,ENST00000340067,ENST00000525447,ENST00000528776,ENST00000526208,ENST00000529350,Q4G0X4	222	Unique	260	2	29606	2	9	9	0.000157023	0.0808	188013
ENST00000379226,Q9BUR5	223	Unique	198	2	22252.5	2	3	3	6.87308e-05	0.0909	63586
A6NDG6,ENST00000562001,ENST00000333503	224	Unique	321	2	33966.5	2	4	4	5.65262e-05	0.0966	115663
ENST00000330106,Q8N111	225	Unique	149	2	14926.8	2	2	2	6.0889e-05	0.1544	44485
ENST00000367080,O60825	226	Unique	505	3	58421.7	3	3	3	2.69479e-05	0.0455	67238
ENST00000307892,O43169	227	Unique	150	1	16666.1	1	2	2	6.04831e-05	0.2267	80431
ENST00000454309,P61328	228	Unique	243	2	27364.1	2	4	4	7.46705e-05	0.1029	107625
ENST00000397443,ENST00000352393,Q99829	229	Unique	537	2	59003.5	2	7	7	5.91315e-05	0.067	217447
ENST00000534947,ENST00000544725,ENST00000543155,ENST00000539735,ENST00000229251,Q9UBW8	23	Unique	275	8	30240	8	40	40	0.000659815	0.3818	1182402
ENST00000372561,Q9HAB8	230	Unique	311	3	33965.8	3	4	4	5.83438e-05	0.0643	75317
ENST00000264908,P12429	231	Unique	323	3	36334.6	3	4	4	5.61762e-05	0.096	114916
P08195	232	Unique	630	2	67933.7	2	3	3	2.16011e-05	0.0333	57796
ENST00000428161,ENST00000378097,ENST00000671676,ENST00000378092,ENST00000164247,Q13303	233	Unique	367	2	40956	2	4	4	4.94412e-05	0.0681	92270
ENST00000280346,P10515	234	Unique	647	2	68935.1	2	3	3	2.10335e-05	0.0448	74055
ENST00000555728,Q13683	235	Unique	1181	2	128848	2	2	2	7.68202e-06	0.0212	52790
ENST00000409333,ENST00000260956,P05455	236	Unique	408	2	46790.2	2	4	4	4.44729e-05	0.0784	89088
Q9UHG3	237	Unique	505	4	56585.7	4	4	4	3.59305e-05	0.0317	65448
ENST00000421097,ENST00000393818,Q13057	238	Unique	564	2	62271.9	2	3	3	2.41289e-05	0.078	82115
ENST00000640218,Q00839	239	Unique	825	2	90510	2	6	6	3.29908e-05	0.0509	167677
ENST00000395334,ENST00000327299,ENST00000545314,P27144	24	Unique	223	8	25234.2	8	27	27	0.00054923	0.5022	630021
ENST00000369085,O95817	240	Unique	575	2	61538.9	2	3	3	2.36673e-05	0.0504	74948
ENST00000310118,Q13200	241	Unique	908	3	100118	3	4	4	1.99834e-05	0.0264	87517
Q8N3E9	242	Unique	789	3	89184.2	3	5	5	2.87467e-05	0.0482	122401
ENST00000393386,P23471	243	Unique	2315	3	254411	3	5	5	9.79748e-06	0.0104	111885
ENST00000397111,ENST00000633248,P49589	244	Unique	748	2	85401.2	2	5	5	3.03224e-05	0.0267	116919
ENST00000636358,ENST00000404366,Q03154	245	Unique	408	2	45838	2	2	2	2.22364e-05	0.0564	54462
ENST00000357037,Q6NZI2	246	Unique	390	1	43431.8	1	1	1	1.16314e-05	0.0462	46986
ENST00000645585,ENST00000449470,ENST00000504470,ENST00000295955,P32969	247	Unique	192	1	21831.8	1	1	1	2.36262e-05	0.1406	31168
ENST00000542035,ENST00000340912,Q96LD8	248	Unique	212	1	24073.9	1	1	1	2.13973e-05	0.0802	31151
ENST00000300087,Q9BTE1	249	Unique	182	1	20095.3	1	1	1	2.49243e-05	0.0604	29058
ENST00000345264,ENST00000377921,Q15404	25	Unique	277	7	31502.7	7	17	17	0.000278397	0.3971	404925
ENST00000369103,O43665	251	Unique	181	1	21178.6	1	1	1	2.50621e-05	0.1215	29458
ENST00000356493,Q9UJZ1	252	Unique	356	1	38492.2	1	5	5	6.37111e-05	0.0421	125839
ENST00000359856,O15511	253	Unique	151	1	16292.3	1	5	5	0.000150206	0.0795	168079
ENST00000392568,O95848	254	Unique	222	1	24085.1	1	2	2	4.0867e-05	0.0631	62370
ENST00000316694,P34896	255	Unique	483	1	53031	1	2	2	1.87836e-05	0.0248	50736
ENST00000256538,Q7L8W6	256	Unique	267	1	30269.3	1	2	2	3.39793e-05	0.0449	53291
ENST00000358385,Q8WXF7	257	Unique	558	1	63485.3	1	2	2	1.62589e-05	0.0269	50997
ENST00000345358,Q07812	258	Unique	192	1	21152.8	1	2	2	4.72524e-05	0.0677	73575
ENST00000304511,Q9H061	259	Unique	195	1	21495.5	1	3	3	6.97882e-05	0.0462	76994
ENST00000370674,ENST00000628919,ENST00000651929,ENST00000543669,ENST00000630084,ENST00000535737,ENST00000629039,ENST00000628568,ENST00000456445,ENST00000370683,ENST00000539015,Q13642-1,Q13642-4,Q13642-5	26	Unique	20	1	2283.9	1	5	5	0.00113406	1	146387
ENST00000330884,Q9BR01	260	Unique	284	1	33045.3	1	1	1	1.59726e-05	0.0387	22402
ENST00000411641,P02765	261	Unique	367	1	39297.7	1	2	2	2.47206e-05	0.0272	50948
P55145	262	Unique	182	1	20668.8	1	1	1	2.49243e-05	0.0824	24385
Q70IA6	263	Unique	237	1	26891.3	1	1	1	1.91402e-05	0.0464	22909
ENST00000329421,P49006	264	Unique	195	1	19499.2	1	2	2	4.65255e-05	0.0667	53727
ENST00000376419,Q5T6J7	265	Unique	187	2	20546.6	2	2	2	4.85158e-05	0.0749	46478
ENST00000328649,Q99828	266	Unique	191	1	21671.9	1	1	1	2.37499e-05	0.0785	29769
ENST00000303892,ENST00000383503,ENST00000441959,ENST00000444088,ENST00000449748,ENST00000454370,ENST00000454889,O95670	268	Unique	118	1	13577.9	1	2	2	7.68853e-05	0.0763	44949
ENST00000566934,ENST00000563296,ENST00000568606,ENST00000565227,ENST00000260324,ENST00000561735,Q9Y6N5	269	Unique	450	1	49910.8	1	2	2	2.0161e-05	0.0333	45486
ENST00000379097,P55327	27	Unique	224	7	24294.2	7	14	14	0.000283514	0.5268	398892
Q8N3J6	270	Unique	435	1	47506.2	1	2	2	2.08562e-05	0.023	49263
ENST00000262225,Q15363	271	Unique	201	1	22728.4	1	3	3	6.77049e-05	0.0448	51813
ENST00000331244,ENST00000481034,O76003	272	Unique	335	1	37390.2	1	3	3	4.0623e-05	0.0746	81299
ENST00000300107,O76031	273	Unique	633	1	69162.7	1	1	1	7.16624e-06	0.0205	23588
ENST00000394809,Q32MK0	274	Unique	819	1	88319.5	1	1	1	5.53874e-06	0.0208	21700
ENST00000346128,Q07157	275	Unique	1748	1	195322	1	1	1	2.5951e-06	0.0109	22853
ENST00000457408,Q7Z7H5	276	Unique	227	1	25908.3	1	3	3	5.99502e-05	0.0396	60620
ENST00000514213,O60763	277	Unique	962	1	107810	1	1	1	4.71542e-06	0.0187	23572
Q86YV9	278	Unique	775	1	82904.8	1	4	4	2.34128e-05	0.0168	89334
ENST00000268182,P46940	279	Unique	1657	2	189116	2	2	2	5.47523e-06	0.0109	43440
ENST00000503999	28	Unique	16	1	1609.7	1	4	4	0.00113406	1	109506
ENST00000317378,ENST00000596148,ENST00000426877,Q8IUR0	280	Unique	188	2	20752.1	2	2	2	4.82578e-05	0.0479	43128
ENST00000383168,P55087	281	Unique	323	1	34788.9	1	2	2	2.80881e-05	0.0279	40468
ENST00000330149,Q86SZ2	282	Unique	158	1	17953.2	1	1	1	2.87103e-05	0.0506	20385
Q9Y285	283	Unique	508	3	57509.5	3	5	5	4.46479e-05	0.0276	119702
ENST00000325110,ENST00000433297,Q01581	285	Unique	520	1	57239.3	1	1	1	8.72352e-06	0.0404	24212
ENST00000423525,ENST00000462138,P29401	286	Unique	623	30	67816.7	30	148	148	0.00107763	0.5265	4459928
ENST00000590406,ENST00000398752,P25705	287	Unique	553	23	59695.6	23	96	96	0.000787483	0.425	2751141
ENST00000368300,P02545	288	Unique	664	26	74076.7	26	82	82	0.000560197	0.3855	2299110
ENST00000360578,O94811	289	Unique	219	19	23661.2	19	85	85	0.00176064	0.653	2756957
ENST00000393594,ENST00000475805,ENST00000482638,ENST00000486160,ENST00000627061,Q05193-2,Q05193-5	29	Unique	15	1	1590.8	1	1	1	0.000302415	1	30877
ENST00000258091,Q99832	290	Unique	543	18	59310.9	18	41	41	0.000342515	0.4328	1241298
ENST00000641597,ENST00000641023,O43175	291	Unique	533	17	56596.4	17	104	104	0.000885118	0.3677	2888230
ENST00000273398,P38606	292	Unique	617	15	68242.5	15	40	40	0.000294083	0.3874	1129933
P49189	293	Unique	494	15	53749	15	45	45	0.000413219	0.3239	1322058
Q9UBQ7	294	Unique	328	14	35627.7	14	43	43	0.000594689	0.5152	1272999
ENST00000391971,ENST00000391973,ENST00000402092,ENST00000360051,Q15019	295	Unique	361	13	41443.2	13	70	70	0.000879602	0.4349	2071024
ENST00000265838,P24752	296	Unique	427	13	45152.6	13	32	32	0.000339952	0.3396	985238
ENST00000394140,Q9NQR4	297	Unique	276	13	30570.5	13	32	32	0.00052594	0.6594	1046751
ENST00000375784,ENST00000616760,ENST00000375779,ENST00000395892,ENST00000375780,ENST00000400052,ENST00000383404,ENST00000614982,ENST00000383405,ENST00000400058,ENST00000422167,ENST00000438708,ENST00000415179,ENST00000621055,ENST00000431921,ENST00000423055,ENST00000435242,ENST00000442045,ENST00000418285,ENST00000618288,ENST00000423143,ENST00000438750,ENST00000451546,ENST00000425464,ENST00000622613…	298	Unique	241	11	26887.7	11	30	30	0.000564676	0.527	920117
ENST00000261700,Q9Y224	299	Unique	244	12	28032.7	12	26	26	0.000483369	0.5205	660449
ENST00000370508,P17174	3	Unique	413	23	46200.5	23	64	64	0.000702951	0.678	1765759
ENST00000306402,ENST00000354106,ENST00000371239,ENST00000371241,ENST00000371249,ENST00000607232,ENST00000634504,Q9BX66-10,Q9BX66-12,Q9BX66-4,Q9BX66-5,Q9BX66-6,Q9BX66-8,Q9BX66-9	30	Unique	14	1	1478.7	1	2	2	0.000648033	1	59082
ENST00000242059,ENST00000409497,ENST00000421434,Q12765	300	Unique	414	12	46334.5	12	23	23	0.000252013	0.3213	630058
ENST00000246151,Q9GZP4	301	Unique	211	10	24144.7	10	23	23	0.000494471	0.4218	609999
ENST00000356839,P49748	302	Unique	655	15	70327.4	15	33	33	0.000228543	0.2366	892204
ENST00000269321,ENST00000541078,ENST00000580685,P52565	303	Unique	204	9	23174.7	9	23	23	0.000511438	0.4608	668396
ENST00000320307,ENST00000397334,ENST00000368097,P37802	304	Unique	199	12	22359.2	12	53	53	0.00120814	0.5276	1697138
ENST00000531967,Q9NTX5	305	Unique	307	9	33658.5	9	33	33	0.000487608	0.4397	925928
ENST00000320623,P15559	306	Unique	274	9	30830	9	34	34	0.00056289	0.2299	962366
ENST00000373365,Q04760	307	Unique	184	9	20746.2	9	41	41	0.00101079	0.462	1104795
ENST00000261479,P60900	308	Unique	246	8	27363.8	8	16	16	0.000295039	0.3374	400148
ENST00000318348,Q9NZD2	309	Unique	209	8	23816.4	8	14	14	0.000303862	0.5024	407983
ENST00000295640,Q9H4A4	31	Unique	650	8	72531.4	8	15	15	0.000104682	0.1785	435059
ENST00000263238,P61158	310	Unique	418	9	47323	9	16	16	0.000173636	0.2321	474210
ENST00000401419,ENST00000404802,ENST00000397225,P25325	311	Unique	297	9	33139.6	9	25	25	0.000381838	0.3838	801069
ENST00000453131,ENST00000343267,P05090	312	Unique	189	7	21243.8	7	31	31	0.000744038	0.3069	723039
ENST00000290158,Q14974	313	Unique	876	10	97090	10	16	16	8.28535e-05	0.1142	401597
ENST00000309195,ENST00000407693,Q14914	314	Unique	329	8	35828.7	8	25	25	0.000344698	0.2553	662916
ENST00000303904,Q7L5N1	315	Unique	327	7	36122.2	7	14	14	0.000194212	0.2997	338001
ENST00000221419,ENST00000634753,P14866	316	Unique	589	7	64074.4	7	16	16	0.000123225	0.163	406005
ENST00000397851,ENST00000556147,ENST00000397858,ENST00000298687,ENST00000397853,Q9UN36	317	Unique	371	7	40754.2	7	70	70	0.000855893	0.31	2394411
ENST00000360079,ENST00000405878,ENST00000359308,P12956	318	Unique	609	7	69781	7	13	13	9.68325e-05	0.1708	336112
ENST00000216465,ENST00000349555,ENST00000553431,ENST00000553586,ENST00000553838,ENST00000554279,ENST00000555583,ENST00000556627	319	Unique	13	1	1455.8	1	2	2	0.000697882	1	52037
ENST00000581075	32	Unique	13	1	1424.8	1	2	2	0.000697882	1	37747
ENST00000317516,ENST00000334895,ENST00000404484,ENST00000558910,ENST00000559281,P09493-2,P09493-5	320	Unique	12	1	1256.6	1	3	3	0.00113406	1	81872
ENST00000417816,O76041-2	321	Unique	9	1	1027.5	1	4	4	0.0020161	1	97797
ENST00000658533	322	Unique	9	1	1063.6	1	9	9	0.00453623	1	195859
ENST00000397261,P59998	323	Unique	168	6	19636.3	6	12	12	0.000324017	0.3929	382265
ENST00000336169,ENST00000469346,ENST00000352078,Q15493	324	Unique	299	8	33213.4	8	16	16	0.000242741	0.2241	424608
ENST00000555661,ENST00000555228,ENST00000267568,Q8N8N7	325	Unique	351	6	38456.3	6	21	21	0.000271398	0.1823	568060
ENST00000438203,ENST00000403892,ENST00000622841,ENST00000249042,Q16762	326	Unique	297	9	33389.8	9	19	19	0.000290197	0.2727	500864
ENST00000642017,Q9NVS9	327	Unique	261	7	29950.8	7	12	12	0.000208562	0.341	288884
ENST00000263368,P30043	328	Unique	206	6	22087.4	6	19	19	0.00041839	0.4757	560053
ENST00000302503,Q9Y6C9	329	Unique	303	6	33290.9	6	14	14	0.000209595	0.3333	325516
ENST00000219150,ENST00000570045,P31146	33	Unique	461	8	50975.8	8	16	16	0.00015744	0.2668	484566
ENST00000014930,Q9NRV9	330	Unique	189	5	21065.5	5	11	11	0.000264013	0.3333	341311
ENST00000392951,ENST00000532870,ENST00000278968,ENST00000530649,ENST00000525531,Q01995	331	Unique	201	5	22578.4	5	10	10	0.000225683	0.2886	238366
ENST00000525090,ENST00000529202,ENST00000531832,ENST00000528583,O75936	332	Unique	387	7	44668.5	7	12	12	0.000140658	0.1137	279035
Q9UJ70	333	Unique	344	5	37333.9	5	13	13	0.000171427	0.2122	368763
ENST00000517490,O75131	334	Unique	537	8	60074.1	8	15	15	0.00012671	0.121	333019
ENST00000372425,Q5T013	335	Unique	277	5	30368.6	5	10	10	0.000163763	0.3394	282029
ENST00000379028,Q92823	336	Unique	1304	6	143782	6	12	12	4.17445e-05	0.0567	319317
ENST00000254301,P17931	337	Unique	250	4	26118	4	14	14	0.000254029	0.172	324679
ENST00000375731,Q13825	338	Unique	339	4	35568.2	4	10	10	0.000133812	0.0973	205891
ENST00000265866,P31942	339	Unique	346	5	36885.1	5	17	17	0.000222878	0.1503	469455
ENST00000662461	34	Unique	11	1	1174.6	1	2	2	0.000824769	1	38753
ENST00000456600,ENST00000374450,ENST00000374436,P56537	340	Unique	245	4	26564.2	4	9	9	0.000166637	0.2694	287739
ENST00000329251,P26641	341	Unique	437	4	50069.1	4	12	12	0.000124565	0.103	245922
ENST00000361752,Q96PU8	342	Unique	341	4	37628.7	4	9	9	0.000119725	0.1466	195367
ENST00000322067,O95861	343	Unique	308	4	33353.2	4	5	5	7.36401e-05	0.1688	125585
ENST00000394272,Q8N4P3	344	Unique	179	5	20298.7	5	10	10	0.000253421	0.3352	256782
ENST00000649012,ENST00000457654,ENST00000261712,O00231	345	Unique	422	5	47416	5	8	8	8.59949e-05	0.1137	189055
Q15165	346	Unique	354	4	39338.3	4	9	9	0.000115328	0.1921	271328
ENST00000322611,ENST00000616743,ENST00000606445,P80723	347	Unique	227	4	22662	4	9	9	0.000179851	0.2863	226419
ENST00000331821,P43487	348	Unique	201	3	23277.6	3	6	6	0.00013541	0.1542	147346
ENST00000302746,P11177	349	Unique	359	3	39190	3	8	8	0.000101086	0.0975	218255
ENST00000535702,ENST00000649943,ENST00000650522,Q9UDY2-6	35	Unique	11	1	1221.6	1	2	2	0.000824769	1	35825
ENST00000368003,Q9Y3C8	350	Unique	167	3	19428	3	10	10	0.000271631	0.1916	252739
ENST00000374490,P35914	351	Unique	325	3	34319.8	3	5	5	6.97882e-05	0.12	140126
ENST00000372919,P20073	352	Unique	488	3	52687.7	3	7	7	6.50689e-05	0.084	179087
ENST00000619920,P17980	353	Unique	439	3	49154.4	3	6	6	6.19986e-05	0.1139	191485
ENST00000229268,P45974	354	Unique	858	4	95707.3	4	5	5	2.64349e-05	0.0676	148777
Q93083	355	Unique	61	1	6039.2	1	1	1	7.43645e-05	0.3279	12301
ENST00000302764,Q8WVJ2	356	Unique	157	2	17646.7	2	4	4	0.000115573	0.1656	159868
ENST00000301608,Q15067	357	Unique	660	2	74358.2	2	5	5	3.43654e-05	0.053	186100
ENST00000428559,Q9Y315	358	Unique	318	2	35190.5	2	3	3	4.27946e-05	0.0881	97694
ENST00000307296,Q8WUM4	359	Unique	868	2	95945.1	2	4	4	2.09043e-05	0.0323	121539
ENST00000642050,ENST00000529905,P50897	36	Unique	306	7	34153.2	7	14	14	0.00020754	0.2222	320998
ENST00000217971,O00264	360	Unique	195	2	21639.7	2	3	3	6.97882e-05	0.1897	76667
ENST00000376624,O75602	361	Unique	509	2	55423.2	2	6	6	5.34723e-05	0.0629	210655
ENST00000276689,Q9Y6M9	362	Unique	179	3	21798.8	3	3	3	7.60262e-05	0.1564	72368
ENST00000280557,O43583	363	Unique	198	2	22060.1	2	5	5	0.000114551	0.1869	126118
ENST00000591660,ENST00000215375,ENST00000395633,P30049	364	Unique	168	2	17461.2	2	4	4	0.000108006	0.1726	105352
ENST00000040663,Q9BV20	365	Unique	369	4	39107.3	4	7	7	8.60532e-05	0.0569	141575
ENST00000215095,P61266	366	Unique	288	2	33205.8	2	4	4	6.30032e-05	0.0799	96738
ENST00000295065,ENST00000404530,Q9Y316	367	Unique	297	3	33693.5	3	4	4	6.1094e-05	0.0572	86457
ENST00000558506,ENST00000392715,ENST00000216554,P55010	368	Unique	431	2	49173.8	2	3	3	3.15747e-05	0.065	58513
ENST00000265113,P43003	369	Unique	542	2	59515.7	2	7	7	5.8586e-05	0.059	212609
ENST00000366928,Q5VWZ2	37	Unique	237	7	26281.4	7	17	17	0.000325384	0.3165	403501
ENST00000295901,Q15008	370	Unique	389	2	45484.3	2	2	2	2.33225e-05	0.0643	41174
ENST00000379719,O95373	371	Unique	1038	2	119422	2	4	4	1.74807e-05	0.0318	109732
ENST00000373019,Q12874	372	Unique	501	2	58794.2	2	3	3	2.71631e-05	0.0679	72178
ENST00000223023,O00401	373	Unique	505	2	54774.7	2	2	2	1.79653e-05	0.0574	33532
ENST00000370995,Q8NC51	374	Unique	408	1	44920.4	1	2	2	2.22364e-05	0.0392	72660
ENST00000368223,P48681	375	Unique	1621	3	177314	3	4	4	1.11937e-05	0.0173	88510
ENST00000540176,ENST00000415035,ENST00000409465,ENST00000361099,P42224	376	Unique	750	1	87261.5	1	1	1	6.04831e-06	0.0227	36169
Q12792	377	Unique	350	1	40239.7	1	1	1	1.29607e-05	0.0543	41328
ENST00000376142,Q8IZP0	378	Unique	508	1	55028.7	1	3	3	2.67888e-05	0.0315	128711
ENST00000304301,Q9BRJ7	379	Unique	211	1	23305.2	1	2	2	4.29975e-05	0.0806	54074
ENST00000381937,Q4G0N4	38	Unique	442	7	49384.2	7	10	10	0.00010263	0.1697	259435
ENST00000308448,ENST00000328142,ENST00000495903,ENST00000635683,Q8NBU5	380	Unique	361	1	40700	1	2	2	2.51315e-05	0.0443	57269
P27694	381	Unique	616	2	68077.3	2	2	2	1.4728e-05	0.0211	44367
ENST00000449058,O60784	382	Unique	492	1	53766.9	1	5	5	4.60999e-05	0.0264	145018
ENST00000270225,Q9UBE0	383	Unique	346	1	38407.6	1	1	1	1.31105e-05	0.0578	29558
ENST00000265070,Q9H4A6	384	Unique	298	1	33771.5	1	2	2	3.04445e-05	0.0537	66267
ENST00000423827,ENST00000672675,ENST00000416815,ENST00000429550,ENST00000442093,ENST00000345046,ENST00000647529,P51572	385	Unique	246	2	27956	2	3	3	5.53199e-05	0.061	65359
ENST00000589527,ENST00000262776,Q08380	386	Unique	585	1	65271.3	1	1	1	7.75424e-06	0.0188	29938
ENST00000372257,O43414	387	Unique	337	2	37195.7	2	3	3	4.03819e-05	0.0356	77073
ENST00000450536,Q96D71	388	Unique	796	1	86591.2	1	1	1	5.69878e-06	0.0151	28876
ENST00000470557,ENST00000393038,ENST00000579915,Q9Y3E5	389	Unique	179	1	19162.9	1	2	2	5.06842e-05	0.0838	44256
Q9Y5Z4	39	Unique	205	5	22843.2	5	9	9	0.000199152	0.2878	279638
ENST00000299980,O43747	390	Unique	822	1	91275.1	1	4	4	2.20741e-05	0.0134	84598
ENST00000311459,Q99766	391	Unique	215	1	24831.6	1	2	2	4.21975e-05	0.0512	54819
ENST00000360472,Q15121	392	Unique	130	1	15012.8	1	1	1	3.48941e-05	0.0769	27462
Q16881	393	Unique	649	2	70844.2	2	3	3	2.09687e-05	0.0354	87322
ENST00000288087,ENST00000646165,Q86V88	394	Unique	176	1	20078.3	1	2	2	5.15481e-05	0.0739	58113
ENST00000259667,Q9BX68	395	Unique	163	1	17133.2	1	2	2	5.56593e-05	0.1227	41578
ENST00000648437,ENST00000621356,ENST00000464218,ENST00000467531,P46783	396	Unique	165	2	18867.9	2	5	5	0.000137462	0.0545	100391
ENST00000217402,Q9H444	397	Unique	224	1	24916.6	1	1	1	2.0251e-05	0.0625	26245
ENST00000503804,ENST00000274134,Q96C74	398	Unique	230	1	26072.4	1	1	1	1.97227e-05	0.0478	21567
ENST00000366535,P30520	399	Unique	456	1	50047.8	1	2	2	1.98958e-05	0.0219	48804
ENST00000579847,ENST00000324262,Q96KP4	4	Unique	475	23	52826.9	23	57	57	0.000544348	0.5495	1537396
ENST00000237014,P02766	40	Unique	147	5	15859	5	12	12	0.000370305	0.6735	401513
ENST00000319550,Q5TFE4	400	Unique	455	1	51793.9	1	1	1	9.96974e-06	0.0505	23012
ENST00000446996,ENST00000252486,ENST00000425718,P02649	401	Unique	317	1	36113.7	1	2	2	2.86198e-05	0.0284	47063
ENST00000555619,P61916	402	Unique	151	1	16541.5	1	1	1	3.00413e-05	0.0596	26653
ENST00000507754,Q9P0J0	403	Unique	144	2	16669.6	2	3	3	9.45048e-05	0.0903	51317
ENST00000341247,Q9UHB6	404	Unique	759	2	85155.3	2	2	2	1.19532e-05	0.0198	41190
ENST00000526104,Q9NPQ8	406	Unique	531	1	59653.5	1	3	3	2.56284e-05	0.0169	60944
ENST00000326674,Q8WUK0	407	Unique	201	1	22811.1	1	2	2	4.51366e-05	0.0647	54211
ENST00000245816,Q16740	408	Unique	277	1	30142.6	1	11	11	0.000180139	0.0253	199661
ENST00000267884,P37108	409	Unique	136	1	14542.8	1	1	1	3.33546e-05	0.0662	16886
ENST00000351328,O75390	41	Unique	466	8	51661.5	8	12	12	0.000116813	0.1245	270827
ENST00000225972,Q96AG4	410	Unique	307	1	34890.9	1	2	2	2.9552e-05	0.0391	42110
ENST00000286428,P61758	411	Unique	197	1	22593.5	1	2	2	4.60531e-05	0.0406	43236
ENST00000353339,Q9GZY8	412	Unique	342	1	38422.8	1	3	3	3.97915e-05	0.0468	56270
ENST00000367993,O75306	413	Unique	463	2	52493.7	2	2	2	1.9595e-05	0.0259	34022
ENST00000498926,Q96HS1	415	Unique	289	1	31966.6	1	1	1	1.56963e-05	0.0484	20356
ENST00000424542,Q15599	416	Unique	337	1	37373	1	2	2	2.69213e-05	0.0386	36842
ENST00000303305,Q9UQ80	418	Unique	394	1	43741.2	1	1	1	1.15133e-05	0.0431	22474
ENST00000296511,ENST00000511552,P08758	419	Unique	320	27	35896.4	27	124	124	0.00175779	0.7438	3564274
ENST00000598742,ENST00000593863,ENST00000600467,P39019	42	Unique	145	5	16032.5	5	6	6	0.000187706	0.2207	137773
ENST00000371084,P36871	420	Unique	562	26	61392.5	26	61	61	0.000492367	0.5498	1670918
ENST00000409134,P49419	421	Unique	539	21	58432.1	21	51	51	0.000429217	0.4583	1371793
Q9UK22	422	Unique	296	13	33288.8	13	43	43	0.00065898	0.5372	1184010
ENST00000265077,P13611	423	Unique	3396	14	372572	14	103	103	0.000137583	0.058	2851654
ENST00000441020,ENST00000450366,ENST00000233714,ENST00000443314,O43813	424	Unique	399	13	45235.6	13	28	28	0.000318332	0.3208	733463
ENST00000522662,ENST00000523953,ENST00000523022,ENST00000521846,ENST00000523858,ENST00000522814,ENST00000517618,ENST00000520692,ENST00000522579,ENST00000517590,P00915	425	Unique	261	11	28834.4	11	45	45	0.000782109	0.5747	1273350
ENST00000425191,ENST00000396600,ENST00000268251,P80404	426	Unique	500	11	56384.6	11	25	25	0.000226812	0.274	650883
ENST00000261772,P49588	427	Unique	968	14	106725	14	31	31	0.000145272	0.1653	822296
ENST00000305218,P31948	428	Unique	543	11	62581.4	11	24	24	0.000200496	0.2431	641350
ENST00000334661,P51178	429	Unique	756	10	85593	10	20	20	0.000120006	0.1984	600015
ENST00000527958,P68402	43	Unique	229	5	25535.1	5	16	16	0.000316942	0.1747	431167
ENST00000368842,Q9H008	430	Unique	270	9	29128.9	9	35	35	0.00058803	0.4741	945805
ENST00000351839,P61978	431	Unique	463	10	50926.4	10	33	33	0.000323317	0.27	1131433
P30085	432	Unique	196	9	22190.3	9	23	23	0.000532313	0.3827	665309
ENST00000296424,Q9BUT1	433	Unique	245	8	26688.7	8	30	30	0.000555457	0.3755	877001
ENST00000356708,P36542	434	Unique	298	9	32957.3	9	26	26	0.000395779	0.3221	688574
ENST00000298556,P00492	435	Unique	218	8	24545.6	8	27	27	0.000561827	0.5275	825552
ENST00000425035,ENST00000412805,ENST00000448743,ENST00000317799,P55084	436	Unique	474	9	51243.5	9	21	21	0.000200972	0.1962	572440
ENST00000361505,P00491	437	Unique	289	9	32079.1	9	30	30	0.000470889	0.3945	801104
ENST00000222553,P43490	438	Unique	491	10	55468.6	10	21	21	0.000194014	0.2688	591900
ENST00000299138,Q96QK1	439	Unique	796	8	91630.9	8	17	17	9.68793e-05	0.1394	475686
ENST00000256103,P02689	44	Unique	132	5	14881.9	5	14	14	0.000481115	0.3333	340570
ENST00000262193,P20618	440	Unique	241	7	26454.4	7	12	12	0.00022587	0.3195	314499
ENST00000373237,P49721	441	Unique	201	10	22803.7	10	19	19	0.000428798	0.4527	500606
ENST00000234038,ENST00000407025,Q15435	442	Unique	360	7	41520.5	7	14	14	0.000176409	0.2361	413278
ENST00000493789,ENST00000521913	443	Unique	15	1	1629.8	1	5	5	0.00151208	1	109974
ENST00000417816,O76041-2	444	Unique	14	1	1559.8	1	4	4	0.00129607	1	113186
ENST00000341307,ENST00000354497,ENST00000537981,O95197-3,O95197-5,O95197-6	445	Unique	15	1	1691.8	1	3	3	0.000907246	1	46509
ENST00000460026,ENST00000466616,ENST00000671383	446	Unique	9	1	969.5	1	1	1	0.000504026	1	13241
ENST00000376917,ENST00000383525,ENST00000383630,ENST00000417019,ENST00000427289,ENST00000432271,ENST00000447285,Q16653	447	Unique	247	8	28156.9	8	17	17	0.00031221	0.2672	460434
ENST00000361436,P30050	448	Unique	165	7	17789.5	7	18	18	0.000494862	0.4788	511840
ENST00000272065,P24666	449	Unique	158	7	18012.8	7	10	10	0.000287103	0.5506	276904
ENST00000261735,P30040	45	Unique	261	6	28957.1	6	15	15	0.000260703	0.1456	337090
ENST00000359678,Q6NVY1	450	Unique	386	7	43436.4	7	17	17	0.000199782	0.1788	454210
ENST00000393564,ENST00000393562,P11413	451	Unique	515	9	59201	9	26	26	0.000229014	0.1379	522881
ENST00000340941,Q9HCC0	452	Unique	563	8	61276.4	8	10	10	8.05725e-05	0.1687	294864
ENST00000468812,P62937	453	Unique	165	6	17982.9	6	28	28	0.000769785	0.2424	622056
ENST00000262428,Q14019	454	Unique	142	5	15917	5	9	9	0.000287508	0.3169	255149
ENST00000380843,O43837	455	Unique	385	5	42138.6	5	8	8	9.42594e-05	0.1299	221943
ENST00000246747,ENST00000529384,P36404	456	Unique	184	5	20846.8	5	11	11	0.000271188	0.3696	401872
ENST00000547557,ENST00000311083,Q16527	457	Unique	193	5	20921.9	5	7	7	0.000164527	0.3523	184471
P36969	458	Unique	197	5	22143	5	16	16	0.000368425	0.3249	360996
ENST00000301729,P42126	459	Unique	302	6	32777.2	6	13	13	0.000195268	0.1954	332854
ENST00000012443,P53041	46	Unique	499	4	56824.2	4	7	7	6.36345e-05	0.1122	205731
ENST00000538621,ENST00000244458,ENST00000493633,Q9BY11	460	Unique	444	5	50915.8	5	7	7	7.15172e-05	0.1306	222960
ENST00000220166,P09668	461	Unique	335	5	37351	5	14	14	0.000189574	0.1881	337199
ENST00000419869,Q9Y3F4	462	Unique	350	5	38396	5	10	10	0.000129607	0.1914	281562
ENST00000521288,Q96DE0	463	Unique	195	6	21242.1	6	15	15	0.000348941	0.4308	535920
Q15084	464	Unique	440	6	48073.3	6	14	14	0.000144335	0.1636	377825
ENST00000261401,ENST00000541050,Q9ULV4	465	Unique	474	5	53197.1	5	8	8	7.65609e-05	0.1435	196490
ENST00000367048,Q9BWD1	466	Unique	397	7	41306.4	7	18	18	0.000205673	0.2469	441140
ENST00000303575,P49755	467	Unique	219	4	24942	4	9	9	0.00018642	0.1644	202623
ENST00000524659,ENST00000528522,ENST00000284240,P04216	468	Unique	161	4	17905.3	4	9	9	0.000253578	0.2484	220229
ENST00000265395,P31937	469	Unique	336	4	35287.8	4	16	16	0.000216011	0.1577	488259
ENST00000317204,Q9H0E2	47	Unique	274	7	30244.2	7	12	12	0.000198667	0.1715	320342
ENST00000406434,ENST00000451689,ENST00000445605,ENST00000381323,ENST00000469507,Q9H0Q0	470	Unique	323	5	37270.7	5	5	5	7.02203e-05	0.2012	131559
ENST00000262410,ENST00000627711,P10636	471	Unique	758	6	78861.8	6	9	9	5.38603e-05	0.0699	204147
ENST00000341369,P06454	472	Unique	111	3	12178	3	11	11	0.000449536	0.1532	337904
ENST00000354725,Q7KZF4	473	Unique	910	5	101916	5	8	8	3.9879e-05	0.0505	181616
ENST00000267935,Q9H0A8	474	Unique	199	3	21732.3	3	4	4	9.11805e-05	0.2161	132283
ENST00000272298,ENST00000291295,ENST00000596362,ENST00000356978,P0DP23,P0DP24,P0DP25	475	Unique	149	3	16808.8	3	14	14	0.000426223	0.3087	409956
P28062	476	Unique	276	3	30316.6	3	3	3	4.93069e-05	0.1196	81067
ENST00000433985,Q9BW83	477	Unique	186	3	20449.3	3	6	6	0.00014633	0.2419	139539
ENST00000393408,ENST00000225603,ENST00000581003,P83916	478	Unique	185	3	21386.6	3	5	5	0.000122601	0.1892	122095
ENST00000216038,Q9Y3I0	479	Unique	505	4	55156.8	4	4	4	3.59305e-05	0.0436	82059
ENST00000371625,ENST00000471521,P41222	48	Unique	190	4	20997.3	4	17	17	0.000405873	0.3632	577772
ENST00000589838,P14314	480	Unique	528	3	59369.8	3	7	7	6.01394e-05	0.0549	160811
ENST00000320393,ENST00000356489,P21953	481	Unique	392	3	43076.9	3	4	4	4.62881e-05	0.1327	104572
Q9NQW7	482	Unique	623	3	69855.2	3	4	4	2.91251e-05	0.0706	122810
ENST00000346249,O43399	483	Unique	206	3	22206.3	3	5	5	0.000110103	0.2621	141722
ENST00000298251,Q14CZ8	484	Unique	416	3	45980.1	3	7	7	7.63308e-05	0.1466	194944
ENST00000619447,ENST00000621536,ENST00000359370,ENST00000441680,ENST00000419524,ENST00000610990,ENST00000612258,ENST00000378046,ENST00000411960,P05230	485	Unique	155	3	17430.7	3	7	7	0.000204862	0.0839	182090
ENST00000380377,O75347	486	Unique	108	3	12828.7	3	6	6	0.000252013	0.25	149038
ENST00000294973,P46952	487	Unique	286	3	32517.5	3	5	5	7.93047e-05	0.1084	139747
ENST00000359429,Q96AT9	488	Unique	228	2	24893.3	2	3	3	5.96873e-05	0.1228	79803
ENST00000396659,P50440	489	Unique	423	2	48406.3	2	5	5	5.36198e-05	0.0615	156887
ENST00000382518,ENST00000009180,P21926	49	Unique	228	5	25381	5	30	30	0.000596873	0.2544	710403
ENST00000398805,Q6YN16	490	Unique	418	3	45347.5	3	8	8	8.68178e-05	0.0646	286609
ENST00000254976,ENST00000430336,P60880	491	Unique	206	3	23282.2	3	5	5	0.000110103	0.1505	136115
O43708	492	Unique	216	2	24178.7	2	3	3	6.30032e-05	0.1574	85730
ENST00000273951,ENST00000506245,P02774	493	Unique	474	2	52864.9	2	6	6	5.74207e-05	0.0696	176364
Q86WA6	494	Unique	291	2	32504	2	6	6	9.35305e-05	0.0997	171175
ENST00000373586,Q13347	495	Unique	325	4	36460.6	4	5	5	6.97882e-05	0.0708	109093
ENST00000651854,ENST00000529047,ENST00000651036,ENST00000393955,ENST00000393958,ENST00000393960,ENST00000652125,P11498	496	Unique	1178	2	129533	2	18	18	6.93142e-05	0.0204	470145
ENST00000316963,O75608	497	Unique	230	2	24635.5	2	3	3	5.91682e-05	0.0957	82378
ENST00000366639,Q99598	498	Unique	290	3	33073.7	3	5	5	7.82109e-05	0.0552	102193
ENST00000358514,P40306	499	Unique	273	1	28900.1	1	3	3	4.98487e-05	0.0733	127073
ENST00000299300,P78371	5	Unique	535	20	57434.1	20	43	43	0.000364594	0.4112	1274468
ENST00000292782,Q96GG9	50	Unique	259	4	30087	4	8	8	0.000140115	0.1931	229551
ENST00000620941,ENST00000373715,P84103	500	Unique	164	3	19299.9	3	6	6	0.00016596	0.1829	113342
ENST00000368801,Q86YZ3	501	Unique	2850	4	282210	4	8	8	1.27333e-05	0.0288	172541
ENST00000475243,O95292	502	Unique	243	3	27193.1	3	4	4	7.46705e-05	0.1152	83429
ENST00000401558,ENST00000404992,ENST00000406957,O14980	503	Unique	1071	2	123288	2	3	3	1.27065e-05	0.0317	97434
ENST00000242592,P16219	504	Unique	412	1	44250.8	1	3	3	3.30308e-05	0.0607	134781
ENST00000531354,Q9NY33	505	Unique	737	1	82519.8	1	1	1	6.155e-06	0.0271	49775
O94856	506	Unique	1347	2	149915	2	2	2	6.73531e-06	0.0208	43501
ENST00000352035,ENST00000590151,P53396	507	Unique	1101	2	120744	2	3	3	1.23603e-05	0.0145	79608
ENST00000292147,O95571	508	Unique	254	2	27837.1	2	2	2	3.57184e-05	0.0669	48168
ENST00000368125,Q8N126	509	Unique	398	1	43254.7	1	1	1	1.13976e-05	0.0452	31567
O00170	51	Unique	330	4	37594.1	4	5	5	6.87308e-05	0.1545	121136
ENST00000343307,Q6Y288	510	Unique	498	1	56510	1	1	1	9.1089e-06	0.0341	27189
ENST00000453386,P62995	511	Unique	288	1	33627.5	1	1	1	1.57508e-05	0.0556	29056
ENST00000652332,P13667	512	Unique	645	1	72869	1	3	3	2.10988e-05	0.0186	79281
ENST00000293350,Q8IZ83	513	Unique	802	1	85055.7	1	3	3	1.69684e-05	0.0162	86551
ENST00000226279,P28907	514	Unique	300	1	34288.1	1	1	1	1.51208e-05	0.0433	31715
ENST00000398153,Q7Z4H3	515	Unique	204	1	23357.6	1	2	2	4.44729e-05	0.0833	67290
ENST00000324972,O14576	516	Unique	645	2	72891.6	2	3	3	2.10988e-05	0.0264	69014
ENST00000396954,O96007	517	Unique	188	1	20912.7	1	1	1	2.41289e-05	0.0798	24958
ENST00000402676,ENST00000253332,Q02952	518	Unique	1782	1	191349	1	3	3	7.63675e-06	0.0067	81629
ENST00000323666,P50579	519	Unique	478	1	52840.1	1	1	1	9.49002e-06	0.0523	30004
ENST00000389266,P41250	52	Unique	739	5	83094.6	5	8	8	4.91067e-05	0.0988	224876
ENST00000341541,ENST00000392594,ENST00000392595,Q9P016	520	Unique	225	1	25663	1	1	1	2.0161e-05	0.0667	24280
ENST00000273308,ENST00000551475,Q9Y2B0	521	Unique	182	1	20621.2	1	2	2	4.98487e-05	0.0879	55391
ENST00000515355,ENST00000512913,ENST00000506237,ENST00000265073,ENST00000502897,P53999	522	Unique	127	1	14368.4	1	1	1	3.57184e-05	0.0787	18025
ENST00000406925,ENST00000442995,Q9NX55	523	Unique	129	1	14638.4	1	1	1	3.51646e-05	0.0853	31414
ENST00000225394,Q9Y2X7	524	Unique	761	1	84270.8	1	2	2	1.19218e-05	0.0184	55237
ENST00000328457,ENST00000377801,Q63HM9	525	Unique	321	1	36271.4	1	3	3	4.23947e-05	0.0498	77123
ENST00000346169,Q04637	526	Unique	1599	1	175364	1	2	2	5.67384e-06	0.01	46046
ENST00000337227,O75884	527	Unique	186	1	20968.5	1	1	1	2.43883e-05	0.0699	27801
ENST00000368884,P55036	528	Unique	377	1	40693.2	1	1	1	1.20324e-05	0.0398	28590
ENST00000296273,ENST00000447345,P35249	529	Unique	363	1	39638.9	1	1	1	1.24965e-05	0.0441	28986
ENST00000428726,P16070	53	Unique	742	4	81469.4	4	12	12	7.33622e-05	0.0512	277516
ENST00000263579,Q96C86	530	Unique	337	1	38567	1	1	1	1.34606e-05	0.0564	29764
ENST00000211372,ENST00000434122,ENST00000439602,ENST00000454021,ENST00000457341,P62269	531	Unique	152	1	17689.8	1	2	2	5.96873e-05	0.0526	33675
ENST00000215574,P49427	532	Unique	236	1	26702	1	1	1	1.92213e-05	0.0636	31330
ENST00000321998,ENST00000568985,Q99807	533	Unique	217	1	24243.5	1	1	1	2.09043e-05	0.0507	16506
ENST00000613904,ENST00000523305,ENST00000360742,ENST00000431156,Q6NXR4	534	Unique	508	1	56861.1	1	1	1	8.92959e-06	0.0217	21215
ENST00000229390,Q13242	535	Unique	221	1	25508.4	1	1	1	2.05259e-05	0.0452	17463
ENST00000460212,ENST00000303775,Q9Y5N5	536	Unique	214	1	22924.8	1	1	1	2.11973e-05	0.0561	19210
ENST00000527899,ENST00000616970,ENST00000533879,ENST00000533475,ENST00000526180,ENST00000227251,ENST00000531198,ENST00000651164,ENST00000529647,P02511	537	Unique	175	18	20128.4	18	237	237	0.00614335	0.6971	6267363
ENST00000377491,ENST00000493373,ENST00000493678,ENST00000377488,ENST00000338639,Q99497	538	Unique	189	17	19860.5	17	72	72	0.00172809	0.7143	2180708
ENST00000226299,P28838	539	Unique	519	16	56112.8	16	29	29	0.00025347	0.4143	876288
ENST00000325495,P52272	54	Unique	730	5	77446.3	5	8	8	4.97121e-05	0.0548	173123
ENST00000354546,ENST00000523164,P08133	540	Unique	673	32	75807.6	32	87	87	0.000586407	0.5126	2333570
ENST00000270776,P52209	541	Unique	483	16	53087.9	16	61	61	0.000572899	0.3644	1873729
ENST00000381809,Q9UIJ7	542	Unique	227	14	25531.5	14	45	45	0.000899253	0.6035	1275793
ENST00000297185,P38646	543	Unique	679	15	73616.8	15	37	37	0.000247188	0.2504	1044148
ENST00000309244,P38117	544	Unique	255	13	27808.1	13	32	32	0.000569253	0.4941	799570
ENST00000265462,P30044	545	Unique	214	11	22054.5	11	37	37	0.000784302	0.4065	1059777
ENST00000340006,ENST00000532460,ENST00000533432,P21291	546	Unique	193	12	20535.8	12	82	82	0.00192731	0.544	2245012
ENST00000588776,Q13938	547	Unique	275	12	30202.9	12	59	59	0.000973228	0.3491	1508092
ENST00000252603,O95336	548	Unique	258	14	27511.5	14	32	32	0.000562633	0.7364	913642
ENST00000281243,P09417	549	Unique	244	11	25755	11	85	85	0.00158024	0.5328	2671891
P17655	55	Unique	700	5	79926.8	5	14	14	9.07246e-05	0.1286	438334
ENST00000368547,P30084	550	Unique	290	11	31349.1	11	62	62	0.000969815	0.4483	2107089
ENST00000506224,ENST00000296658,Q96DG6	551	Unique	245	11	28012.2	11	28	28	0.000518426	0.4816	796367
ENST00000245206,P00505	552	Unique	430	13	47469.3	13	30	30	0.000316481	0.314	852554
ENST00000617874,ENST00000614445,ENST00000300408,P35232	553	Unique	272	11	29767.9	11	35	35	0.000583706	0.4485	1004287
ENST00000281938,Q9UJY1	554	Unique	196	9	21572.6	9	18	18	0.000416593	0.3316	410171
ENST00000438331,ENST00000422982,ENST00000372231,P50995	555	Unique	505	9	54337.1	9	16	16	0.000143722	0.2257	463012
ENST00000221855,Q99426	556	Unique	244	9	27290.5	9	22	22	0.000409004	0.3279	587231
ENST00000220764,Q16698	557	Unique	335	10	36026.8	10	25	25	0.000338525	0.3164	694817
ENST00000216802,Q9UL46	558	Unique	239	8	27366.3	8	30	30	0.000569401	0.5105	778823
ENST00000196371,P55809	559	Unique	520	9	56103.9	9	18	18	0.000157023	0.2077	541693
ENST00000366560,P07954	56	Unique	510	7	54584.2	7	11	11	9.78403e-05	0.1608	316456
ENST00000284719,Q9NTK5	560	Unique	396	9	44697.3	9	17	17	0.000194737	0.351	472903
ENST00000225665,Q02978	561	Unique	314	8	34021.8	8	16	16	0.000231146	0.2452	383348
ENST00000262890,ENST00000538771,ENST00000595530,Q15102	562	Unique	231	9	25700.2	9	18	18	0.000353473	0.4026	419132
ENST00000377245,Q9UDY2	563	Unique	1190	10	133858	10	14	14	5.33674e-05	0.1118	329976
ENST00000300291,O43809	564	Unique	227	8	26192.7	8	15	15	0.000299751	0.4317	414257
ENST00000234677,P49591	565	Unique	514	8	58722	8	15	15	0.00013238	0.1634	392656
ENST00000395384,Q15274	566	Unique	297	7	30808.1	7	17	17	0.00025965	0.3737	488880
ENST00000322623,ENST00000643444,Q9Y265	567	Unique	456	8	50178.3	8	14	14	0.00013927	0.2215	341078
ENST00000471038,ENST00000607158	568	Unique	19	1	2040	1	1	1	0.000238749	1	23315
ENST00000370674,ENST00000628919,ENST00000651929,ENST00000543669,ENST00000630084,ENST00000535737,ENST00000629039,ENST00000628568,ENST00000456445,ENST00000370683,ENST00000539015,Q13642-1,Q13642-4,Q13642-5	569	Unique	15	1	1794.8	1	7	7	0.00211691	1	250986
ENST00000318631,Q9H9H5	57	Unique	199	3	20973.6	3	6	6	0.000136771	0.2915	230074
ENST00000323144,ENST00000341485,ENST00000328159,ENST00000330188,ENST00000341372,ENST00000509409,ENST00000368531,ENST00000368533,ENST00000473036,ENST00000509601,ENST00000611659,ENST00000651873,P06753-2,P06753-3,P06753-4,P06753-5,P06753-6	570	Unique	14	1	1623.8	1	2	2	0.000648033	1	84851
ENST00000595812	571	Unique	14	1	1559.7	1	1	1	0.000324017	1	21112
ENST00000417816,O76041-2	572	Unique	10	1	1155.6	1	2	2	0.000907246	1	31618
ENST00000393917,ENST00000273368,ENST00000478951,ENST00000455401,Q9UI15	573	Unique	199	6	22440.1	6	24	24	0.000547083	0.3166	634634
ENST00000361195,ENST00000424802,Q96PU8-3,Q96PU8-5	574	Unique	9	1	879.5	1	2	2	0.00100805	1	50564
ENST00000318008,ENST00000435347,Q14847	575	Unique	261	6	29680.2	6	11	11	0.000191182	0.2222	267087
ENST00000409670,ENST00000409724,ENST00000263867,P40121	576	Unique	348	6	38456.5	6	16	16	0.000208562	0.1667	443204
ENST00000215904,Q96GD0	577	Unique	296	7	31660.3	7	14	14	0.000214551	0.2804	463582
ENST00000453612,ENST00000265523,ENST00000402924,P53004	578	Unique	296	6	33389.3	6	14	14	0.000214551	0.2669	415688
ENST00000397356,Q16775	579	Unique	308	6	33766.3	6	16	16	0.000235648	0.25	435347
ENST00000373703,Q9UBV8	58	Unique	284	4	30343.3	4	12	12	0.000191672	0.1232	363216
ENST00000372393,ENST00000352480,P00966	580	Unique	412	7	46483	7	19	19	0.000209195	0.199	407665
ENST00000389682,Q15631	581	Unique	228	8	26148.8	8	14	14	0.000278541	0.4211	368286
ENST00000219548,Q9UNE7	582	Unique	303	5	34816.2	5	10	10	0.000149711	0.1947	260397
ENST00000263655,Q96F85	583	Unique	164	6	18618.5	6	18	18	0.000497879	0.4878	571812
ENST00000376344,Q5T6V5	584	Unique	341	5	38985.8	5	8	8	0.000106422	0.1965	188792
ENST00000219313,P51665	585	Unique	324	5	36984.5	5	10	10	0.000140007	0.2191	263109
ENST00000357849,Q92905	586	Unique	334	5	37536.7	5	6	6	8.14892e-05	0.0838	120684
ENST00000521861,O15372	587	Unique	352	4	39887	4	9	9	0.000115983	0.1392	286488
ENST00000618590,ENST00000346365,ENST00000379155,P50583	588	Unique	147	4	16800.6	4	12	12	0.000370305	0.3741	304808
ENST00000373912,P15927	589	Unique	270	5	29210.4	5	12	12	0.00020161	0.2556	320867
ENST00000380118,O75521	59	Unique	394	3	43539.4	3	4	4	4.60531e-05	0.1421	127814
ENST00000355653,Q99536	590	Unique	393	5	41875.4	5	14	14	0.000161596	0.1628	408450
ENST00000529272,ENST00000395119,ENST00000530191,ENST00000533204,ENST00000526786,ENST00000531218,ENST00000533494,ENST00000534380,ENST00000632587,ENST00000632402,ENST00000632423,ENST00000632115,ENST00000633686,ENST00000614575,P29692	591	Unique	281	4	31084.8	4	10	10	0.000161432	0.2171	279675
ENST00000225698,Q07021	592	Unique	282	4	31324.6	4	7	7	0.000112601	0.2624	211776
ENST00000337288,Q9NQZ5	593	Unique	370	4	43067.7	4	7	7	8.58206e-05	0.1838	145988
ENST00000349038,P26599	594	Unique	531	4	57167.6	4	9	9	7.68853e-05	0.1412	229814
ENST00000361874,Q14203	595	Unique	1278	7	141589	7	14	14	4.96927e-05	0.054	326548
ENST00000327772,Q9UI09	596	Unique	145	3	17085.6	3	5	5	0.000156422	0.2759	136969
ENST00000549578,Q9UBQ0	597	Unique	182	3	20474.7	3	5	5	0.000124622	0.1868	130652
ENST00000318388,ENST00000579126,P19404	598	Unique	249	3	27356	3	11	11	0.000200396	0.1365	296810
Q9NR28	599	Unique	239	4	27095.7	4	7	7	0.00013286	0.1297	177732
ENST00000396861,ENST00000229239,ENST00000396859,P04406	6	Unique	335	20	36012.4	20	559	559	0.00756941	0.6955	19147437
ENST00000545016,ENST00000341356,Q9BR76	60	Unique	489	4	54182.2	4	6	6	5.56593e-05	0.0982	159364
ENST00000333511,P35613	600	Unique	385	3	42156	3	6	6	7.06945e-05	0.0961	157456
ENST00000368356,ENST00000356657,P14324	601	Unique	419	3	48226.6	3	4	4	4.33053e-05	0.0692	108445
ENST00000222800,Q8NFV4	602	Unique	315	4	34650.1	4	9	9	0.000129607	0.146	195735
ENST00000312726,ENST00000366718,ENST00000366730,ENST00000366726,ENST00000366716,Q16774	603	Unique	197	3	21694.2	3	4	4	9.21062e-05	0.264	113407
ENST00000359530,ENST00000396774,Q9UI12	604	Unique	483	3	55829.1	3	7	7	6.57425e-05	0.0849	166840
ENST00000215071,P48556	605	Unique	350	6	39568.8	6	13	13	0.000168489	0.16	286794
ENST00000425675,Q96AB3	606	Unique	205	3	22304.8	3	8	8	0.000177024	0.3122	244868
ENST00000290810,Q13564	607	Unique	534	3	60190.6	3	7	7	5.94637e-05	0.0787	222011
ENST00000490680,ENST00000475420,O00410	608	Unique	1097	3	123532	3	9	9	3.72161e-05	0.0392	306607
ENST00000329117,Q96GW7	609	Unique	911	4	99038	4	7	7	3.48558e-05	0.0461	183017
ENST00000553555,ENST00000557344,ENST00000556054,ENST00000216714,ENST00000555414,ENST00000398030,ENST00000557181,ENST00000553681,P27695	61	Unique	318	4	35514.2	4	10	10	0.000142649	0.1352	236275
ENST00000244137,P12955	610	Unique	493	3	54494.9	3	9	9	8.28115e-05	0.0994	264406
ENST00000371486,P23786	611	Unique	658	3	73712.4	3	3	3	2.06819e-05	0.0821	68373
Q9P2R3	612	Unique	1169	3	128300	3	5	5	1.94022e-05	0.0222	121801
ENST00000407193,ENST00000312037,ENST00000401695,ENST00000521466,P62263	613	Unique	151	2	16244.5	2	3	3	9.01238e-05	0.0861	85604
ENST00000355097,Q9Y5L3	614	Unique	495	2	53613.2	2	4	4	3.66564e-05	0.0586	105565
ENST00000530797,ENST00000321153,P05387	615	Unique	115	2	11639.8	2	4	4	0.000157782	0.2696	113889
ENST00000357484,Q7Z6K5	616	Unique	226	2	24909.5	2	4	4	8.02873e-05	0.1726	138897
ENST00000317089,O60884	617	Unique	412	2	45698.6	2	6	6	6.60616e-05	0.1141	178188
ENST00000290216,Q96FV2	618	Unique	425	2	46549.1	2	3	3	3.20205e-05	0.0776	85180
ENST00000310418,P09497	619	Unique	229	3	25157.1	3	3	3	5.94266e-05	0.0786	59552
ENST00000338128,Q9NPH2	62	Unique	558	3	61011.1	3	8	8	6.50356e-05	0.0681	215471
ENST00000652536,P48147	620	Unique	710	2	80630	2	3	3	1.91672e-05	0.0423	86947
ENST00000371317,ENST00000673335,Q9ULC4	621	Unique	181	2	20523.8	2	3	3	7.51862e-05	0.1492	74132
ENST00000414097,ENST00000323851,Q92597	622	Unique	394	2	42789.7	2	2	2	2.30266e-05	0.099	65384
ENST00000229633,Q9NQE9	623	Unique	182	3	20330.1	3	8	8	0.000199395	0.1374	185407
Q8TBF2	624	Unique	198	2	21191.1	2	5	5	0.000114551	0.2121	138972
ENST00000316843,ENST00000640494,Q15334	625	Unique	1064	3	115328	3	4	4	1.70535e-05	0.0179	82038
ENST00000210444,Q9NR45	626	Unique	359	2	40263.4	2	7	7	8.84502e-05	0.1281	219762
ENST00000399672,ENST00000379772,Q9GZN8	627	Unique	174	2	19260.7	2	3	3	7.82109e-05	0.1897	53426
ENST00000005257,P11233	628	Unique	206	3	23534	3	3	3	6.60616e-05	0.1505	79012
Q66K74	629	Unique	1059	2	112124	2	2	2	8.56701e-06	0.0208	46969
ENST00000321757,Q9NZL9	63	Unique	334	3	37510.2	3	6	6	8.14892e-05	0.1497	196294
ENST00000524358,ENST00000361272,Q9UIV1	630	Unique	285	2	32705.9	2	4	4	6.36664e-05	0.1228	67288
ENST00000260379,P05386	631	Unique	114	1	11488.7	1	4	4	0.000159166	0.1404	124679
ENST00000288078,Q8N0W3	632	Unique	1084	1	117530	1	2	2	8.36943e-06	0.0194	68201
ENST00000281081,Q8TB37	633	Unique	319	1	34042.9	1	2	2	2.84403e-05	0.0502	75122
ENST00000615234,ENST00000612655,ENST00000586746,P19388	634	Unique	210	1	24517.7	1	1	1	2.16011e-05	0.081	39510
Q8WX93	635	Unique	1383	2	150452	2	2	2	6.55999e-06	0.0174	46342
ENST00000302279,P49354	636	Unique	379	2	44363.1	2	10	10	0.000119689	0.0475	380994
ENST00000540759,ENST00000354947,Q8TBX8	637	Unique	421	1	47252.1	1	1	1	1.07749e-05	0.0404	41047
ENST00000311351,O15116	638	Unique	133	1	15152.1	1	1	1	3.4107e-05	0.1203	29530
ENST00000294360,Q9NWV4	64	Unique	160	4	18018.8	4	5	5	0.000141757	0.3438	126093
ENST00000194214,Q9Y547	640	Unique	144	1	16269.1	1	1	1	3.15016e-05	0.0833	29076
ENST00000398104,Q99685	641	Unique	303	1	33222.2	1	3	3	4.49132e-05	0.0462	73913
Q14980	642	Unique	2115	2	238097	2	3	3	6.43437e-06	0.008	88670
ENST00000356638,Q14697	643	Unique	944	1	106789	1	2	2	9.61066e-06	0.0159	69058
ENST00000268717,Q9UNS2	644	Unique	423	1	47824	1	1	1	1.0724e-05	0.0473	27874
ENST00000374514,O95372	645	Unique	231	2	24702.7	2	2	2	3.92747e-05	0.1126	42216
ENST00000286713,P27105	646	Unique	288	1	31692.7	1	1	1	1.57508e-05	0.0556	29166
ENST00000252622,Q9UK45	647	Unique	103	1	11577	1	1	1	4.40411e-05	0.1165	16021
ENST00000309117,O14972	648	Unique	297	1	32971.3	1	2	2	3.0547e-05	0.0404	50410
ENST00000593263,ENST00000588971,ENST00000585698,ENST00000255631,ENST00000433386,Q9NZL4	649	Unique	359	1	39259.5	1	2	2	2.52715e-05	0.0279	53067
ENST00000398576,ENST00000323076,P13796	65	Unique	627	3	70225.9	3	6	6	4.34089e-05	0.059	176577
Q13151	650	Unique	305	1	30803.8	1	2	2	2.97458e-05	0.0656	47010
ENST00000429644,Q04446	652	Unique	702	1	80404.6	1	1	1	6.46187e-06	0.0157	25401
ENST00000322522,ENST00000444194,ENST00000392329,ENST00000423767,ENST00000409027,ENST00000431594,ENST00000458647,P49441	653	Unique	399	1	43952.2	1	2	2	2.2738e-05	0.0301	62422
ENST00000286688,Q96NL8	654	Unique	207	1	23347.4	1	1	1	2.19142e-05	0.0386	21162
ENST00000332598,Q9BVK6	655	Unique	235	1	27242.2	1	3	3	5.79093e-05	0.0468	87833
A0FGR8	656	Unique	921	1	102276	1	1	1	4.92533e-06	0.0141	30485
ENST00000474627,Q8N5M1	657	Unique	289	1	32733.9	1	2	2	3.13926e-05	0.0381	59723
ENST00000231572,P54136	658	Unique	660	2	75312.9	2	3	3	2.06192e-05	0.0152	56763
Q96CX2	659	Unique	325	2	35660.7	2	2	2	2.79153e-05	0.04	47430
O95741	66	Unique	557	5	61933.7	5	13	13	0.000105873	0.0754	351501
ENST00000331200,P33316	660	Unique	252	1	26528.6	1	2	2	3.60018e-05	0.0397	40591
ENST00000647165,Q9UKN7	661	Unique	3530	1	395026	1	6	6	7.71031e-06	0.0037	126301
ENST00000672328,ENST00000672337,ENST00000672285,ENST00000358008,ENST00000442366,ENST00000671868,ENST00000672911,ENST00000673018,Q12904	662	Unique	312	2	34313.1	2	2	2	2.90784e-05	0.0256	40894
ENST00000246792,P10301	663	Unique	218	1	23447.9	1	1	1	2.08084e-05	0.0734	21065
Q63HN8	664	Unique	5207	1	591012	1	5	5	4.3559e-06	0.0019	87008
Q6ZRV3	665	Unique	163	1	16870.9	1	1	1	2.78296e-05	0.0491	16841
ENST00000216500,ENST00000553328,Q9Y394	666	Unique	339	1	38256.1	1	1	1	1.33812e-05	0.0678	21423
ENST00000396475,ENST00000222644,Q9NZW5	667	Unique	540	3	61060.7	3	4	4	3.36017e-05	0.0222	72708
ENST00000392000,Q32MZ4	668	Unique	808	1	89180.7	1	13	13	7.29839e-05	0.0248	309190
ENST00000405239,Q9NQZ3	669	Unique	744	1	82694.7	1	1	1	6.09709e-06	0.0444	21688
Q9H7Z7	67	Unique	377	3	41898.7	3	3	3	3.60973e-05	0.1671	92266
ENST00000525878,ENST00000358528,ENST00000534389,ENST00000534699,O75534	670	Unique	798	1	88810.9	1	2	2	1.1369e-05	0.015	38092
ENST00000602676,P54368	671	Unique	228	1	25371.7	1	1	1	1.98958e-05	0.057	21236
ENST00000424014,Q14232	672	Unique	305	1	33672.7	1	2	2	2.97458e-05	0.0262	34929
ENST00000438658,ENST00000534797,ENST00000397615,ENST00000356187,ENST00000533410,ENST00000527485,ENST00000354420,ENST00000397604,ENST00000617351,ENST00000633287,ENST00000619599,ENST00000632954,ENST00000612988,ENST00000632527,P13489	673	Unique	461	16	49923.1	16	39	39	0.000383759	0.5358	1295545
ENST00000315758,P40926	674	Unique	338	16	35462.7	16	45	45	0.000603936	0.5	1328939
ENST00000296412,P11766	675	Unique	374	13	39680.4	13	53	53	0.000642835	0.3877	1638901
ENST00000557943,P13804	676	Unique	333	13	35039.6	13	35	35	0.000476781	0.5526	1087614
P07384	677	Unique	714	15	81820.2	15	29	29	0.000184245	0.2325	802667
ENST00000256108,P29218	678	Unique	277	11	30151.2	11	27	27	0.00044216	0.426	845781
ENST00000264161,P14868	679	Unique	501	13	57082	13	19	19	0.000172033	0.2735	478446
ENST00000261263,Q9UL25	68	Unique	225	2	24314.2	2	4	4	8.06441e-05	0.1333	135431
ENST00000587388,ENST00000590481,ENST00000590815,ENST00000588940,ENST00000300605,Q9H0R4	680	Unique	259	11	28499.9	11	50	50	0.00087572	0.4402	1464137
ENST00000288699,ENST00000401478,ENST00000484882,ENST00000450961,ENST00000431402,Q9BPU6	681	Unique	564	10	61364.2	10	23	23	0.000184988	0.2624	626587
ENST00000216254,Q99798	682	Unique	780	21	85353.9	21	56	56	0.000325678	0.3615	1756868
ENST00000369722,P24539	683	Unique	256	10	28872.3	10	26	26	0.000460711	0.3633	793368
ENST00000255039,ENST00000456112,Q9GZV7	684	Unique	340	13	37733	13	37	37	0.000493649	0.2882	936252
ENST00000538426,Q96FW1	685	Unique	271	9	31246.4	9	29	29	0.000485427	0.428	741448
ENST00000475764,ENST00000358399,Q9Y2T3	686	Unique	454	9	50952.6	9	32	32	0.000319734	0.3612	915342
ENST00000219599,Q14894	687	Unique	314	8	33736.4	8	21	21	0.000303379	0.2834	649272
ENST00000545606,Q86VP6	688	Unique	1230	9	136271	9	24	24	8.85118e-05	0.1106	723494
ENST00000351829,ENST00000621846,ENST00000372070,P14550	689	Unique	325	8	36531.8	8	16	16	0.000223322	0.32	535310
ENST00000533572,ENST00000530640,ENST00000530296,ENST00000353047,ENST00000453527,ENST00000534510,ENST00000345125,ENST00000534636,ENST00000533455,ENST00000531089,P07858	69	Unique	339	2	37778.8	2	11	11	0.000147193	0.0855	295866
ENST00000306869,Q7Z4W1	690	Unique	244	8	25878.5	8	15	15	0.000278867	0.4754	400404
ENST00000203407,P31930	691	Unique	480	9	52594.4	9	20	20	0.00018901	0.2479	522369
ENST00000253023,P61081	692	Unique	183	8	20868.6	8	14	14	0.000347034	0.3607	365460
ENST00000265729,P30626	693	Unique	198	8	21644.3	8	35	35	0.000801859	0.3737	864941
ENST00000621218,ENST00000612423,P60201	694	Unique	277	7	30039.1	7	16	16	0.000262021	0.2635	431849
ENST00000443095,ENST00000393132,ENST00000418040,ENST00000344924,P07738	695	Unique	259	7	29968.5	7	13	13	0.000227687	0.3205	325112
ENST00000290299,P48047	696	Unique	213	7	23244.6	7	25	25	0.000532422	0.4413	745159
ENST00000280097,ENST00000410115,P50135	697	Unique	292	7	33255.6	7	31	31	0.000481586	0.3185	827010
ENST00000234454,P35270	698	Unique	261	8	28012.8	8	25	25	0.000434505	0.4023	774019
Q00005-7	699	Unique	15	1	1372.7	1	2	2	0.000604831	1	40987
ENST00000583798,P02686	7	Unique	304	17	33079.3	17	145	145	0.00216366	0.3487	3514303
ENST00000299633,Q9Y3E1	70	Unique	203	2	22588	2	2	2	4.46919e-05	0.1182	61060
ENST00000319622,ENST00000561609,ENST00000565154,ENST00000565184,ENST00000568459,ENST00000568883,P14618-2	700	Unique	14	1	1397.8	1	11	11	0.00356418	1	234627
ENST00000609361,ENST00000496242,ENST00000660554,ENST00000496154,ENST00000665622,ENST00000477805,ENST00000466156	701	Unique	14	1	1466.7	1	2	2	0.000648033	1	42559
ENST00000317516,ENST00000334895,ENST00000404484,ENST00000558544,ENST00000558910,ENST00000559281,P09493-5	702	Unique	12	1	1327.6	1	2	2	0.000756039	1	71935
ENST00000311936,P01116-2	703	Unique	12	1	1364.7	1	1	1	0.000378019	1	26425
P21964	704	Unique	271	8	29999.6	8	20	20	0.000334777	0.5203	595263
ENST00000370674,ENST00000628919,ENST00000651929,ENST00000543669,ENST00000630084,ENST00000535737,ENST00000629039,ENST00000628568,ENST00000456445,ENST00000370683,ENST00000539015,Q13642-1,Q13642-4,Q13642-5	705	Unique	8	1	814.4	1	4	4	0.00226812	1	76992
ENST00000267996,ENST00000357980,ENST00000358278,ENST00000404484,ENST00000559397,ENST00000559556,P09493-2,P09493-3,P09493-7,P09493-8,P09493-9	706	Unique	8	1	929.4	1	1	1	0.000567029	1	18592
ENST00000285093,P42765	707	Unique	397	7	41879.6	7	10	10	0.000114263	0.1713	228259
ENST00000381774,Q9BRF8	708	Unique	314	7	35507.9	7	13	13	0.000187806	0.2803	402633
ENST00000245552,Q8TCD5	709	Unique	201	7	23350.1	7	24	24	0.00054164	0.4726	644519
ENST00000528700,ENST00000651785,ENST00000351554,ENST00000445143,ENST00000527577,ENST00000642928,ENST00000437761,ENST00000533181,ENST00000525763,P13987	71	Unique	128	2	14149.8	2	9	9	0.000318954	0.1562	272247
ENST00000369705,P48163	710	Unique	572	7	64091.1	7	16	16	0.000126888	0.1993	446265
O15061	711	Unique	1565	7	172645	7	9	9	2.6087e-05	0.0422	200013
ENST00000541212,O00233	712	Unique	223	5	24648.5	5	8	8	0.000162735	0.2377	224154
ENST00000334220,P36957	713	Unique	453	5	48706.5	5	24	24	0.00024033	0.1082	506308
O75340	714	Unique	191	5	21836.8	5	17	17	0.000403748	0.3665	479943
ENST00000397195,P43034	715	Unique	410	5	46590.1	5	10	10	0.00011064	0.1756	346070
Q00577	716	Unique	322	6	34871.4	6	20	20	0.000281754	0.3012	615294
ENST00000230431,O43598	717	Unique	174	5	19078.6	5	11	11	0.000286773	0.5345	376103
ENST00000264932,P31040	718	Unique	664	6	72627.3	6	11	11	7.51484e-05	0.125	295259
ENST00000393868,P53597	719	Unique	346	6	36208.8	6	10	10	0.000131105	0.1272	202883
A5YM72,ENST00000307823	72	Unique	827	1	88409.9	1	2	2	1.09703e-05	0.0266	93737
P51571	720	Unique	173	4	18968.6	4	5	5	0.000131105	0.289	129978
ENST00000217901,P51553	721	Unique	393	5	42749.1	5	9	9	0.000103883	0.1043	216527
ENST00000476896,ENST00000380739,ENST00000460260,P30740	722	Unique	379	5	42696.7	5	10	10	0.000119689	0.1214	222853
ENST00000233084,Q92499	723	Unique	740	5	82361.7	5	6	6	3.67803e-05	0.0716	134929
ENST00000373232,Q15181	724	Unique	289	4	32621.1	4	7	7	0.000109874	0.2145	211104
ENST00000325748,O75569	725	Unique	313	4	34364.5	4	8	8	0.000115942	0.1949	190969
ENST00000355999,Q9UEW8	726	Unique	545	6	59418.5	6	8	8	6.65869e-05	0.1119	205519
ENST00000297258,Q01469	727	Unique	135	3	15136.5	3	3	3	0.000100805	0.1407	64988
ENST00000228825,O15145	728	Unique	178	3	20515.4	3	15	15	0.000382267	0.1517	452050
ENST00000392283,Q9H2H8	729	Unique	161	3	18124.9	3	4	4	0.000112701	0.2547	126202
P02763	73	Unique	201	2	23478.7	2	6	6	0.00013541	0.0945	109827
P52943	730	Unique	208	3	22460	3	7	7	0.000152662	0.3221	244057
ENST00000261427,P61086	731	Unique	200	4	22374.6	4	7	7	0.000158768	0.19	186266
ENST00000358776,P45954	732	Unique	432	4	47437.3	4	7	7	7.35038e-05	0.1157	198058
ENST00000411769,ENST00000354336,P46109	733	Unique	303	3	33737.9	3	6	6	8.98264e-05	0.1584	180131
ENST00000313117,Q16629	734	Unique	238	3	27332	3	3	3	5.71794e-05	0.1639	57112
P13591	735	Unique	858	4	94497.1	4	9	9	4.75828e-05	0.0396	268590
ENST00000262982,P55060	736	Unique	971	4	110328	4	4	4	1.86868e-05	0.0618	110623
ENST00000322723,P19338	737	Unique	710	2	76550.3	2	3	3	1.91672e-05	0.0465	104184
ENST00000262812,O14579	738	Unique	308	3	34442.3	3	7	7	0.000103096	0.1201	242138
ENST00000251595,ENST00000320868,P69905	739	Unique	142	3	15229.9	3	18	18	0.000575015	0.2183	569342
ENST00000410096,ENST00000411762,ENST00000420317,Q8TAM6	74	Unique	284	2	32744.8	2	3	3	4.79179e-05	0.0951	91304
ENST00000305124,P17677	740	Unique	238	2	24769.9	2	5	5	9.5299e-05	0.1849	159398
ENST00000251654,P05166	741	Unique	539	2	58160.7	2	3	3	2.5248e-05	0.0538	106970
ENST00000306434,P31153	742	Unique	395	3	43615.3	3	4	4	4.59365e-05	0.0734	116594
ENST00000545895,ENST00000228945,ENST00000541380,ENST00000541546,ENST00000541644,P52566	743	Unique	201	2	22955.6	2	3	3	6.77049e-05	0.0995	74041
ENST00000358406,Q9Y2Q3	744	Unique	226	3	25462.3	3	5	5	0.000100359	0.1239	154380
ENST00000262056,P23588	745	Unique	611	2	69092.3	2	3	3	2.22728e-05	0.054	113470
ENST00000370841,P11310	746	Unique	421	2	46540.6	2	2	2	2.15498e-05	0.0665	74874
ENST00000378746,Q9Y496	747	Unique	699	1	79973	1	1	1	6.4896e-06	0.0272	44935
ENST00000468148,ENST00000317483,Q9ULC3	748	Unique	237	2	26624.5	2	4	4	7.65609e-05	0.1097	130781
ENST00000331134,Q8TAT6	749	Unique	608	3	68058.9	3	6	6	4.47654e-05	0.0296	194883
ENST00000648994,Q9H2C0	75	Unique	597	2	67576.7	2	4	4	3.03935e-05	0.0519	128886
ENST00000228476,P14920	750	Unique	347	3	39431.1	3	4	4	5.22909e-05	0.0548	100474
ENST00000368010,Q9UHV9	751	Unique	154	2	16619.6	2	4	4	0.000117824	0.1688	115864
ENST00000592179,Q8N6D5	752	Unique	301	2	32404.1	2	3	3	4.52116e-05	0.093	74947
ENST00000263212,P49593	753	Unique	454	2	49782.1	2	2	2	1.99834e-05	0.0705	56307
ENST00000215730,O95721	754	Unique	258	2	28934.6	2	4	4	7.03292e-05	0.0853	83416
ENST00000553645,Q4LDG9	755	Unique	190	1	21501.4	1	1	1	2.38749e-05	0.1053	33980
ENST00000320585,ENST00000646618,Q9UHD1	756	Unique	332	2	37447.6	2	2	2	2.73267e-05	0.0934	48040
ENST00000400000,Q9P0L0	757	Unique	249	2	27857.2	2	8	8	0.000145742	0.1205	182889
ENST00000448417,ENST00000614243,ENST00000314485,ENST00000368086,Q969P0	758	Unique	613	2	64975.5	2	3	3	2.22002e-05	0.0326	69683
ENST00000222673,Q02218	759	Unique	1023	2	115843	2	4	4	1.7737e-05	0.0117	103120
ENST00000261868,ENST00000558353,O75822	76	Unique	258	2	29026.5	2	5	5	8.79115e-05	0.0814	118643
A0AVT1,ENST00000322244	760	Unique	1052	2	117877	2	3	3	1.2936e-05	0.0209	82604
ENST00000649003,ENST00000650427,ENST00000647564,ENST00000282561,P17302	761	Unique	382	2	42962.9	2	3	3	3.56249e-05	0.0785	75598
ENST00000265753,Q15056	762	Unique	248	4	27350.4	4	6	6	0.000109748	0.1452	104008
ENST00000328257,Q9Y570	763	Unique	386	2	42270.2	2	2	2	2.35038e-05	0.0881	40826
ENST00000262187,Q15382	764	Unique	184	2	20466.5	2	3	3	7.39603e-05	0.087	97868
ENST00000263559,O75436	765	Unique	327	1	38127.7	1	1	1	1.38723e-05	0.055	40754
ENST00000619352,ENST00000361427,P05204	767	Unique	90	1	9369	1	2	2	0.000100805	0.1556	64880
ENST00000410024,ENST00000350033,Q9H9Q2	768	Unique	264	1	29585.4	1	3	3	5.15481e-05	0.0682	81161
ENST00000301012,P53602	769	Unique	400	1	43359.1	1	1	1	1.13406e-05	0.0775	38585
ENST00000376836,Q9UBI1	77	Unique	195	3	22119.1	3	5	5	0.000116314	0.1744	142016
ENST00000157812,ENST00000629691,P43686	770	Unique	418	3	47318.5	3	7	7	7.59656e-05	0.0431	183643
ENST00000252934,Q9UBB4	771	Unique	475	1	53436.8	1	1	1	9.54996e-06	0.0295	36801
ENST00000368463,Q96AQ6	772	Unique	731	1	80576.1	1	2	2	1.2411e-05	0.0219	57683
ENST00000220853,Q15006	773	Unique	297	1	34793.4	1	2	2	3.0547e-05	0.064	57444
ENST00000304979,O43447	774	Unique	177	1	19177.6	1	2	2	5.12569e-05	0.0791	64054
ENST00000540288,ENST00000279230,Q01970	775	Unique	1234	1	138695	1	1	1	3.67604e-06	0.0105	38190
ENST00000350697,P55735	776	Unique	322	1	35500.1	1	1	1	1.40877e-05	0.0466	37180
ENST00000572195,Q8WZ82	777	Unique	227	1	24384.5	1	1	1	1.99834e-05	0.0485	28825
ENST00000534000,Q16890	778	Unique	204	1	22417.1	1	2	2	4.44729e-05	0.0539	55684
ENST00000321264,Q8N465	779	Unique	521	1	56362.2	1	1	1	8.70678e-06	0.0461	35761
O75396	78	Unique	215	2	24559.5	2	2	2	4.21975e-05	0.0884	52843
ENST00000520121,O15173	780	Unique	223	1	23785.7	1	1	1	2.03418e-05	0.0628	26987
ENST00000247970,ENST00000588695,Q13526	781	Unique	163	1	18214	1	2	2	5.56593e-05	0.092	78620
P23610	782	Unique	371	1	39060.5	1	2	2	2.44541e-05	0.0755	59593
P53990	783	Unique	364	1	39707.4	1	4	4	4.98487e-05	0.0522	125682
ENST00000263202,Q92890	784	Unique	307	1	34460.3	1	1	1	1.4776e-05	0.0391	25402
ENST00000278980,Q86VX2	785	Unique	200	1	22507.6	1	1	1	2.26812e-05	0.075	25050
ENST00000217455,O14734	786	Unique	319	1	35873	1	1	1	1.42202e-05	0.0502	27166
ENST00000265594,Q96RQ3	787	Unique	725	1	80403.9	1	2	2	1.25137e-05	0.0179	60061
ENST00000322048,Q9GZN7	788	Unique	287	1	32215.7	1	2	2	3.16114e-05	0.0662	44537
O75251	789	Unique	213	1	23530.1	1	4	4	8.51874e-05	0.0423	107590
ENST00000268668,O96000	79	Unique	172	2	20745.2	2	7	7	0.000184614	0.1453	176997
ENST00000217958,O75832	790	Unique	226	2	24394.4	2	3	3	6.02155e-05	0.0531	79113
ENST00000378748,ENST00000263036,ENST00000378757,ENST00000378747,Q96CV9	791	Unique	577	2	65863.2	2	2	2	1.57235e-05	0.0225	43991
ENST00000317582,Q9BXK5	792	Unique	485	1	52672.6	1	4	4	3.74122e-05	0.0186	51706
ENST00000578516,ENST00000581045,ENST00000580315,ENST00000335793,ENST00000579611,Q9H3Q1	793	Unique	356	1	37938.6	1	2	2	2.54844e-05	0.0815	56535
ENST00000367630,Q9NP79	794	Unique	307	1	33839.9	1	2	2	2.9552e-05	0.0782	51948
ENST00000560189,ENST00000619987,ENST00000261758,ENST00000560244,Q14696	795	Unique	234	1	26042.3	1	2	2	3.87712e-05	0.0726	46349
ENST00000371464,ENST00000371467,P02753	796	Unique	201	1	22977.2	1	2	2	4.51366e-05	0.0498	41408
ENST00000373358,Q9BVG4	797	Unique	233	1	26022.7	1	3	3	5.84064e-05	0.0429	63140
A0MZ66,ENST00000355371	798	Unique	631	2	71577.7	2	2	2	1.43779e-05	0.0143	41021
ENST00000321897,ENST00000383369,ENST00000428577,Q5ST30	799	Unique	1063	1	118397	1	1	1	4.26739e-06	0.0103	21893
ENST00000236959,P31939	8	Unique	592	17	64557.3	17	30	30	0.000229877	0.3868	789304
ENST00000318911,P08574	80	Unique	325	3	35381	3	11	11	0.000153534	0.1231	351860
ENST00000636786,ENST00000637905,ENST00000375765,Q96HU8	800	Unique	199	1	22452.6	1	24	24	0.000547083	0.0553	559900
ENST00000429416,ENST00000344626,P51532	801	Unique	1647	1	184512	1	1	1	2.75424e-06	0.0055	17643
ENST00000477892,Q96A26	802	Unique	154	1	17313.2	1	1	1	2.9456e-05	0.0714	16179
ENST00000323482,Q9NUB1	803	Unique	689	1	74791	1	2	2	1.31676e-05	0.0189	54184
A6NCS6,ENST00000373640	804	Unique	295	1	30443.7	1	2	2	3.07541e-05	0.0441	36350
ENST00000528957,ENST00000394920,ENST00000532702,ENST00000262584,P62917	805	Unique	257	1	27989.3	1	1	1	1.76507e-05	0.0623	20639
ENST00000337653,P28329	806	Unique	748	1	82465	1	2	2	1.2129e-05	0.0107	52630
ENST00000352689,Q9UL63	807	Unique	735	2	84695.5	2	6	6	3.70305e-05	0.015	102632
ENST00000583313,ENST00000632555,Q9Y5S9	808	Unique	174	1	19858.7	1	1	1	2.60703e-05	0.0517	13973
ENST00000457167,Q99615	81	Unique	494	2	56386.7	2	4	4	3.67306e-05	0.0304	123882
ENST00000236671,P07339	810	Unique	412	11	44505.6	11	39	39	0.000429401	0.284	998282
P25789	811	Unique	261	8	29447.2	8	21	21	0.000364984	0.364	585151
ENST00000392524,ENST00000435711,P51991	812	Unique	378	8	39552.6	8	17	17	0.00020401	0.2434	501915
ENST00000333167,P09110	813	Unique	424	8	44245.8	8	15	15	0.00016048	0.3184	494145
ENST00000275428,O75223	814	Unique	188	7	20976.3	7	10	10	0.000241289	0.3404	257865
ENST00000396394,P25786	815	Unique	263	11	29518.9	11	15	15	0.00025872	0.2205	323497
ENST00000223321,ENST00000442788,P25787	816	Unique	234	7	25864.3	7	20	20	0.000387712	0.3803	664017
ENST00000378364,P07741	817	Unique	180	7	19577.4	7	16	16	0.000403221	0.5556	577163
ENST00000587462,ENST00000221957,O60664	818	Unique	434	7	47027.9	7	22	22	0.000229947	0.2972	735096
ENST00000343218,Q14195-2	819	Unique	12	1	1302.7	1	3	3	0.00113406	1	74890
ENST00000263593,Q9HAT2	82	Unique	523	3	58259.1	3	6	6	5.20409e-05	0.0516	159722
ENST00000558481,ENST00000560110	820	Unique	12	1	1444.8	1	6	6	0.00226812	1	103390
ENST00000300784,Q9H479	821	Unique	309	8	35130.9	8	18	18	0.000264246	0.1877	413582
ENST00000311223,ENST00000484996,ENST00000331872,ENST00000339526,P15104	822	Unique	373	7	42019.3	7	10	10	0.000121615	0.1635	268210
ENST00000246868,Q9Y3A5	823	Unique	250	6	28727.3	6	13	13	0.000235884	0.288	291540
ENST00000532097,Q9UNM6	824	Unique	376	6	42900.1	6	12	12	0.000144773	0.2048	323299
ENST00000205402,ENST00000417551,P09622	825	Unique	509	7	54125	7	17	17	0.000151505	0.1493	450140
ENST00000260641,P61160	826	Unique	394	6	44714.2	6	13	13	0.000149673	0.2335	366849
ENST00000216330,Q00688	827	Unique	224	5	25143.3	5	10	10	0.00020251	0.2411	244625
ENST00000226004,P51452	828	Unique	185	5	20447.3	5	14	14	0.000343282	0.3459	459781
ENST00000225174,P30405	829	Unique	207	5	22008.2	5	16	16	0.000350627	0.2947	330373
ENST00000307720,Q08752	83	Unique	370	2	40719.9	2	2	2	2.45202e-05	0.0757	53001
ENST00000258962,Q07955	830	Unique	248	7	27709.8	7	10	10	0.000182913	0.2581	216862
ENST00000004982,O14558	831	Unique	160	5	17107	5	19	19	0.000538677	0.45	483932
ENST00000316403,ENST00000523500,ENST00000405140,P10909	832	Unique	449	5	52443	5	20	20	0.000202059	0.147	572243
ENST00000300289,P30101	833	Unique	505	24	56728.7	24	62	62	0.000556923	0.4574	1691315
ENST00000375486,Q9Y2J8	834	Unique	665	19	75497.3	19	56	56	0.000381998	0.3098	1578035
ENST00000275603,P40227	835	Unique	531	17	57969.6	17	48	48	0.000410055	0.2863	1312573
ENST00000263774,ENST00000645714,O75489	836	Unique	264	14	30204.7	14	43	43	0.000738856	0.4811	1216751
ENST00000241052,P04040	837	Unique	527	14	59700.7	14	25	25	0.000215191	0.3131	656933
ENST00000464889,ENST00000367378,P22061	838	Unique	227	10	24602.6	10	22	22	0.000439635	0.4626	590915
P09525	839	Unique	319	11	35842.1	11	22	22	0.000312844	0.373	669706
ENST00000217131,Q9UBR2	84	Unique	303	2	33828.2	2	3	3	4.49132e-05	0.0726	71990
ENST00000398606,P09211	840	Unique	210	10	23323	10	51	51	0.00110166	0.6381	1577993
ENST00000427177,Q9UHD8	841	Unique	586	11	65342.8	11	20	20	0.00015482	0.1724	446832
ENST00000168216,Q99714	842	Unique	261	11	26888.1	11	35	35	0.000608307	0.6169	1096966
ENST00000548249,Q13561	843	Unique	401	6	44185.8	6	17	17	0.000192309	0.1671	495767
ENST00000557135,ENST00000355338,ENST00000392882,P23381	844	Unique	471	6	53113.6	6	12	12	0.000115573	0.1316	275524
Q9P2R7	845	Unique	463	6	50267.2	6	9	9	8.81773e-05	0.1598	243203
ENST00000259477,Q9BPX5	846	Unique	153	5	16912.8	5	10	10	0.000296486	0.5817	302865
ENST00000322776,P49821	847	Unique	464	5	50766.8	5	7	7	6.84345e-05	0.1767	200306
ENST00000538936,Q99447	848	Unique	389	5	43789.9	5	13	13	0.000151596	0.2211	414283
P11586	849	Unique	935	5	101477	5	10	10	4.85158e-05	0.0802	285506
ENST00000528099,ENST00000331239,ENST00000527363,ENST00000354421,Q9H0W9	85	Unique	315	3	35076.6	3	5	5	7.20037e-05	0.0921	122472
ENST00000612661,P29966	850	Unique	332	4	31517.9	4	28	28	0.000382574	0.1235	648541
ENST00000517671,ENST00000296930,P06748	851	Unique	294	4	32536.8	4	12	12	0.000185152	0.1531	269101
ENST00000491614,Q9UKK9	852	Unique	219	4	24294.2	4	14	14	0.000289987	0.242	408344
ENST00000380421,ENST00000380420,O00625	853	Unique	290	6	32075.2	6	13	13	0.000203348	0.1828	289687
ENST00000264639,O43242	854	Unique	534	4	60921.5	4	5	5	4.24741e-05	0.0861	100695
ENST00000378251,Q8N1G4	855	Unique	583	4	63415.7	4	10	10	7.78084e-05	0.1029	290841
ENST00000513973,O95394	856	Unique	542	7	59796.3	7	10	10	8.36943e-05	0.107	270893
ENST00000259457,Q99436	857	Unique	277	5	29928.2	5	7	7	0.000114634	0.296	209543
ENST00000270586,P28072	858	Unique	239	4	25323.4	4	7	7	0.00013286	0.2971	194164
ENST00000309951,ENST00000379923,ENST00000541043,P21399	859	Unique	889	4	98318.6	4	10	10	5.10262e-05	0.0652	277793
ENST00000272167,ENST00000366837,ENST00000614058,P07099	86	Unique	455	2	52897	2	2	2	1.99395e-05	0.0615	59458
ENST00000600118,ENST00000601220,ENST00000312547,O43633	860	Unique	222	3	25069.8	3	5	5	0.000102167	0.1261	170255
ENST00000199448,Q9UM22	861	Unique	224	3	25402.6	3	9	9	0.000182259	0.1429	243806
ENST00000352397,P00387	862	Unique	301	5	34194.7	5	7	7	0.000105494	0.0797	140573
ENST00000373547,O00743	863	Unique	305	3	35103.5	3	7	7	0.00010411	0.1279	190893
ENST00000268835,O60256	864	Unique	369	4	40881.3	4	7	7	8.60532e-05	0.1436	217598
ENST00000415229,ENST00000301776,Q7L266	865	Unique	308	3	32016.2	3	6	6	8.83681e-05	0.1136	158153
ENST00000619426,P49720	866	Unique	205	3	22915.4	3	8	8	0.000177024	0.2146	228477
ENST00000374180,ENST00000485934,ENST00000238379,Q9BSH5	867	Unique	251	4	27964.4	4	4	4	7.22905e-05	0.1594	112210
ENST00000413219,ENST00000260130,O00560	868	Unique	298	3	32405.9	3	5	5	7.61113e-05	0.2282	199254
ENST00000001008,Q02790	869	Unique	459	3	51754.1	3	7	7	6.918e-05	0.0828	199369
ENST00000377452,Q8TEA8	87	Unique	209	3	23390.9	3	5	5	0.000108522	0.1531	143784
ENST00000598411,P08294	870	Unique	240	3	25816.7	3	8	8	0.000151208	0.1542	151903
ENST00000255681,Q9BQ69	871	Unique	325	3	35464.7	3	4	4	5.58305e-05	0.1169	78639
ENST00000485972,Q00535	872	Unique	292	5	33265.2	5	9	9	0.000139815	0.1507	196967
ENST00000306823,Q13098	873	Unique	491	4	55483.2	4	6	6	5.54326e-05	0.0672	108747
ENST00000367833,O75663	874	Unique	272	4	31405.7	4	6	6	0.000100064	0.1801	142744
ENST00000392213,P20916	875	Unique	626	3	69006.7	3	6	6	4.34783e-05	0.0639	158369
ENST00000367519,O95278	876	Unique	331	3	37115.4	3	6	6	8.22278e-05	0.1571	156394
ENST00000324366,O14744	877	Unique	637	4	72619.5	4	6	6	4.27275e-05	0.0832	154524
ENST00000412697	878	Unique	23	1	2610.2	1	18	18	0.00355009	0.3043	390679
ENST00000551018,Q99471	879	Unique	154	2	17299	2	6	6	0.000176736	0.1883	220041
ENST00000247194,Q96EM0	88	Unique	354	3	38095.3	3	4	4	5.12569e-05	0.0537	83451
ENST00000567908,ENST00000567554,ENST00000396593,ENST00000618335,ENST00000569398,ENST00000611932,ENST00000311052,ENST00000561530,ENST00000610831,ENST00000619881,Q9Y2V2	880	Unique	147	3	15864	3	6	6	0.000185152	0.1837	132656
ENST00000373625,O60684	881	Unique	536	3	59973.4	3	6	6	5.07787e-05	0.0541	174832
ENST00000320152,Q9NRG1	882	Unique	225	2	25639	2	3	3	6.04831e-05	0.1022	79407
ENST00000596046,ENST00000196551,ENST00000596314,P46782	883	Unique	204	2	22844	2	8	8	0.000177891	0.1373	298373
P62913	884	Unique	178	4	20221.6	4	6	6	0.000152907	0.1292	162557
ENST00000611665,Q9Y3B8	885	Unique	237	2	26797.6	2	3	3	5.74207e-05	0.1181	82433
ENST00000492590,ENST00000476844,P49789	886	Unique	147	2	16829.6	2	2	2	6.17174e-05	0.2177	54961
ENST00000448521,Q9UJU6	887	Unique	430	2	48159.6	2	4	4	4.21975e-05	0.0698	130116
ENST00000262947,Q969H8	888	Unique	173	3	18765.3	3	4	4	0.000104884	0.1156	74221
ENST00000426398,Q9UKA9	889	Unique	531	1	57436.8	1	3	3	2.56284e-05	0.0565	131959
ENST00000447998,Q9UJW0	89	Unique	460	2	52285.6	2	2	2	1.97227e-05	0.0587	44365
Q8N6M0	890	Unique	293	2	33773.5	2	4	4	6.19281e-05	0.0785	98654
ENST00000310604,ENST00000452796,ENST00000342350,ENST00000588499,ENST00000614054,Q8WVC6	891	Unique	231	2	26515.3	2	4	4	7.85495e-05	0.1039	120586
ENST00000367142,Q9H1E3	892	Unique	243	2	27262	2	3	3	5.60029e-05	0.144	91570
ENST00000367815,P05026	893	Unique	303	2	35020.9	2	7	7	0.000104797	0.0825	147933
ENST00000433436,P09496	894	Unique	248	2	27042	2	3	3	5.48738e-05	0.0806	88727
Q53H96	895	Unique	274	2	28626.9	2	2	2	3.31112e-05	0.1022	54398
ENST00000404535,ENST00000557630,ENST00000288014,Q9BU02	896	Unique	230	2	25532	2	2	2	3.94455e-05	0.1783	63785
Q6P587	897	Unique	224	2	24808.7	2	4	4	8.10041e-05	0.1339	126165
ENST00000258341,P11047	898	Unique	1609	2	177470	2	3	3	8.45786e-06	0.0199	74601
P07203	899	Unique	203	1	22057.1	1	3	3	6.70379e-05	0.1527	134834
ENST00000553458,Q02252	9	Unique	535	14	57784.6	14	43	43	0.000364594	0.2206	1136194
ENST00000376874,Q5EBL4	90	Unique	403	2	47061	2	3	3	3.37685e-05	0.0521	60092
ENST00000370277,P41208	900	Unique	172	1	19707.9	1	2	2	5.27469e-05	0.0988	77452
ENST00000305533,Q6IBS0	901	Unique	349	2	39505.3	2	5	5	6.4989e-05	0.1117	205097
ENST00000487418,P26440	902	Unique	426	2	46602.7	2	3	3	3.19453e-05	0.0446	66026
ENST00000306317,Q8N145	903	Unique	548	2	61647.4	2	3	3	2.48334e-05	0.0511	82302
ENST00000442628,Q9NSY0	904	Unique	501	3	57748.4	3	3	3	2.71631e-05	0.0579	53408
ENST00000350498,Q13442	905	Unique	181	1	20599.6	1	2	2	5.01241e-05	0.0884	66403
ENST00000361565,Q96P70	906	Unique	1041	1	115871	1	3	3	1.30727e-05	0.0269	105717
P78344	908	Unique	907	1	102279	1	1	1	5.00136e-06	0.0176	53714
ENST00000591247,Q3MHD2	909	Unique	195	1	21669.1	1	1	1	2.32627e-05	0.0667	30141
ENST00000388901,P61201	91	Unique	443	2	51546	2	3	3	3.07194e-05	0.0858	76829
ENST00000368799,P20930	910	Unique	4061	1	434904	1	1	1	1.11702e-06	0.0089	31502
ENST00000394936,P07602	911	Unique	524	1	58055.8	1	2	2	1.73139e-05	0.0286	61414
ENST00000252512,Q9UIA9	912	Unique	1087	1	123810	1	2	2	8.34633e-06	0.0147	72489
ENST00000539909,P55263	913	Unique	362	1	40501.7	1	3	3	3.75931e-05	0.0442	105966
ENST00000527299,ENST00000525428,P54105	914	Unique	237	1	26180.9	1	2	2	3.82804e-05	0.0549	59875
ENST00000287600,O43924	915	Unique	150	1	17390.8	1	2	2	6.04831e-05	0.1267	46105
ENST00000370238,P48507	916	Unique	274	1	30689.8	1	2	2	3.31112e-05	0.0474	51903
ENST00000396651,P62241	917	Unique	208	1	24172.2	1	2	2	4.36176e-05	0.0625	62617
ENST00000454963,ENST00000457914,ENST00000265563,P13861	918	Unique	404	1	45471.9	1	3	3	3.36849e-05	0.0396	63187
O60936	919	Unique	208	1	22597.7	1	4	4	8.72352e-05	0.0913	137963
ENST00000231061,P09486	92	Unique	303	2	34591.7	2	4	4	5.98842e-05	0.1155	79750
ENST00000223369,O15498	920	Unique	198	1	22385.4	1	2	2	4.58205e-05	0.0657	48794
ENST00000314138,P46776	921	Unique	148	1	16533	1	2	2	6.13004e-05	0.0743	48174
ENST00000508420,ENST00000456936,Q9Y3B3	922	Unique	224	3	25137.6	3	7	7	0.000141757	0.058	140765
ENST00000476202,ENST00000498625,ENST00000493382,ENST00000354952,ENST00000481701,ENST00000446574,Q9NRQ2	923	Unique	329	1	36962.6	1	1	1	1.37879e-05	0.0395	33957
ENST00000371717,Q10713	924	Unique	525	1	58197.6	1	5	5	4.32022e-05	0.0324	141451
ENST00000296684,O43181	925	Unique	175	2	20077.4	2	3	3	7.7764e-05	0.0857	57470
ENST00000373795,Q08170	926	Unique	494	1	56627.3	1	1	1	9.18265e-06	0.0324	31653
ENST00000011473,Q16563	927	Unique	259	1	28528.7	1	3	3	5.25432e-05	0.0425	59524
ENST00000366663,Q9H425	928	Unique	327	2	36306.1	2	3	3	4.16168e-05	0.0367	74375
ENST00000263150,ENST00000358220,Q9Y2I8	929	Unique	494	1	54613.5	1	1	1	9.18265e-06	0.0243	29143
ENST00000412681,ENST00000284292,Q92686	93	Unique	78	1	7595.6	1	2	2	0.000116314	0.1923	75437
Q9Y262	930	Unique	564	1	66666.4	1	1	1	8.04296e-06	0.0301	27362
ENST00000264657,P40763	931	Unique	770	1	87993.4	1	2	2	1.17824e-05	0.0182	53308
ENST00000591735,ENST00000395484,Q96HR9	932	Unique	211	1	23385.3	1	2	2	4.29975e-05	0.0616	71716
ENST00000617731,ENST00000647841,P08708	933	Unique	135	2	15522.4	2	3	3	0.000100805	0.0741	57151
ENST00000254806,Q969T9	934	Unique	261	1	28050.4	1	2	2	3.47604e-05	0.0383	39064
ENST00000488238,ENST00000424266,ENST00000479950,ENST00000463088,Q9Y530	936	Unique	152	1	16995.7	1	1	1	2.98436e-05	0.0789	19013
ENST00000323468,Q7Z4H8	937	Unique	507	1	58517.2	1	1	1	8.9472e-06	0.0335	24899
ENST00000355528,Q9BTW9	938	Unique	1192	1	132497	1	3	3	1.14167e-05	0.0092	79429
ENST00000219302,Q13232	939	Unique	169	1	18984.9	1	1	1	2.68416e-05	0.0828	16424
ENST00000598324,ENST00000602269,Q8WZA9	94	Unique	623	2	62660.4	2	3	3	2.18438e-05	0.0369	69093
ENST00000621538,ENST00000518119,ENST00000521157,ENST00000289820,Q86SE8	941	Unique	214	1	24119.2	1	28	28	0.000593526	0.0467	664421
ENST00000371242,ENST00000395841,ENST00000395840,P78406	943	Unique	368	1	40923.8	1	1	1	1.23267e-05	0.0272	18175
ENST00000398965,Q0P651	945	Unique	414	1	46906	1	1	1	1.09571e-05	0.0217	5618
ENST00000265748,Q9NQW6	946	Unique	1124	2	124104	2	2	2	8.07159e-06	0.008	41195
ENST00000313860,Q9UPQ0	947	Unique	1083	1	121774	1	2	2	8.37716e-06	0.0102	56938
ENST00000223029,Q13155	948	Unique	320	1	35308.3	1	4	4	5.67029e-05	0.0281	69052
ENST00000570248,Q9ULP0	949	Unique	352	1	38416.1	1	2	2	2.5774e-05	0.0938	48679
ENST00000319481,Q9BXW6	95	Unique	950	2	108383	2	2	2	9.54996e-06	0.0453	51857
ENST00000590954,ENST00000217515,O43396	951	Unique	289	5	32212.7	5	10	10	0.000156963	0.2941	287630
ENST00000179259,Q9NQ88	952	Unique	270	4	30025.1	4	11	11	0.000184809	0.1778	304671
ENST00000377213,ENST00000377223,Q8WZA0	953	Unique	190	4	21463.1	4	7	7	0.000167124	0.2737	279197
ENST00000254193,P09661	954	Unique	255	4	28380.1	4	9	9	0.000160102	0.2039	218803
ENST00000379715,O43324	955	Unique	174	4	19780.3	4	9	9	0.000234633	0.3161	212501
ENST00000586711,ENST00000591984,ENST00000589251,ENST00000221566,O43765	956	Unique	313	4	34023.7	4	7	7	0.000101449	0.1629	163294
ENST00000328195,O94903	957	Unique	275	6	30306.6	6	20	20	0.000329908	0.1855	564931
ENST00000361891,Q12905	958	Unique	390	4	43017.2	4	7	7	8.14195e-05	0.1513	219172
ENST00000354190,Q9UF11	959	Unique	243	4	27150.5	4	4	4	7.46705e-05	0.2305	104446
ENST00000410111,Q16891	96	Unique	758	2	83608.3	2	6	6	3.59068e-05	0.0277	123654
ENST00000301281,Q9BZV1	960	Unique	441	4	49704.9	4	7	7	7.20037e-05	0.1361	193691
ENST00000574229,ENST00000575840,ENST00000344595,ENST00000572709,ENST00000570662,Q9GZT4	961	Unique	340	4	36525.1	4	11	11	0.00014676	0.2147	337865
ENST00000360631,O15075	962	Unique	740	4	82154.9	4	33	33	0.000202291	0.0703	856137
ENST00000373768,P51970	963	Unique	172	3	20074.1	3	6	6	0.000158241	0.1628	153797
ENST00000356940,Q9NP72	964	Unique	206	3	22944.6	3	4	4	8.80822e-05	0.2136	129319
ENST00000373166,O43617	965	Unique	180	3	20243.1	3	5	5	0.000126006	0.1722	124766
Q9NRN7	966	Unique	309	3	35735.1	3	7	7	0.000102763	0.1294	236163
ENST00000272252,Q96C23	967	Unique	342	3	37724.1	3	5	5	6.63192e-05	0.1199	150825
Q13510	968	Unique	395	3	44612.8	3	4	4	4.59365e-05	0.0835	107955
ENST00000372187,ENST00000615554,ENST00000372181,ENST00000372188,ENST00000606162,Q9BRX8	969	Unique	229	6	25729.4	6	13	13	0.000257515	0.1703	329382
ENST00000621198,Q92777	97	Unique	582	1	62938.7	1	2	2	1.55884e-05	0.0344	85338
ENST00000464281,ENST00000238875,Q3ZCW2	970	Unique	172	3	18955.6	3	5	5	0.000131867	0.2267	113083
ENST00000368845,P04181	971	Unique	439	3	48486.2	3	4	4	4.13324e-05	0.1367	120985
ENST00000298198,Q6PCE3	972	Unique	622	3	70378.5	3	4	4	2.91719e-05	0.0611	91728
ENST00000452206,ENST00000419090,ENST00000410110,ENST00000409600,ENST00000450637,Q7L1Q6	973	Unique	419	3	47994.7	3	7	7	7.57843e-05	0.1408	181341
ENST00000367674,Q92752	974	Unique	1358	3	149450	3	4	4	1.33615e-05	0.0317	100858
O00303	975	Unique	357	1	37522.1	1	6	6	7.62392e-05	0.0532	226494
ENST00000319863,Q8NB37	976	Unique	220	2	23264.6	2	4	4	8.24769e-05	0.1545	128050
ENST00000588030,ENST00000320936,ENST00000585630,ENST00000588090,Q14011	977	Unique	172	1	18618.7	1	2	2	5.27469e-05	0.1221	84468
P28676	978	Unique	217	3	23976.5	3	6	6	0.000125426	0.1014	154103
ENST00000375865,ENST00000375866,ENST00000383427,ENST00000383433,ENST00000400110,ENST00000418230,ENST00000458330,ENST00000452985,ENST00000422567,ENST00000431476,ENST00000436169,ENST00000443673,ENST00000429633,ENST00000455161,ENST00000451917,ENST00000412802,ENST00000453234,ENST00000454382,ENST00000448596,ENST00000454511,P67870	979	Unique	215	3	24908	3	3	3	6.32963e-05	0.093	66852
ENST00000394805,ENST00000618441,ENST00000509990,ENST00000361059,P43243	98	Unique	847	2	94546.8	2	9	9	4.82008e-05	0.0472	274594
ENST00000306193,Q8N4T8	980	Unique	237	2	25267.4	2	3	3	5.74207e-05	0.0844	71637
ENST00000449291,ENST00000621955,Q6XQN6	981	Unique	538	2	57524	2	2	2	1.68633e-05	0.0576	56322
ENST00000495447,ENST00000367889,ENST00000367884,O14880	982	Unique	152	2	16487.6	2	3	3	8.95309e-05	0.1776	92236
ENST00000397299,P0C870	983	Unique	316	2	35890.9	2	2	2	2.87103e-05	0.0823	54719
ENST00000262507,O75208	984	Unique	318	2	35468.6	2	4	4	5.70595e-05	0.0786	98228
ENST00000323443,ENST00000397130,ENST00000563454,ENST00000570160,Q8N9N7	985	Unique	239	2	26719.3	2	3	3	5.69401e-05	0.1088	79756
ENST00000262302,Q9Y5Y2	986	Unique	271	2	28788.8	2	7	7	0.000117172	0.155	263511
ENST00000222005,Q16543	987	Unique	378	1	44422	1	3	3	3.60018e-05	0.0556	125686
ENST00000354371,Q99627	988	Unique	209	2	23193	2	3	3	6.51134e-05	0.134	89766
ENST00000330899,P31689	989	Unique	397	3	44821.4	3	7	7	7.99839e-05	0.0705	132870
ENST00000357164,P17900	99	Unique	193	1	20806.7	1	3	3	7.05114e-05	0.1036	103708
P62333	990	Unique	389	2	44127.1	2	4	4	4.66451e-05	0.0643	110439
ENST00000550887,ENST00000396700,ENST00000546511,ENST00000323944,ENST00000419632,Q8NFX7	991	Unique	210	3	23520.9	3	4	4	8.64044e-05	0.1476	96408
ENST00000258416,O60573	992	Unique	245	2	28326.2	2	5	5	9.25762e-05	0.098	127726
ENST00000264265,Q9BS40	993	Unique	222	2	25715.9	2	3	3	6.13004e-05	0.1216	69214
ENST00000305784,P23919	994	Unique	212	2	23786.5	2	2	2	4.27946e-05	0.0943	48464
ENST00000288532,Q5HYK3	995	Unique	327	2	37098.8	2	4	4	5.54891e-05	0.0734	88630
P28065	996	Unique	219	2	23231.5	2	4	4	8.28535e-05	0.1416	106768
ENST00000216479,O95433	997	Unique	338	3	38232.2	3	6	6	8.05248e-05	0.1006	139125
ENST00000497473,Q2TAA2	998	Unique	248	2	27563	2	9	9	0.000164621	0.1089	178246
ENST00000261861,Q9UQ03	999	Unique	480	4	54900.2	4	5	5	4.72524e-05	0.0438	106340

## Sheet: HOB_TotalProteins
Table S3. List of total proteins inferred, proteins inferred by maximum parsimony and peptides identified.
Total proteins of Human Olfactory bulb
Locus	Group	Group Type	Length	# Unique Peptides	MolWt	Sequence Count	Spectrum Count	Spectrum Count Unique	NASF	Coverage	Protein Score	Description
ENST00000360184,Q14204	1	Unique	4646	290	532054	290	1837	1837	0.000222137	0.6014	44632080
ENST00000400546,O15394	10	Unique	837	34	92970.2	34	195	195	0.000130888	0.4875	4687789
ENST00000668249	100	Unique	8	1	938.4	1	1	1	7.02266e-05	1	4195
ENST00000376389,ENST00000383382,ENST00000383562,ENST00000436822,ENST00000444632,O75955	1000	Unique	427	23	47307.6	23	77	77	0.000101311	0.5761	1807399
ENST00000376621,P36915	1001	Unique	607	25	68600.5	25	92	92	8.51512e-05	0.4382	2220419
ENST00000335508,O75533	1002	Unique	1304	27	145720	27	64	64	2.75736e-05	0.2952	1397643
ENST00000599848,Q92900	1003	Unique	1129	25	124249	25	73	73	3.63263e-05	0.2923	1874582
Q9UHG3	1004	Unique	505	21	56585.7	21	88	88	9.79001e-05	0.6356	2011997
ENST00000522322,ENST00000523771,ENST00000428926,ENST00000523816,Q7Z3D6	1005	Unique	616	22	66376	22	101	101	9.21154e-05	0.5114	2759963
ENST00000333188,P35606	1006	Unique	906	24	102404	24	67	67	4.15469e-05	0.3764	1442509
ENST00000274813,P22033	1007	Unique	750	23	83063.7	23	67	67	5.01886e-05	0.4133	1819026
ENST00000446996,ENST00000252486,ENST00000425718,P02649	1008	Unique	317	18	36113.7	18	90	90	0.000159505	0.5331	2329510
ENST00000649012,ENST00000457654,ENST00000261712,O00231	1009	Unique	422	20	47416	20	57	57	7.58847e-05	0.5474	1224148
ENST00000379454,Q12797	101	Unique	758	12	85791.4	12	36	36	2.66824e-05	0.2546	717870
ENST00000429644,Q04446	1010	Unique	702	22	80404.6	22	79	79	6.3224e-05	0.3661	2044094
ENST00000369722,P24539	1011	Unique	256	18	28872.3	18	81	81	0.000177761	0.5742	1775354
ENST00000319380,Q9C0C9	1012	Unique	1292	24	141187	24	48	48	2.08723e-05	0.3034	1061297
ENST00000012443,P53041	1013	Unique	499	21	56824.2	21	70	70	7.88114e-05	0.4669	1499021
ENST00000350028,Q9Y512	1014	Unique	469	20	51925.3	20	78	78	9.34358e-05	0.5373	1830539
ENST00000617874,ENST00000614445,ENST00000300408,P35232	1015	Unique	272	16	29767.9	16	148	148	0.000305692	0.7463	3391186
ENST00000380843,O43837	1016	Unique	385	20	42138.6	20	63	63	9.1933e-05	0.4831	1404598
ENST00000511912,Q16134	1017	Unique	617	18	68433.8	18	44	44	4.00645e-05	0.389	1061282
ENST00000336430,Q9Y305	1018	Unique	439	19	49851.5	19	52	52	6.65473e-05	0.4077	1112948
ENST00000302313,Q8TAF3	1019	Unique	677	18	76144.4	18	58	58	4.81317e-05	0.4092	1263909
ENST00000305533,Q6IBS0	102	Unique	349	10	39505.3	10	28	28	4.50738e-05	0.4413	718063
ENST00000598324,ENST00000602269,Q8WZA9	1020	Unique	623	18	62660.4	18	80	80	7.21429e-05	0.4061	2093378
ENST00000220764,Q16698	1021	Unique	335	16	36026.8	16	178	178	0.000298516	0.5284	3980190
ENST00000278379,P43004	1022	Unique	574	18	62045.8	18	438	438	0.0004287	0.2944	11174516
ENST00000452722,Q9BY67	1023	Unique	442	16	48460.4	16	115	115	0.000146173	0.4683	3387296
A0MZ66,ENST00000355371	1024	Unique	631	18	71577.7	18	52	52	4.62984e-05	0.3376	1022374
ENST00000278353,Q53GQ0	1025	Unique	312	14	34284.2	14	74	74	0.00013325	0.5256	1576379
Q9Y262	1026	Unique	564	17	66666.4	17	57	57	5.6779e-05	0.305	1278507
ENST00000404338,ENST00000614079,Q9NRY4	1027	Unique	1499	18	170389	18	27	27	1.01194e-05	0.1968	547588
ENST00000264036,P43121	1028	Unique	646	15	71544.6	15	87	87	7.56621e-05	0.2988	2072662
P78344	1029	Unique	907	19	102279	19	32	32	1.98214e-05	0.2393	555455
ENST00000340880,Q96PD5	103	Unique	576	11	62159.9	11	29	29	2.82857e-05	0.3455	604550
ENST00000648651,O00159	1030	Unique	1063	17	121588	17	44	44	2.32547e-05	0.2183	1054960
ENST00000301281,Q9BZV1	1031	Unique	441	15	49704.9	15	30	30	3.82186e-05	0.4853	669198
ENST00000246548,Q9UBT2	1032	Unique	640	16	71161.2	16	51	51	4.47695e-05	0.3219	1259992
ENST00000381809,Q9UIJ7	1033	Unique	227	14	25531.5	14	49	49	0.000121272	0.5903	1070520
ENST00000496455,P49915	1034	Unique	693	16	76648.9	16	40	40	3.24279e-05	0.355	1027879
ENST00000366574,Q92736	1035	Unique	4967	26	564188	26	36	36	4.07193e-06	0.0572	579318
ENST00000400968,ENST00000367446,ENST00000367441,P10155	1036	Unique	538	15	60613.2	15	62	62	6.47442e-05	0.3401	1660613
ENST00000371941,Q8TCU6	1037	Unique	1659	19	186067	19	37	37	1.25299e-05	0.1531	699132
A1L0T0,ENST00000263383	1038	Unique	632	14	67806.7	14	43	43	3.82246e-05	0.356	1219728
Q9UK22	1039	Unique	296	12	33288.8	12	199	199	0.000377705	0.4696	4592291
ENST00000305202,Q7Z6G3	104	Unique	386	10	43148.6	10	22	22	3.20204e-05	0.3938	603958
ENST00000273359,Q9NUJ1	1040	Unique	306	13	33892.7	13	82	82	0.000150551	0.4804	2080242
Q15165	1041	Unique	354	12	39338.3	12	53	53	8.41132e-05	0.6243	919945
ENST00000217958,O75832	1042	Unique	226	11	24394.4	11	25	25	6.21474e-05	0.5531	595437
ENST00000223321,ENST00000442788,P25787	1043	Unique	234	11	25864.3	11	69	69	0.000165663	0.5641	1801822
ENST00000258530,Q8NEU8	1044	Unique	664	14	74428.3	14	23	23	1.94604e-05	0.2877	463027
ENST00000405510,ENST00000406622,Q9UH99	1045	Unique	717	17	80243.5	17	32	32	2.50739e-05	0.3124	750337
ENST00000265641,ENST00000539743,P50416	1046	Unique	773	17	88292.7	17	45	45	3.27058e-05	0.1966	874381
ENST00000345330,Q9Y639	1047	Unique	398	14	44341.5	14	189	189	0.000266791	0.3518	4253726
ENST00000256108,P29218	1048	Unique	277	12	30151.2	12	63	63	0.000127777	0.444	1465318
ENST00000269980,P12694	1049	Unique	445	15	50421.2	15	44	44	5.555e-05	0.409	851598
ENST00000306869,Q7Z4W1	105	Unique	244	12	25878.5	12	28	28	6.44703e-05	0.4877	560381
ENST00000294129,Q9NZQ3	1050	Unique	722	15	78892.1	15	26	26	2.02315e-05	0.2659	577151
ENST00000273130,Q9Y6G9	1051	Unique	523	15	56526	15	40	40	4.29685e-05	0.3059	763603
ENST00000269321,ENST00000541078,ENST00000580685,P52565	1052	Unique	204	10	23174.7	10	79	79	0.000217565	0.6127	2183190
Q92616	1053	Unique	2671	24	292554	24	40	40	8.41352e-06	0.082	778940
ENST00000533833,ENST00000534377,ENST00000524624,ENST00000528610,ENST00000632965,ENST00000632675,ENST00000633339,P29692-3	1054	Unique	21	1	1965.9	1	3	3	8.0259e-05	1	106710
ENST00000378154,ENST00000378166,ENST00000378168,ENST00000421587,ENST00000442742,ENST00000645566,ENST00000645986,ENST00000646120,O14936-2,O14936-4,O14936-6	1055	Unique	13	1	1497.7	1	2	2	8.64328e-05	1	71918
ENST00000491424	1056	Unique	20	1	2267.2	1	3	3	8.42719e-05	1	95959
ENST00000367048,Q9BWD1	1057	Unique	397	12	41306.4	12	68	68	9.62299e-05	0.4962	1560791
P25789	1058	Unique	261	11	29447.2	11	66	66	0.000142068	0.5862	1515352
ENST00000335271,ENST00000420772,P27816-3	1059	Unique	16	1	1670.8	1	2	2	7.02266e-05	1	49507
ENST00000226218,P04004	106	Unique	478	11	54253.2	11	67	67	7.87478e-05	0.3096	1446970
ENST00000263212,P49593	1060	Unique	454	13	49782.1	13	30	30	3.71242e-05	0.3568	712746
ENST00000487674,ENST00000498058,ENST00000645517,ENST00000643927,P05771-2	1061	Unique	14	1	1578.9	1	2	2	8.0259e-05	1	47856
ENST00000537140,ENST00000542447,Q9BY67-5	1062	Unique	13	1	1600.7	1	4	4	0.000172866	1	92555
ENST00000360025,ENST00000532447,P49407-2	1063	Unique	16	1	1691.9	1	5	5	0.000175567	1	113069
ENST00000564288,ENST00000567887	1064	Unique	17	1	1840.9	1	2	2	6.60956e-05	1	59829
ENST00000392006,Q9BUJ2	1065	Unique	856	13	95661.3	13	37	37	2.4284e-05	0.2126	708492
ENST00000463876,P51178-2	1066	Unique	14	1	1551.8	1	1	1	4.01295e-05	1	27554
ENST00000313485,ENST00000414263,ENST00000581855,ENST00000581989,ENST00000395807,ENST00000581955,ENST00000584936	1067	Unique	13	1	1480.8	1	1	1	4.32164e-05	1	34420
ENST00000319106,ENST00000485960,ENST00000491063,Q8TC07-2,Q8TC07-3	1068	Unique	20	1	2233.1	1	4	4	0.000112363	1	106188
ENST00000343218,Q14195-2	1069	Unique	12	1	1302.7	1	3	3	0.000140453	1	81605
ENST00000300060,P15144	107	Unique	967	14	109453	14	34	34	1.97535e-05	0.1696	582357
ENST00000406122,ENST00000443098,ENST00000449130,ENST00000451483,ENST00000477642,ENST00000486927,Q8NHH9-4	1070	Unique	17	1	1982	1	1	1	3.30478e-05	1	25293
ENST00000324989,Q14194-2	1071	Unique	15	1	1587.7	1	3	3	0.000112363	1	57234
ENST00000300648,ENST00000551549	1072	Unique	11	1	1266.7	1	4	4	0.000204296	1	94785
ENST00000397587,ENST00000409078,ENST00000449975,ENST00000455322,ENST00000480007,ENST00000418989,ENST00000491646,ENST00000472776,ENST00000541377,Q7Z460-2,Q7Z460-3,Q7Z460-4,Q7Z460-5	1073	Unique	22	1	2198.1	1	1	1	2.5537e-05	1	19439
ENST00000322635,Q13555-5	1074	Unique	23	1	2419.2	1	2	2	4.88533e-05	1	43162
ENST00000341307,ENST00000354497,ENST00000537981,O95197-3,O95197-5,O95197-6	1075	Unique	15	1	1691.8	1	9	9	0.000337088	1	188131
ENST00000322753,ENST00000498642,ENST00000617872	1076	Unique	11	1	1159.5	1	1	1	5.10739e-05	1	22650
ENST00000476350,Q9UPN3-3,Q9UPN3-4	1077	Unique	16	1	1805.8	1	2	2	7.02266e-05	1	38412
ENST00000373943,Q86Y82	1078	Unique	276	10	31604.3	10	35	35	7.12444e-05	0.5036	789861
ENST00000262722,ENST00000402984,P23142-4	1079	Unique	20	1	2318.2	1	5	5	0.000140453	1	141320
P39023	108	Unique	403	13	46061.7	13	57	57	7.94624e-05	0.2978	1335997
ENST00000335271,ENST00000420772,P27816-3	1080	Unique	11	1	1331.6	1	1	1	5.10739e-05	1	18577
ENST00000493789,ENST00000521913	1081	Unique	15	1	1615.6	1	2	2	7.49084e-05	1	28017
ENST00000328568,ENST00000547588	1082	Unique	18	1	1559.7	1	1	1	3.12118e-05	1	21161
ENST00000423691,ENST00000452853,ENST00000494827,ENST00000481767,P35080-2	1083	Unique	8	1	811.5	1	6	6	0.00042136	1	109392
ENST00000370674,ENST00000628919,ENST00000651929,ENST00000543669,ENST00000630084,ENST00000535737,ENST00000629039,ENST00000628568,ENST00000456445,ENST00000370683,ENST00000539015,Q13642-1,Q13642-4,Q13642-5	1084	Unique	8	1	814.4	1	1	1	7.02266e-05	1	16444
ENST00000374512,ENST00000454914,O43189-2	1085	Unique	14	1	1293.6	1	1	1	4.01295e-05	1	17600
ENST00000620046	1086	Unique	8	1	853.5	1	2	2	0.000140453	1	38125
ENST00000636651	1087	Unique	11	1	1241.6	1	6	6	0.000306443	1	69904
ENST00000354250,ENST00000460259,ENST00000460740,P56181-2	1088	Unique	9	1	1075.5	1	1	1	6.24237e-05	1	17219
ENST00000442868,ENST00000430114	1089	Unique	17	1	1813.9	1	7	7	0.000231335	1	95712
ENST00000220509,Q9P253	109	Unique	973	12	110098	12	18	18	1.03933e-05	0.1932	445104
ENST00000445286	1090	Unique	17	1	1851.9	1	2	2	6.60956e-05	1	25501
ENST00000648102,ENST00000655147	1091	Unique	9	1	981.6	1	4	4	0.000249695	1	41741
ENST00000605526,ENST00000604062	1092	Unique	10	1	1057.7	1	1	1	5.61813e-05	1	18065
ENST00000637543	1093	Unique	10	1	924.5	1	2	2	0.000112363	1	36411
ENST00000367731,ENST00000367733,ENST00000523513,ENST00000627582,Q9UQ16-2,Q9UQ16-3,Q9UQ16-5	1094	Unique	9	1	968.5	1	2	2	0.000124847	1	34792
ENST00000288398,ENST00000317516,ENST00000358278,ENST00000404484,ENST00000559397,ENST00000560615,P09493-10,P09493-3,P09493-4,P09493-8	1095	Unique	8	1	829.4	1	1	1	7.02266e-05	1	13580
ENST00000311461,ENST00000503915,Q96H96-3	1096	Unique	8	1	964.5	1	1	1	7.02266e-05	1	16258
ENST00000366796,Q5SW24-4	1097	Unique	18	1	1827.8	1	1	1	3.12118e-05	1	4908
ENST00000669454	1098	Unique	9	1	1050.5	1	1	1	6.24237e-05	1	12323
ENST00000262722,ENST00000402984,P23142-4	1099	Unique	7	1	782.5	1	1	1	8.0259e-05	1	12179
ENST00000640218,Q00839	11	Unique	825	37	90510	37	269	269	0.000183185	0.4242	6097332
ENST00000227524,Q9UMS4	110	Unique	504	11	55128.3	11	33	33	3.67854e-05	0.3988	742134
ENST00000596015,ENST00000597960,ENST00000608443,ENST00000599540,ENST00000609656,ENST00000597611,ENST00000597547,ENST00000594844,Q14318-2	1100	Unique	9	1	1011.4	1	1	1	6.24237e-05	1	8701
ENST00000323584,Q93100	1101	Unique	1093	15	124787	15	35	35	1.79903e-05	0.1766	750635
ENST00000393868,P53597	1102	Unique	346	11	36208.8	11	92	92	0.000149384	0.3728	1627907
ENST00000421097,ENST00000393818,Q13057	1103	Unique	564	11	62271.9	11	40	40	3.98449e-05	0.3989	941133
ENST00000361565,Q96P70	1104	Unique	1041	14	115871	14	42	42	2.26668e-05	0.1662	1022505
ENST00000264167,O00116	1105	Unique	658	11	72847.7	11	18	18	1.53687e-05	0.2781	421928
ENST00000368444,O15540	1106	Unique	132	8	14861.5	8	94	94	0.000400079	0.697	2486470
ENST00000260818,O75165	1107	Unique	2243	16	254234	16	21	21	5.25995e-06	0.0852	430445
ENST00000262093,P22830	1108	Unique	423	12	47813.6	12	28	28	3.71886e-05	0.3404	659928
ENST00000645585,ENST00000449470,ENST00000504470,ENST00000295955,P32969	1109	Unique	192	8	21831.8	8	30	30	8.77833e-05	0.6458	665746
ENST00000303892,ENST00000383503,ENST00000441959,ENST00000444088,ENST00000449748,ENST00000454370,ENST00000454889,O95670	111	Unique	118	8	13577.9	8	27	27	0.00012855	0.5763	583471
ENST00000437048,Q5VIR6	1110	Unique	832	13	94327.1	13	36	36	2.43092e-05	0.2536	853878
ENST00000475381,Q6PIU2	1111	Unique	408	12	45760.7	12	42	42	5.78337e-05	0.3971	769948
ENST00000368235,Q8NCW5	1112	Unique	288	10	31636.2	10	70	70	0.000136552	0.4618	1510136
ENST00000507754,Q9P0J0	1113	Unique	144	8	16669.6	8	52	52	0.000202877	0.4444	1171133
ENST00000445582,ENST00000457068,ENST00000327505,ENST00000448287,ENST00000398061,ENST00000291572,ENST00000422850,ENST00000398063,Q9NRZ7	1114	Unique	376	9	43334.7	9	14	14	2.09186e-05	0.1941	329613
ENST00000539909,P55263	1115	Unique	362	10	40501.7	10	21	21	3.25914e-05	0.3204	381162
ENST00000337738,Q15257	1116	Unique	358	11	40623.4	11	48	48	7.53269e-05	0.3464	1047338
ENST00000617731,ENST00000647841,P08708	1117	Unique	135	7	15522.4	7	31	31	0.000129009	0.563	647850
ENST00000288050,ENST00000568530,Q8NCN5	1118	Unique	879	12	99282.6	12	24	24	1.53396e-05	0.1559	477247
ENST00000369962,O94967	1119	Unique	919	11	101866	11	17	17	1.03926e-05	0.1915	303263
ENST00000548274,ENST00000356124,ENST00000266971,ENST00000552258,ENST00000550065,ENST00000394115,ENST00000394109,P51687	112	Unique	545	11	60227.4	11	30	30	3.09255e-05	0.3101	637708
ENST00000355857,P07108	1120	Unique	87	6	10020	6	46	46	0.000297051	0.6552	1136518
ENST00000249330,ENST00000445482,O15240	1121	Unique	615	10	67199.6	10	17	17	1.55298e-05	0.2943	373158
ENST00000306801,Q8N122	1122	Unique	1335	11	148924	11	14	14	5.89167e-06	0.1326	305333
ENST00000264028,P48444	1123	Unique	511	9	57156.1	9	22	22	2.41876e-05	0.18	469367
ENST00000261908,ENST00000339362,Q92859	1124	Unique	1461	13	159899	13	26	26	9.99804e-06	0.0938	551316
ENST00000325748,O75569	1125	Unique	313	9	34364.5	9	42	42	7.5387e-05	0.361	955101
ENST00000405442,ENST00000216190,O15371	1126	Unique	548	8	63914.4	8	19	19	1.94789e-05	0.2445	385875
ENST00000360110,ENST00000392396,P02786	1127	Unique	760	10	84799.9	10	22	22	1.6263e-05	0.15	435393
Q06828	1128	Unique	376	9	43133.5	9	141	141	0.00021068	0.2793	3319434
ENST00000330884,Q9BR01	1129	Unique	284	8	33045.3	8	19	19	3.75861e-05	0.2923	299876
ENST00000335146,Q9UPT5	113	Unique	735	11	83312.1	11	13	13	9.93683e-06	0.2163	323456
P07203	1130	Unique	203	7	22057.1	7	32	32	8.85616e-05	0.4631	698624
O75153	1131	Unique	1309	19	146559	19	27	27	1.15882e-05	0.1222	462567
ENST00000262570,Q9NX63	1132	Unique	227	8	26118.2	8	15	15	3.71242e-05	0.2555	352354
ENST00000265727,Q9P0K1	1133	Unique	906	11	100350	11	24	24	1.48825e-05	0.1313	624686
ENST00000376485,ENST00000383585,ENST00000420586,ENST00000432356,ENST00000445486,ENST00000454794,Q5SQI0	1134	Unique	421	8	46763.2	8	19	19	2.5355e-05	0.2613	407913
Q8WW22	1135	Unique	397	8	44751	8	16	16	2.26423e-05	0.2469	363208
ENST00000313733,ENST00000643412,ENST00000643981,Q9H1P3	1136	Unique	480	8	55148.3	8	9	9	1.0534e-05	0.2312	186209
ENST00000368738,P06702	1137	Unique	114	6	13215.5	6	84	84	0.000413967	0.5175	2234853
ENST00000264039,P35052	1138	Unique	558	9	61623	9	18	18	1.8123e-05	0.233	409274
ENST00000368010,Q9UHV9	1139	Unique	154	6	16619.6	6	21	21	7.66109e-05	0.5195	543764
ENST00000651556,ENST00000361420,Q8N6C5	114	Unique	1336	11	148822	11	44	44	1.85028e-05	0.1347	1031992
ENST00000367070,P04003	1140	Unique	597	8	66971.4	8	23	23	2.16444e-05	0.191	524542
ENST00000262033,Q15185	1141	Unique	160	6	18667.4	6	32	32	0.000112363	0.4688	655800
ENST00000355451,Q8IVD9	1142	Unique	361	8	40778.7	8	16	16	2.49003e-05	0.3823	381277
ENST00000378060,Q86VN1	1143	Unique	386	8	43770.7	8	12	12	1.74657e-05	0.2953	266604
ENST00000617246,ENST00000618621,Q93052	1144	Unique	612	9	65685.8	9	20	20	1.83599e-05	0.2582	321970
ENST00000234301,ENST00000378669,O14548	1145	Unique	114	4	12588.5	4	17	17	8.37791e-05	0.5614	446821
ENST00000586659,Q63ZY3	1146	Unique	851	10	91099.9	10	16	16	1.05629e-05	0.1669	331120
ENST00000272065,P24666	1147	Unique	158	7	18012.8	7	18	18	6.4004e-05	0.3924	421036
ENST00000371113,Q01968	1148	Unique	901	9	104120	9	12	12	7.48252e-06	0.121	272575
ENST00000486883,ENST00000262650,Q96J02	1149	Unique	903	8	102720	8	17	17	1.05768e-05	0.1528	290829
ENST00000261875,Q9P035	115	Unique	362	11	43113.5	11	60	60	9.31182e-05	0.232	1497894
ENST00000382159,O60262	1150	Unique	68	4	7498.9	4	12	12	9.91435e-05	0.5735	275337
ENST00000319481,Q9BXW6	1151	Unique	950	11	108383	11	38	38	2.24725e-05	0.1232	560967
ENST00000292401,P25311	1152	Unique	298	6	34219.1	6	22	22	4.14761e-05	0.2987	433653
ENST00000229179,P57740	1153	Unique	925	8	106289	8	15	15	9.11048e-06	0.1751	326031
ENST00000265651,Q9UK99	1154	Unique	471	9	54507.4	9	21	21	2.5049e-05	0.2293	335593
ENST00000645674,ENST00000462576,ENST00000403564,ENST00000646909,ENST00000406376,P62081	1155	Unique	194	9	22095.2	9	58	58	0.000167965	0.4227	1499263
ENST00000322522,ENST00000444194,ENST00000392329,ENST00000423767,ENST00000409027,ENST00000431594,ENST00000458647,P49441	1156	Unique	399	10	43952.2	10	20	20	2.8161e-05	0.3108	378938
ENST00000270625,P62280	1157	Unique	158	9	18401	9	17	17	6.04482e-05	0.2785	242611
ENST00000367142,Q9H1E3	1158	Unique	243	7	27262	7	14	14	3.23678e-05	0.2551	171874
ENST00000592588,P62841	1159	Unique	145	4	17011.2	4	15	15	5.81186e-05	0.5241	349407
ENST00000270225,Q9UBE0	116	Unique	346	9	38407.6	9	21	21	3.40985e-05	0.3671	421858
ENST00000307877,Q9UHB9	1160	Unique	627	10	70667.6	10	16	16	1.43365e-05	0.118	319087
ENST00000438793,P19021	1161	Unique	973	9	108245	9	14	14	8.08364e-06	0.1439	361854
ENST00000443095,ENST00000393132,ENST00000418040,ENST00000344924,P07738	1162	Unique	259	6	29968.5	6	17	17	3.68758e-05	0.2896	470048
ENST00000526014,ENST00000260282,ENST00000524656,ENST00000539526,ENST00000527717,ENST00000530956,ENST00000540359,Q9H0Q3	1163	Unique	95	2	10517.4	2	29	29	0.000171501	0.3684	695282
ENST00000427569,Q9BTE6	1164	Unique	412	6	45433.3	6	13	13	1.77271e-05	0.2451	332197
Q8NDH3	1165	Unique	523	6	55807.5	6	14	14	1.5039e-05	0.2447	362741
ENST00000451493,ENST00000494062,ENST00000650221,ENST00000355182,ENST00000438666,Q8N0X7	1166	Unique	666	8	72769.8	8	16	16	1.3497e-05	0.1772	335038
Q9HBH5	1167	Unique	336	7	36823.4	7	13	13	2.17368e-05	0.2262	259940
ENST00000368356,ENST00000356657,P14324	1168	Unique	419	6	48226.6	6	31	31	4.15661e-05	0.1695	741531
ENST00000304141,O95810	1169	Unique	425	9	47126.6	9	15	15	1.98287e-05	0.2965	260191
ENST00000329138,O14964	117	Unique	777	11	86119.5	11	20	20	1.44611e-05	0.1467	368307
ENST00000526355,P33402	1170	Unique	732	9	81679.5	9	13	13	9.97755e-06	0.1967	214780
ENST00000216034,Q9NS69	1171	Unique	142	4	15493.8	4	11	11	4.35207e-05	0.507	252082
ENST00000361171,Q9H7P6	1172	Unique	319	6	35578.8	6	12	12	2.1134e-05	0.2226	269347
ENST00000332556,P11279	1173	Unique	417	6	44835.8	6	35	35	4.71546e-05	0.1343	853199
ENST00000321264,Q8N465	1174	Unique	521	10	56362.2	10	20	20	2.15667e-05	0.2207	417362
ENST00000270176,Q96KG9	1175	Unique	808	8	89557.2	8	8	8	5.5625e-06	0.1176	154046
ENST00000398411,ENST00000398409,ENST00000376925,P01034	1176	Unique	146	6	15771.1	6	18	18	6.92646e-05	0.3082	390124
ENST00000614565,P55283	1177	Unique	916	9	100200	9	19	19	1.16533e-05	0.1299	344558
ENST00000521657,ENST00000521381,P27986	1178	Unique	724	8	83528.5	8	10	10	7.75985e-06	0.1713	198733
ENST00000374517,P10599	1179	Unique	105	5	11711.7	5	36	36	0.000192622	0.4095	861040
ENST00000318911,P08574	118	Unique	325	10	35381	10	93	93	0.000160765	0.4769	2233663
ENST00000258821,Q8N0Z6	1180	Unique	440	8	48878.8	8	14	14	1.78759e-05	0.1977	253005
ENST00000358776,P45954	1181	Unique	432	8	47437.3	8	14	14	1.82069e-05	0.1921	263761
P28676	1182	Unique	217	7	23976.5	7	14	14	3.6246e-05	0.2581	258384
P47874	1183	Unique	163	5	18906.8	5	8	8	2.75736e-05	0.3742	142487
ENST00000373173,Q6UXV4	1184	Unique	268	5	29122.2	5	9	9	1.88669e-05	0.2948	189241
ENST00000528099,ENST00000331239,ENST00000527363,ENST00000354421,Q9H0W9	1185	Unique	315	8	35076.6	8	17	17	3.03201e-05	0.2444	301956
ENST00000426726,Q59EK9	1186	Unique	446	7	49697.8	7	11	11	1.38564e-05	0.2152	213923
ENST00000238618,ENST00000555694,P07311	1187	Unique	99	4	11235.9	4	6	6	3.40493e-05	0.4242	143678
ENST00000306077,Q9BTV4	1188	Unique	400	5	44829.2	5	13	13	1.82589e-05	0.225	338240
ENST00000343986,P63220	1189	Unique	83	4	9087.6	4	6	6	4.0613e-05	0.3494	170980
O60716	119	Unique	968	15	108085	15	38	38	2.20546e-05	0.1756	799818
ENST00000559488,P05106	1190	Unique	788	7	86982.4	7	15	15	1.06944e-05	0.1256	315154
ENST00000228825,O15145	1191	Unique	178	6	20515.4	6	26	26	8.20626e-05	0.2472	518791
ENST00000222800,Q8NFV4	1192	Unique	315	5	34650.1	5	12	12	2.14024e-05	0.2667	283382
ENST00000371419,Q9NQP4	1193	Unique	134	4	15286.6	4	12	12	5.03116e-05	0.291	286147
ENST00000245046,Q9P0I2	1194	Unique	261	6	29914.4	6	7	7	1.50678e-05	0.3372	130806
ENST00000395952,O95870	1195	Unique	558	7	63185.1	7	13	13	1.30888e-05	0.147	263666
ENST00000217402,Q9H444	1196	Unique	224	5	24916.6	5	10	10	2.50809e-05	0.3482	223552
ENST00000374180,ENST00000485934,ENST00000238379,Q9BSH5	1197	Unique	251	4	27964.4	4	6	6	1.34298e-05	0.3068	158469
ENST00000390652,Q9H6U6	1198	Unique	928	8	101154	8	14	14	8.47563e-06	0.0959	251626
ENST00000327247,ENST00000368373,P04062	1199	Unique	536	5	59660.2	5	11	11	1.15297e-05	0.1549	252200
ENST00000401558,ENST00000404992,ENST00000406957,O14980	12	Unique	1071	36	123288	36	180	180	9.44223e-05	0.4118	4109673
ENST00000318709,Q8NBF6	120	Unique	648	10	71884.4	10	21	21	1.82069e-05	0.267	422291
ENST00000430477,ENST00000327237,Q96GQ5	1200	Unique	468	5	50967.2	5	15	15	1.80068e-05	0.1581	398926
ENST00000453848,Q24JP5	1201	Unique	1023	7	110023	7	10	10	5.49182e-06	0.0948	222801
Q96EE3	1202	Unique	360	5	39605.4	5	7	7	1.09241e-05	0.2417	135246
ENST00000417640,Q8N987	1203	Unique	351	7	40527.9	7	10	10	1.60061e-05	0.2365	233047
ENST00000290650,Q8IWV7	1204	Unique	1749	10	200062	10	15	15	4.81829e-06	0.0566	270308
ENST00000374391,P09917	1205	Unique	674	8	77915.3	8	11	11	9.16905e-06	0.132	185029
ENST00000464845,P41227	1206	Unique	235	6	26423.8	6	11	11	2.62976e-05	0.3234	194606
ENST00000621999,O15126	1207	Unique	338	5	37877.8	5	30	30	4.98651e-05	0.2633	836738
ENST00000216286,Q14112	1208	Unique	1375	9	151140	9	14	14	5.72028e-06	0.08	266349
ENST00000615479,ENST00000583036,ENST00000618613,ENST00000580261,ENST00000580387,ENST00000583637,ENST00000615760,ENST00000579248,ENST00000578532,ENST00000579408,ENST00000618619,P18621	1209	Unique	184	5	21365.3	5	29	29	8.85466e-05	0.2283	757803
ENST00000468743,ENST00000375561,P20774	121	Unique	298	8	33882.9	8	28	28	5.27878e-05	0.2919	623652
ENST00000400090,ENST00000400093,ENST00000400087,ENST00000284971,ENST00000400094,P18859	1210	Unique	108	3	12561.6	3	19	19	9.88375e-05	0.3241	513197
ENST00000243167,O00519	1211	Unique	579	6	63007.2	6	10	10	9.70316e-06	0.1796	227045
ENST00000356232,Q9GZZ9	1212	Unique	404	7	44816.3	7	23	23	3.19844e-05	0.2228	449813
ENST00000230050,P25398	1213	Unique	132	5	14487.5	5	20	20	8.51232e-05	0.3864	370144
ENST00000492590,ENST00000476844,P49789	1214	Unique	147	4	16829.6	4	7	7	2.6753e-05	0.3401	177324
ENST00000261714,Q13867	1215	Unique	455	5	52510	5	13	13	1.60518e-05	0.178	269035
ENST00000611405,Q9BXP5	1216	Unique	876	6	100586	6	31	31	1.98815e-05	0.1039	532483
ENST00000622132,ENST00000265724,P08183	1217	Unique	1280	6	141371	6	9	9	3.95025e-06	0.0742	176312
ENST00000431802,ENST00000412366,ENST00000392109,ENST00000392110,ENST00000392111,ENST00000359273,ENST00000439945,Q9Y276	1218	Unique	419	5	47486.4	5	15	15	2.01126e-05	0.179	321302
ENST00000326427,ENST00000457215,Q9NQX7	1219	Unique	267	4	30186.4	4	7	7	1.47292e-05	0.236	143216
ENST00000544440,O75592	122	Unique	4678	16	513291	16	20	20	2.40194e-06	0.0451	324147
ENST00000263202,Q92890	1220	Unique	307	6	34460.3	6	12	12	2.19601e-05	0.2508	236905
ENST00000222990,Q9Y5X2	1221	Unique	465	5	52518.1	5	8	8	9.6656e-06	0.1892	133107
ENST00000256398,Q9H9T3	1222	Unique	547	6	62201	6	16	16	1.64333e-05	0.1042	225196
P62829	1223	Unique	140	4	14838.1	4	17	17	6.82201e-05	0.3214	426793
ENST00000480687,ENST00000308388,Q9Y5P6	1224	Unique	360	5	39790.6	5	14	14	2.18483e-05	0.2056	292395
A2RRP1,ENST00000281513	1225	Unique	2371	8	268383	8	15	15	3.55428e-06	0.0418	316984
ENST00000223136,Q9Y3D6	1226	Unique	152	4	16909	4	20	20	7.39228e-05	0.2434	454987
ENST00000402714,Q9UI08	1227	Unique	416	5	44574.2	5	6	6	8.10307e-06	0.2212	132246
ENST00000340645,Q14789	1228	Unique	3259	17	375772	17	21	21	3.62015e-06	0.0344	348530
ENST00000368594,Q14642	1229	Unique	412	6	47770.7	6	8	8	1.0909e-05	0.1748	182364
ENST00000262430,O95822	123	Unique	493	12	54950.7	12	21	21	2.39312e-05	0.2677	426233
ENST00000261590,Q14126	1230	Unique	1118	4	122200	4	5	5	2.51258e-06	0.0644	112895
ENST00000394665,ENST00000502534,ENST00000394667,ENST00000506397,ENST00000394668,P49207	1231	Unique	117	4	13266.5	4	10	10	4.80182e-05	0.2137	160261
P07305	1232	Unique	194	4	20832.2	4	34	34	9.84621e-05	0.2062	667765
ENST00000373166,O43617	1233	Unique	180	4	20243.1	4	8	8	2.49695e-05	0.2444	179558
ENST00000378993,Q9NZN1	1234	Unique	696	5	79899.4	5	6	6	4.84321e-06	0.0934	123877
ENST00000376759,P98179	1235	Unique	157	2	17142	2	5	5	1.78921e-05	0.3185	124450
ENST00000615234,ENST00000612655,ENST00000586746,P19388	1236	Unique	210	5	24517.7	5	5	5	1.33765e-05	0.3238	92629
ENST00000414487,P62304	1237	Unique	92	2	10778.6	2	14	14	8.54933e-05	0.3913	331618
ENST00000448866,ENST00000336425,P24557	1238	Unique	533	6	60461.1	6	9	9	9.48652e-06	0.1407	148845
ENST00000430297,Q8NC44	1239	Unique	543	5	57776.1	5	12	12	1.24158e-05	0.1363	233429
ENST00000247970,ENST00000588695,Q13526	124	Unique	163	6	18214	6	34	34	0.000117188	0.6748	829423
ENST00000380044,ENST00000233545,P39210	1240	Unique	176	2	19702.4	2	11	11	3.51133e-05	0.25	253694
ENST00000367001,Q9Y6M5	1241	Unique	507	2	55246	2	5	5	5.54056e-06	0.0848	178857
ENST00000252622,Q9UK45	1242	Unique	103	3	11577	3	4	4	2.1818e-05	0.3204	82465
ENST00000547557,ENST00000311083,Q16527	1243	Unique	193	5	20921.9	5	6	6	1.74657e-05	0.2124	117377
ENST00000262039,Q8NEB9	1244	Unique	887	9	101467	9	17	17	1.07676e-05	0.0699	326549
P22352	1245	Unique	226	5	25518.9	5	8	8	1.98872e-05	0.2301	165987
ENST00000328434,Q9Y2R0	1246	Unique	106	3	11706.1	3	5	5	2.65006e-05	0.3208	96005
Q9BVL4	1247	Unique	669	7	73425.7	7	12	12	1.00774e-05	0.1271	234265
ENST00000257245,ENST00000525587,ENST00000525158,P62072	1248	Unique	90	3	10307.9	3	5	5	3.12118e-05	0.1667	121356
ENST00000373394,O75027	1249	Unique	752	4	82571.2	4	6	6	4.48255e-06	0.1011	118437
ENST00000368474,P55265	125	Unique	1226	16	135963	16	25	25	1.14562e-05	0.137	487330
ENST00000456247,Q13574	1250	Unique	928	7	103897	7	9	9	5.44862e-06	0.0787	203858
ENST00000336169,ENST00000469346,ENST00000352078,Q15493	1251	Unique	299	4	33213.4	4	7	7	1.31528e-05	0.1572	134401
ENST00000303127,Q12907	1252	Unique	356	6	40185.1	6	14	14	2.20938e-05	0.1348	318574
ENST00000581568,ENST00000584294,ENST00000261596,Q92539	1253	Unique	896	1	99319.2	1	1	1	6.27023e-07	0.0335	50925
Q9BQE5	1254	Unique	337	6	37051.4	6	8	8	1.33368e-05	0.1632	124901
ENST00000336737,Q9BXW7	1255	Unique	423	5	46273.8	5	9	9	1.19535e-05	0.1489	182763
ENST00000397843,Q9NZN5	1256	Unique	1544	11	173107	11	11	11	4.00255e-06	0.0531	161995
ENST00000600118,ENST00000601220,ENST00000312547,O43633	1257	Unique	222	3	25069.8	3	4	4	1.01228e-05	0.1306	102577
ENST00000331244,ENST00000481034,O76003	1258	Unique	335	6	37390.2	6	9	9	1.50935e-05	0.1672	198111
ENST00000234160,Q9H8Y8	1259	Unique	452	6	47098	6	12	12	1.49154e-05	0.146	243019
ENST00000356940,Q9NP72	126	Unique	206	10	22944.6	10	46	46	0.000125453	0.4757	926987
A2RU67,ENST00000416494,ENST00000197268	1260	Unique	622	4	66978.4	4	7	7	6.32265e-06	0.1318	140277
ENST00000371144,ENST00000371160,ENST00000371157,Q8N3U4	1261	Unique	1231	4	141217	4	9	9	4.10749e-06	0.0682	220975
ENST00000535612,Q6NXE6	1262	Unique	501	6	54089.4	6	6	6	6.7283e-06	0.1717	116113
ENST00000406948,ENST00000317447,ENST00000614302,Q4G176	1263	Unique	576	4	64071.3	4	8	8	7.80296e-06	0.1076	145091
ENST00000646441,P52799	1264	Unique	333	4	36881.8	4	6	6	1.01228e-05	0.1982	121936
ENST00000296824,Q96BQ5	1265	Unique	260	4	30797	4	8	8	1.72866e-05	0.2269	206890
ENST00000371279,Q7L3T8	1266	Unique	475	4	53210.1	4	4	4	4.73106e-06	0.0989	80134
ENST00000338891,Q8NB25	1267	Unique	1140	5	132865	5	5	5	2.46409e-06	0.0298	86426
ENST00000394936,P07602	1268	Unique	524	5	58055.8	5	13	13	1.39381e-05	0.0744	252262
ENST00000282753,ENST00000361719,Q13255	1269	Unique	1194	5	132254	5	5	5	2.35265e-06	0.0519	107091
ENST00000366639,Q99598	127	Unique	290	8	33073.7	8	20	20	3.87457e-05	0.4414	344944
ENST00000381554,O95825	1270	Unique	349	6	38654	6	12	12	1.93173e-05	0.2034	213085
ENST00000528700,ENST00000651785,ENST00000351554,ENST00000445143,ENST00000527577,ENST00000642928,ENST00000437761,ENST00000533181,ENST00000525763,P13987	1271	Unique	128	3	14149.8	3	14	14	6.14483e-05	0.25	203853
ENST00000395648,ENST00000533940,ENST00000527685,ENST00000525680,ENST00000528473,ENST00000616990,O14683	1272	Unique	189	4	21022.5	4	4	4	1.18902e-05	0.1376	102648
ENST00000403593,ENST00000345635,Q96GA7	1273	Unique	329	4	34634.1	4	10	10	1.70764e-05	0.1368	212450
ENST00000300738,P23921	1274	Unique	792	3	89994.5	3	3	3	2.12808e-06	0.0922	76968
ENST00000377843,P48729	1275	Unique	337	5	38871.9	5	5	5	8.3355e-06	0.1395	69203
Q9NVH0	1276	Unique	621	7	70290.2	7	8	8	7.23753e-06	0.0886	127575
ENST00000309318,Q96C90	1277	Unique	147	2	15883	2	4	4	1.52874e-05	0.3265	67744
ENST00000379887,Q9Y4X5	1278	Unique	557	5	64057.8	5	14	14	1.4121e-05	0.1239	263601
Q96AG3	1279	Unique	418	4	46126.8	4	12	12	1.61286e-05	0.2129	221972
ENST00000497473,Q2TAA2	128	Unique	248	9	27563	9	20	20	4.53075e-05	0.3629	438519
ENST00000389032,Q9Y2H1	1280	Unique	464	6	53950.4	6	12	12	1.45296e-05	0.1466	211281
ENST00000274787,Q9BW72	1281	Unique	106	1	11503.1	1	4	4	2.12005e-05	0.2358	117693
ENST00000281938,Q9UJY1	1282	Unique	196	3	21572.6	3	8	8	2.29311e-05	0.2602	167965
ENST00000315567,Q9BYD6	1283	Unique	325	3	36867.4	3	9	9	1.55579e-05	0.1692	200117
ENST00000310092,ENST00000409406,Q9BWF3	1284	Unique	364	3	40270.6	3	4	4	6.17377e-06	0.1566	88963
ENST00000379624,ENST00000342045,Q9NXR7	1285	Unique	383	2	43505.8	2	3	3	4.40062e-06	0.1227	80409
ENST00000529689,Q9GZT6	1286	Unique	254	3	29469.1	3	7	7	1.5483e-05	0.1693	150988
ENST00000360596,Q9NR19	1287	Unique	701	5	78511.1	5	8	8	6.41156e-06	0.0999	137739
ENST00000254759,Q9NZJ6	1288	Unique	369	3	41010	3	4	4	6.09011e-06	0.1355	112650
ENST00000377244,Q9NRS6	1289	Unique	342	5	38249.6	5	9	9	1.47846e-05	0.2544	129154
P00403	129	Unique	227	7	25530.2	7	91	91	0.00022522	0.4361	2290280
ENST00000283027,P53384	1290	Unique	320	6	34494.3	6	12	12	2.1068e-05	0.1688	199278
ENST00000610966,Q8N4V2	1291	Unique	548	2	60711.3	2	9	9	9.22685e-06	0.104	227833
ENST00000374454,ENST00000239666,Q5EBL8	1292	Unique	140	3	16103.3	3	6	6	2.40777e-05	0.3214	79240
ENST00000610140,Q9H0P0	1293	Unique	336	4	37905.8	4	4	4	6.68825e-06	0.1131	79681
ENST00000376718,Q8WUY3	1294	Unique	3088	5	340407	5	9	9	1.63741e-06	0.0207	199677
ENST00000531632,ENST00000334274,ENST00000602733,ENST00000530419,Q9NUJ3	1295	Unique	509	5	56980.6	5	7	7	7.72631e-06	0.0982	136938
ENST00000372902,O60220	1296	Unique	97	2	10973.3	2	4	4	2.31675e-05	0.268	83306
ENST00000233099,Q9P2D3	1297	Unique	2071	6	224141	6	6	6	1.62766e-06	0.0357	103010
ENST00000267615,ENST00000557309,ENST00000614271,ENST00000629384,ENST00000625855,Q13572	1298	Unique	414	3	45574.1	3	5	5	6.78518e-06	0.1425	138089
ENST00000323468,Q7Z4H8	1299	Unique	507	5	58517.2	5	7	7	7.75679e-06	0.1026	104112
ENST00000402676,ENST00000253332,Q02952	13	Unique	1782	39	191349	39	102	102	3.21576e-05	0.3558	2453191
ENST00000424542,Q15599	130	Unique	337	9	37373	9	15	15	2.50065e-05	0.2819	304907
Q96MP8	1300	Unique	289	3	33092.5	3	3	3	5.83197e-06	0.1626	62323
ENST00000611099,ENST00000606794,P35414	1301	Unique	380	2	42614.1	2	3	3	4.43537e-06	0.0684	62131
ENST00000305747,Q6ZMG9	1302	Unique	384	3	44842.6	3	6	6	8.77833e-06	0.1536	76791
Q9HB07	1303	Unique	376	4	42432.4	4	7	7	1.04593e-05	0.1356	156184
ENST00000272203,Q9Y2H5	1304	Unique	1048	7	117038	7	9	9	4.82473e-06	0.0477	145779
ENST00000261609,O95714	1305	Unique	4834	5	526877	5	6	6	6.97327e-07	0.0099	95933
ENST00000334133,Q14699	1306	Unique	578	3	63088.5	3	6	6	5.83197e-06	0.1159	114398
Q8WWI1	1307	Unique	1683	8	192558	8	9	9	3.00435e-06	0.0261	125506
ENST00000331075,Q15735	1308	Unique	1006	5	107112	5	5	5	2.79231e-06	0.0457	89922
A8MVW0,ENST00000293443	1309	Unique	826	4	87363.2	4	6	6	4.08097e-06	0.0533	114775
O14639	131	Unique	778	12	87613.1	12	13	13	9.38762e-06	0.1581	255925
ENST00000583313,ENST00000632555,Q9Y5S9	1310	Unique	174	2	19858.7	2	3	3	9.68643e-06	0.1724	64589
ENST00000263579,Q96C86	1311	Unique	337	3	38567	3	7	7	1.16697e-05	0.1187	130487
ENST00000220531,Q9UL45	1312	Unique	172	1	19713.2	1	1	1	3.26635e-06	0.1105	37100
ENST00000315368,Q9UJX5	1313	Unique	808	2	92039.7	2	5	5	3.47657e-06	0.0458	132816
ENST00000569479,ENST00000300571,Q9NZH0	1314	Unique	403	4	44747.6	4	8	8	1.11526e-05	0.1067	138473
ENST00000410024,ENST00000350033,Q9H9Q2	1315	Unique	264	3	29585.4	3	7	7	1.48966e-05	0.1212	212637
ENST00000513452,ENST00000510545,ENST00000502299,ENST00000513287,ENST00000508902,ENST00000514537,ENST00000503004,ENST00000394180,ENST00000341181,ENST00000394185,Q9NY35	1316	Unique	253	2	28566.1	2	2	2	4.44121e-06	0.1146	47308
ENST00000450253,P06730	1317	Unique	217	4	25063.5	4	7	7	1.8123e-05	0.1152	144302
ENST00000368174,O43866	1318	Unique	347	3	38044.9	3	5	5	8.09529e-06	0.1239	84363
ENST00000287322,O95429	1319	Unique	457	3	49545.4	3	5	5	6.14675e-06	0.0941	81639
ENST00000373019,Q12874	132	Unique	501	10	58794.2	10	14	14	1.56994e-05	0.1976	357491
Q5VZ66	1320	Unique	844	3	98450.7	3	3	3	1.99697e-06	0.0438	67949
A1Z1Q3,ENST00000217246	1321	Unique	425	5	47373.8	5	8	8	1.05753e-05	0.0682	134377
ENST00000274031,Q8WTS6	1322	Unique	366	5	40677.1	5	7	7	1.07451e-05	0.1503	90820
ENST00000583509,Q9NPH0	1323	Unique	428	1	48836.7	1	3	3	3.93794e-06	0.0491	69592
ENST00000656230,Q9UPX8	1324	Unique	1470	7	158706	7	7	7	2.6753e-06	0.0381	93936
ENST00000261507,Q15800	1325	Unique	293	2	35174.6	2	4	4	7.6698e-06	0.0887	71914
ENST00000247291,Q9BQI0	1326	Unique	150	2	17038.6	2	9	9	3.37088e-05	0.1667	171745
ENST00000502326,ENST00000381298,P40189	1327	Unique	918	3	103453	3	3	3	1.83599e-06	0.0577	59049
ENST00000266546,Q9BQT9	1328	Unique	956	3	106012	3	5	5	2.93835e-06	0.0324	96813
ENST00000450053,Q6ZNJ1	1329	Unique	2754	1	302308	1	2	2	4.07998e-07	0.0098	49109
P60228	133	Unique	445	9	52169.4	9	25	25	3.15625e-05	0.2629	512885
P27544	1330	Unique	350	2	39492.4	2	8	8	1.28414e-05	0.0686	195441
ENST00000521688,Q9NPA8	1331	Unique	101	2	11503.3	2	5	5	2.78125e-05	0.1683	103878
ENST00000369075,Q9Y6Y8	1332	Unique	1000	3	110989	3	6	6	3.37088e-06	0.037	105930
ENST00000327536,Q5GJ75	1333	Unique	292	3	32621.1	3	11	11	2.11642e-05	0.0993	251631
ENST00000360697,ENST00000496664,P78563	1334	Unique	741	5	80695.3	5	6	6	4.54909e-06	0.058	118393
ENST00000375991,Q9BUE6	1335	Unique	129	2	14152.4	2	2	2	8.71028e-06	0.1318	50579
ENST00000264917,O95263	1336	Unique	885	2	98898.2	2	2	2	1.26963e-06	0.0531	64666
ENST00000377067,P78333	1337	Unique	572	2	63647.7	2	3	3	2.94657e-06	0.0245	57602
ENST00000552544,ENST00000553049,ENST00000336854,ENST00000548915,ENST00000550604,ENST00000547409,ENST00000552947,Q9BSB4	1338	Unique	218	3	24968.7	3	5	5	1.28856e-05	0.1514	83481
ENST00000586564,ENST00000436106,ENST00000585675,ENST00000592872,Q9UFG5	1339	Unique	118	1	12851.6	1	2	2	9.52225e-06	0.1695	60658
ENST00000310441,P51610	134	Unique	2035	12	208584	12	15	15	4.14113e-06	0.0821	259586
ENST00000368811,ENST00000368809,P60903	1340	Unique	97	1	11177.5	1	15	15	8.68783e-05	0.1753	429309
ENST00000321949,Q6UUV9	1341	Unique	634	3	67240.1	3	5	5	4.4307e-06	0.1136	97503
Q8IV36	1342	Unique	788	4	88670.5	4	6	6	4.27776e-06	0.0711	89469
ENST00000262932,Q8N129	1343	Unique	248	3	28273.9	3	4	4	9.0615e-06	0.1653	47069
Q9H3P2	1344	Unique	528	2	57222.8	2	4	4	4.25616e-06	0.0758	93950
ENST00000325324,Q9UI26	1345	Unique	975	5	112445	5	7	7	4.03353e-06	0.0369	137641
ENST00000281172,ENST00000642278,ENST00000543612,ENST00000646918,ENST00000543523,ENST00000645775,ENST00000646828,Q12929	1346	Unique	822	2	91806.4	2	2	2	1.36694e-06	0.0316	41919
ENST00000297056,Q8NCG7	1347	Unique	672	2	73666.5	2	4	4	3.34412e-06	0.0461	101955
ENST00000281031,O95298	1348	Unique	119	3	14160.4	3	7	7	3.30478e-05	0.1597	145631
ENST00000285689,Q96HH9	1349	Unique	432	1	47821.5	1	3	3	3.90148e-06	0.037	72206
Q9ULT8	135	Unique	2610	15	289185	15	20	20	4.30508e-06	0.0651	302858
P01593,P01594	1350	Unique	117	1	12822.3	1	1	1	4.80182e-06	0.1368	27067
ENST00000005284,O60359	1351	Unique	315	1	35508	1	1	1	1.78353e-06	0.0635	27670
Q9C0D9	1352	Unique	397	1	45182.1	1	2	2	2.83029e-06	0.0579	43872
ENST00000311008,Q9H2V7	1353	Unique	528	2	56575.7	2	2	2	2.12808e-06	0.0322	39021
ENST00000205194,Q8WUY8	1354	Unique	206	2	21618.6	2	4	4	1.0909e-05	0.1796	62924
ENST00000314565,Q969J3	1355	Unique	196	3	22190.3	3	6	6	1.71984e-05	0.1786	103896
ENST00000321562,Q96AY3	1356	Unique	582	3	64186.2	3	5	5	4.82657e-06	0.0515	68637
ENST00000469044,Q8IUR7	1357	Unique	673	3	75442.2	3	3	3	2.50437e-06	0.0624	63733
ENST00000258662,Q9NV35	1358	Unique	164	2	18579.2	2	2	2	6.85138e-06	0.1524	50101
ENST00000301838,Q13158	1359	Unique	208	2	23246.8	2	3	3	8.10307e-06	0.2115	51051
ENST00000263035,Q96HY7	136	Unique	919	9	102993	9	22	22	1.34493e-05	0.2035	516973
ENST00000542507,ENST00000373812,Q9Y5A9	1360	Unique	579	2	62277.7	2	2	2	1.94063e-06	0.0864	50306
ENST00000255189,Q9UI17	1361	Unique	866	5	96731.8	5	6	6	3.89247e-06	0.0647	93220
P62861	1362	Unique	59	2	6625.8	2	3	3	2.85668e-05	0.1695	54904
ENST00000428149,ENST00000389568,Q96BT7	1363	Unique	664	2	75142.9	2	5	5	4.23052e-06	0.0361	76730
ENST00000573584,Q99567	1364	Unique	741	6	83470.7	6	9	9	6.82364e-06	0.0621	124232
ENST00000261893,P83111	1365	Unique	547	3	60637	3	4	4	4.10832e-06	0.0878	65034
ENST00000306317,Q8N145	1366	Unique	548	2	61647.4	2	3	3	3.07562e-06	0.0255	64969
ENST00000381458,Q08188	1367	Unique	693	2	76565.6	2	6	6	4.86418e-06	0.0317	115734
ENST00000473414,Q86X83	1368	Unique	199	1	22713.1	1	6	6	1.69391e-05	0.0955	179165
ENST00000300811,Q96B54	1369	Unique	188	2	20449.9	2	3	3	8.9651e-06	0.1649	49737
ENST00000271620,Q86TP1	137	Unique	453	8	50149.9	8	11	11	1.36423e-05	0.2362	230379
ENST00000473835,O15042	1370	Unique	1029	3	118201	3	3	3	1.63794e-06	0.0641	58218
ENST00000265990,O14981	1371	Unique	1849	2	206738	2	2	2	6.07694e-07	0.0114	44140
Q86V97	1372	Unique	674	6	76070.7	6	10	10	8.3355e-06	0.0534	155412
ENST00000254436,P19474	1373	Unique	475	1	54117.1	1	1	1	1.18276e-06	0.0379	36366
Q6ZXV5	1374	Unique	915	4	103924	4	5	5	3.07002e-06	0.047	83697
ENST00000233468,Q9Y3B4	1375	Unique	125	1	14557.5	1	2	2	8.98901e-06	0.096	54342
ENST00000241502,Q96QD9	1376	Unique	318	2	35778.4	2	3	3	5.30012e-06	0.0535	62259
Q13444	1377	Unique	863	1	92881.2	1	2	2	1.302e-06	0.0232	41039
ENST00000323959,Q12996	1378	Unique	717	5	82850.7	5	5	5	3.9178e-06	0.0223	70892
ENST00000644142,ENST00000308418,ENST00000534482,ENST00000531596,Q8TDP1	1379	Unique	164	2	17811	2	4	4	1.37028e-05	0.1707	57306
ENST00000520272,ENST00000397166,O94830	138	Unique	711	10	80962.5	10	14	14	1.10624e-05	0.2518	333255
ENST00000334690,Q7Z392	1380	Unique	1133	3	128780	3	3	3	1.48759e-06	0.0327	53429
ENST00000218388,P01033	1381	Unique	207	2	23137.5	2	6	6	1.62844e-05	0.1498	117027
ENST00000295894,Q8TBG9	1382	Unique	265	3	29129.3	3	10	10	2.12005e-05	0.0528	173801
ENST00000474879,Q9BU23	1383	Unique	707	1	79629.5	1	1	1	7.94643e-07	0.0226	26892
ENST00000379883,O95786	1384	Unique	925	3	106513	3	4	4	2.42946e-06	0.0724	52536
ENST00000315436,Q9NYS7	1385	Unique	404	1	45239	1	1	1	1.39063e-06	0.0371	26216
ENST00000356180,ENST00000310850,Q96FN9	1386	Unique	168	1	18630.7	1	1	1	3.34412e-06	0.131	30244
Q7Z4G1	1387	Unique	85	1	9613.8	1	3	3	1.98287e-05	0.1529	44834
ENST00000381077,Q08623	1388	Unique	228	1	25214.9	1	3	3	7.39228e-06	0.0702	67060
C9J069	1389	Unique	976	4	106566	4	6	6	3.45377e-06	0.0717	84913
ENST00000476367	139	Unique	21	1	2427.2	1	1	1	2.6753e-05	0.7143	14567
ENST00000372930,Q53FP2	1390	Unique	167	2	18410.3	2	5	5	1.68207e-05	0.1497	93275
ENST00000324453,Q8N3F0	1391	Unique	131	2	14897.8	2	9	9	3.85978e-05	0.1298	157198
Q16666	1392	Unique	785	3	88181.4	3	3	3	2.14706e-06	0.0548	52255
ENST00000308508,Q6UVK1	1393	Unique	2322	5	250364	5	5	5	1.20976e-06	0.0224	73600
ENST00000206020,O75391	1394	Unique	227	1	26000.2	1	1	1	2.47495e-06	0.0573	23936
ENST00000397938,Q01844	1395	Unique	656	3	68417.7	3	48	48	4.11083e-05	0.0442	957742
ENST00000618403,Q6UWP2	1396	Unique	260	2	28272.2	2	4	4	8.64328e-06	0.1154	82297
ENST00000311141,Q9BQ24	1397	Unique	234	2	26470.2	2	3	3	7.20273e-06	0.1325	43754
ENST00000552692,ENST00000546457,ENST00000257857,P08962	1398	Unique	238	1	25601.1	1	1	1	2.36056e-06	0.042	22206
ENST00000298912,Q96JQ2	1399	Unique	1002	3	111564	3	3	3	1.68207e-06	0.0279	41372
ENST00000308696,Q99460	14	Unique	953	31	105751	31	167	167	9.84499e-05	0.4418	4235853
ENST00000259667,Q9BX68	140	Unique	163	6	17133.2	6	23	23	7.92742e-05	0.5399	533134
ENST00000382112,ENST00000651528,O75140	1400	Unique	1603	1	181130	1	2	2	7.00952e-07	0.0087	46200
ENST00000253110,Q9NUL5	1401	Unique	291	2	33071.1	2	4	4	7.72251e-06	0.0619	89831
ENST00000380450,P04278	1402	Unique	402	3	43733.8	3	4	4	5.59018e-06	0.1119	33762
ENST00000491479,Q9UPU7	1403	Unique	963	5	109794	5	9	9	5.25059e-06	0.028	118530
ENST00000367591,P56589	1404	Unique	373	3	42094.9	3	6	6	9.03721e-06	0.0724	121511
ENST00000533797,Q8TDW7	1405	Unique	4557	2	501648	2	3	3	3.69857e-07	0.0064	46789
ENST00000381271,Q9P2K6	1406	Unique	505	3	56813.4	3	4	4	4.45e-06	0.0634	64241
ENST00000396153,Q9UNN5	1407	Unique	650	5	73889.6	5	7	7	6.05029e-06	0.0369	97731
ENST00000156471,O60306	1408	Unique	1485	5	171168	5	5	5	1.89163e-06	0.0296	66700
ENST00000321348,Q53TN4	1409	Unique	286	2	31602.7	2	2	2	3.92876e-06	0.0804	32811
ENST00000184266,O95168	141	Unique	129	6	15181.1	6	24	24	0.000104523	0.4651	532326
P20962	1410	Unique	102	1	11505.2	1	6	6	3.30478e-05	0.1078	110843
ENST00000405303,Q6NXT6	1411	Unique	567	2	64200.3	2	3	3	2.97256e-06	0.0212	41454
ENST00000556143,Q9HBF4	1412	Unique	777	3	87101.7	3	3	3	2.16916e-06	0.0386	37191
ENST00000634258,Q5T011	1413	Unique	3432	2	377773	2	3	3	4.91095e-07	0.0047	55006
Q6ZNW5	1414	Unique	385	1	42318.1	1	1	1	1.45925e-06	0.0857	29901
ENST00000640051,O14653	1415	Unique	212	3	24741.8	3	3	3	7.95018e-06	0.0755	54186
ENST00000269967,Q96F63	1416	Unique	343	1	38904.7	1	1	1	1.63794e-06	0.0612	27152
ENST00000328224,ENST00000526518,P22459	1417	Unique	653	1	73193	1	1	1	8.60357e-07	0.0245	29391
ENST00000382758,ENST00000382754,Q8WVE0	1418	Unique	214	1	24471.9	1	2	2	5.25059e-06	0.0935	41457
ENST00000200457,Q15654	1419	Unique	476	3	50237.5	3	6	6	7.08168e-06	0.0861	111997
ENST00000393784,Q969X5	142	Unique	290	7	32553.5	7	14	14	2.7122e-05	0.2897	266661
ENST00000372841,Q495W5	1420	Unique	492	1	55762.6	1	1	1	1.1419e-06	0.0407	25487
Q9UQ49	1421	Unique	428	1	48202.8	1	1	1	1.31265e-06	0.0327	22222
ENST00000444024,Q9NWS8	1422	Unique	449	2	51552.9	2	4	4	5.00501e-06	0.0423	53643
ENST00000380325,Q9BYN8	1423	Unique	205	2	24178.8	2	3	3	8.22165e-06	0.1317	40031
ENST00000358966,ENST00000482013,ENST00000282841,ENST00000489692,ENST00000488594,ENST00000497327,O95749	1424	Unique	300	2	34831	2	9	9	1.68544e-05	0.0667	136333
A0A0U1RRK4,ENST00000634353	1425	Unique	108	2	10676.2	2	2	2	1.04039e-05	0.1852	23015
ENST00000298717,Q86U44	1426	Unique	580	2	64415.5	2	5	5	4.84321e-06	0.0362	77034
ENST00000256997,P11117	1427	Unique	423	3	48295.4	3	3	3	3.98449e-06	0.0496	41900
ENST00000245838,ENST00000355725,Q8NI27	1428	Unique	1593	2	182641	2	2	2	7.05352e-07	0.0094	30253
ENST00000372733,P31431	1429	Unique	198	2	21610	2	2	2	5.67488e-06	0.1212	33433
ENST00000286371,P54709	143	Unique	279	7	31474.1	7	28	28	5.63827e-05	0.4086	559418
ENST00000355520,O60890	1430	Unique	802	2	91564.9	2	2	2	1.40103e-06	0.0187	41813
ENST00000591735,ENST00000395484,Q96HR9	1431	Unique	211	1	23385.3	1	6	6	1.59757e-05	0.0616	108057
ENST00000224862,ENST00000425536,ENST00000440407,ENST00000432590,ENST00000481808,Q9H469	1432	Unique	300	1	32959.4	1	1	1	1.87271e-06	0.04	21066
ENST00000261015,Q9GZL7	1433	Unique	423	1	47659.7	1	2	2	2.65633e-06	0.0591	33651
ENST00000319974,Q8N8R5	1434	Unique	385	4	43402.6	4	4	4	5.83702e-06	0.1065	56892
ENST00000397420,ENST00000524748,ENST00000526693,ENST00000527341,ENST00000397421,ENST00000530726,ENST00000530320,ENST00000322008,P48509	1435	Unique	253	1	28258.3	1	2	2	4.44121e-06	0.0316	35924
ENST00000256010,P30990	1436	Unique	170	1	19764	1	1	1	3.30478e-06	0.1824	16489
ENST00000434436,O95983	1437	Unique	291	1	32805.3	1	1	1	1.93063e-06	0.0653	23402
ENST00000330398,P27449	1438	Unique	155	1	15707.4	1	6	6	2.17476e-05	0.1161	176816
ENST00000349485,Q9Y2G5	1439	Unique	429	2	49926.3	2	4	4	5.23835e-06	0.049	66226
ENST00000523815,ENST00000519487,ENST00000518127,ENST00000520242,ENST00000522337,ENST00000284811,ENST00000519082,Q15369	144	Unique	112	6	12447	6	17	17	8.52752e-05	0.5804	300670
ENST00000440702,ENST00000263733,O75063	1440	Unique	409	1	46384.8	1	2	2	2.74725e-06	0.0465	42308
ENST00000257552,O43347	1441	Unique	362	1	39081.2	1	1	1	1.55197e-06	0.0442	21094
ENST00000317635,P17152	1442	Unique	192	1	21508.9	1	2	2	5.85222e-06	0.0833	49181
ENST00000187397,Q9UBL0	1443	Unique	812	2	89122.5	2	2	2	1.38378e-06	0.0209	37862
ENST00000263063,Q9NVV4	1444	Unique	582	3	66112	3	3	3	2.89594e-06	0.0584	45068
ENST00000263849,Q96GY0	1445	Unique	325	1	35052	1	1	1	1.72866e-06	0.0708	23891
ENST00000476832,Q9H553	1446	Unique	416	2	47043.3	2	2	2	2.70102e-06	0.0793	32278
ENST00000593649,Q6NY19	1447	Unique	840	3	88353.4	3	5	5	3.34412e-06	0.0357	78117
ENST00000376772,ENST00000383612,ENST00000431424,ENST00000431977,ENST00000436591,ENST00000437937,ENST00000448378,ENST00000452679,O60927	1448	Unique	126	1	13925.7	1	1	1	4.45883e-06	0.119	16425
ENST00000238616,Q8TD19	1449	Unique	979	3	107082	3	3	3	1.72159e-06	0.0194	47679
ENST00000303575,P49755	145	Unique	219	6	24942	6	58	58	0.000148791	0.3196	1299275
ENST00000392017,ENST00000625501,Q676U5	1450	Unique	607	4	68204.7	4	4	4	3.70223e-06	0.0346	63347
ENST00000403094,ENST00000236980,ENST00000402774,Q9NYY8	1451	Unique	710	1	81392	1	1	1	7.91286e-07	0.0239	27561
ENST00000372431,P55058	1452	Unique	493	2	54686.5	2	2	2	2.27916e-06	0.0507	30463
ENST00000297661,ENST00000359544,Q9NZ09	1453	Unique	502	1	55030.3	1	1	1	1.11915e-06	0.0398	24671
ENST00000043402,Q9BZR6	1454	Unique	473	1	50658.1	1	1	1	1.18777e-06	0.0507	27343
ENST00000615032,Q8IY67	1455	Unique	606	2	63819.2	2	4	4	3.70834e-06	0.0512	59482
Q96KN2	1456	Unique	507	2	56652.1	2	3	3	3.32434e-06	0.0296	49631
ENST00000613034,ENST00000237264,P62380	1457	Unique	186	1	20855.2	1	1	1	3.0205e-06	0.0699	15010
ENST00000328649,Q99828	1458	Unique	191	1	21671.9	1	1	1	2.94143e-06	0.0733	20246
ENST00000341426,ENST00000341991,O95544	1459	Unique	446	2	49178.5	2	3	3	3.77901e-06	0.0381	43772
ENST00000495447,ENST00000367889,ENST00000367884,O14880	146	Unique	152	6	16487.6	6	98	98	0.000362221	0.3947	2193744
ENST00000301732,Q99758	1460	Unique	1704	2	191221	2	2	2	6.59405e-07	0.0082	28058
ENST00000337488,Q6UN15	1461	Unique	594	1	66468.5	1	2	2	1.89163e-06	0.0455	33104
ENST00000361840,Q5W111	1462	Unique	196	1	21633.6	1	1	1	2.86639e-06	0.102	27298
ENST00000326735,Q9NQ11	1463	Unique	1180	1	128693	1	2	2	9.52225e-07	0.0271	35238
ENST00000372146,Q9UKN8	1464	Unique	822	1	91905.5	1	1	1	6.83471e-07	0.0487	19392
ENST00000375847,Q9Y2G8	1465	Unique	782	3	90516.5	3	3	3	2.15529e-06	0.0614	49396
ENST00000442012,ENST00000475786,ENST00000468492,ENST00000622567,ENST00000478076,ENST00000378458,ENST00000488576,ENST00000378467,ENST00000378465,ENST00000378470,ENST00000479731,ENST00000474143,ENST00000472095,ENST00000494865,ENST00000482277,ENST00000378462,Q9H098	1466	Unique	131	3	15530.2	3	5	5	2.14432e-05	0.0992	89614
ENST00000299886,Q8WTW3	1467	Unique	980	1	108891	1	3	3	1.71984e-06	0.0153	54514
ENST00000376406,ENST00000383566,ENST00000420019,ENST00000420320,ENST00000427406,ENST00000435664,ENST00000440369,ENST00000449153,Q14676	1468	Unique	2089	2	226511	2	2	2	5.37877e-07	0.0072	33471
ENST00000347635,Q9UKX7	1469	Unique	468	2	50095.2	2	3	3	3.60136e-06	0.0769	48735
ENST00000333371,Q9H267	147	Unique	617	8	70522.4	8	17	17	1.54794e-05	0.1475	385178
ENST00000562188,Q6DHV7	1470	Unique	355	2	40220.8	2	4	4	6.33029e-06	0.062	72771
P26006	1471	Unique	1051	4	116520	4	7	7	3.74186e-06	0.0171	98830
A0A075B6J6,ENST00000390307	1472	Unique	115	1	12523	1	1	1	4.88533e-06	0.1391	16834
Q86XA9	1473	Unique	2040	2	221845	2	2	2	5.50797e-07	0.0059	28652
ENST00000257700,Q6NUQ1	1474	Unique	792	1	90555.5	1	2	2	1.41872e-06	0.0278	31603
ENST00000361131,Q8TAE6	1475	Unique	165	1	17813.9	1	1	1	3.40493e-06	0.103	24955
ENST00000302987,Q14005	1476	Unique	1332	3	141647	3	3	3	1.26534e-06	0.0218	45316
ENST00000284041,ENST00000524111,ENST00000380918,Q8WXA9	1477	Unique	508	2	59327	2	2	2	2.21186e-06	0.0433	25384
P49641	1478	Unique	1150	3	130438	3	3	3	1.4656e-06	0.0122	39892
ENST00000380680,O95164	1479	Unique	117	1	13130.6	1	1	1	4.80182e-06	0.1026	21266
ENST00000370995,Q8NC51	148	Unique	408	8	44920.4	8	16	16	2.20319e-05	0.2574	333159
ENST00000337435,Q7RTP0	1481	Unique	329	1	34521.4	1	1	1	1.70764e-06	0.0547	25572
ENST00000293261,Q96AN5	1482	Unique	459	2	51664.4	2	4	4	4.89597e-06	0.0741	55799
ENST00000025301,Q9UKA4	1483	Unique	1901	3	210362	3	3	3	8.86606e-07	0.01	31813
ENST00000359429,Q96AT9	1484	Unique	228	2	24893.3	2	3	3	7.39228e-06	0.0833	51877
ENST00000379031,Q8N0Z8	1485	Unique	303	1	33194.1	1	2	2	3.70834e-06	0.0594	32823
ENST00000360003,Q9BTE3	1486	Unique	642	1	72915.8	1	1	1	8.75098e-07	0.0296	26436
O94822	1487	Unique	1766	4	200405	4	5	5	1.59064e-06	0.0153	58636
ENST00000314256,Q12767	1488	Unique	1356	1	151036	1	2	2	8.28633e-07	0.0081	41382
ENST00000376236,Q7Z5R6	1489	Unique	666	2	73118.8	2	2	2	1.68713e-06	0.0435	22431
ENST00000379097,P55327	149	Unique	224	6	24294.2	6	24	24	6.01942e-05	0.4598	585931
ENST00000618819,P43378	1491	Unique	593	1	67958.8	1	1	1	9.47408e-07	0.0185	19843
ENST00000528896,Q14667	1492	Unique	2235	4	253521	4	4	4	1.00548e-06	0.0121	52186
ENST00000361603,P29400	1493	Unique	1685	4	160925	4	6	6	2.00052e-06	0.019	78130
ENST00000331437,Q9BXQ6	1494	Unique	578	2	58369.6	2	2	2	1.94399e-06	0.0363	41695
ENST00000474850,O43687	1495	Unique	104	1	11439.5	1	1	1	5.40205e-06	0.1154	12250
ENST00000344420,Q8N357	1496	Unique	371	1	40170.1	1	1	1	1.51432e-06	0.0485	22627
ENST00000268220,P67812	1497	Unique	179	1	20594.1	1	1	1	3.13862e-06	0.0615	18132
ENST00000327381,ENST00000518261,Q5GH76	1498	Unique	650	2	71436.6	2	2	2	1.72866e-06	0.0323	23895
ENST00000292852,ENST00000634982,Q96EF6	1499	Unique	278	4	31440.9	4	4	4	8.08364e-06	0.054	48572
ENST00000257497,ENST00000376911,P04083	15	Unique	346	27	38672	27	278	278	0.000451399	0.6301	6443266
ENST00000453131,ENST00000343267,P05090	150	Unique	189	6	21243.8	6	54	54	0.000160518	0.2963	1144777
O14920	1500	Unique	756	3	86490.8	3	3	3	2.22942e-06	0.0357	43772
Q13936	1502	Unique	2221	3	248799	3	3	3	7.58865e-07	0.0122	28206
ENST00000313182,Q96SY0	1503	Unique	518	1	57416	1	1	1	1.08458e-06	0.0386	12487
ENST00000334869,ENST00000393218,Q99538	1504	Unique	433	3	49361.4	3	4	4	5.18996e-06	0.0393	38693
A1A5C7,ENST00000406686	1505	Unique	686	1	73681.9	1	1	1	8.18969e-07	0.0146	21703
ENST00000371084,P36871	1506	Unique	562	43	61392.5	43	461	461	0.000460847	0.7989	10914570
ENST00000367674,Q92752	1507	Unique	1358	52	149450	52	1029	1029	0.000425704	0.4411	26278297
ENST00000295688,P49368	1508	Unique	545	41	60477.3	41	302	302	0.000311317	0.6092	7287779
ENST00000302068,P02675	1509	Unique	491	35	55874.3	35	407	407	0.000465698	0.7251	9934644
ENST00000313164,P10643	151	Unique	843	10	93439.3	10	14	14	9.33023e-06	0.1625	274735
ENST00000423525,ENST00000462138,P29401	1510	Unique	623	52	67816.7	52	1544	1544	0.00139236	0.7833	47631768
ENST00000350763,P24821	1511	Unique	2201	66	240682	66	368	368	9.39333e-05	0.393	9168862
ENST00000228740,P09960	1512	Unique	611	33	69223.2	33	269	269	0.000247345	0.5499	7522456
ENST00000325495,P52272	1513	Unique	730	36	77446.3	36	140	140	0.000107745	0.5466	2972548
ENST00000468345,ENST00000473669,ENST00000356080,ENST00000468251,ENST00000496517,Q9UEY8	1514	Unique	706	30	79087.2	30	243	243	0.000193372	0.4065	6370253
ENST00000393386,P23471	1515	Unique	2315	31	254411	31	367	367	8.90649e-05	0.165	8408821
ENST00000258091,Q99832	1516	Unique	543	29	59310.9	29	232	232	0.000240038	0.5875	5565112
ENST00000323853,O75643	1517	Unique	2136	35	244335	35	65	65	1.70964e-05	0.2041	1477178
A0AVT1,ENST00000322244	1518	Unique	1052	31	117877	31	78	78	4.16553e-05	0.3508	1737027
ENST00000311223,ENST00000484996,ENST00000331872,ENST00000339526,P15104	1519	Unique	373	25	42019.3	25	427	427	0.000643148	0.7105	9684975
ENST00000525090,ENST00000529202,ENST00000531832,ENST00000528583,O75936	152	Unique	387	7	44668.5	7	11	11	1.59688e-05	0.2274	227315
ENST00000338448,O75781	1520	Unique	387	24	42032.1	24	89	89	0.000129202	0.584	1997622
ENST00000315717,ENST00000295685,O15144	1521	Unique	300	24	34293.5	24	177	177	0.00033147	0.7633	4275290
ENST00000425368,P00751	1522	Unique	764	25	85460.5	25	166	166	0.000122069	0.322	3817514
ENST00000674432,ENST00000375142,P47756	1523	Unique	277	21	31312.8	21	226	226	0.000458374	0.6498	4653309
ENST00000369705,P48163	1524	Unique	572	23	64091.1	23	132	132	0.000129649	0.5594	2818778
ENST00000394805,ENST00000618441,ENST00000509990,ENST00000361059,P43243	1525	Unique	847	28	94546.8	28	157	157	0.000104138	0.366	3844335
ENST00000268379,P22695	1526	Unique	453	21	48394.9	21	359	359	0.000445234	0.5166	8454102
ENST00000322776,P49821	1527	Unique	464	22	50766.8	22	114	114	0.000138032	0.556	2372413
ENST00000548046,ENST00000551917,Q00325	1528	Unique	362	19	40050.7	19	189	189	0.000293322	0.4033	3742796
ENST00000311956,Q07960	1529	Unique	439	19	50386.2	19	77	77	9.85412e-05	0.5034	1955866
ENST00000397443,ENST00000352393,Q99829	153	Unique	537	7	59003.5	7	15	15	1.56931e-05	0.1955	366192
ENST00000512944,O60645	1530	Unique	745	21	85495.3	21	39	39	2.94103e-05	0.357	849416
ENST00000373719,O15294	1531	Unique	1046	21	116832	21	59	59	3.16893e-05	0.2715	1336088
ENST00000302746,P11177	1532	Unique	359	17	39190	17	187	187	0.000292643	0.61	3719091
ENST00000258341,P11047	1533	Unique	1609	24	177470	24	38	38	1.32684e-05	0.1802	817944
ENST00000258198,O43237	1534	Unique	492	18	54047.5	18	62	62	7.07976e-05	0.4858	1525382
ENST00000557943,P13804	1535	Unique	333	16	35039.6	16	145	145	0.000244633	0.5495	3646280
ENST00000366510,Q8NBX0	1536	Unique	429	17	47103.4	17	65	65	8.51232e-05	0.5455	1496071
ENST00000318080,P43155	1537	Unique	626	18	70794.3	18	71	71	6.372e-05	0.3099	1659605
ENST00000456829,ENST00000392748,O00534	1538	Unique	786	18	86416	18	66	66	4.71751e-05	0.3359	1704511
ENST00000316623,P35555	1539	Unique	2871	26	312064	26	68	68	1.33066e-05	0.0972	1035526
ENST00000252102,O43678	154	Unique	99	5	10896.8	5	22	22	0.000124847	0.4141	605586
ENST00000219599,Q14894	1540	Unique	314	15	33736.4	15	285	285	0.000509926	0.6369	7420697
ENST00000464889,ENST00000367378,P22061	1541	Unique	227	15	24602.6	15	100	100	0.000247495	0.7048	2654459
Q8N3J6	1542	Unique	435	17	47506.2	17	160	160	0.000206644	0.4667	3557558
ENST00000553555,ENST00000557344,ENST00000556054,ENST00000216714,ENST00000555414,ENST00000398030,ENST00000557181,ENST00000553681,P27695	1543	Unique	318	14	35514.2	14	55	55	9.71689e-05	0.5535	1311238
ENST00000361475,P21980	1544	Unique	687	16	77261.7	16	74	74	6.05155e-05	0.3464	1739910
A0FGR8	1545	Unique	921	17	102276	17	44	44	2.68401e-05	0.253	1179728
ENST00000360876,ENST00000397011,P55884	1546	Unique	814	18	92405.8	18	49	49	3.38192e-05	0.3157	1186725
ENST00000216840,ENST00000399409,ENST00000646658,ENST00000644383,Q92696	1547	Unique	567	15	65012.5	15	29	29	2.87347e-05	0.3457	704463
ENST00000254770,Q9NS86	1548	Unique	450	17	50803.4	17	80	80	9.98779e-05	0.3511	1696939
ENST00000278407,P05155	1549	Unique	500	16	55101.4	16	139	139	0.000156184	0.31	3349014
ENST00000338128,Q9NPH2	155	Unique	558	9	61011.1	9	42	42	4.2287e-05	0.1864	936473
ENST00000300026,P23284	1550	Unique	216	13	23709.5	13	64	64	0.000166463	0.5417	1322726
ENST00000346049,ENST00000397501,Q14289	1551	Unique	1009	19	115782	19	31	31	1.72609e-05	0.2131	653933
O14841	1552	Unique	1288	17	137353	17	32	32	1.39581e-05	0.1949	669755
ENST00000517671,ENST00000296930,P06748	1553	Unique	294	17	32536.8	17	85	85	0.000162429	0.534	1763761
P30566	1554	Unique	484	13	54836	13	26	26	3.018e-05	0.3678	662116
ENST00000428726,P16070	1555	Unique	742	14	81469.4	14	189	189	0.000143103	0.1509	3985282
ENST00000620552,O00468	1556	Unique	2068	20	217161	20	33	33	8.9651e-06	0.1049	652880
ENST00000524558,ENST00000533603,ENST00000358171,P50454	1557	Unique	418	12	46393.2	12	23	23	3.09132e-05	0.3756	580996
ENST00000361675,Q05682	1558	Unique	793	13	93157.4	13	28	28	1.9837e-05	0.2295	554436
ENST00000254286,Q9NZ32	1559	Unique	417	12	46259.3	12	32	32	4.31127e-05	0.4221	695586
ENST00000371717,Q10713	156	Unique	525	7	58197.6	7	11	11	1.17713e-05	0.16	211514
ENST00000554087,ENST00000216442,Q9Y5K8	1560	Unique	247	11	28227.3	11	61	61	0.000138747	0.5344	1551972
ENST00000328257,Q9Y570	1561	Unique	386	13	42270.2	13	30	30	4.36642e-05	0.3679	578010
ENST00000265866,P31942	1562	Unique	346	11	36885.1	11	53	53	8.6058e-05	0.4422	1071784
ENST00000268717,Q9UNS2	1563	Unique	423	12	47824	12	32	32	4.25012e-05	0.3995	697909
ENST00000342933,ENST00000400111,ENST00000540638,ENST00000542652,ENST00000544123,ENST00000545076,ENST00000578395,ENST00000578431,ENST00000578618,ENST00000578432,ENST00000581454,ENST00000579271,ENST00000581292,ENST00000581387,ENST00000582729,ENST00000584670,Q9Y2J2-2,Q9Y2J2-3,Q9Y2J2-4	1564	Unique	17	1	1697.8	1	8	8	0.000264383	1	200925
ENST00000255039,ENST00000456112,Q9GZV7	1565	Unique	340	12	37733	12	128	128	0.000211506	0.3324	2298856
ENST00000323144,ENST00000341485,ENST00000328159,ENST00000330188,ENST00000341372,ENST00000509409,ENST00000368531,ENST00000368533,ENST00000473036,ENST00000509601,ENST00000611659,ENST00000651873,P06753-2,P06753-3,P06753-4,P06753-5,P06753-6	1566	Unique	14	1	1623.8	1	17	17	0.000682201	1	393774
ENST00000322238,ENST00000502935,Q9NQW7-3,Q9NQW7-4	1567	Unique	20	1	2107	1	5	5	0.000140453	1	130090
ENST00000321265,Q9Y266	1568	Unique	331	14	38201.1	14	50	50	8.4866e-05	0.3746	932097
ENST00000440503,ENST00000242315,ENST00000486477,Q9UPV7	1569	Unique	400	13	45145.3	13	50	50	7.02266e-05	0.325	1049371
ENST00000225729,P55039	157	Unique	364	6	40702.4	6	13	13	2.00647e-05	0.2335	339826
ENST00000304886,P60880-2	1570	Unique	14	1	1627.8	1	5	5	0.000200647	1	123150
ENST00000418411,ENST00000546530,ENST00000548055,ENST00000551051,O95294-3,O95294-4	1571	Unique	15	1	1522.7	1	3	3	0.000112363	1	80365
ENST00000225519,ENST00000572919	1572	Unique	22	1	2556.3	1	1	1	2.5537e-05	1	37947
ENST00000503569,ENST00000226760,O76024	1573	Unique	890	18	100209	18	32	32	2.02e-05	0.1944	594741
ENST00000263774,ENST00000645714,O75489	1574	Unique	264	13	30204.7	13	68	68	0.000144709	0.4394	1789744
P16144	1575	Unique	1822	17	202021	17	27	27	8.32544e-06	0.096	551380
ENST00000504896,ENST00000506700,ENST00000506720,ENST00000506746,ENST00000507164,ENST00000507625,ENST00000508693,ENST00000508946,ENST00000509896,ENST00000511324,ENST00000512091,ENST00000514157,ENST00000514591,ENST00000514996,Q9HAR2-2,Q9HAR2-4	1576	Unique	23	1	2610.3	1	1	1	2.44266e-05	1	27820
ENST00000509835,ENST00000510413,ENST00000651695,P50851-2	1577	Unique	14	1	1493.7	1	2	2	8.0259e-05	1	45185
ENST00000324989,Q14194-2	1578	Unique	11	1	1224.6	1	4	4	0.000204296	1	78041
ENST00000333167,P09110	1579	Unique	424	12	44245.8	12	40	40	5.30012e-05	0.4505	800866
Q9Y5K5	158	Unique	329	6	37565	6	11	11	1.8784e-05	0.2979	291781
ENST00000493789,ENST00000521913	1580	Unique	15	1	1629.8	1	4	4	0.000149817	1	94213
ENST00000480057	1581	Unique	17	1	1826.9	1	1	1	3.30478e-05	1	22443
ENST00000336916,ENST00000356005,ENST00000357867,ENST00000359671,ENST00000421182,ENST00000443816,ENST00000446046,P02751-1,P02751-10,P02751-14,P02751-17,P02751-3,P02751-4,P02751-5,P02751-6,P02751-8,P02751-9	1582	Unique	20	1	2098.1	1	4	4	0.000112363	1	88239
ENST00000377560,ENST00000550968,Q9Y4D8-5	1583	Unique	12	1	1423.7	1	2	2	9.36355e-05	1	45964
ENST00000361464,O60502	1584	Unique	916	17	102831	17	52	52	3.18933e-05	0.2085	883175
ENST00000398492,ENST00000540431,ENST00000541597,ENST00000227214,ENST00000543085,ENST00000543524,Q9UF11-2,Q9UF11-4	1585	Unique	12	1	1252.7	1	4	4	0.000187271	1	68854
ENST00000338104,ENST00000346301,ENST00000554686,ENST00000555057,ENST00000556651,ENST00000622513	1586	Unique	11	1	1272.7	1	2	2	0.000102148	1	35220
ENST00000399163,ENST00000405089,ENST00000465606,Q96NN9-2,Q96NN9-3	1587	Unique	13	1	1433.6	1	1	1	4.32164e-05	1	20885
ENST00000383045,ENST00000438754,ENST00000455843,Q99719-2	1588	Unique	9	1	1035.6	1	1	1	6.24237e-05	1	22115
ENST00000264202,ENST00000433834,ENST00000674449,P47756-2	1589	Unique	8	1	876.4	1	28	28	0.00196635	1	462163
ENST00000327365,P36269	159	Unique	586	7	62204.3	7	19	19	1.82158e-05	0.1877	463594
ENST00000390555,ENST00000632276	1590	Unique	17	1	1885.9	1	3	3	9.91435e-05	1	42353
ENST00000343218,Q14195-2	1591	Unique	9	1	978.5	1	12	12	0.000749084	1	229337
ENST00000267996,ENST00000357980,ENST00000559397,ENST00000561266,P09493-6,P09493-7,P09493-8	1592	Unique	9	1	997.5	1	1	1	6.24237e-05	1	20578
ENST00000218789,ENST00000375736,ENST00000426073,ENST00000646102,Q14155-1,Q14155-5	1593	Unique	13	1	1449.7	1	1	1	4.32164e-05	1	15432
ENST00000510284,ENST00000665689,ENST00000659446,ENST00000656525	1594	Unique	11	1	1138.6	1	72	72	0.00367732	1	912886
ENST00000323594,ENST00000494126	1595	Unique	17	1	1722.8	1	1	1	3.30478e-05	1	9109
ENST00000337919,ENST00000674358,Q9Y5J3-2	1596	Unique	9	1	958.5	1	1	1	6.24237e-05	1	13808
ENST00000590466	1597	Unique	9	1	712.4	1	1	1	6.24237e-05	1	15446
ENST00000522993	1598	Unique	8	1	891.5	1	1	1	7.02266e-05	1	10256
ENST00000637289,ENST00000639142	1599	Unique	8	1	932.4	1	4	4	0.000280906	1	21633
ENST00000245206,P00505	16	Unique	430	29	47469.3	29	234	234	0.000305731	0.6953	5506827
ENST00000300441,Q96CM8	160	Unique	615	9	68062.8	9	15	15	1.37028e-05	0.2065	361483
ENST00000509403,ENST00000514637,ENST00000514925,ENST00000515596	1600	Unique	10	1	1245.6	1	1	1	5.61813e-05	1	3608
ENST00000526683,ENST00000620341,Q9UHX1	1601	Unique	559	14	59819.6	14	38	38	3.81912e-05	0.3256	914234
ENST00000327772,Q9UI09	1602	Unique	145	8	17085.6	8	35	35	0.00013561	0.669	802060
ENST00000407184	1603	Unique	9	1	964.2	1	6	6	0.000374542	1	12899
P27694	1604	Unique	616	11	68077.3	11	29	29	2.6449e-05	0.2224	632701
O43852	1605	Unique	315	12	37065.5	12	30	30	5.3506e-05	0.3778	702893
ENST00000371250,O14495	1606	Unique	311	11	35075	11	31	31	5.60006e-05	0.3794	664129
ENST00000272748,Q9C0E8	1607	Unique	428	13	47692.2	13	25	25	3.28162e-05	0.2804	495511
ENST00000263102,Q16204	1608	Unique	474	12	53239.8	12	22	22	2.60757e-05	0.2321	501710
ENST00000267978,Q9NTJ4	1609	Unique	1040	12	115744	12	37	37	1.99876e-05	0.1731	821803
ENST00000263207,O00192	161	Unique	962	9	104559	9	17	17	9.92809e-06	0.1247	341208
ENST00000397356,Q16775	1610	Unique	308	12	33766.3	12	62	62	0.000113092	0.4091	1465728
ENST00000447894,P55196	1611	Unique	1824	13	206658	13	25	25	7.70029e-06	0.1102	531398
ENST00000261735,P30040	1612	Unique	261	9	28957.1	9	41	41	8.82541e-05	0.4904	1008069
ENST00000311180,Q6L8Q7	1613	Unique	609	10	67290.9	10	25	25	2.30629e-05	0.2824	643701
ENST00000356834,Q66K14	1614	Unique	1250	12	140418	12	19	19	8.53956e-06	0.1456	348831
ENST00000267199,Q96AX1	1615	Unique	596	14	67550.2	14	27	27	2.54513e-05	0.2534	506991
ENST00000374832,ENST00000374840,P05186	1616	Unique	524	10	57250.6	10	24	24	2.57319e-05	0.2882	552813
ENST00000403092,P32418	1617	Unique	973	11	108460	11	29	29	1.67447e-05	0.1922	556189
ENST00000368009,Q86X76	1618	Unique	327	10	35855.2	10	58	58	9.96488e-05	0.37	1006585
ENST00000320623,P15559	1619	Unique	274	8	30830	8	39	39	7.99661e-05	0.292	730832
ENST00000439351,Q9UBS4	162	Unique	358	6	40470.6	6	15	15	2.35396e-05	0.2346	294225
Q9HA65	1620	Unique	648	9	72664.4	9	18	18	1.56059e-05	0.2083	434337
ENST00000360864,Q9H3Z4	1621	Unique	198	8	22116.3	8	50	50	0.000141872	0.4192	1194350
ENST00000306390,P02750	1622	Unique	347	8	38136.1	8	16	16	2.59049e-05	0.3804	380345
ENST00000642900,O76094	1623	Unique	671	10	74542	10	15	15	1.25592e-05	0.1997	308808
ENST00000521291,ENST00000521726,ENST00000287038,P62888	1624	Unique	115	6	12757.7	6	20	20	9.77066e-05	0.5391	404446
ENST00000226279,P28907	1625	Unique	300	10	34288.1	10	15	15	2.80906e-05	0.2767	250842
ENST00000263846,O43581	1626	Unique	403	10	45454.6	10	32	32	4.46105e-05	0.2134	570772
ENST00000367837,Q9Y450	1627	Unique	684	9	75407.6	9	21	21	1.72486e-05	0.2281	396139
ENST00000260408,O14672	1628	Unique	748	11	84069.7	11	39	39	2.92924e-05	0.2179	846970
ENST00000650110,Q05086	1629	Unique	875	10	100605	10	15	15	9.63108e-06	0.1509	269478
ENST00000380118,O75521	163	Unique	394	8	43539.4	8	27	27	3.84999e-05	0.2944	605013
ENST00000637064,ENST00000572820,ENST00000358758,Q7Z6L0	1630	Unique	340	8	34905.3	8	22	22	3.63526e-05	0.4118	443376
ENST00000223023,O00401	1631	Unique	505	8	54774.7	8	28	28	3.115e-05	0.2198	672508
ENST00000370982,Q9UBI6	1632	Unique	72	5	7983.2	5	18	18	0.000140453	0.5972	384130
ENST00000522617,ENST00000220763,Q9Y646	1633	Unique	472	9	51836.5	9	29	29	3.45182e-05	0.2479	660016
ENST00000647800,Q9Y287	1634	Unique	266	7	30300.4	7	21	21	4.43537e-05	0.4624	430479
ENST00000264705,P27708	1635	Unique	2225	10	242811	10	12	12	3.03e-06	0.0706	273901
Q9Y4F5	1636	Unique	1589	11	171566	11	25	25	8.8391e-06	0.1252	572094
ENST00000593729,ENST00000301457,ENST00000598884,O95182	1637	Unique	113	7	12525.6	7	13	13	6.46333e-05	0.3805	298766
ENST00000397261,P59998	1638	Unique	168	7	19636.3	7	64	64	0.000214024	0.4702	1540269
Q8IYI6	1639	Unique	725	11	81729.4	11	19	19	1.47234e-05	0.1752	491286
ENST00000397299,P0C870	164	Unique	316	7	35890.9	7	13	13	2.31126e-05	0.2943	238614
ENST00000372013,Q15847	1640	Unique	76	2	7832	2	6	6	4.43537e-05	0.5921	188555
ENST00000296577,P61221	1641	Unique	599	8	67253	8	16	16	1.50067e-05	0.2337	351574
ENST00000566934,ENST00000563296,ENST00000568606,ENST00000565227,ENST00000260324,ENST00000561735,Q9Y6N5	1642	Unique	450	8	49910.8	8	13	13	1.62302e-05	0.2578	270044
ENST00000254488,P48066	1643	Unique	632	10	70540.5	10	18	18	1.6001e-05	0.144	447694
ENST00000414982,Q8IY17	1644	Unique	1375	14	150841	14	19	19	7.76323e-06	0.1047	454491
ENST00000379852,ENST00000233557,Q9UHY1	1645	Unique	535	10	59789.1	10	28	28	2.94033e-05	0.2486	614449
ENST00000521861,O15372	1646	Unique	352	9	39887	9	17	17	2.7133e-05	0.3153	397437
ENST00000358933,Q6P2E9	1647	Unique	1401	10	151549	10	15	15	6.01513e-06	0.1085	362091
ENST00000252487,ENST00000405636,ENST00000426677,O96008	1648	Unique	361	8	37851.1	8	11	11	1.7119e-05	0.3712	271018
ENST00000333926,Q9NZ45	1649	Unique	108	6	12173.2	6	42	42	0.000218483	0.4444	1091231
ENST00000464281,ENST00000238875,Q3ZCW2	165	Unique	172	5	18955.6	5	15	15	4.89953e-05	0.436	342008
ENST00000247665,Q9NRX4	1650	Unique	125	5	13805.7	5	17	17	7.64066e-05	0.568	457830
ENST00000449606,ENST00000563459,Q5JPH6	1651	Unique	523	8	58633.6	8	15	15	1.61132e-05	0.2275	293530
ENST00000593263,ENST00000588971,ENST00000585698,ENST00000255631,ENST00000433386,Q9NZL4	1652	Unique	359	8	39259.5	8	21	21	3.28637e-05	0.3454	412549
ENST00000652696,ENST00000311813,ENST00000652692,P29972	1653	Unique	269	6	28490	6	189	189	0.000394731	0.1859	3797196
ENST00000407627,Q15717	1654	Unique	326	9	36051.1	9	30	30	5.17006e-05	0.3006	627681
ENST00000394885,Q14257	1655	Unique	317	8	36835.6	8	17	17	3.01288e-05	0.3533	379462
ENST00000318348,Q9NZD2	1656	Unique	209	7	23816.4	7	20	20	5.3762e-05	0.445	466705
ENST00000270586,P28072	1657	Unique	239	5	25323.4	5	29	29	6.81698e-05	0.3431	727821
ENST00000531273,Q9BZZ5	1658	Unique	524	7	58949.9	7	21	21	2.25154e-05	0.1832	487044
ENST00000372969,ENST00000372967,O43920	1659	Unique	106	5	12491.4	5	13	13	6.89016e-05	0.5094	220388
ENST00000392477,ENST00000368357,Q8NI08	166	Unique	942	9	106077	9	11	11	6.56045e-06	0.1412	212960
ENST00000239878,P61960	1660	Unique	85	3	9093.9	3	13	13	8.59243e-05	0.5059	342075
ENST00000231498,O75694	1661	Unique	1391	8	155082	8	11	11	4.44281e-06	0.1042	233292
ENST00000434583,ENST00000251607,Q96Q11	1662	Unique	434	8	50078.1	8	17	17	2.20065e-05	0.2189	327662
ENST00000262013,O60271	1663	Unique	1321	9	146097	9	21	21	8.93117e-06	0.1022	385254
ENST00000422218,ENST00000413699,ENST00000611050,ENST00000434031,ENST00000415719,ENST00000354811,ENST00000643707,ENST00000644185,ENST00000307839,P61313	1664	Unique	204	8	24113.1	8	19	19	5.23257e-05	0.3186	335453
ENST00000308924,P26368	1665	Unique	475	7	53449.2	7	17	17	2.0107e-05	0.2905	307107
ENST00000512469,ENST00000505427,ENST00000237858,ENST00000508780,ENST00000379979,P35754	1666	Unique	106	4	11750.2	4	13	13	6.89016e-05	0.5849	229222
ENST00000232607,P11172	1667	Unique	480	8	52170.6	8	17	17	1.98975e-05	0.2875	351568
ENST00000254079,ENST00000580825,Q9UD71	1668	Unique	204	6	22930.9	6	12	12	3.30478e-05	0.4559	211900
ENST00000222573,P26012	1669	Unique	769	8	85557.4	8	36	36	2.63007e-05	0.1469	908508
ENST00000216330,Q00688	167	Unique	224	5	25143.3	5	9	9	2.25728e-05	0.3571	225136
ENST00000366711,Q5T440	1670	Unique	356	6	38113.1	6	17	17	2.68281e-05	0.2809	382711
ENST00000276689,Q9Y6M9	1671	Unique	179	6	21798.8	6	24	24	7.53269e-05	0.4358	497255
ENST00000341049,Q03135	1672	Unique	178	6	20440.5	6	13	13	4.10313e-05	0.3483	302546
Q9NR28	1673	Unique	239	6	27095.7	6	54	54	0.000126937	0.3473	1217031
ENST00000325438,Q86VP3	1674	Unique	889	6	97623.4	6	11	11	6.95157e-06	0.099	286005
ENST00000220478,Q8WXD2	1675	Unique	468	8	52954.9	8	27	27	3.24123e-05	0.2607	688032
ENST00000335757,Q8IWA5	1676	Unique	706	11	80052.5	11	28	28	2.22815e-05	0.1275	581790
ENST00000353339,Q9GZY8	1677	Unique	342	7	38422.8	7	10	10	1.64273e-05	0.3275	232365
Q75T13	1678	Unique	922	8	105297	8	13	13	7.92144e-06	0.1139	261648
ENST00000261965,Q96CW5	1679	Unique	907	8	103488	8	13	13	8.05245e-06	0.129	291477
Q99784	168	Unique	485	6	55289.4	6	12	12	1.39005e-05	0.1711	248739
ENST00000301012,P53602	1680	Unique	400	8	43359.1	8	21	21	2.94952e-05	0.27	374275
ENST00000322048,Q9GZN7	1681	Unique	287	7	32215.7	7	18	18	3.52357e-05	0.2334	336423
ENST00000360409,O60462	1682	Unique	931	8	104746	8	10	10	6.03451e-06	0.1257	216205
ENST00000406207,ENST00000642610,ENST00000645351,ENST00000645655,ENST00000647186,ENST00000645205,ENST00000646281,ENST00000646624,ENST00000646802,ENST00000634751,ENST00000635692,ENST00000642284,ENST00000647321,ENST00000646934,Q15813	1683	Unique	527	9	59291	9	24	24	2.55854e-05	0.1841	335856
ENST00000354258,ENST00000383235,ENST00000414467,ENST00000418205,ENST00000424897,ENST00000428324,ENST00000439781,ENST00000440894,Q03518	1684	Unique	808	8	87144.7	8	15	15	1.04297e-05	0.2042	326806
ENST00000380815,O60547	1685	Unique	372	6	41905.2	6	11	11	1.66127e-05	0.2527	243000
ENST00000622694,ENST00000551952,P55957	1686	Unique	195	6	21963	6	15	15	4.32164e-05	0.4051	291652
ENST00000361971,Q9ULL4	1687	Unique	1909	9	206698	9	14	14	4.12016e-06	0.0775	270204
ENST00000373178,Q9NX46	1688	Unique	363	6	38904.2	6	11	11	1.70246e-05	0.2452	229778
ENST00000361936,Q8N5J2	1689	Unique	469	6	51727.6	6	9	9	1.07811e-05	0.2324	188165
ENST00000580986,ENST00000225726,ENST00000403162,Q96A33	169	Unique	483	8	55820.3	8	16	16	1.86108e-05	0.205	299008
ENST00000308961,Q86Y39	1690	Unique	141	4	14824.5	4	13	13	5.17984e-05	0.4823	272984
ENST00000210444,Q9NR45	1691	Unique	359	6	40263.4	6	13	13	2.03442e-05	0.2089	238674
ENST00000343632,Q9UJY5	1692	Unique	639	7	70322	7	11	11	9.67127e-06	0.1643	256173
ENST00000409939,Q4KMP7	1693	Unique	808	6	87126.7	6	11	11	7.64844e-06	0.1498	294260
Q9Y5Z4	1694	Unique	205	6	22843.2	6	15	15	4.11083e-05	0.322	376113
ENST00000040663,Q9BV20	1695	Unique	369	6	39107.3	6	9	9	1.37028e-05	0.271	185723
ENST00000525634,P62277	1696	Unique	151	5	17193.7	5	16	16	5.95298e-05	0.298	366597
A6NDU8,ENST00000381647	1697	Unique	294	2	33580.6	2	4	4	7.64371e-06	0.2041	153305
ENST00000652027,P43897	1698	Unique	325	8	35350.2	8	12	12	2.07439e-05	0.2923	279379
ENST00000588802,ENST00000588750,ENST00000592535,P02654	1699	Unique	83	4	9308.1	4	8	8	5.41506e-05	0.3735	156066
ENST00000322723,P19338	17	Unique	710	30	76550.3	30	277	277	0.000219186	0.3944	6762822
ENST00000254584,ENST00000396777,P53365	170	Unique	341	8	37814.3	8	9	9	1.48279e-05	0.1818	189716
ENST00000590720,P61289	1700	Unique	254	5	29469.5	5	16	16	3.53898e-05	0.2717	301746
ENST00000485333	1701	Unique	20	1	2296	1	1	1	2.80906e-05	0.5	14313
ENST00000485876,ENST00000419113,ENST00000610406,ENST00000612327,ENST00000613276,ENST00000617282,ENST00000618338,ENST00000619253,ENST00000619966,ENST00000621307,O95167	1702	Unique	84	4	9254.8	4	16	16	0.000107012	0.4167	273780
ENST00000179259,Q9NQ88	1703	Unique	270	5	30025.1	5	9	9	1.87271e-05	0.3074	190235
ENST00000228506,Q14165	1704	Unique	292	6	32195.6	6	12	12	2.30882e-05	0.2329	249677
ENST00000315467,P23434	1705	Unique	173	3	18854.6	3	30	30	9.74242e-05	0.3873	651575
ENST00000473645,ENST00000462725,ENST00000471885,ENST00000461494,ENST00000497056,ENST00000470131,ENST00000392750,ENST00000475915,Q9BUL8	1706	Unique	212	4	24667.8	4	9	9	2.38505e-05	0.3538	250078
ENST00000319017,O43772	1707	Unique	301	6	32904.1	6	10	10	1.86649e-05	0.1595	159710
ENST00000278422,Q9Y320	1708	Unique	296	4	33997.6	4	8	8	1.51841e-05	0.1588	196564
ENST00000460851,Q9BY44	1709	Unique	585	7	64931.2	7	8	8	7.68291e-06	0.1197	139917
ENST00000320640,Q8TB96	171	Unique	612	7	68046.5	7	14	14	1.28519e-05	0.1487	411246
ENST00000495546,ENST00000409545,ENST00000443551,ENST00000409870,ENST00000396974,ENST00000490033,ENST00000450357,ENST00000340623,Q9BSF0	1710	Unique	95	2	10945.2	2	10	10	5.91382e-05	0.4	223627
ENST00000266069,ENST00000497101,Q9NWU2	1711	Unique	228	3	26713.6	3	10	10	2.46409e-05	0.2763	248882
ENST00000300688,O75964	1712	Unique	103	3	11403.2	3	25	25	0.000136362	0.3398	758808
ENST00000339754,Q8NC96	1713	Unique	275	5	29701.1	5	32	32	6.53746e-05	0.2764	817195
ENST00000261837,O14775	1714	Unique	395	5	43519.9	5	10	10	1.42231e-05	0.1722	231870
ENST00000515355,ENST00000512913,ENST00000506237,ENST00000265073,ENST00000502897,P53999	1715	Unique	127	4	14368.4	4	6	6	2.65423e-05	0.2677	144660
ENST00000255390,O75880	1716	Unique	301	5	33774.5	5	9	9	1.67984e-05	0.2126	221997
ENST00000327946,Q9ULK0	1717	Unique	1009	5	112042	5	13	13	7.23842e-06	0.0971	319278
ENST00000300873,Q9UK08	1718	Unique	70	1	7818.1	1	1	1	8.0259e-06	0.4714	18401
ENST00000242592,P16219	1719	Unique	412	5	44250.8	5	11	11	1.49999e-05	0.2427	276448
ENST00000368467,Q15126	172	Unique	192	5	21963.2	5	11	11	3.21872e-05	0.2396	275832
ENST00000330233,ENST00000409393,ENST00000392531,ENST00000553228,ENST00000551180,ENST00000477724,ENST00000550554,ENST00000547184,P50238	1720	Unique	77	1	8509	1	2	2	1.45925e-05	0.3636	58915
ENST00000329474,Q5VZK9	1721	Unique	1371	9	151444	9	12	12	4.9174e-06	0.0584	228957
ENST00000367846,ENST00000271373,O95563	1722	Unique	127	4	14251.6	4	16	16	7.07796e-05	0.2677	395861
ENST00000399395,Q9NRG7	1723	Unique	293	5	31039.4	5	14	14	2.68443e-05	0.2321	251495
ENST00000274498,Q9UNA1	1724	Unique	814	6	92158.6	6	8	8	5.5215e-06	0.0835	153675
ENST00000553888,ENST00000343765,ENST00000557658,Q9H9C1	1725	Unique	493	4	56952.2	4	6	6	6.83748e-06	0.1318	140839
ENST00000488034,O60888	1726	Unique	179	3	19086.1	3	44	44	0.000138099	0.3296	1110157
ENST00000508532,ENST00000510168,ENST00000428331,P98194	1727	Unique	919	7	100494	7	9	9	5.50198e-06	0.1077	143097
ENST00000470557,ENST00000393038,ENST00000579915,Q9Y3E5	1728	Unique	179	3	19162.9	3	5	5	1.56931e-05	0.3184	107301
ENST00000242351,Q7Z2W4	1729	Unique	902	8	101349	8	12	12	7.47423e-06	0.0865	201205
Q96ME1	173	Unique	805	8	88266.5	8	10	10	6.97904e-06	0.1602	214871
ENST00000381473,ENST00000509164,ENST00000264312,Q9NX40	1730	Unique	245	5	27590.8	5	11	11	2.52243e-05	0.2082	202447
ENST00000361249,P07357	1731	Unique	584	5	65103	5	6	6	5.77205e-06	0.1421	129853
ENST00000261833,O14578	1732	Unique	2027	5	231268	5	10	10	2.77165e-06	0.0257	247540
ENST00000378486,ENST00000419816,O75038	1733	Unique	1416	4	154554	4	8	8	3.17408e-06	0.0664	187116
ENST00000395719,ENST00000507252,ENST00000507947,ENST00000511146,ENST00000509561,ENST00000359707,ENST00000508510,ENST00000507745,ENST00000509100,ENST00000515457,ENST00000511868,ENST00000499709,ENST00000503660,Q9UN86	1734	Unique	482	5	54069.8	5	10	10	1.16559e-05	0.1349	249853
ENST00000371953,P60484	1735	Unique	403	6	47118.1	6	8	8	1.11526e-05	0.1861	153958
ENST00000269228,O15118	1736	Unique	1278	5	142056	5	8	8	3.51683e-06	0.0524	175312
ENST00000476287,Q96EK7	1737	Unique	910	6	103698	6	8	8	4.93901e-06	0.0791	160170
ENST00000422840,Q92896	1738	Unique	1179	8	134446	8	12	12	5.7182e-06	0.0696	208909
ENST00000337288,Q9NQZ5	1739	Unique	370	4	43067.7	4	4	4	6.07365e-06	0.1757	98728
ENST00000377298,O94985	174	Unique	981	6	109706	6	11	11	6.29964e-06	0.1111	254540
ENST00000284878,P78310	1740	Unique	365	5	39986.4	5	13	13	2.00098e-05	0.1726	248877
ENST00000311672,P07919	1741	Unique	91	2	10713.9	2	11	11	6.79115e-05	0.2418	330456
ENST00000224652,O95260	1742	Unique	518	4	59034.2	4	10	10	1.08458e-05	0.1641	236864
ENST00000474627,Q8N5M1	1743	Unique	289	5	32733.9	5	6	6	1.16639e-05	0.2007	124888
ENST00000297788,Q96JN2	1744	Unique	1154	7	133943	7	9	9	4.38156e-06	0.0633	153505
ENST00000401950,Q13615	1745	Unique	1198	3	133516	3	4	4	1.87584e-06	0.0526	105573
ENST00000264954,Q9HAV7	1746	Unique	217	4	24245.9	4	7	7	1.8123e-05	0.2442	178648
ENST00000274311,Q9BRX2	1747	Unique	385	5	43314	5	6	6	8.75553e-06	0.1013	102912
ENST00000354190,Q9UF11	1748	Unique	243	3	27150.5	3	8	8	1.84959e-05	0.1687	165794
ENST00000369306,O96011	1749	Unique	259	6	28395.2	6	8	8	1.73533e-05	0.1699	153300
ENST00000275428,O75223	175	Unique	188	6	20976.3	6	13	13	3.88488e-05	0.3936	249172
L0R6Q1	1750	Unique	103	3	11107.9	3	5	5	2.72725e-05	0.2913	100857
ENST00000466444,Q9H446	1751	Unique	243	4	27904.4	4	6	6	1.38719e-05	0.2469	85768
ENST00000450023,ENST00000454214,ENST00000433898,ENST00000237889,O43676	1752	Unique	98	4	11376.7	4	11	11	6.30606e-05	0.2857	218622
ENST00000338356,ENST00000546556,ENST00000546373,P14384	1753	Unique	443	4	50463.5	4	8	8	1.01456e-05	0.1264	186476
ENST00000219476,P49815	1754	Unique	1807	7	200463	7	8	8	2.48727e-06	0.0365	151928
ENST00000295049,Q52LD8	1755	Unique	501	4	55868.8	4	13	13	1.4578e-05	0.1477	317703
ENST00000611814,ENST00000373674,Q6UXB8	1756	Unique	463	3	49421.5	3	3	3	3.64026e-06	0.0864	105623
ENST00000525813,ENST00000227155,P27701	1757	Unique	267	4	29587.8	4	5	5	1.05208e-05	0.191	95848
ENST00000356247,ENST00000552361,ENST00000356464,P62854	1758	Unique	115	4	12989.1	4	12	12	5.8624e-05	0.2087	229164
A6NGN9,ENST00000270642	1759	Unique	336	5	36753.8	5	8	8	1.33765e-05	0.1756	155487
ENST00000378961,P05060	176	Unique	677	7	78211.2	7	11	11	9.12842e-06	0.1329	222112
ENST00000366641,Q9GZT9	1760	Unique	426	5	45973.8	5	6	6	7.91286e-06	0.1315	123958
ENST00000480945,Q5TDH0	1761	Unique	399	4	44476.5	4	6	6	8.44831e-06	0.1579	143963
ENST00000296786,Q8WVY7	1762	Unique	318	5	36763.2	5	6	6	1.06002e-05	0.1478	98826
ENST00000203556,Q9P107	1763	Unique	970	5	106599	5	5	5	2.89594e-06	0.0722	101332
ENST00000341712,Q6WCQ1	1764	Unique	1025	6	116444	6	6	6	3.28866e-06	0.0585	125839
ENST00000259254,P04921	1765	Unique	128	1	13783.7	1	6	6	2.6335e-05	0.2031	117560
P0DJI8	1766	Unique	122	3	13505.5	3	9	9	4.14452e-05	0.2869	263958
ENST00000367064,P08174	1767	Unique	381	9	41355.6	9	11	11	1.62203e-05	0.1522	170503
ENST00000376387,Q99805	1768	Unique	663	4	75707.5	4	6	6	5.08428e-06	0.089	126554
ENST00000556816,Q86U28	1769	Unique	154	4	16448.2	4	7	7	2.5537e-05	0.2338	116042
ENST00000368324,Q9BT88	177	Unique	431	7	48248.4	7	11	11	1.43386e-05	0.2111	214391
A6NE02,ENST00000375366	1770	Unique	478	3	52420.3	3	8	8	9.40273e-06	0.1151	129365
P03915	1771	Unique	603	4	66964.4	4	5	5	4.65848e-06	0.0862	107455
P56556	1772	Unique	128	3	15108.9	3	8	8	3.51133e-05	0.2656	179865
ENST00000245934,Q92797	1773	Unique	1274	4	141041	4	5	5	2.20492e-06	0.0644	106576
ENST00000248342,Q9UBQ5	1774	Unique	218	5	25025.4	5	7	7	1.80399e-05	0.1927	130698
ENST00000410022,Q9UMS0	1775	Unique	254	3	28426.4	3	6	6	1.32712e-05	0.1732	134604
P61513	1776	Unique	92	2	10250.5	2	2	2	1.22133e-05	0.2935	40934
ENST00000228136,O00193	1777	Unique	183	2	20302.2	2	9	9	2.76301e-05	0.1311	183320
ENST00000369014,O43768	1778	Unique	121	3	13362.7	3	3	3	1.39292e-05	0.2397	60183
ENST00000285968,Q92621	1779	Unique	2012	6	227758	6	6	6	1.67539e-06	0.0417	98773
ENST00000620676,Q5THJ4	178	Unique	4388	12	491588	12	19	19	2.43264e-06	0.0335	310517
ENST00000609360,O00213	1780	Unique	710	4	77177.9	4	5	5	3.95643e-06	0.0958	111299
ENST00000370267,ENST00000370272,Q01658	1781	Unique	176	3	19413.7	3	6	6	1.91527e-05	0.1364	148091
ENST00000369541,O75934	1782	Unique	225	3	26097	3	5	5	1.24847e-05	0.2444	109393
ENST00000548372,ENST00000549809,ENST00000552126,ENST00000551170	1783	Unique	22	1	2355.1	1	2	2	5.10739e-05	0.3182	24548
ENST00000648994,Q9H2C0	1784	Unique	597	5	67576.7	5	6	6	5.64636e-06	0.0871	114517
Q9NZ72	1785	Unique	180	3	20985.7	3	4	4	1.24847e-05	0.2	86206
ENST00000435680,ENST00000621195,Q9NXD2	1786	Unique	777	6	88199.1	6	10	10	7.23054e-06	0.0978	135939
ENST00000366669,Q14746	1787	Unique	738	4	83137.3	4	5	5	3.80632e-06	0.1003	101405
ENST00000322764,ENST00000646695,Q15942	1788	Unique	572	4	61220.2	4	6	6	5.89314e-06	0.0577	89409
ENST00000422045,ENST00000421337,ENST00000391771,ENST00000391770,ENST00000391769,ENST00000391768,ENST00000336967,ENST00000439000,ENST00000651087,Q96S97	1789	Unique	322	3	35232.3	3	11	11	1.91924e-05	0.1025	208443
ENST00000549578,Q9UBQ0	179	Unique	182	5	20474.7	5	15	15	4.63033e-05	0.3297	380762
ENST00000334634,Q7Z4K8	1790	Unique	759	6	83352.2	6	6	6	4.44121e-06	0.0738	73654
ENST00000290231,Q9HCD5	1791	Unique	579	6	65478.5	6	7	7	6.79221e-06	0.0794	149366
ENST00000311381,ENST00000405204,Q9P0P8	1792	Unique	240	1	27905.8	1	2	2	4.68177e-06	0.0917	68632
ENST00000291574,P48553	1793	Unique	1259	5	142080	5	6	6	2.67742e-06	0.0437	120242
Q674X7	1794	Unique	775	3	86279.8	3	9	9	6.52428e-06	0.0645	189490
ENST00000396203,ENST00000338970,P50914	1795	Unique	215	4	23399	4	12	12	3.1357e-05	0.1628	265484
ENST00000324771,ENST00000452441,ENST00000376568,ENST00000400414,ENST00000400491,ENST00000429699,ENST00000449518,Q08345	1796	Unique	913	3	101045	3	9	9	5.53813e-06	0.0931	208566
ENST00000375326,ENST00000415431,P09467	1797	Unique	338	3	36800.8	3	4	4	6.64867e-06	0.1243	70380
ENST00000305963,Q8N4V1	1798	Unique	131	1	14658.6	1	1	1	4.28865e-06	0.1832	21115
ENST00000255040,P02743	1799	Unique	223	3	25353.1	3	3	3	7.55802e-06	0.1256	70433
ENST00000377491,ENST00000493373,ENST00000493678,ENST00000377488,ENST00000338639,Q99497	18	Unique	189	20	19860.5	20	231	231	0.00068666	0.8995	6309530
ENST00000341584,ENST00000621384,P08185	180	Unique	405	6	45093.9	6	11	11	1.52591e-05	0.1728	224170
ENST00000414773,ENST00000325617,O14967	1800	Unique	610	3	69976.4	3	9	9	8.28904e-06	0.0869	205436
ENST00000297591,Q69YN4	1801	Unique	1812	5	201880	5	8	8	2.48041e-06	0.0265	156385
ENST00000000412,P20645	1802	Unique	277	1	30955.4	1	1	1	2.02821e-06	0.0505	32872
ENST00000411809,Q14677	1803	Unique	625	3	68197.8	3	4	4	3.5956e-06	0.0656	96609
ENST00000216487,Q8TB24	1804	Unique	985	1	107767	1	3	3	1.71111e-06	0.0234	106344
ENST00000271332,Q9HCU4	1805	Unique	2923	7	317235	7	8	8	1.53763e-06	0.0294	122372
ENST00000331113,Q9NZV8	1806	Unique	630	2	70473.4	2	3	3	2.6753e-06	0.0667	62376
ENST00000394773,Q32P44	1807	Unique	896	3	95119.5	3	9	9	5.64321e-06	0.0458	207421
ENST00000377865,Q9HC56	1808	Unique	1237	5	135963	5	11	11	4.99591e-06	0.0582	226376
ENST00000371989,ENST00000629578,O15260	1809	Unique	269	3	30355.8	3	11	11	2.29738e-05	0.119	184461
ENST00000307720,Q08752	181	Unique	370	8	40719.9	8	13	13	1.97394e-05	0.2324	191931
O75912	1810	Unique	1065	4	116905	4	6	6	3.16514e-06	0.0423	106300
ENST00000336689,Q8TDY4	1811	Unique	903	1	99075.6	1	1	1	6.22163e-07	0.0199	47512
ENST00000379380,ENST00000521227,Q5U5X0	1812	Unique	104	3	11929.5	3	4	4	2.16082e-05	0.2596	71292
ENST00000400345,Q96PU5	1813	Unique	975	2	111844	2	4	4	2.30487e-06	0.0482	77745
ENST00000239690,Q96RS6	1814	Unique	583	4	66695.3	4	6	6	5.78195e-06	0.0909	103759
ENST00000320201,ENST00000542749,Q9BZ72	1815	Unique	1349	6	148822	6	8	8	3.33173e-06	0.0467	108648
ENST00000541212,O00233	1816	Unique	223	3	24648.5	3	4	4	1.00774e-05	0.1704	63592
A7KAX9,ENST00000310343	1817	Unique	2087	6	230367	6	8	8	2.15357e-06	0.0235	127768
ENST00000373218,Q13542	1818	Unique	120	1	12913.3	1	4	4	1.87271e-05	0.2583	58918
ENST00000244763,P43307	1819	Unique	286	2	32197.3	2	8	8	1.5715e-05	0.0804	160901
ENST00000467460,Q8IYB4	182	Unique	626	7	69636	7	12	12	1.07696e-05	0.1725	255325
ENST00000281092,P16591	1820	Unique	822	3	94559.7	3	5	5	3.41735e-06	0.0547	103493
ENST00000359314,Q9Y5K6	1821	Unique	639	4	71389.3	4	5	5	4.39603e-06	0.0814	103479
ENST00000325437,ENST00000566587,ENST00000397514,ENST00000397515,ENST00000403747,ENST00000406620,ENST00000355803,P63279	1822	Unique	158	3	17977.2	3	5	5	1.77789e-05	0.1456	95830
ENST00000370641,ENST00000370645,P63218	1823	Unique	68	2	7295.8	2	2	2	1.65239e-05	0.2353	33943
ENST00000647854,ENST00000369111,Q9ULX7	1824	Unique	337	2	37626.1	2	6	6	1.00026e-05	0.0653	114747
ENST00000290039,Q5VU97	1825	Unique	1274	5	142180	5	7	7	3.08688e-06	0.0322	148766
ENST00000374293,P50151	1826	Unique	68	2	7182.7	2	2	2	1.65239e-05	0.2647	26829
ENST00000296411,P53582	1827	Unique	386	6	43169.2	6	7	7	1.01883e-05	0.1658	124338
Q9BWJ5	1828	Unique	86	2	10110.8	2	2	2	1.30654e-05	0.1512	38486
ENST00000422142,P0C7M8	1829	Unique	214	2	23893	2	5	5	1.31265e-05	0.2103	91404
ENST00000292169,P23297	183	Unique	94	4	10521.1	4	67	67	0.000400441	0.266	2114128
ENST00000327064,Q86X55	1830	Unique	608	4	65793.4	4	6	6	5.54421e-06	0.0839	146574
ENST00000253003,Q16186	1831	Unique	407	4	42108.8	4	9	9	1.24234e-05	0.1081	109725
P62341	1832	Unique	195	1	22292.3	1	1	1	2.88109e-06	0.0667	33037
ENST00000315970,Q13438	1833	Unique	667	4	75496.8	4	4	4	3.36919e-06	0.0615	78314
ENST00000307259,O14494	1834	Unique	284	1	32117.4	1	4	4	7.91286e-06	0.0704	82589
ENST00000256545,Q9NPA0	1835	Unique	242	2	26435.5	2	2	2	4.64308e-06	0.1694	53133
ENST00000306320,Q9H6L5	1836	Unique	497	2	54628.2	2	3	3	3.39122e-06	0.0604	83024
ENST00000505658,ENST00000240304,O95232	1837	Unique	432	3	51417.1	3	6	6	7.80296e-06	0.088	118549
ENST00000217455,O14734	1838	Unique	319	1	35873	1	1	1	1.76117e-06	0.0721	40532
ENST00000334464,Q8NEN9	1839	Unique	1154	4	128465	4	4	4	1.94736e-06	0.0295	81696
ENST00000308249,Q8WY54	184	Unique	755	7	83880.9	7	27	27	2.00913e-05	0.151	607303
ENST00000372358,Q13868	1840	Unique	293	3	32750.1	3	4	4	7.6698e-06	0.1126	79481
ENST00000297156,P49069	1841	Unique	296	2	32913.7	2	6	6	1.13881e-05	0.1419	147764
ENST00000361523,ENST00000590099,Q14457	1842	Unique	450	2	51845.4	2	3	3	3.74542e-06	0.0556	61768
ENST00000381163,O15488	1843	Unique	501	2	55131.2	2	3	3	3.36415e-06	0.0499	54337
ENST00000649529,P05161	1844	Unique	165	2	17858.3	2	3	3	1.02148e-05	0.2364	53108
Q330K2	1845	Unique	333	3	38133.9	3	4	4	6.7485e-06	0.1321	61294
ENST00000524821,ENST00000534680,Q6P1X6	1846	Unique	216	2	23856.1	2	3	3	7.80296e-06	0.0694	58979
ENST00000337002,ENST00000480708,Q99442	1847	Unique	399	6	45815.1	6	10	10	1.40805e-05	0.0802	148214
ENST00000257198,Q08554	1848	Unique	894	3	99905.7	3	8	8	5.02741e-06	0.0324	172425
ENST00000441964,ENST00000344697,Q8NAT1	1849	Unique	580	4	66554.5	4	10	10	9.68643e-06	0.0672	193265
ENST00000331457,Q9Y295	185	Unique	367	7	40498.8	7	12	12	1.83699e-05	0.2207	222627
ENST00000393077,Q96AJ9	1850	Unique	217	2	25184.1	2	2	2	5.178e-06	0.1567	40834
ENST00000265351,Q9HAV4	1851	Unique	1204	4	136204	4	5	5	2.33311e-06	0.0332	97818
ENST00000396308,P23763	1852	Unique	118	1	12875.6	1	1	1	4.76113e-06	0.1356	28603
ENST00000393330,ENST00000247829,ENST00000546561,P19075	1853	Unique	237	2	26008.5	2	2	2	4.74104e-06	0.1013	46533
ENST00000296603,Q68DH5	1854	Unique	695	4	81102	4	4	4	3.23346e-06	0.0719	58321
ENST00000470426,ENST00000367988,ENST00000367987,Q969M1	1855	Unique	308	1	33877.2	1	2	2	3.64814e-06	0.0519	56401
ENST00000368087,P05089	1856	Unique	322	3	34695.3	3	5	5	8.7238e-06	0.1149	94062
ENST00000376454,Q5T5P2	1857	Unique	1943	5	213965	5	6	6	1.73488e-06	0.0273	115025
ENST00000409785,Q9P0J7	1858	Unique	381	2	41900.9	2	3	3	4.42372e-06	0.0787	59849
ENST00000307149,P83436	1859	Unique	770	5	86271	5	7	7	5.10739e-06	0.074	131426
ENST00000359274,ENST00000409419,ENST00000602131,ENST00000409281,ENST00000392032,ENST00000409587,ENST00000356508,ENST00000409735,ENST00000594908,Q8IV08	186	Unique	490	5	54652.5	5	15	15	1.71984e-05	0.1551	376759
ENST00000540288,ENST00000279230,Q01970	1860	Unique	1234	4	138695	4	7	7	3.18695e-06	0.0527	131515
ENST00000372022,O75683	1861	Unique	361	3	41407.6	3	5	5	7.78134e-06	0.0776	69908
ENST00000262139,Q5MNZ9	1862	Unique	446	1	48624.2	1	1	1	1.25967e-06	0.0471	34109
ENST00000370950,Q05519	1863	Unique	484	2	53492.2	2	4	4	4.64308e-06	0.064	104123
ENST00000261250,ENST00000545746,Q9NQ89	1864	Unique	552	4	63742.2	4	5	5	5.08889e-06	0.0797	70153
ENST00000252483,Q92692	1865	Unique	538	2	57687.9	2	4	4	4.17705e-06	0.0688	73959
ENST00000392518,ENST00000598293,ENST00000323446,Q8TCG5	1866	Unique	803	2	90913	2	4	4	2.79857e-06	0.0286	96849
ENST00000336233,ENST00000487618,ENST00000282673,ENST00000428800,ENST00000463623,P38571	1867	Unique	399	2	45371.7	2	4	4	5.63221e-06	0.0877	83466
ENST00000443617,Q15751	1868	Unique	4861	3	531873	3	4	4	4.62302e-07	0.0072	67616
ENST00000352171,O43847	1869	Unique	1151	6	131600	6	7	7	3.41676e-06	0.0469	94088
ENST00000474559,ENST00000423968,ENST00000289104,ENST00000475711,ENST00000477784,ENST00000461114,O14807	187	Unique	208	4	23813.4	4	17	17	4.59174e-05	0.3029	376466
ENST00000521508,Q2TAA5	1870	Unique	492	2	55596.9	2	2	2	2.28379e-06	0.0467	43607
ENST00000394634,P05156	1871	Unique	583	3	65688.6	3	5	5	4.81829e-06	0.0549	89074
ENST00000328963,Q99572	1872	Unique	595	3	68522.1	3	3	3	2.83267e-06	0.0555	69631
ENST00000369063,Q8WWV3	1873	Unique	396	2	43543.6	2	3	3	4.25616e-06	0.0934	69102
ENST00000261868,ENST00000558353,O75822	1874	Unique	258	2	29026.5	2	3	3	6.53271e-06	0.1202	47613
ENST00000381431,Q16585	1875	Unique	318	1	34736.6	1	1	1	1.76671e-06	0.0692	30479
ENST00000290866,P12821	1876	Unique	1306	2	149602	2	2	2	8.60357e-07	0.0214	40012
ENST00000404537,O75147	1877	Unique	1896	3	206799	3	4	4	1.18526e-06	0.0127	71715
ENST00000497116,ENST00000261070,ENST00000468918,Q14061	1878	Unique	63	1	6892.4	1	1	1	8.91767e-06	0.2063	14994
Q9HCN4	1879	Unique	374	2	41695.7	2	3	3	4.50652e-06	0.0374	57995
ENST00000377452,Q8TEA8	188	Unique	209	4	23390.9	4	15	15	4.03215e-05	0.2392	444138
ENST00000374811,Q9Y4W2	1880	Unique	734	3	82994.8	3	6	6	4.59248e-06	0.0599	128066
ENST00000376854,Q8IXQ3	1881	Unique	194	1	21032.4	1	1	1	2.89594e-06	0.1392	23857
ENST00000209875,ENST00000618078,ENST00000439541,ENST00000550411,P45973	1882	Unique	191	2	22193	2	3	3	8.82429e-06	0.1361	52464
ENST00000375249,Q5JVS0	1883	Unique	413	2	45739.6	2	2	2	2.72064e-06	0.0387	39439
ENST00000395694,Q96ER9	1884	Unique	411	3	45764.8	3	5	5	6.83471e-06	0.0876	94575
ENST00000368797,ENST00000368786,P10746	1885	Unique	265	3	28591.6	3	5	5	1.06002e-05	0.1547	84795
ENST00000313683,Q86V59	1886	Unique	439	2	48112.7	2	2	2	2.55951e-06	0.0433	33743
ENST00000257829,ENST00000531723,ENST00000532555,ENST00000529523,ENST00000532503,Q9H0A0	1887	Unique	1025	4	115639	4	5	5	2.74055e-06	0.0449	83002
ENST00000358869,Q8IWE2	1888	Unique	563	1	60686.1	1	2	2	1.99578e-06	0.0355	49498
ENST00000366647,O15228	1889	Unique	680	3	77120	3	4	4	3.30478e-06	0.0353	67782
ENST00000328195,O94903	189	Unique	275	5	30306.6	5	24	24	4.90309e-05	0.2145	578253
ENST00000009530,P04233	1890	Unique	296	3	33475.7	3	5	5	9.49008e-06	0.0777	100314
A6NHR9,ENST00000583344	1891	Unique	2005	3	226213	3	3	3	8.40618e-07	0.009	54005
Q9Y2C4	1892	Unique	368	2	41040.9	2	3	3	4.58e-06	0.087	76552
ENST00000454402,P40937	1893	Unique	340	1	38454.2	1	2	2	3.30478e-06	0.0559	39589
ENST00000392325,Q5MNZ6	1894	Unique	344	2	38079.1	2	6	6	9.79906e-06	0.0407	124764
ENST00000381042,ENST00000444736,ENST00000442940,P41247	1895	Unique	253	1	27944.7	1	1	1	2.2206e-06	0.0672	26504
ENST00000245544,Q9BW27	1896	Unique	656	2	74953.1	2	4	4	3.42569e-06	0.0229	71864
ENST00000388738,ENST00000264501,Q2LD37	1897	Unique	5005	8	555115	8	8	8	8.98003e-07	0.0112	134208
ENST00000296137,ENST00000433878,Q9BQS8	1898	Unique	1478	6	166861	6	6	6	2.2807e-06	0.0264	85303
ENST00000403363,ENST00000402937,ENST00000396398,P17050	1899	Unique	411	2	46515.9	2	3	3	4.10082e-06	0.056	68599
ENST00000378163,O14936	19	Unique	926	28	105038	28	84	84	5.09636e-05	0.3726	1907205
ENST00000228872,P46527	190	Unique	198	5	22041.7	5	7	7	1.98621e-05	0.404	106896
ENST00000368799,P20930	1900	Unique	4061	7	434904	7	15	15	2.07515e-06	0.0372	219941
ENST00000222248,Q92911	1901	Unique	643	2	68603.7	2	3	3	2.62121e-06	0.0218	61540
ENST00000528718,ENST00000644790,O75907	1902	Unique	488	2	55224.5	2	2	2	2.30251e-06	0.0717	38487
ENST00000371974,Q15526	1903	Unique	300	2	33292.4	2	2	2	3.74542e-06	0.1433	34438
ENST00000373290,O95858	1904	Unique	294	1	33124.8	1	3	3	5.73278e-06	0.0408	56789
ENST00000262545,P16519	1905	Unique	638	2	70502.6	2	2	2	1.76117e-06	0.0392	38902
ENST00000348124,ENST00000526995,Q9Y4K3	1906	Unique	522	1	59515.7	1	2	2	2.15254e-06	0.0421	65125
ENST00000613322,ENST00000307864,ENST00000373248,Q9BRQ8	1907	Unique	373	2	40483.2	2	2	2	3.0124e-06	0.118	37367
ENST00000199708,P09105	1908	Unique	142	2	15480.1	2	3	3	1.18693e-05	0.1127	62902
ENST00000282588,P56199	1909	Unique	1179	3	130747	3	4	4	1.90607e-06	0.0161	64349
ENST00000373053,Q8NE86	191	Unique	351	6	39823.8	6	14	14	2.24085e-05	0.2108	336804
ENST00000548804,ENST00000337737,ENST00000548198,Q8N9I9	1910	Unique	347	2	37945.6	2	6	6	9.71434e-06	0.1412	75344
P03952	1911	Unique	638	3	71304.8	3	3	3	2.64175e-06	0.0408	51987
ENST00000508342,P46934	1912	Unique	1319	2	149004	2	3	3	1.27782e-06	0.0152	41788
ENST00000270879,O75636	1913	Unique	299	3	32864	3	3	3	5.63692e-06	0.0468	48934
ENST00000216160,Q15750	1914	Unique	504	4	54592.4	4	4	4	4.45883e-06	0.0397	55142
ENST00000450361,ENST00000530332,ENST00000402718,ENST00000529143,ENST00000543949,ENST00000305103,Q9GZQ3	1915	Unique	224	2	24636.9	2	2	2	5.01619e-06	0.1116	37484
ENST00000285419,Q8N4L2	1916	Unique	257	1	28044.2	1	2	2	4.37208e-06	0.1012	48799
ENST00000335565,ENST00000370490,Q9H156	1917	Unique	845	3	95326.1	3	3	3	1.9946e-06	0.0272	37657
ENST00000296795,O15455	1918	Unique	904	3	103745	3	3	3	1.86442e-06	0.0188	39453
ENST00000614891,Q969L2	1919	Unique	176	1	19094.7	1	8	8	2.5537e-05	0.0625	166710
ENST00000290216,Q96FV2	192	Unique	425	6	46549.1	6	17	17	2.24725e-05	0.2282	407199
ENST00000400256,Q5KU26	1920	Unique	742	4	81446.7	4	5	5	3.7858e-06	0.031	82014
ENST00000647897,Q8N5M9	1921	Unique	183	1	21093.1	1	1	1	3.07002e-06	0.0656	23208
Q14978	1922	Unique	699	5	73541.6	5	6	6	4.82243e-06	0.0415	87396
ENST00000253237,Q9BQ67	1923	Unique	446	1	49370.2	1	2	2	2.51934e-06	0.0359	45642
ENST00000369980,P51617	1924	Unique	712	2	76470.5	2	2	2	1.57813e-06	0.0463	35061
ENST00000529308,Q9P2H5	1925	Unique	1018	3	113315	3	3	3	1.65564e-06	0.0118	49192
ENST00000584946,ENST00000508922,ENST00000582677,ENST00000510818,ENST00000361377,ENST00000450852,O96033	1926	Unique	88	1	9731.2	1	1	1	6.38424e-06	0.1591	16121
ENST00000265857,Q7L5D6	1927	Unique	327	2	36463	2	4	4	6.87233e-06	0.0367	70171
ENST00000609686,Q13224	1928	Unique	1484	6	166243	6	11	11	4.16438e-06	0.0236	128772
ENST00000354532,Q92888	1929	Unique	912	1	102353	1	2	2	1.23205e-06	0.0186	51895
ENST00000271064,Q9GZM7	193	Unique	467	7	52334.9	7	11	11	1.32333e-05	0.2034	199962
ENST00000382848,P29033	1930	Unique	226	2	26179.6	2	2	2	4.9718e-06	0.0664	36162
Q8NFH3	1931	Unique	380	3	42106.4	3	3	3	4.43537e-06	0.0605	40047
ENST00000261439,Q86TI0	1932	Unique	1168	4	132982	4	6	6	2.88603e-06	0.0265	84422
ENST00000642195,O15160	1933	Unique	346	2	39207	2	3	3	4.87121e-06	0.1243	34089
ENST00000640961,Q96EB1	1934	Unique	424	2	46540.2	2	3	3	3.97509e-06	0.0448	49921
ENST00000566497,ENST00000268150,Q08431	1935	Unique	387	3	43059.5	3	4	4	5.80685e-06	0.0904	76090
ENST00000342702,Q8TBZ3	1936	Unique	569	2	62835.3	2	4	4	3.94948e-06	0.0316	72366
ENST00000604000,Q8IVB5	1937	Unique	337	1	36521.5	1	1	1	1.6671e-06	0.0415	20933
ENST00000323929,P49959	1938	Unique	708	2	80525.3	2	2	2	1.58704e-06	0.0551	42015
ENST00000555728,Q13683	194	Unique	1181	7	128848	7	10	10	4.75709e-06	0.0779	182740
ENST00000392290,Q8WWC4	1940	Unique	291	1	32506	1	2	2	3.86126e-06	0.0344	43613
ENST00000378000,ENST00000535784,Q96BW5	1941	Unique	349	2	38975	2	2	2	3.21956e-06	0.0573	33832
ENST00000296161,Q8TDB6	1942	Unique	740	2	83483.3	2	2	2	1.51841e-06	0.0216	38301
ENST00000330877,Q8N142	1943	Unique	457	2	50159	2	5	5	6.14675e-06	0.07	93318
ENST00000323646,ENST00000415826,P53816	1944	Unique	162	1	17907.2	1	1	1	3.46798e-06	0.0864	21557
ENST00000290858,Q13951	1945	Unique	182	1	21476.7	1	1	1	3.08688e-06	0.0879	18787
ENST00000366812,Q9H3P7	1946	Unique	528	2	60538	2	4	4	4.25616e-06	0.1212	60406
ENST00000425756,ENST00000233154,ENST00000393348,ENST00000393349,O43639	1947	Unique	380	1	42870.5	1	1	1	1.47846e-06	0.0289	19148
ENST00000305798,P62079	1948	Unique	268	1	30299.2	1	1	1	2.09632e-06	0.0597	16875
O43826	1949	Unique	429	1	46311.8	1	1	1	1.30959e-06	0.0723	21242
ENST00000278412,Q08945	195	Unique	709	5	81006.4	5	14	14	1.10936e-05	0.1227	261853
ENST00000368765,P49901	1950	Unique	116	1	12740.5	1	1	1	4.84321e-06	0.2069	1194
ENST00000555588,ENST00000554766,ENST00000557408,ENST00000557504,ENST00000556514,ENST00000298351,Q9P1W3	1951	Unique	806	1	93237.4	1	3	3	2.09112e-06	0.031	43516
ENST00000375151,Q969E8	1952	Unique	191	1	20862.9	1	2	2	5.88286e-06	0.1518	28874
ENST00000370360,Q92990	1953	Unique	594	1	68146.6	1	1	1	9.45813e-07	0.0185	28821
ENST00000262055,Q6P1Q0	1954	Unique	360	2	41745.4	2	2	2	3.12118e-06	0.0639	30353
ENST00000536524,ENST00000543973,ENST00000306960,P11229	1955	Unique	460	1	51369.5	1	1	1	1.22133e-06	0.0326	18057
Q99525	1956	Unique	98	1	10984.2	1	2	2	1.14656e-05	0.102	27847
ENST00000252593,Q10589	1957	Unique	180	1	19738.3	1	8	8	2.49695e-05	0.0556	155634
ENST00000389749,Q96FX7	1958	Unique	289	1	31343.9	1	3	3	5.83197e-06	0.0623	56330
ENST00000326799,Q96TA2	1959	Unique	773	1	86382.9	1	1	1	7.26795e-07	0.0181	23014
ENST00000270538,O43615	196	Unique	452	7	51305.4	7	14	14	1.74013e-05	0.1549	283341
ENST00000515426,ENST00000359486,Q9UGU0	1960	Unique	1960	4	211622	4	4	4	1.14656e-06	0.0097	41532
ENST00000272252,Q96C23	1961	Unique	342	2	37724.1	2	3	3	4.92818e-06	0.0409	47500
Q86WA8	1962	Unique	852	2	94539.2	2	3	3	1.97821e-06	0.0141	42639
ENST00000398955,Q8TDB4	1963	Unique	240	1	25356.2	1	2	2	4.68177e-06	0.1333	34379
ENST00000263377,O60885	1964	Unique	1362	2	152106	2	2	2	8.24982e-07	0.0147	34267
ENST00000397326,ENST00000406324,ENST00000397328,ENST00000359787,ENST00000419229,P02144	1965	Unique	154	1	17154.9	1	2	2	7.29627e-06	0.1039	19256
ENST00000398675,Q4G148	1966	Unique	440	3	50515.5	3	3	3	3.83054e-06	0.0455	32204
ENST00000303721,Q96C11	1967	Unique	551	1	59936.5	1	1	1	1.01962e-06	0.0345	24060
ENST00000263881,Q8IVH8	1968	Unique	894	4	101233	4	5	5	3.14213e-06	0.047	61037
ENST00000475854,ENST00000330154,ENST00000458024,ENST00000328766,ENST00000440675,ENST00000356824,ENST00000433318,ENST00000496581,ENST00000467416,ENST00000479333,ENST00000431597,ENST00000413506,Q7L311	1969	Unique	632	4	65624.7	4	5	5	4.44472e-06	0.0886	53177
A6NKN8,ENST00000504449	197	Unique	68	2	7453.8	2	11	11	9.08815e-05	0.2794	291157
ENST00000355237,ENST00000396442,Q16625	1970	Unique	522	1	59088	1	1	1	1.07627e-06	0.046	21227
ENST00000522144,Q6ZNQ3	1971	Unique	347	2	39548	2	2	2	3.23811e-06	0.0836	8432
ENST00000322396,Q6P2P2	1972	Unique	845	1	94422.7	1	1	1	6.64867e-07	0.0201	18093
ENST00000296777,Q16568	1973	Unique	116	2	12802.8	2	3	3	1.45296e-05	0.0948	57354
ENST00000340692,Q9NZB8	1974	Unique	636	2	70042.5	2	2	2	1.76671e-06	0.0393	22971
ENST00000505480,ENST00000237612,ENST00000650821,ENST00000503830,Q9UNQ0	1975	Unique	655	2	72249.5	2	2	2	1.71546e-06	0.029	35600
ENST00000456909,Q8N1F8	1976	Unique	1088	1	120166	1	1	1	5.16372e-07	0.011	21551
ENST00000286744,P82987	1977	Unique	1691	3	188551	3	3	3	9.96711e-07	0.013	49734
ENST00000373932,ENST00000320849,Q9Y312	1978	Unique	384	1	43426	1	2	2	2.92611e-06	0.0495	39745
ENST00000258770,Q969Z0	1979	Unique	631	1	70675.4	1	2	2	1.78071e-06	0.019	48096
ENST00000216297,Q9Y5B9	198	Unique	1047	6	119820	6	10	10	5.36593e-06	0.0926	191980
ENST00000225941,Q9P2A4	1980	Unique	366	1	38992.8	1	2	2	3.07002e-06	0.041	31472
ENST00000451137,O00622	1981	Unique	381	1	41980.3	1	1	1	1.47457e-06	0.0341	21012
ENST00000553645,Q4LDG9	1982	Unique	190	1	21501.4	1	2	2	5.91382e-06	0.1053	31506
ENST00000331536,Q9UKG9	1983	Unique	612	2	70115.3	2	2	2	1.83599e-06	0.0507	29352
ENST00000310999,Q9Y3B7	1984	Unique	192	1	20652.4	1	2	2	5.85222e-06	0.0938	32515
ENST00000375429,ENST00000383174,ENST00000383343,ENST00000429857,ENST00000448628,ENST00000457397,P18615	1985	Unique	380	3	43195.7	3	3	3	4.43537e-06	0.0526	30357
ENST00000650309,P24311	1986	Unique	80	2	9136.7	2	2	2	1.40453e-05	0.0875	20534
ENST00000373203,P17813	1988	Unique	658	2	70515.1	2	2	2	1.70764e-06	0.0182	27021
ENST00000262367,Q92793	1989	Unique	2442	2	265164	2	3	3	6.90188e-07	0.0176	36266
ENST00000394272,Q8N4P3	199	Unique	179	5	20298.7	5	9	9	2.82476e-05	0.324	172149
ENST00000404251,ENST00000339594,Q9UIG0	1990	Unique	1483	4	170778	4	5	5	1.89418e-06	0.0216	58757
ENST00000323830,ENST00000429275,P22792	1991	Unique	545	1	60500.1	1	3	3	3.09255e-06	0.0294	40127
ENST00000369046,Q9H0R6	1992	Unique	528	1	57406	1	1	1	1.06404e-06	0.0322	19171
ENST00000527424,ENST00000524954,ENST00000531440,ENST00000534961,Q96K19	1993	Unique	258	1	29777.2	1	1	1	2.17757e-06	0.0349	18351
ENST00000219320,ENST00000570101,Q9NVC3	1994	Unique	462	1	49914.9	1	1	1	1.21605e-06	0.026	18728
ENST00000419445,P53609	1996	Unique	377	1	42322.7	1	1	1	1.49022e-06	0.0557	15322
ENST00000437043,Q6P179	1998	Unique	960	1	110373	1	1	1	5.85222e-07	0.0135	29070
ENST00000399429,Q2UY09	1999	Unique	1125	1	116567	1	1	1	4.99389e-07	0.0302	13314
ENST00000551295,ENST00000347616,Q12860	2	Unique	1018	64	113231	64	1057	1057	0.000583336	0.666	26204325
ENST00000315266,Q9NQX3	20	Unique	736	25	79680	25	55	55	4.19833e-05	0.4389	1072257
ENST00000366628,Q9BSD7	200	Unique	190	5	20682.1	5	11	11	3.2526e-05	0.3474	188236
Q9UNP4	2000	Unique	418	2	47940.9	2	3	3	4.03215e-06	0.0431	38825
ENST00000316803,Q9NZU7	2001	Unique	370	1	39795	1	1	1	1.51841e-06	0.0432	13144
ENST00000359015,Q99683	2002	Unique	1374	3	154422	3	4	4	1.63555e-06	0.0095	48627
ENST00000309951,ENST00000379923,ENST00000541043,P21399	2004	Unique	889	40	98318.6	40	340	340	0.000214867	0.5231	8748851
ENST00000563915,ENST00000357402,Q14764	2005	Unique	893	37	99247.9	37	151	151	9.49986e-05	0.5476	3845367
ENST00000340385,P30041	2006	Unique	224	27	25001.2	27	554	554	0.00138948	0.7991	13881811
ENST00000320717,O94925	2007	Unique	669	30	73395.9	30	226	226	0.00018979	0.5052	6349878
ENST00000259253,Q9NYU2	2008	Unique	1555	32	177060	32	80	80	2.89036e-05	0.3164	1909359
ENST00000306107,Q13740	2009	Unique	583	27	65043.1	27	258	258	0.000248624	0.5197	6326728
ENST00000267884,P37108	201	Unique	136	5	14542.8	5	9	9	3.71788e-05	0.2721	161653
ENST00000337526,Q9NQC3	2010	Unique	1192	49	129833	49	302	302	0.000142339	0.6326	7131606
ENST00000288699,ENST00000401478,ENST00000484882,ENST00000450961,ENST00000431402,Q9BPU6	2011	Unique	564	41	61364.2	41	550	550	0.000547867	0.8103	14673569
ENST00000205402,ENST00000417551,P09622	2012	Unique	509	26	54125	26	363	363	0.000400664	0.6149	8807043
ENST00000316448,P27797	2013	Unique	417	25	48093.8	25	655	655	0.000882464	0.6187	14674418
ENST00000287295,O95831	2014	Unique	613	27	66840.9	27	161	161	0.000147556	0.5073	4012612
ENST00000345016,O14617	2015	Unique	1153	29	130058	29	114	114	5.55479e-05	0.3912	2765407
ENST00000262418,P02730	2016	Unique	911	26	101709	26	227	227	0.000139991	0.3688	5406280
ENST00000315758,P40926	2017	Unique	338	25	35462.7	25	859	859	0.0014278	0.6509	19323995
ENST00000370508,P17174	2018	Unique	413	24	46200.5	24	348	348	0.000473392	0.6441	8037228
ENST00000372393,ENST00000352480,P00966	2019	Unique	412	22	46483	22	74	74	0.000100908	0.6238	1399443
ENST00000374640,ENST00000374637,ENST00000374639,P02747	202	Unique	245	4	25739.1	4	11	11	2.52243e-05	0.2122	226250
ENST00000272167,ENST00000366837,ENST00000614058,P07099	2020	Unique	455	23	52897	23	157	157	0.000193856	0.5714	3390891
ENST00000303991,Q7Z2K8	2021	Unique	1008	24	102318	24	57	57	3.17692e-05	0.3145	1328404
ENST00000234677,P49591	2022	Unique	514	23	58722	23	98	98	0.000107116	0.4864	2478809
ENST00000370597,Q9NQ79	2023	Unique	661	22	71357.8	22	141	141	0.000119842	0.4826	3752117
ENST00000221980,Q9UMF0	2024	Unique	924	24	97037.7	24	120	120	7.29627e-05	0.342	2676191
O15061	2025	Unique	1565	31	172645	31	53	53	1.90263e-05	0.2179	1096657
ENST00000540565,ENST00000537853,ENST00000541592,ENST00000358064,ENST00000537096,P62805	2026	Unique	103	17	11342.4	17	472	472	0.00257452	0.6019	10448913
ENST00000378466,ENST00000615291,Q9NVE7	2027	Unique	773	24	85919	24	72	72	5.23293e-05	0.392	1512603
ENST00000296741,Q6UWR7	2028	Unique	440	20	50190.4	20	243	243	0.000310274	0.4341	5791714
ENST00000360240,P27816	2029	Unique	1152	26	120912	26	46	46	2.24335e-05	0.2682	878158
ENST00000284273,Q8TF42	203	Unique	649	5	72631.4	5	5	5	4.3283e-06	0.1079	99802
ENST00000308511,ENST00000389279,Q8N163	2030	Unique	923	20	102820	20	70	70	4.26077e-05	0.3478	1600371
ENST00000252512,Q9UIA9	2031	Unique	1087	22	123810	22	76	76	3.92804e-05	0.2511	1696775
ENST00000266041,Q14624	2032	Unique	930	20	103275	20	65	65	3.92665e-05	0.314	1468839
ENST00000358415,P19823	2033	Unique	946	22	106379	22	82	82	4.86984e-05	0.3097	1777729
ENST00000512805,P63244	2034	Unique	317	16	35036.5	16	124	124	0.000219763	0.6845	2442685
ENST00000548058,Q9H6R3	2035	Unique	686	21	74712.5	21	48	48	3.93105e-05	0.3921	1121334
ENST00000442011,Q15582	2036	Unique	683	22	74616	22	109	109	8.96597e-05	0.4231	2427163
ENST00000250111,P14415	2037	Unique	290	17	33327.4	17	223	223	0.000432015	0.4	4886787
ENST00000376957,P19623	2038	Unique	302	15	33784.7	15	70	70	0.000130222	0.6887	1471816
ENST00000368801,Q86YZ3	2039	Unique	2850	22	282210	22	94	94	1.853e-05	0.1825	2468895
ENST00000446961,ENST00000373224,ENST00000355790,Q8TCA0	204	Unique	184	4	20477.9	4	6	6	1.832e-05	0.3207	101072
ENST00000646673,ENST00000646869,Q9Y3Z3	2040	Unique	626	19	72136.8	19	49	49	4.39758e-05	0.3626	1002447
P62333	2041	Unique	389	15	44127.1	15	49	49	7.07682e-05	0.4859	1008163
ENST00000410096,ENST00000411762,ENST00000420317,Q8TAM6	2042	Unique	284	17	32744.8	17	42	42	8.3085e-05	0.5915	848683
ENST00000302278,ENST00000423113,P05556	2043	Unique	798	15	88339	15	89	89	6.26583e-05	0.2619	2082567
ENST00000264908,P12429	2044	Unique	323	14	36334.6	14	44	44	7.65318e-05	0.4211	821476
ENST00000369301,Q8NBF2	2045	Unique	726	16	79375.4	16	37	37	2.86323e-05	0.3898	794458
ENST00000330899,P31689	2046	Unique	397	15	44821.4	15	49	49	6.93421e-05	0.4181	1126055
P41252	2047	Unique	1262	19	144388	19	34	34	1.5136e-05	0.2036	815644
ENST00000455687,ENST00000629380,Q96PV0	2048	Unique	1343	17	148173	17	34	34	1.42231e-05	0.1817	864023
ENST00000373365,Q04760	2049	Unique	184	12	20746.2	12	83	83	0.000253426	0.663	1758484
ENST00000300456,Q6P1M0	205	Unique	643	6	72000.1	6	8	8	6.9899e-06	0.1042	185249
ENST00000524413,ENST00000376356,Q8IYQ7	2050	Unique	743	15	82999.1	15	45	45	3.40264e-05	0.2759	1006461
ENST00000534980,ENST00000620157,ENST00000526070,P26196	2051	Unique	483	14	54364.3	14	33	33	3.83847e-05	0.3499	617094
P07737	2052	Unique	140	13	15026.5	13	153	153	0.000613981	0.7214	3519136
ENST00000376227,O60826	2053	Unique	627	15	70694.2	15	37	37	3.31532e-05	0.3301	939852
ENST00000319622,ENST00000561609,ENST00000565154,ENST00000565184,ENST00000568459,ENST00000568883,P14618-2	2054	Unique	22	1	2284	1	75	75	0.00191527	1	2246276
ENST00000014930,Q9NRV9	2055	Unique	189	10	21065.5	10	42	42	0.000124847	0.7037	955242
Q6NUK1	2056	Unique	477	13	53302.3	13	25	25	2.94451e-05	0.3522	417471
ENST00000340934,Q5VW32	2057	Unique	411	12	46428.6	12	31	31	4.23752e-05	0.4696	589506
ENST00000590954,ENST00000217515,O43396	2058	Unique	289	11	32212.7	11	87	87	0.000169127	0.5467	1883049
ENST00000373627,Q9NZJ7	2059	Unique	389	13	41499.3	13	43	43	6.21027e-05	0.3907	974157
ENST00000227667,P02656	206	Unique	99	3	10827.5	3	17	17	9.64729e-05	0.2727	422205
ENST00000649689,Q6PI48	2060	Unique	645	14	73498.1	14	43	43	3.74542e-05	0.2868	971255
ENST00000265729,P30626	2061	Unique	198	11	21644.3	11	53	53	0.000150384	0.4899	1077212
ENST00000340736,ENST00000672190,O94910	2062	Unique	1474	15	162596	15	37	37	1.41025e-05	0.1391	780730
ENST00000369975,ENST00000672093,Q9UM54-6	2063	Unique	17	1	1810.9	1	3	3	9.91435e-05	1	63652
ENST00000659194,ENST00000660292	2064	Unique	19	1	2238.2	1	4	4	0.000118276	1	90529
ENST00000375784,ENST00000616760,ENST00000375779,ENST00000395892,ENST00000375780,ENST00000400052,ENST00000383404,ENST00000614982,ENST00000383405,ENST00000400058,ENST00000422167,ENST00000438708,ENST00000415179,ENST00000621055,ENST00000431921,ENST00000423055,ENST00000435242,ENST00000442045,ENST00000418285,ENST00000618288,ENST00000423143,ENST00000438750,ENST00000451546,ENST00000425464,ENST00000622613…	2065	Unique	241	11	26887.7	11	51	51	0.00011889	0.6141	1041107
ENST00000373302,ENST00000650920,ENST00000637521,P61764-2	2066	Unique	15	1	1675.9	1	7	7	0.000262179	1	233542
ENST00000328568,ENST00000547588	2067	Unique	22	1	1952	1	1	1	2.5537e-05	1	34399
ENST00000437633,Q8N1I0	2068	Unique	1966	14	225045	14	25	25	7.14411e-06	0.116	540713
ENST00000361076,ENST00000375964,ENST00000425649,ENST00000444402,ENST00000449450,ENST00000451932,ENST00000454478,P46379	2069	Unique	1132	11	119316	11	24	24	1.19112e-05	0.1617	587623
ENST00000333676,P52815	207	Unique	198	4	21316.6	4	10	10	2.83744e-05	0.3333	222624
ENST00000586538,ENST00000635153	2070	Unique	18	1	2004.9	1	6	6	0.000187271	1	164036
ENST00000333732,ENST00000546568,ENST00000547446,ENST00000549025,ENST00000549493,ENST00000550693,ENST00000550778,Q7Z6G8-10,Q7Z6G8-2,Q7Z6G8-3,Q7Z6G8-5,Q7Z6G8-8	2071	Unique	16	1	1746.9	1	1	1	3.51133e-05	1	26958
ENST00000493789,ENST00000521913	2072	Unique	11	1	1190.6	1	3	3	0.000153222	1	61389
ENST00000372187,ENST00000615554,ENST00000372181,ENST00000372188,ENST00000606162,Q9BRX8	2073	Unique	229	11	25729.4	11	34	34	8.34133e-05	0.4061	751578
ENST00000279394,Q9UL54-2	2074	Unique	13	1	1530.7	1	2	2	8.64328e-05	1	43400
ENST00000313485,ENST00000414263,ENST00000581855,ENST00000581989,ENST00000395807,ENST00000581955,ENST00000584936	2075	Unique	17	1	1794	1	2	2	6.60956e-05	1	39114
ENST00000389231,P45974-2	2076	Unique	23	1	2546.2	1	2	2	4.88533e-05	1	31060
ENST00000354250,ENST00000460259,ENST00000460740,P56181-2	2077	Unique	13	1	1248.6	1	2	2	8.64328e-05	1	38634
ENST00000317516,ENST00000334895,ENST00000404484,ENST00000558910,ENST00000559281,P09493-2,P09493-5	2078	Unique	12	1	1256.6	1	5	5	0.000234089	1	136005
ENST00000289893,ENST00000361689,ENST00000564288,ENST00000567887,ENST00000671089,Q9UPN3-2,Q9UPN3-3,Q9UPN3-5	2079	Unique	12	1	1223.7	1	2	2	9.36355e-05	1	37351
ENST00000522858,ENST00000351797,ENST00000520667,Q9NRY5	208	Unique	505	6	55416.2	6	8	8	8.90001e-06	0.1584	166292
ENST00000455140,Q9UBC2-2	2080	Unique	23	1	2443.1	1	1	1	2.44266e-05	1	24010
ENST00000634267	2081	Unique	14	1	1272.7	1	1	1	4.01295e-05	1	21026
ENST00000332231,ENST00000524559,ENST00000526401,ENST00000526753,ENST00000529427,ENST00000529818,ENST00000534485,ENST00000530801,ENST00000531497,ENST00000529858,ENST00000525891,ENST00000527024,ENST00000625319,ENST00000626884,ENST00000626063,ENST00000630212,ENST00000627737,ENST00000626578,ENST00000628115,ENST00000628226,ENST00000627507,ENST00000628071,ENST00000629923,ENST00000628187,O94973-2,O94973…	2082	Unique	14	1	1578.8	1	9	9	0.000361165	1	145959
ENST00000440400,ENST00000489451,ENST00000635153,ENST00000635719	2083	Unique	11	1	1239.5	1	1	1	5.10739e-05	1	20502
ENST00000264613,ENST00000462336,ENST00000463556,ENST00000489736,ENST00000460674,ENST00000490639,ENST00000494544	2084	Unique	10	1	1169.5	1	1	1	5.61813e-05	1	17845
ENST00000361150,ENST00000361510,ENST00000361715,ENST00000361908,O60313-10,O60313-2,O60313-9	2085	Unique	13	1	1383.6	1	2	2	8.64328e-05	1	30933
ENST00000622179,P78324-2	2086	Unique	22	1	2472.2	1	2	2	5.10739e-05	1	29877
ENST00000393565,ENST00000471767,Q16643-3	2087	Unique	18	1	1647.7	1	1	1	3.12118e-05	1	12614
ENST00000493789,ENST00000521913	2088	Unique	11	1	1026.5	1	15	15	0.000766109	1	270549
ENST00000405315,ENST00000407032,Q02818	2089	Unique	461	11	53828.3	11	22	22	2.6811e-05	0.3102	529938
ENST00000377122,O76041	209	Unique	1014	8	116362	8	16	16	8.8649e-06	0.0483	305161
ENST00000382368,Q96ME1-4	2090	Unique	14	1	1619.9	1	1	1	4.01295e-05	1	16421
ENST00000340729,ENST00000538039,ENST00000642187,ENST00000642288,Q9H078-2,Q9H078-3,Q9H078-5	2091	Unique	13	1	1475.8	1	1	1	4.32164e-05	1	19092
ENST00000290101,ENST00000374757,ENST00000374763,ENST00000482984,ENST00000464457,ENST00000542643,ENST00000611549,ENST00000447293,P47736-2	2092	Unique	11	1	1020.6	1	1	1	5.10739e-05	1	17700
ENST00000477853,Q8N766	2093	Unique	993	16	111671	16	30	30	1.69732e-05	0.1621	603484
ENST00000488329,ENST00000360416,P35580-3,P35580-4	2094	Unique	17	1	1856.9	1	2	2	6.60956e-05	1	28425
ENST00000493789,ENST00000521913	2095	Unique	10	1	1010.5	1	1	1	5.61813e-05	1	14561
ENST00000367649,Q9UJF2-2	2096	Unique	16	1	1839.8	1	1	1	3.51133e-05	1	15587
ENST00000378424,ENST00000378425,ENST00000378427,ENST00000419916,ENST00000444521,ENST00000476686,ENST00000477045,ENST00000481683,ENST00000484099,ENST00000498083,ENST00000537325,ENST00000616280,ENST00000617400,ENST00000626354,ENST00000627654,ENST00000628389,ENST00000629512,ENST00000629558,ENST00000629660,ENST00000630249,ENST00000630439	2097	Unique	16	1	1553.8	1	3	3	0.00010534	1	45433
ENST00000374616,ENST00000464516,ENST00000476660,ENST00000478691,ENST00000635150,ENST00000641107,ENST00000641231,O43390-2,O43390-4	2098	Unique	20	1	2193.1	1	1	1	2.80906e-05	1	19840
ENST00000641890,ENST00000420285,ENST00000420659,ENST00000641712,ENST00000425352	2099	Unique	13	1	1510.6	1	1	1	4.32164e-05	1	16946
ENST00000221419,ENST00000634753,P14866	21	Unique	589	25	64074.4	25	155	155	0.000147846	0.528	3790300
Q9H1Z4	210	Unique	485	7	53644.2	7	11	11	1.27421e-05	0.1856	226991
ENST00000563136	2100	Unique	18	1	1539.8	1	3	3	9.36355e-05	1	40745
ENST00000415766	2101	Unique	14	1	1336.7	1	1	1	4.01295e-05	1	12718
ENST00000378292,ENST00000647435,P07951-2,P07951-3	2102	Unique	7	1	787.4	1	3	3	0.000240777	1	41162
ENST00000653321	2103	Unique	7	1	836.4	1	1	1	8.0259e-05	1	15432
ENST00000518224,ENST00000633585	2105	Unique	11	1	1279.7	1	1	1	5.10739e-05	1	12982
ENST00000523614	2106	Unique	9	1	956.5	1	3	3	0.000187271	1	47279
ENST00000523176	2107	Unique	7	1	712.4	1	3	3	0.000240777	1	42900
ENST00000500823	2109	Unique	8	1	796.4	1	2	2	0.000140453	1	28824
ENST00000524871,ENST00000528682,O94779	211	Unique	1100	6	120593	6	10	10	5.10739e-06	0.0691	184385
ENST00000618245,ENST00000634614,ENST00000428520,ENST00000670352,ENST00000668056,ENST00000613357	2110	Unique	8	1	854.5	1	3	3	0.00021068	1	36170
ENST00000656648,ENST00000664355,ENST00000430756	2111	Unique	7	1	817.4	1	1	1	8.0259e-05	1	13274
ENST00000658302	2112	Unique	8	1	850.5	1	97	97	0.00681198	1	1247414
ENST00000253320,ENST00000445715	2113	Unique	7	1	826.4	1	3	3	0.000240777	1	37242
ENST00000647643	2114	Unique	8	1	893.5	1	2	2	0.000140453	1	22017
ENST00000311067	2115	Unique	8	1	811.5	1	1	1	7.02266e-05	1	10986
ENST00000372038,ENST00000646215	2116	Unique	15	1	1598.8	1	1	1	3.74542e-05	1	4032
P21964	2117	Unique	271	11	29999.6	11	69	69	0.000143045	0.4613	1472453
ENST00000413508	2118	Unique	8	1	869.4	1	1	1	7.02266e-05	1	8268
ENST00000328459,Q86TV6	2119	Unique	843	17	94101.8	17	30	30	1.99933e-05	0.1851	554194
ENST00000368737,P80511	212	Unique	92	2	10550.5	2	7	7	4.27466e-05	0.2826	230530
ENST00000453612,ENST00000265523,ENST00000402924,P53004	2120	Unique	296	10	33389.3	10	29	29	5.50425e-05	0.4831	614208
ENST00000252711,O95299	2121	Unique	355	11	40706.9	11	44	44	6.96332e-05	0.3155	1174386
ENST00000301608,Q15067	2122	Unique	660	13	74358.2	13	24	24	2.04296e-05	0.3136	515033
P00488	2123	Unique	732	13	83196.6	13	34	34	2.60951e-05	0.235	678194
ENST00000281182,Q9UKU7	2124	Unique	415	12	45022.5	12	20	20	2.70753e-05	0.3494	347568
ENST00000351266,ENST00000417345,ENST00000378980,P26992	2125	Unique	372	9	40589.5	9	83	83	0.000125351	0.3683	2654004
ENST00000326195,Q8NE71	2126	Unique	845	16	95848.5	16	25	25	1.66217e-05	0.2391	457646
ENST00000397292,Q9Y263	2127	Unique	795	13	87083.3	13	19	19	1.3427e-05	0.2101	381245
ENST00000216774,ENST00000556994,P61011	2128	Unique	504	10	55650.3	10	21	21	2.34089e-05	0.2917	463987
ENST00000313860,Q9UPQ0	2129	Unique	1083	12	121774	12	22	22	1.14126e-05	0.1524	414997
Q92879	213	Unique	486	4	52011.9	4	5	5	5.77997e-06	0.1152	123601
ENST00000531967,Q9NTX5	2130	Unique	307	10	33658.5	10	22	22	4.02602e-05	0.3779	439066
ENST00000318388,ENST00000579126,P19404	2131	Unique	249	10	27356	10	51	51	0.00011507	0.4096	1273984
ENST00000330106,Q8N111	2132	Unique	149	9	14926.8	9	89	89	0.00033558	0.5973	2121477
ENST00000449291,ENST00000621955,Q6XQN6	2133	Unique	538	12	57524	12	20	20	2.08852e-05	0.2305	455703
ENST00000367833,O75663	2134	Unique	272	10	31405.7	10	30	30	6.19647e-05	0.4081	754999
ENST00000366667,P01019	2135	Unique	485	9	53102.5	9	43	43	4.98102e-05	0.2495	1077864
O00303	2136	Unique	357	9	37522.1	9	14	14	2.20319e-05	0.3165	301864
ENST00000411641,P02765	2137	Unique	367	9	39297.7	9	83	83	0.000127059	0.4441	1827522
P53990	2138	Unique	364	10	39707.4	10	27	27	4.16729e-05	0.3297	578140
ENST00000672715,ENST00000672308,P54819	2139	Unique	239	9	26442.8	9	30	30	7.05204e-05	0.5523	723051
ENST00000541412,ENST00000229563,ENST00000643226,Q9P0S9	214	Unique	112	1	11539	1	10	10	5.01619e-05	0.2589	251710
P52943	2140	Unique	208	6	22460	6	40	40	0.000108041	0.625	872243
ENST00000250894,Q9UPT6	2141	Unique	1336	13	147347	13	22	22	9.25141e-06	0.1437	516945
ENST00000331134,Q8TAT6	2142	Unique	608	10	68058.9	10	57	57	5.267e-05	0.2516	1567281
ENST00000378344,Q5T0D9	2143	Unique	272	8	30174.7	8	21	21	4.33753e-05	0.4669	528484
ENST00000259457,Q99436	2144	Unique	277	8	29928.2	8	20	20	4.05641e-05	0.4043	577475
ENST00000216455,P25788	2145	Unique	255	9	28397.1	9	27	27	5.94861e-05	0.2745	586100
ENST00000425675,Q96AB3	2146	Unique	205	6	22304.8	6	34	34	9.31787e-05	0.6488	991723
ENST00000299166,O95169	2147	Unique	186	9	21733.4	9	28	28	8.4574e-05	0.4086	572335
ENST00000371418,O95970	2148	Unique	557	9	63759.5	9	15	15	1.51296e-05	0.1957	333074
ENST00000373699,Q9Y3C6	2149	Unique	166	7	18207.1	7	18	18	6.09195e-05	0.5241	370186
P80188	215	Unique	198	4	22555.7	4	10	10	2.83744e-05	0.2677	190532
ENST00000659739,ENST00000471357	2150	Unique	9	1	956.6	1	1	1	6.24237e-05	0.7778	16626
ENST00000258873,Q96GR2	2151	Unique	724	11	81219.9	11	19	19	1.47437e-05	0.1975	400638
ENST00000549920,Q07020	2152	Unique	188	7	21603.1	7	40	40	0.000119535	0.4202	886975
ENST00000211372,ENST00000434122,ENST00000439602,ENST00000454021,ENST00000457341,P62269	2153	Unique	152	7	17689.8	7	23	23	8.50112e-05	0.3684	475331
ENST00000414921,ENST00000427848,ENST00000291900,Q7Z7L7	2154	Unique	766	11	88094.7	11	21	21	1.54022e-05	0.1749	391482
ENST00000441205	2155	Unique	8	1	1018.5	1	1	1	7.02266e-05	0.75	14098
ENST00000527958,P68402	2156	Unique	229	8	25535.1	8	60	60	0.0001472	0.5328	1653636
ENST00000506224,ENST00000296658,Q96DG6	2157	Unique	245	8	28012.2	8	19	19	4.35692e-05	0.3469	420754
ENST00000345264,ENST00000377921,Q15404	2158	Unique	277	8	31502.7	8	23	23	4.66487e-05	0.3971	469203
ENST00000261263,Q9UL25	2159	Unique	225	8	24314.2	8	21	21	5.24359e-05	0.3156	549845
ENST00000456318,ENST00000455712,P52434	216	Unique	150	3	17114.4	3	6	6	2.24725e-05	0.36	113870
ENST00000404933,P52788	2160	Unique	366	8	41223.8	8	15	15	2.30251e-05	0.347	373094
ENST00000590247,O14737	2161	Unique	125	6	14258.3	6	17	17	7.64066e-05	0.416	335755
ENST00000230048,Q9NPJ3	2162	Unique	140	5	14932.8	5	29	29	0.000116376	0.6214	670064
ENST00000317204,Q9H0E2	2163	Unique	274	8	30244.2	8	34	34	6.9714e-05	0.292	789432
ENST00000342560,Q96MZ0	2164	Unique	367	8	41928.5	8	27	27	4.13323e-05	0.3406	611346
ENST00000407193,ENST00000312037,ENST00000401695,ENST00000521466,P62263	2165	Unique	151	8	16244.5	8	29	29	0.000107898	0.3775	696966
ENST00000286827,Q13009	2166	Unique	1591	9	177380	9	11	11	3.88431e-06	0.0691	232072
O75340	2167	Unique	191	6	21836.8	6	52	52	0.000152954	0.445	1197927
ENST00000328457,ENST00000377801,Q63HM9	2168	Unique	321	7	36271.4	7	20	20	3.50039e-05	0.2991	419432
ENST00000371224,P54886	2169	Unique	795	8	87229.5	8	16	16	1.13069e-05	0.1484	377050
ENST00000331565,Q9H1V8	217	Unique	727	6	80930.3	6	11	11	8.50061e-06	0.0922	220502
ENST00000290541,P28070	2170	Unique	264	6	29167.5	6	20	20	4.25616e-05	0.3636	473856
ENST00000520217,ENST00000518798,ENST00000336138,Q8WUY1	2171	Unique	208	5	23831.9	5	10	10	2.70102e-05	0.2837	257831
ENST00000234454,P35270	2172	Unique	261	7	28012.8	7	20	20	4.30508e-05	0.3793	567303
ENST00000332180,Q2M389	2173	Unique	1173	9	136298	9	22	22	1.0537e-05	0.1125	390931
ENST00000542539,ENST00000420616,ENST00000455147,ENST00000672694,ENST00000671993,ENST00000671945,P50542	2174	Unique	639	9	70802.6	9	21	21	1.84633e-05	0.2097	388467
ENST00000254799,Q12849	2175	Unique	480	8	53074.6	8	14	14	1.63862e-05	0.2438	299776
ENST00000467681,ENST00000481508,ENST00000498107,ENST00000465582,ENST00000612337,ENST00000265304,ENST00000473783,ENST00000484178,Q04837	2176	Unique	148	5	17231	5	21	21	7.97167e-05	0.4392	510642
ENST00000526054,ENST00000292510,Q9UK41	2177	Unique	221	8	25390.6	8	11	11	2.79635e-05	0.3303	198284
ENST00000369755,Q9H2G2	2178	Unique	1235	10	142589	10	15	15	6.82364e-06	0.115	278433
O14773	2179	Unique	563	8	61191.6	8	36	36	3.59241e-05	0.2345	839892
ENST00000598411,P08294	218	Unique	240	4	25816.7	4	10	10	2.34089e-05	0.2	263826
ENST00000367963,Q6UVY6	2180	Unique	613	7	69589.7	7	24	24	2.19959e-05	0.186	496555
ENST00000327858,P23142	2181	Unique	703	8	77144.3	8	20	20	1.59833e-05	0.1522	463241
Q3ZCQ8	2182	Unique	353	6	39603.5	6	10	10	1.59154e-05	0.2096	237088
ENST00000371872,ENST00000439388,Q9UL12	2183	Unique	918	8	100954	8	12	12	7.34396e-06	0.1351	259805
ENST00000256637,Q99523	2184	Unique	831	9	91991.5	9	32	32	2.16342e-05	0.1059	703605
ENST00000300051,Q86WU2	2185	Unique	507	5	54817.7	5	12	12	1.32973e-05	0.2367	339180
ENST00000337392,O96005	2186	Unique	669	8	76030.5	8	24	24	2.01547e-05	0.2033	477329
ENST00000379672,Q17R89	2187	Unique	818	8	89172.3	8	16	16	1.0989e-05	0.1112	358501
ENST00000377213,ENST00000377223,Q8WZA0	2188	Unique	190	5	21463.1	5	13	13	3.84398e-05	0.4211	272109
Q08722	2189	Unique	323	6	35172.7	6	35	35	6.08776e-05	0.1053	697968
ENST00000310137,Q96PK6	219	Unique	669	6	69430.9	6	14	14	1.17569e-05	0.1241	273809
ENST00000353617,ENST00000451320,P53367	2190	Unique	373	4	41694.6	4	4	4	6.0248e-06	0.1662	133833
ENST00000371756,Q9BSL1	2191	Unique	405	5	45292	5	10	10	1.38719e-05	0.1457	287121
ENST00000645818,Q9UQ90	2192	Unique	795	7	88160.9	7	8	8	5.65346e-06	0.1497	185295
ENST00000247194,Q96EM0	2193	Unique	354	6	38095.3	6	13	13	2.06315e-05	0.3023	298502
ENST00000262483,Q9BZ71	2194	Unique	974	7	106696	7	13	13	7.49853e-06	0.1253	288556
ENST00000300086,Q9NYB0	2195	Unique	399	6	44214.8	6	10	10	1.40805e-05	0.2832	235518
ENST00000409906,Q15370	2196	Unique	118	4	13106.5	4	15	15	7.14169e-05	0.4153	300666
ENST00000495955,Q14C86	2197	Unique	1478	11	164858	11	15	15	5.70175e-06	0.065	217874
ENST00000301242,Q96A00	2198	Unique	147	4	16664.8	4	15	15	5.73278e-05	0.4014	318697
ENST00000651500,ENST00000409020,ENST00000454952,ENST00000409357,Q9GZT8	2199	Unique	377	6	41923.5	6	10	10	1.49022e-05	0.2175	197410
ENST00000371037,Q9BQI5	22	Unique	828	27	89035.5	27	81	81	5.496e-05	0.5121	1822203
ENST00000287600,O43924	220	Unique	150	3	17390.8	3	5	5	1.87271e-05	0.2867	123938
ENST00000565420,ENST00000322989,ENST00000572008,ENST00000563390,P62244	2200	Unique	130	4	14812	4	20	20	8.64328e-05	0.2923	475836
ENST00000343307,Q6Y288	2201	Unique	498	5	56510	5	11	11	1.24095e-05	0.1827	329741
ENST00000396954,O96007	2202	Unique	188	5	20912.7	5	6	6	1.79302e-05	0.3351	100254
ENST00000281924,Q8TC26	2203	Unique	289	5	31430.7	5	18	18	3.49918e-05	0.2076	431937
ENST00000396197,Q8IX04	2204	Unique	471	6	52213	6	7	7	8.34966e-06	0.1868	127035
ENST00000550887,ENST00000396700,ENST00000546511,ENST00000323944,ENST00000419632,Q8NFX7	2205	Unique	210	5	23520.9	5	12	12	3.21036e-05	0.2857	281038
P16278	2206	Unique	677	6	76008.6	6	7	7	5.809e-06	0.1433	175875
ENST00000222792,P52757	2207	Unique	468	6	53871.3	6	12	12	1.44055e-05	0.2094	294547
ENST00000614475,ENST00000293760,Q8NC56	2208	Unique	503	6	56921.5	6	12	12	1.34031e-05	0.1352	198911
ENST00000596046,ENST00000196551,ENST00000596314,P46782	2209	Unique	204	7	22844	7	37	37	0.000101897	0.3235	706774
ENST00000534000,Q16890	221	Unique	204	4	22417.1	4	6	6	1.65239e-05	0.25	139505
ENST00000258080,O43464	2210	Unique	458	5	48792.9	5	13	13	1.59467e-05	0.19	279771
ENST00000368305,Q9Y2Q5	2211	Unique	125	4	13480.8	4	12	12	5.3934e-05	0.472	174920
ENST00000569600,ENST00000563853,ENST00000219139,Q9BSU1	2212	Unique	422	6	47475.9	6	14	14	1.86383e-05	0.2133	323532
ENST00000215793,Q15459	2213	Unique	793	9	88812.5	9	17	17	1.20439e-05	0.1148	276834
ENST00000374232,Q5VWJ9	2214	Unique	437	5	49627.2	5	11	11	1.41417e-05	0.1373	253166
ENST00000332598,Q9BVK6	2215	Unique	235	5	27242.2	5	5	5	1.19535e-05	0.2596	102081
ENST00000453386,P62995	2216	Unique	288	5	33627.5	5	10	10	1.95074e-05	0.1944	172960
ENST00000579076,ENST00000284116,Q8N9F7	2217	Unique	314	5	36126	5	8	8	1.43137e-05	0.1943	156982
ENST00000371733,P42566	2218	Unique	896	8	98576.8	8	13	13	8.1513e-06	0.1172	232611
ENST00000215570,Q9Y5L4	2219	Unique	95	3	10475	3	6	6	3.54829e-05	0.4316	167289
ENST00000323303,Q9Y3A3	222	Unique	225	4	25997.6	4	9	9	2.24725e-05	0.2578	206778
ENST00000305510,Q8NE01	2220	Unique	707	7	76054	7	10	10	7.94643e-06	0.1372	159723
ENST00000254508,Q8TEM1	2221	Unique	1887	6	204965	6	8	8	2.38182e-06	0.0572	186344
ENST00000320585,ENST00000646618,Q9UHD1	2222	Unique	332	5	37447.6	5	6	6	1.01532e-05	0.2711	119550
ENST00000261813,O60925	2223	Unique	122	2	14183.5	2	4	4	1.84201e-05	0.2541	138087
ENST00000611870,Q9C0A0	2224	Unique	1308	6	145164	6	8	8	3.43616e-06	0.0604	162236
ENST00000588030,ENST00000320936,ENST00000585630,ENST00000588090,Q14011	2225	Unique	172	4	18618.7	4	34	34	0.000111056	0.3488	768019
ENST00000374514,O95372	2226	Unique	231	4	24702.7	4	19	19	4.62097e-05	0.2987	552731
ENST00000215567,Q9NZ01	2227	Unique	308	5	35992.8	5	15	15	2.7361e-05	0.1623	349995
ENST00000534749,O00562	2228	Unique	1244	6	134745	6	10	10	4.51618e-06	0.0989	202561
ENST00000480089,ENST00000348227,Q9H977	2229	Unique	334	5	35849.9	5	10	10	1.68207e-05	0.2665	215957
ENST00000309922,Q7L0Y3	223	Unique	403	4	47298.6	4	6	6	8.36446e-06	0.1663	146991
ENST00000356189,Q8N6N7	2230	Unique	88	3	9766.1	3	5	5	3.19212e-05	0.3864	117829
ENST00000394391,Q6FI81	2231	Unique	312	7	33543.1	7	10	10	1.80068e-05	0.2276	202026
ENST00000378842,P07902	2232	Unique	379	6	43317.6	6	11	11	1.63059e-05	0.2586	196889
ENST00000251968,Q99816	2233	Unique	390	7	43898.4	7	15	15	2.16082e-05	0.2026	315922
ENST00000225430,P84098	2234	Unique	196	5	23433.2	5	10	10	2.86639e-05	0.199	190873
ENST00000429586,Q9NUQ8	2235	Unique	709	5	79677.1	5	9	9	7.13162e-06	0.1199	229277
ENST00000230792,Q9BQG2	2236	Unique	462	6	52024.7	6	14	14	1.70246e-05	0.2229	249087
ENST00000272793,Q6ZT12	2237	Unique	1888	7	212278	7	10	10	2.9757e-06	0.0482	209549
ENST00000064724,O75508	2238	Unique	207	4	21960.4	4	16	16	4.34252e-05	0.1498	324142
ENST00000330029,Q9UDW1	2239	Unique	63	2	7285.8	2	16	16	0.000142683	0.381	294865
ENST00000296135,Q9NQ48	224	Unique	299	4	34553.1	4	8	8	1.50318e-05	0.1672	176951
ENST00000321030,ENST00000610903,ENST00000613693,ENST00000616732,ENST00000618937,ENST00000619439,ENST00000619956,ENST00000620142,ENST00000620861,ENST00000622300,Q8WWY3	2240	Unique	499	6	55403.4	6	6	6	6.75527e-06	0.1483	103007
ENST00000376935,ENST00000416247,P0DJ93	2241	Unique	91	1	10326.3	1	1	1	6.17377e-06	0.3297	27673
ENST00000376059,ENST00000383474,ENST00000413349,ENST00000414149,ENST00000425748,ENST00000440907,P55008	2242	Unique	147	4	16674.6	4	17	17	6.49716e-05	0.2925	388349
ENST00000642201,ENST00000647194,ENST00000642820,ENST00000642639,ENST00000645592,ENST00000642767,ENST00000646060,ENST00000645054,ENST00000646924,ENST00000645974,ENST00000287766,ENST00000643498,ENST00000646702,ENST00000642515,ENST00000646570,ENST00000643396,ENST00000642735,P30531	2243	Unique	599	4	67011.1	4	41	41	3.84546e-05	0.1219	925188
ENST00000414423,Q9H7D7	2244	Unique	661	6	72060.6	6	9	9	7.6495e-06	0.1225	199539
ENST00000254816,Q96LD4	2245	Unique	638	8	69469.9	8	11	11	9.68643e-06	0.1348	190289
ENST00000370631,Q9BTU6	2246	Unique	479	5	53970.6	5	5	5	5.86444e-06	0.1461	92734
ENST00000316788,Q92572	2247	Unique	193	4	21700.1	4	13	13	3.78423e-05	0.2435	218539
ENST00000280557,O43583	2248	Unique	198	2	22060.1	2	5	5	1.41872e-05	0.0859	168653
ENST00000245925,O95834	2249	Unique	649	7	70616.1	7	13	13	1.12536e-05	0.1109	280609
ENST00000283131,O60264	225	Unique	1052	9	121810	9	13	13	6.94256e-06	0.0875	157781
Q92522	2250	Unique	213	4	22455.5	4	8	8	2.1101e-05	0.23	214651
A6NHX0,ENST00000616305	2251	Unique	329	4	36015.5	4	13	13	2.21993e-05	0.2492	310905
ENST00000370898,O14772	2252	Unique	607	7	67947.6	7	15	15	1.38834e-05	0.1219	241592
ENST00000606117,Q9NXA8	2253	Unique	310	4	33841.1	4	26	26	4.71198e-05	0.2	625838
ENST00000627578,ENST00000627383,ENST00000628443,ENST00000420362,ENST00000394155,ENST00000434885,ENST00000458357,ENST00000651089,Q13642	2254	Unique	323	7	36220.6	7	40	40	6.95744e-05	0.1517	825682
Q9Y653	2255	Unique	693	6	77670.1	6	15	15	1.21605e-05	0.075	394271
ENST00000322213,Q14683	2256	Unique	1233	8	143126	8	9	9	4.10082e-06	0.0438	136033
ENST00000524872,ENST00000317995,P35219	2257	Unique	290	4	32934.5	4	7	7	1.3561e-05	0.2276	192609
ENST00000323443,ENST00000397130,ENST00000563454,ENST00000570160,Q8N9N7	2258	Unique	239	4	26719.3	4	5	5	1.17534e-05	0.251	89211
Q8NFJ9	2259	Unique	593	5	65024.2	5	11	11	1.04215e-05	0.1417	236980
ENST00000449692,Q9H3H3	226	Unique	292	4	31392.7	4	5	5	9.62008e-06	0.1438	115939
ENST00000561424,ENST00000559916,ENST00000631573,P61769	2260	Unique	119	2	13687.9	2	18	18	8.49801e-05	0.2689	397794
ENST00000392283,Q9H2H8	2261	Unique	161	3	18124.9	3	3	3	1.04686e-05	0.205	73608
ENST00000264065,Q8IXB1	2262	Unique	793	6	91003.3	6	23	23	1.62947e-05	0.0921	311489
Q9HAR2	2263	Unique	1447	8	161692	8	10	10	3.8826e-06	0.0553	160310
ENST00000287156,O14933	2264	Unique	153	4	17739.2	4	6	6	2.20319e-05	0.3399	113075
P14406	2265	Unique	83	2	9372.1	2	19	19	0.000128608	0.2771	426131
ENST00000285873,Q8TEQ6	2266	Unique	1508	5	168465	5	8	8	2.98044e-06	0.055	141451
P28065	2267	Unique	219	5	23231.5	5	6	6	1.53921e-05	0.21	81838
ENST00000252595,Q6PCB7	2268	Unique	646	5	71044.8	5	10	10	8.69679e-06	0.1331	240953
ENST00000578516,ENST00000581045,ENST00000580315,ENST00000335793,ENST00000579611,Q9H3Q1	2269	Unique	356	4	37938.6	4	14	14	2.20938e-05	0.2107	249876
ENST00000503639,ENST00000556614,ENST00000381255,ENST00000553379,ENST00000337881,ENST00000556376,ENST00000555760,Q9BPY8	227	Unique	73	1	8237	1	2	2	1.53921e-05	0.3151	59177
ENST00000392185,Q9Y5X1	2270	Unique	595	6	66531.6	6	8	8	7.55379e-06	0.1227	165690
ENST00000392328,ENST00000281416,Q6ZSS7	2271	Unique	791	3	88013.7	3	10	10	7.10257e-06	0.0885	291542
ENST00000227638,Q96RD7	2272	Unique	426	5	48001	5	8	8	1.05505e-05	0.1596	154055
ENST00000339450,ENST00000462592,Q7Z2K6	2273	Unique	904	4	100149	4	7	7	4.35032e-06	0.0631	232646
P51571	2274	Unique	173	3	18968.6	3	4	4	1.29899e-05	0.2486	92586
ENST00000246337,P06132	2275	Unique	367	4	40742.8	4	6	6	9.18495e-06	0.0981	145908
ENST00000370372,Q6QNY1	2276	Unique	142	2	15933.1	2	6	6	2.37386e-05	0.331	124840
ENST00000334705,Q658Y4	2277	Unique	838	5	93831.7	5	7	7	4.69295e-06	0.0943	156086
ENST00000248924,O75600	2278	Unique	419	4	45238.2	4	7	7	9.3859e-06	0.1766	149427
ENST00000400359,Q2NKQ1	2279	Unique	1148	5	129618	5	6	6	2.9363e-06	0.0636	189732
ENST00000368003,Q9Y3C8	228	Unique	167	5	19428	5	8	8	2.69132e-05	0.1976	139754
ENST00000300006,ENST00000615273,Q96MC5	2280	Unique	204	3	23698.4	3	3	3	8.26195e-06	0.2451	70449
ENST00000227322,O75312	2281	Unique	459	4	50875	4	6	6	7.34396e-06	0.1198	145477
ENST00000498926,Q96HS1	2282	Unique	289	4	31966.6	4	9	9	1.74959e-05	0.1765	213516
A6NDG6,ENST00000562001,ENST00000333503	2283	Unique	321	4	33966.5	4	27	27	4.72553e-05	0.1589	651222
ENST00000261461,Q15172	2284	Unique	486	5	56140.1	5	10	10	1.15599e-05	0.1255	166906
P03886	2285	Unique	318	2	35619	2	11	11	1.94338e-05	0.0629	295274
ENST00000490107,Q9H7B4	2286	Unique	428	5	49046.6	5	7	7	9.18853e-06	0.1215	121154
ENST00000647941,P36551	2287	Unique	454	5	50102	5	6	6	7.42484e-06	0.1211	133851
ENST00000274569,Q8NBM8	2288	Unique	494	4	54593.9	4	9	9	1.02355e-05	0.1316	266859
ENST00000536442,ENST00000545336,ENST00000381259,Q7Z6B0	2289	Unique	441	3	49922.8	3	6	6	7.64371e-06	0.0794	154454
ENST00000380492,Q8NHP6	229	Unique	518	5	59690.4	5	8	8	8.67665e-06	0.139	157404
ENST00000004982,O14558	2290	Unique	160	3	17107	3	5	5	1.75567e-05	0.2125	156852
ENST00000452271,Q6UWP8	2291	Unique	590	5	60486.6	5	13	13	1.23789e-05	0.1763	302398
ENST00000356970,Q96S66	2292	Unique	551	5	61965.1	5	6	6	6.11774e-06	0.1543	78878
ENST00000294435,Q96R05	2293	Unique	134	3	15507.8	3	9	9	3.77337e-05	0.2239	161056
ENST00000231706,ENST00000466168,Q8TBB6	2294	Unique	771	3	83978.9	3	7	7	5.10077e-06	0.0428	165528
ENST00000309117,O14972	2295	Unique	297	4	32971.3	4	11	11	2.08079e-05	0.1448	192132
ENST00000291458,Q4VC31	2296	Unique	144	3	16591.5	3	5	5	1.95074e-05	0.2847	90164
ENST00000274376,P20936	2297	Unique	1047	6	116311	6	6	6	3.21956e-06	0.0611	119270
ENST00000392568,O95848	2298	Unique	222	4	24085.1	4	10	10	2.53069e-05	0.2838	163284
B7ZAQ6,P0CG08	2299	Unique	455	4	52863.9	4	4	4	4.93901e-06	0.1143	82535
ENST00000595090,Q9Y230	23	Unique	463	23	51106.5	23	99	99	0.000120128	0.5292	2077442
ENST00000296370,P25815	230	Unique	95	2	10375.2	2	3	3	1.77415e-05	0.2421	67075
ENST00000366672,Q10471	2300	Unique	571	4	64673.5	4	4	4	3.93564e-06	0.0998	65518
ENST00000396505,Q9UBP4	2301	Unique	350	3	38347.1	3	6	6	9.63108e-06	0.1543	128113
ENST00000216832,Q9H307	2302	Unique	717	5	81561	5	6	6	4.70136e-06	0.0823	110309
ENST00000331334,Q86SX6	2303	Unique	157	1	16599.5	1	2	2	7.15685e-06	0.0892	63550
ENST00000443438,ENST00000605895,ENST00000306256,O15258	2304	Unique	196	2	22924.8	2	6	6	1.71984e-05	0.148	139507
ENST00000409900,P15882	2305	Unique	459	4	53119.9	4	6	6	7.34396e-06	0.1024	135046
ENST00000375300,Q9Y2K2	2306	Unique	1321	6	144742	6	8	8	3.40235e-06	0.0484	131830
ENST00000261396,Q8WUM0	2307	Unique	1156	4	128880	4	7	7	3.40198e-06	0.0606	150564
ENST00000283943,Q14669	2308	Unique	1992	6	220278	6	7	7	1.97424e-06	0.0361	137296
ENST00000338244,ENST00000379333,Q9UGH3	2309	Unique	650	3	70273.4	3	5	5	4.32164e-06	0.0769	139873
ENST00000266079,O94906	231	Unique	941	8	106840	8	11	11	6.56742e-06	0.0627	144257
P15289	2310	Unique	507	3	53535.7	3	8	8	8.8649e-06	0.1124	204001
ENST00000206542,Q9NPF4	2311	Unique	335	3	36385.3	3	3	3	5.03116e-06	0.1791	55072
ENST00000393261,Q5XUX1	2312	Unique	458	2	50710.7	2	2	2	2.45333e-06	0.0939	59631
ENST00000317827,O75410	2313	Unique	805	6	87722.2	6	7	7	4.88533e-06	0.0758	118581
ENST00000304164,ENST00000392318,O43795	2314	Unique	1136	6	131884	6	7	7	3.46188e-06	0.0607	134725
ENST00000299957,Q6P4E1	2315	Unique	436	3	49449.8	3	3	3	3.86569e-06	0.1009	84268
ENST00000223215,Q5EB52	2316	Unique	335	3	38787.5	3	7	7	1.17394e-05	0.1104	144016
ENST00000411948,Q5RI15	2317	Unique	118	2	13264.8	2	2	2	9.52225e-06	0.3051	22483
ENST00000251296,Q96ID5	2318	Unique	467	3	51784.6	3	5	5	6.01513e-06	0.1049	106178
Q9NNW5	2319	Unique	1121	2	121629	2	3	3	1.50351e-06	0.0393	100542
Q15814	232	Unique	346	6	39205.8	6	9	9	1.46136e-05	0.1358	183682
ENST00000265986,P14735	2320	Unique	1019	6	117875	6	11	11	6.06471e-06	0.0461	183132
A6NIH7,ENST00000344651	2321	Unique	251	3	28101	3	3	3	6.7149e-06	0.0797	69920
ENST00000309579,ENST00000369815,ENST00000369825,ENST00000337003,Q96IX5	2322	Unique	58	2	6435.4	2	4	4	3.87457e-05	0.1897	78869
ENST00000311549,ENST00000272274,ENST00000326092,ENST00000319826,P46778	2323	Unique	160	5	18535.1	5	17	17	5.96926e-05	0.2125	447943
ENST00000646891,P15056	2324	Unique	766	6	84365.6	6	6	6	4.40062e-06	0.0601	85506
ENST00000287859,Q5SWX8	2325	Unique	454	5	51052.8	5	6	6	7.42484e-06	0.0705	131992
ENST00000244289,Q05469	2326	Unique	1076	5	116507	5	6	6	3.13279e-06	0.0474	106228
ENST00000374647,O95163	2327	Unique	1332	5	150141	5	9	9	3.79603e-06	0.0541	167324
ENST00000498618,ENST00000475412,ENST00000477305,ENST00000461393,ENST00000476007,ENST00000474660,ENST00000481972,P86397	2328	Unique	168	1	18528.8	1	4	4	1.33765e-05	0.1667	74770
ENST00000234313,P08567	2329	Unique	350	3	40081.4	3	4	4	6.42072e-06	0.1829	68559
ENST00000285298,ENST00000443449,Q9Y2R5	233	Unique	130	2	14474.9	2	3	3	1.29649e-05	0.3769	54369
ENST00000399820,Q8NEZ3	2331	Unique	1342	5	151465	5	6	6	2.51183e-06	0.038	94180
ENST00000398153,Q7Z4H3	2332	Unique	204	2	23357.6	2	4	4	1.10159e-05	0.1961	119116
ENST00000304166,P41586	2333	Unique	468	3	53260.4	3	9	9	1.08041e-05	0.1068	133913
ENST00000236192,ENST00000474047,O75379	2334	Unique	141	2	16368.5	2	3	3	1.19535e-05	0.234	45272
ENST00000376300,Q567U6	2335	Unique	631	4	73133.9	4	6	6	5.34212e-06	0.0681	99561
ENST00000162330,ENST00000646149,P56945	2336	Unique	870	3	93296.4	3	6	6	3.87457e-06	0.069	137360
ENST00000350697,P55735	2337	Unique	322	5	35500.1	5	7	7	1.22133e-05	0.2422	117686
ENST00000395511,ENST00000582161,Q6IAN0	2338	Unique	325	2	35078.6	2	6	6	1.03719e-05	0.0862	165184
ENST00000273666,Q9Y2K9	2339	Unique	1186	4	131784	4	10	10	4.73704e-06	0.0514	183452
ENST00000295133,ENST00000520530,ENST00000520186,ENST00000521871,Q8TF61	234	Unique	875	5	94419.3	5	8	8	5.13658e-06	0.0903	159445
ENST00000556555,ENST00000553514,ENST00000553666,ENST00000555441,O75438	2340	Unique	58	2	6938.6	2	5	5	4.84321e-05	0.2069	100876
ENST00000314128,P52630	2341	Unique	851	3	97836.6	3	6	6	3.96108e-06	0.0658	180215
ENST00000361217,O75064	2342	Unique	1496	5	163725	5	6	6	2.25326e-06	0.0495	116398
ENST00000257549,P20132	2343	Unique	328	4	34585.2	4	6	6	1.02771e-05	0.1768	100898
ENST00000610356,ENST00000613257,ENST00000613935,ENST00000615256,ENST00000615688,ENST00000616348,ENST00000620423,ENST00000621849,ENST00000622200,ENST00000622572,Q8NBN7	2344	Unique	331	3	35891.8	3	13	13	2.20652e-05	0.145	278157
ENST00000278823,O94776	2345	Unique	668	5	74957.7	5	5	5	4.20519e-06	0.0674	61416
ENST00000233336,Q8NG68	2346	Unique	377	1	43167.1	1	2	2	2.98044e-06	0.0743	71042
ENST00000362034,Q7Z2W9	2347	Unique	205	2	22782.3	2	2	2	5.4811e-06	0.1512	45382
Q96BW9	2348	Unique	452	2	51015.7	2	5	5	6.21474e-06	0.0885	103655
ENST00000489711,Q16348	2349	Unique	729	4	81712.4	4	6	6	4.62397e-06	0.048	103672
ENST00000375446,Q92982	235	Unique	152	3	16316.6	3	6	6	2.21768e-05	0.2171	214334
ENST00000306024,P62310	2350	Unique	102	2	11820	2	3	3	1.65239e-05	0.1961	54959
ENST00000287641,P61278	2351	Unique	116	1	12709.3	1	2	2	9.68643e-06	0.2845	16406
ENST00000382564,Q96DA6	2352	Unique	116	2	12472.7	2	3	3	1.45296e-05	0.1897	67595
ENST00000356577,P18583	2353	Unique	2426	6	263646	6	8	8	1.85264e-06	0.0371	120407
ENST00000392351,ENST00000539827,ENST00000542541,ENST00000596482,Q9NSC5	2354	Unique	361	3	39794.3	3	6	6	9.33761e-06	0.1385	115128
ENST00000264538,Q9NWB7	2355	Unique	429	1	49059.6	1	2	2	2.61917e-06	0.0606	62952
P49961	2356	Unique	510	3	57909.1	3	6	6	6.60956e-06	0.0765	118542
ENST00000312475,Q9H2W6	2357	Unique	279	3	31667.4	3	5	5	1.00683e-05	0.1326	101317
ENST00000326317,P51688	2358	Unique	502	2	56641.4	2	8	8	8.95319e-06	0.0677	100420
ENST00000341119,Q8TBP6	2359	Unique	338	5	38081.9	5	7	7	1.16352e-05	0.1627	95723
ENST00000463981,Q9Y6T7	236	Unique	804	9	90518.4	9	13	13	9.08404e-06	0.1269	254627
ENST00000328703,O00165	2360	Unique	279	1	31583	1	3	3	6.041e-06	0.1147	59804
Q12913	2361	Unique	1337	2	145833	2	3	3	1.26061e-06	0.0337	94951
ENST00000505459,P09132	2362	Unique	144	2	16127.4	2	4	4	1.56059e-05	0.1736	75639
ENST00000539273,ENST00000337714,ENST00000571629,ENST00000572557,Q92667	2363	Unique	903	5	97262.9	5	5	5	3.11081e-06	0.0421	73689
P16455	2364	Unique	207	2	21614.1	2	5	5	1.35704e-05	0.087	121766
ENST00000571133,O76021	2365	Unique	490	3	54920.9	3	4	4	4.58623e-06	0.0735	76273
Q3LHN2	2366	Unique	52	1	5714.1	1	1	1	1.08041e-05	0.2692	4151
ENST00000158771,Q9GZP9	2367	Unique	239	1	27531.3	1	3	3	7.05204e-06	0.1255	56925
ENST00000380486,Q9Y426	2368	Unique	696	4	75468.1	4	6	6	4.84321e-06	0.0474	101695
A4D1U4,ENST00000536163,ENST00000575464	2369	Unique	455	3	51394.6	3	3	3	3.70426e-06	0.1033	65912
ENST00000299275,Q9HAU0	237	Unique	1116	8	127367	8	9	9	4.53075e-06	0.0833	139896
ENST00000304895,P08236	2370	Unique	651	3	74666.7	3	7	7	6.041e-06	0.0845	132772
ENST00000289431,ENST00000422556,Q9UM82	2371	Unique	520	5	58372.2	5	5	5	5.40205e-06	0.0654	81755
ENST00000356239,Q99996	2372	Unique	3907	19	452690	19	26	26	3.73871e-06	0.0115	316982
A5PKW4,ENST00000020673,ENST00000406432	2373	Unique	1024	4	109457	4	7	7	3.84052e-06	0.0713	125840
Q96MW5	2374	Unique	612	3	68362.3	3	6	6	5.50797e-06	0.085	113685
ENST00000422442,ENST00000673974,ENST00000430069,ENST00000352800,ENST00000457928,Q9BZK7	2375	Unique	514	4	55542.1	4	4	4	4.37208e-06	0.0584	80642
ENST00000019317,ENST00000383432,ENST00000458039,ENST00000609094,ENST00000585015,Q15311	2376	Unique	655	1	75998.2	1	2	2	1.71546e-06	0.0366	66009
ENST00000300151,Q9NX20	2377	Unique	251	2	28413	2	4	4	8.95319e-06	0.1155	89726
Q86WA6	2378	Unique	291	3	32504	3	6	6	1.15838e-05	0.1959	126822
ENST00000489532,ENST00000250498,P61803	2379	Unique	113	1	12470.5	1	4	4	1.98872e-05	0.1062	88428
ENST00000250101,Q9BRA2	238	Unique	123	4	13913.8	4	14	14	6.39462e-05	0.2683	264321
ENST00000649491,ENST00000529196,ENST00000392708,P46977	2380	Unique	705	3	80458.8	3	8	8	6.37518e-06	0.0837	168575
ENST00000370282,Q9Y3A6	2381	Unique	229	2	25970.2	2	3	3	7.35999e-06	0.1004	77531
ENST00000207549,Q70J99	2382	Unique	1090	5	123187	5	5	5	2.57712e-06	0.0514	75015
ENST00000264883,Q7Z3B4	2383	Unique	507	3	55383.3	3	3	3	3.32434e-06	0.0592	55038
ENST00000395246,ENST00000360515,ENST00000505065,Q9NRR3	2384	Unique	84	1	9199.3	1	1	1	6.68825e-06	0.2262	16323
ENST00000381178,P07101	2385	Unique	528	2	58545.8	2	2	2	2.12808e-06	0.0852	60081
P00395	2386	Unique	513	1	56985	1	15	15	1.64273e-05	0.0604	302847
ENST00000377191,Q9H0D6	2387	Unique	950	3	108495	3	6	6	3.54829e-06	0.0505	104708
ENST00000276590,ENST00000522447,Q53H82	2388	Unique	288	3	32766.9	3	4	4	7.80296e-06	0.1389	89685
ENST00000443943,ENST00000337619,P61966	2389	Unique	158	1	18702.6	1	3	3	1.06673e-05	0.1013	89023
ENST00000215565,P17568	239	Unique	137	3	16373.3	3	20	20	8.20165e-05	0.3066	331240
Q6EEV4	2390	Unique	148	1	15103.7	1	3	3	1.13881e-05	0.1757	50218
ENST00000309166,Q9NQ35	2391	Unique	241	2	26940.1	2	4	4	9.3247e-06	0.1203	67112
ENST00000290913,Q9BRQ6	2392	Unique	235	3	26423.4	3	5	5	1.19535e-05	0.1191	106550
ENST00000347708,Q9BTY7	2393	Unique	390	2	42084.6	2	4	4	5.76218e-06	0.1179	92716
Q8WW59	2394	Unique	207	3	23096	3	6	6	1.62844e-05	0.1449	157325
ENST00000568194,ENST00000564088,ENST00000569417,ENST00000397124,Q9BVC4	2395	Unique	326	1	35835.2	1	1	1	1.72335e-06	0.0552	33844
ENST00000334379,Q7Z4G4	2396	Unique	463	1	53369.1	1	1	1	1.21342e-06	0.0432	30060
ENST00000354464,Q8TEX9	2397	Unique	1081	2	118622	2	3	3	1.55915e-06	0.0398	40519
ENST00000176763,O94804	2398	Unique	968	4	112047	4	4	4	2.32154e-06	0.0217	57097
ENST00000608999,O60237	2399	Unique	982	3	110319	3	4	4	2.28844e-06	0.0346	86355
ENST00000367698,P01008	24	Unique	464	23	52550.9	23	158	158	0.000191307	0.5129	3753473
ENST00000371172,Q96PE5	240	Unique	141	3	15655	3	7	7	2.78914e-05	0.305	115092
Q99490	2400	Unique	1192	6	124579	6	11	11	5.18452e-06	0.0411	159022
ENST00000230124,Q92562	2401	Unique	907	3	103551	3	3	3	1.85826e-06	0.0386	49422
ENST00000262631,ENST00000638536,Q07699	2402	Unique	218	1	24673.2	1	1	1	2.57712e-06	0.0642	24035
ENST00000303731,ENST00000571947,ENST00000540486,Q9Y5R8	2403	Unique	145	3	16802.6	3	6	6	2.32474e-05	0.1655	83178
ENST00000330720,P24390	2404	Unique	212	1	24508	1	3	3	7.95018e-06	0.0896	74709
ENST00000555619,P61916	2405	Unique	151	2	16541.5	2	6	6	2.23237e-05	0.1523	100301
ENST00000225388,Q7Z417	2406	Unique	695	4	76056.7	4	7	7	5.65855e-06	0.0849	55291
ENST00000392350,ENST00000325795,ENST00000392349,Q9P0S3	2407	Unique	153	1	17342.2	1	3	3	1.10159e-05	0.1307	58672
ENST00000570115,ENST00000568309,ENST00000564778,ENST00000394947,ENST00000568190,ENST00000562776,ENST00000360439,ENST00000565264,ENST00000394949,ENST00000566640,ENST00000568431,Q96ST3	2408	Unique	1273	5	145067	5	6	6	2.64798e-06	0.033	113242
Q8IZQ5	2409	Unique	122	1	13428.1	1	2	2	9.21005e-06	0.0984	67569
ENST00000533244,O14618	241	Unique	274	3	29004.4	3	8	8	1.64033e-05	0.1496	189974
ENST00000357360,Q14657	2410	Unique	143	1	14776.6	1	1	1	3.92876e-06	0.2028	16810
ENST00000507449,ENST00000502781,ENST00000296581,ENST00000649747,ENST00000504181,ENST00000510331,ENST00000515311,P62312	2411	Unique	80	1	9103.8	1	2	2	1.40453e-05	0.1375	50504
ENST00000298355,Q9C026	2412	Unique	710	3	79108	3	3	3	2.37386e-06	0.0535	29988
ENST00000266263,Q9UDX5	2413	Unique	166	2	17980.6	2	2	2	6.76883e-06	0.0783	35096
ENST00000308713,Q6UXD5	2414	Unique	910	1	97480.2	1	3	3	1.85213e-06	0.0231	69270
ENST00000380833,P51793	2415	Unique	760	3	84843.6	3	6	6	4.43537e-06	0.0474	92480
ENST00000395080,P10451	2416	Unique	314	2	35383.2	2	5	5	8.94607e-06	0.1369	58033
ENST00000392799,ENST00000433307,ENST00000368990,Q9HB21	2417	Unique	404	4	45506.9	4	7	7	9.73438e-06	0.0866	112389
ENST00000521947,ENST00000399300,ENST00000518597,ENST00000519109,Q8IXT5	2418	Unique	1001	2	118012	2	3	3	1.68375e-06	0.014	56214
Q96J01	2419	Unique	351	3	38728.8	3	3	3	4.80182e-06	0.1026	39246
ENST00000375888,Q5T8D3	242	Unique	534	4	60036	4	5	5	5.26042e-06	0.0955	106480
ENST00000620219,ENST00000616140,Q10570	2420	Unique	1443	3	160764	3	3	3	1.16801e-06	0.0617	40717
ENST00000564111,Q8TEQ0	2421	Unique	813	2	91179.1	2	3	3	2.07311e-06	0.0627	64476
P25713	2422	Unique	68	3	6903.5	3	3	3	2.47859e-05	0.2647	21032
O00142	2423	Unique	265	3	30966.8	3	3	3	6.36015e-06	0.0717	54685
ENST00000355640,ENST00000434753,ENST00000496602,ENST00000422098,ENST00000371199,P98170	2424	Unique	497	2	56630.4	2	2	2	2.26082e-06	0.0483	34782
ENST00000421054,P01148	2425	Unique	92	1	10355.4	1	1	1	6.10666e-06	0.1522	20389
ENST00000262302,Q9Y5Y2	2426	Unique	271	2	28788.8	2	5	5	1.03656e-05	0.0959	96070
ENST00000368215,ENST00000628183,Q15262	2427	Unique	1439	6	161980	6	6	6	2.34251e-06	0.0368	72702
ENST00000317571,Q8N584	2428	Unique	583	2	65809.5	2	3	3	2.89098e-06	0.0772	46065
ENST00000344063,ENST00000559463,P46779	2429	Unique	137	4	15719.7	4	6	6	2.46049e-05	0.0876	74845
Q53H96	243	Unique	274	4	28626.9	4	8	8	1.64033e-05	0.2007	153848
ENST00000359513,ENST00000526508,O75143	2430	Unique	517	3	56518	3	4	4	4.34672e-06	0.0774	63223
ENST00000225927,P54802	2431	Unique	743	2	82195.6	2	3	3	2.26842e-06	0.0606	83202
ENST00000240079,Q9Y3C0	2432	Unique	194	1	21141.6	1	1	1	2.89594e-06	0.1289	19267
ENST00000510260,ENST00000432749,ENST00000509305,P02746	2433	Unique	253	2	26686.5	2	4	4	8.88242e-06	0.0909	84818
ENST00000336686,Q9Y608	2434	Unique	721	4	82103.3	4	5	5	3.89607e-06	0.0458	86846
ENST00000284268,Q9HCJ1	2435	Unique	492	2	54187.4	2	2	2	2.28379e-06	0.0467	44243
ENST00000406938,Q9Y259	2436	Unique	395	4	45224.5	4	6	6	8.53387e-06	0.0785	125150
ENST00000485439,ENST00000442341,ENST00000448864,P18077	2437	Unique	110	2	12511.8	2	2	2	1.02148e-05	0.1273	29461
ENST00000310776,ENST00000495075,P82650	2438	Unique	360	3	41236.4	3	3	3	4.68177e-06	0.1	59010
ENST00000244043,Q16647	2439	Unique	500	1	57049.8	1	1	1	1.12363e-06	0.034	26753
ENST00000298492,Q15018	244	Unique	415	4	46853.9	4	15	15	2.03065e-05	0.1205	262388
ENST00000300900,P22748	2440	Unique	312	3	34991.9	3	19	19	3.4213e-05	0.0865	471007
ENST00000434821,ENST00000410057,ENST00000440523,ENST00000263640,ENST00000672582,ENST00000539637,ENST00000424669,ENST00000412025,ENST00000409283,Q04771	2441	Unique	509	2	57097.7	2	2	2	2.20752e-06	0.0295	39563
ENST00000300896,Q8NFA0	2442	Unique	1604	4	181522	4	5	5	1.75129e-06	0.0237	73175
ENST00000245539,Q9Y2R9	2443	Unique	242	5	28098	5	7	7	1.62508e-05	0.0579	126177
ENST00000285599,Q9Y2E5	2444	Unique	1009	1	113890	1	1	1	5.56802e-07	0.0159	26426
ENST00000229390,Q13242	2445	Unique	221	5	25508.4	5	7	7	1.7795e-05	0.095	95169
ENST00000235521,Q9UGM6	2446	Unique	360	1	40103.4	1	1	1	1.56059e-06	0.0306	29159
ENST00000523037,Q9NWU5	2447	Unique	206	2	23607.6	2	5	5	1.36362e-05	0.1408	60878
ENST00000253188,Q9NS82	2448	Unique	523	1	56742.6	1	1	1	1.07421e-06	0.0421	31875
ENST00000257075,Q14671	2449	Unique	1186	2	126377	2	2	2	9.47408e-07	0.0143	39364
ENST00000310974,Q2PZI1	245	Unique	675	4	77249.4	4	8	8	6.65852e-06	0.1037	179951
ENST00000264963,Q9H0V9	2450	Unique	348	5	39667.2	5	5	5	8.07202e-06	0.0546	85640
ENST00000394144,Q9NUY8	2451	Unique	699	4	78254.1	4	5	5	4.01869e-06	0.0458	70710
ENST00000360820,ENST00000549687,Q6P3W7	2452	Unique	929	4	103624	4	5	5	3.02375e-06	0.0291	62809
ENST00000055077,P35250	2453	Unique	354	3	39114.1	3	5	5	7.93521e-06	0.1017	50774
ENST00000356637,Q8WVF1	2454	Unique	389	2	44540	2	3	3	4.33275e-06	0.0797	45852
ENST00000276440,Q9H7D0	2455	Unique	1870	3	215154	3	3	3	9.01304e-07	0.0107	53312
ENST00000263461,Q9BZH6	2456	Unique	1224	2	136580	2	5	5	2.29499e-06	0.0302	92673
Q68E01	2457	Unique	1043	1	117976	1	2	2	1.0773e-06	0.0268	27958
ENST00000218197,ENST00000424447,O95258	2458	Unique	325	1	36160.2	1	1	1	1.72866e-06	0.0523	26566
ENST00000650044,Q8N350	2459	Unique	705	2	73865.7	2	3	3	2.39069e-06	0.0355	54412
ENST00000373912,P15927	246	Unique	270	3	29210.4	3	12	12	2.49695e-05	0.2185	247312
ENST00000180173,Q9Y216	2460	Unique	660	2	75766.4	2	2	2	1.70246e-06	0.0409	36455
Q8IVT5	2461	Unique	923	6	102078	6	8	8	4.86945e-06	0.0531	92553
ENST00000316461,Q8N5M4	2462	Unique	171	1	19982.2	1	1	1	3.28546e-06	0.0877	23334
ENST00000563924,P16284	2463	Unique	738	3	82451.8	3	4	4	3.04506e-06	0.0678	58114
ENST00000429288,ENST00000538576,ENST00000369626,ENST00000443580,ENST00000626371,P53985	2464	Unique	500	4	53890.8	4	7	7	7.86538e-06	0.064	142339
ENST00000334025,Q6MZT1	2465	Unique	257	1	28925.5	1	3	3	6.55813e-06	0.1401	40723
ENST00000569466,ENST00000305596,O95400	2466	Unique	341	3	37605.2	3	3	3	4.94264e-06	0.0323	36142
ENST00000369064,Q9BW92	2467	Unique	718	2	80967.4	2	3	3	2.34741e-06	0.0613	55199
ENST00000382292,Q9NZJ4	2468	Unique	4579	4	520777	4	4	4	4.90773e-07	0.0033	46546
ENST00000374586,Q9H330	2469	Unique	879	4	97277.2	4	10	10	6.3915e-06	0.0455	217606
ENST00000246024,Q9H1E5	247	Unique	349	4	38909.7	4	7	7	1.12685e-05	0.1605	129543
ENST00000648911,ENST00000278919,Q99689	2470	Unique	392	2	45072.6	2	2	2	2.86639e-06	0.0383	39001
P82970	2471	Unique	282	2	31487.9	2	3	3	5.97673e-06	0.0745	63550
ENST00000221265,Q8N7H5	2472	Unique	531	1	59921.1	1	2	2	2.11606e-06	0.0264	36485
ENST00000447121,ENST00000523916,ENST00000308394,P42574	2473	Unique	277	3	31569.5	3	6	6	1.21692e-05	0.1083	116368
ENST00000393881,ENST00000393880,ENST00000307641,ENST00000393885,Q9NYR9	2474	Unique	191	2	21477	2	2	2	5.88286e-06	0.1204	26537
ENST00000373387,Q5VVW2	2475	Unique	1013	2	112764	2	2	2	1.10921e-06	0.0424	32839
ENST00000373358,Q9BVG4	2476	Unique	233	2	26022.7	2	2	2	4.82243e-06	0.073	39197
P15151	2477	Unique	417	1	45255.8	1	5	5	6.73637e-06	0.0312	140519
ENST00000443140,ENST00000428226,ENST00000457841,ENST00000436856,ENST00000396761,ENST00000361242,ENST00000432520,Q7Z3C6	2478	Unique	839	2	94369	2	3	3	2.00887e-06	0.0203	43510
Q9BVM2	2479	Unique	203	2	23207.1	2	5	5	1.38378e-05	0.1478	66107
ENST00000544844,Q9UI30	248	Unique	125	2	14172.2	2	8	8	3.5956e-05	0.224	182594
ENST00000420739,ENST00000441980,Q13875	2480	Unique	183	1	20927.9	1	1	1	3.07002e-06	0.0929	24565
ENST00000372027,Q9H8L6	2481	Unique	949	4	104326	4	4	4	2.36802e-06	0.0137	76361
Q13625	2482	Unique	1128	3	125520	3	3	3	1.49418e-06	0.0284	50048
ENST00000261167,ENST00000535328,Q9Y2W2	2483	Unique	641	2	69935.9	2	4	4	3.50585e-06	0.0749	106497
ENST00000455511,Q9UJX3	2484	Unique	599	3	66794.8	3	3	3	2.81375e-06	0.0768	53212
P05114	2485	Unique	100	2	10634.6	2	7	7	3.93269e-05	0.14	88065
ENST00000297625,Q6NSJ0	2486	Unique	714	2	81017.3	2	2	2	1.57371e-06	0.0154	33073
ENST00000336767,Q8TDN6	2487	Unique	353	1	41356.9	1	1	1	1.59154e-06	0.034	18333
ENST00000367590,Q9UBH6	2488	Unique	696	3	81465.1	3	3	3	2.42161e-06	0.0374	39472
ENST00000330133,Q6P161	2489	Unique	138	1	15791.2	1	3	3	1.22133e-05	0.0725	46945
ENST00000316149,Q9P032	249	Unique	175	3	20235.8	3	8	8	2.56829e-05	0.2229	208357
ENST00000285071,Q8NFG4	2490	Unique	579	2	64414	2	2	2	1.94063e-06	0.0484	30268
P03897	2491	Unique	115	1	13159	1	1	1	4.88533e-06	0.1304	13782
ENST00000293883,Q96S15	2492	Unique	790	2	88131.9	2	3	3	2.13347e-06	0.0544	51284
ENST00000324856,O14497	2493	Unique	2285	3	241874	3	4	4	9.8348e-07	0.0153	56903
ENST00000314471,Q5PRF9	2494	Unique	694	1	75418.2	1	1	1	8.09529e-07	0.0288	30562
ENST00000256925,Q8TDN4	2495	Unique	633	1	67538.7	1	2	2	1.77508e-06	0.0332	42572
ENST00000267202,Q9H9H4	2496	Unique	285	1	31269.5	1	2	2	3.94255e-06	0.0702	41199
ENST00000338641,P35240	2497	Unique	595	2	69627.9	2	3	3	2.83267e-06	0.0319	51527
Q6UX73	2498	Unique	402	1	45344	1	1	1	1.39754e-06	0.0323	17941
ENST00000221494,Q15428	2499	Unique	464	2	49206.3	2	3	3	3.63241e-06	0.0539	65309
ENST00000216038,Q9Y3I0	25	Unique	505	23	55156.8	23	115	115	0.000127938	0.5248	2532966
ENST00000375104,ENST00000395496,ENST00000336984,ENST00000395497,ENST00000375107,ENST00000399830,ENST00000399829,ENST00000383294,ENST00000399827,ENST00000399833,ENST00000414933,ENST00000456421,ENST00000456679,ENST00000454929,ENST00000414520,ENST00000416363,ENST00000430777,ENST00000439774,ENST00000440840,ENST00000433896,ENST00000448196,ENST00000434614,ENST00000436149,ENST00000452427,ENST00000425572…	250	Unique	283	2	31677.7	2	21	21	4.16893e-05	0.1484	497873
ENST00000300917,Q8ND04	2500	Unique	991	1	109596	1	1	1	5.66915e-07	0.0202	14887
ENST00000538487,Q14833	2501	Unique	912	1	101784	1	2	2	1.23205e-06	0.0197	40158
ENST00000369489,P19256	2502	Unique	250	1	28110.9	1	1	1	2.24725e-06	0.048	22550
ENST00000290649,Q9UKV5	2503	Unique	643	3	72930.8	3	5	5	4.36869e-06	0.1011	73971
ENST00000292782,Q96GG9	2504	Unique	259	2	30087	2	2	2	4.33832e-06	0.0463	27390
ENST00000357387,Q6R327	2505	Unique	1708	5	192079	5	5	5	1.64465e-06	0.007	61204
ENST00000354185,Q9NR30	2506	Unique	783	8	87272.4	8	15	15	1.07627e-05	0.0281	168160
ENST00000358232,Q6IA86	2507	Unique	826	4	92422.8	4	6	6	4.08097e-06	0.0254	106937
ENST00000338560,Q9Y5S1	2508	Unique	764	3	85908	3	6	6	4.41214e-06	0.0196	85973
ENST00000072516,ENST00000447382,ENST00000439062,ENST00000412504,Q9NPH3	2509	Unique	570	1	65358.7	1	1	1	9.85637e-07	0.0175	18390
ENST00000332235,Q8TF44	251	Unique	421	2	44531	2	3	3	4.00342e-06	0.0689	95706
ENST00000234296,Q13416	2510	Unique	577	1	65912.9	1	1	1	9.73679e-07	0.0208	22477
ENST00000370192,Q12882	2511	Unique	1025	3	111311	3	3	3	1.64433e-06	0.0137	44322
ENST00000280871,Q96QE2	2513	Unique	648	3	70307.7	3	3	3	2.60099e-06	0.0201	40529
ENST00000659705,Q14BN4	2514	Unique	828	3	95121.6	3	11	11	7.4637e-06	0.0338	75428
ENST00000394890,P13674	2515	Unique	534	3	60993	3	5	5	5.26042e-06	0.0356	72588
ENST00000340171,Q6P1S2	2516	Unique	294	1	33726.3	1	1	1	1.91093e-06	0.0748	27552
ENST00000381897,P35251	2517	Unique	1148	3	128157	3	3	3	1.46815e-06	0.0183	48555
ENST00000320285,Q9NRZ5	2518	Unique	378	4	43974.7	4	5	5	7.43139e-06	0.0741	74539
ENST00000361820,Q8TCU5	2519	Unique	1115	2	125367	2	5	5	2.51934e-06	0.017	76591
ENST00000338415,Q16769	252	Unique	361	4	40832.8	4	5	5	7.78134e-06	0.2022	114981
ENST00000532692,ENST00000227135,Q15506	2520	Unique	151	1	17377.5	1	1	1	3.72062e-06	0.1325	15589
ENST00000256707,Q9ULH0	2521	Unique	1771	4	196401	4	5	5	1.58615e-06	0.0124	62024
ENST00000447966,P78348	2522	Unique	528	2	59852.4	2	2	2	2.12808e-06	0.0227	34258
ENST00000264254,Q9H2J4	2523	Unique	239	2	27579.1	2	3	3	7.05204e-06	0.0753	48238
Q9BVP2	2524	Unique	549	2	61936.4	2	2	2	2.04668e-06	0.0437	34869
ENST00000246190,Q96P71	2525	Unique	396	1	44304	1	1	1	1.41872e-06	0.0707	23207
ENST00000374789,Q8TEW0	2526	Unique	1356	2	151312	2	2	2	8.28633e-07	0.0103	25109
ENST00000296328,O94888	2527	Unique	489	1	54810.2	1	1	1	1.1489e-06	0.0266	18404
ENST00000255078,P38935	2528	Unique	993	1	109064	1	1	1	5.65773e-07	0.0373	16721
ENST00000524300,Q9NUL3	2529	Unique	570	2	62551.3	2	3	3	2.95691e-06	0.0228	57379
ENST00000590474,P52564	253	Unique	334	5	37450.2	5	6	6	1.00924e-05	0.1557	112734
ENST00000265517,P55157	2530	Unique	894	2	99270.8	2	2	2	1.25685e-06	0.0168	26492
ENST00000503646,ENST00000504771,O95379	2531	Unique	198	1	22970.9	1	2	2	5.67488e-06	0.0455	39160
ENST00000479870,Q9Y4C2	2532	Unique	921	3	102042	3	3	3	1.83001e-06	0.0282	37359
ENST00000378372,Q0VDF9	2533	Unique	509	2	54742	2	2	2	2.20752e-06	0.0177	25672
ENST00000356249,ENST00000394685,ENST00000220244,Q8WUJ3	2534	Unique	1361	5	152882	5	5	5	2.06397e-06	0.0103	48330
ENST00000315677,O14490	2535	Unique	977	2	108787	2	3	3	1.72512e-06	0.0194	57899
ENST00000265437,Q9NRC1	2536	Unique	585	2	67105.1	2	2	2	1.92073e-06	0.0274	26648
Q4KWH8	2537	Unique	1693	4	189086	4	8	8	2.65476e-06	0.0089	109230
ENST00000320658,ENST00000480591,ENST00000481598,ENST00000401861,ENST00000445907,ENST00000453373,ENST00000471195,P08172	2538	Unique	466	1	51663.5	1	3	3	3.61682e-06	0.0644	55329
P00414	2539	Unique	261	1	29913	1	5	5	1.07627e-05	0.0536	87496
ENST00000512783,ENST00000504352,ENST00000254908,Q9H0N5	254	Unique	130	3	14338.4	3	3	3	1.29649e-05	0.3077	56855
ENST00000555238,P49757	2540	Unique	651	2	70741.4	2	2	2	1.726e-06	0.063	18828
ENST00000158762,Q15027	2541	Unique	740	1	81466.8	1	7	7	5.31445e-06	0.0216	142779
ENST00000251595,ENST00000320868,P69905	2542	Unique	142	22	15229.9	22	4278	4278	0.0169256	0.9859	137320259
ENST00000273951,ENST00000506245,P02774	2543	Unique	474	27	52864.9	27	119	119	0.000141046	0.5063	2697909
ENST00000448417,ENST00000614243,ENST00000314485,ENST00000368086,Q969P0	2544	Unique	613	27	64975.5	27	393	393	0.000360183	0.5579	10091435
ENST00000367815,P05026	2545	Unique	303	26	35020.9	26	537	537	0.000995688	0.5116	12043814
ENST00000265077,P13611	2546	Unique	3396	32	372572	32	1076	1076	0.000178007	0.0951	26703503
ENST00000295640,Q9H4A4	2547	Unique	650	28	72531.4	28	146	146	0.000126192	0.4969	3954531
ENST00000264161,P14868	2548	Unique	501	24	57082	24	110	110	0.000123352	0.501	2375865
ENST00000395862,ENST00000518738,P21283	2549	Unique	382	23	43895.9	23	155	155	0.000227961	0.589	3624892
ENST00000600659,P62857	255	Unique	69	2	7818.2	2	5	5	4.07111e-05	0.3043	116982
ENST00000262410,ENST00000627711,P10636	2550	Unique	758	27	78861.8	27	93	93	6.89296e-05	0.3799	1828120
ENST00000343110,P51888	2551	Unique	382	22	43764.1	22	412	412	0.000605934	0.5707	10651539
ENST00000376588,Q9Y617	2552	Unique	370	25	40378.8	25	151	151	0.00022928	0.7405	2951349
ENST00000442977,Q8N573	2553	Unique	874	25	97891.4	25	73	73	4.69249e-05	0.3822	1612870
ENST00000222553,P43490	2554	Unique	491	25	55468.6	25	90	90	0.00010298	0.5621	2126769
ENST00000254442,Q9Y4E6	2555	Unique	1490	28	163687	28	78	78	2.94103e-05	0.2517	1661001
Q8N3E9	2556	Unique	789	23	89184.2	23	70	70	4.9844e-05	0.4322	1621401
ENST00000394908,Q14254	2557	Unique	428	21	47016.6	21	55	55	7.21956e-05	0.4907	1183331
ENST00000375341,ENST00000290597,P30038	2558	Unique	563	21	61662.6	21	117	117	0.000116753	0.4654	2816753
ENST00000380985,Q9BYT8	2559	Unique	704	22	80581.7	22	47	47	3.75074e-05	0.3068	1120466
ENST00000369534,Q00013	256	Unique	466	6	52245.6	6	13	13	1.56729e-05	0.1373	338155
ENST00000306749,P49327	2560	Unique	2511	74	273236	74	304	304	6.80172e-05	0.3859	7546411
ENST00000361354,Q9Y2A7	2561	Unique	1128	56	128688	56	281	281	0.000139955	0.5177	6834612
ENST00000354785,P02751	2562	Unique	2477	46	272132	46	168	168	3.81044e-05	0.2951	3587639
ENST00000409134,P49419	2563	Unique	539	35	58432.1	35	763	763	0.000795294	0.666	17836038
ENST00000583798,P02686	2564	Unique	304	32	33079.3	32	1165	1165	0.002153	0.5888	23706929
ENST00000304771,Q96JE9	2565	Unique	813	38	86433.8	38	81	81	5.5974e-05	0.5683	1667696
ENST00000373243,ENST00000356090,Q9UBB6	2566	Unique	729	35	78795.6	35	519	519	0.000399974	0.5171	12108104
ENST00000366794,P09874	2567	Unique	1014	42	112994	42	107	107	5.9284e-05	0.4734	2461440
ENST00000264932,P31040	2568	Unique	664	35	72627.3	35	341	341	0.000288521	0.6295	9081304
ENST00000284320,O94826	2569	Unique	608	33	67394	33	294	294	0.000271666	0.5625	7932637
ENST00000372759,O75844	257	Unique	475	5	54759.5	5	11	11	1.30104e-05	0.0989	257335
ENST00000264639,O43242	2570	Unique	534	30	60921.5	30	140	140	0.000147292	0.5337	3531141
ENST00000366560,P07954	2571	Unique	510	28	54584.2	28	259	259	0.000285313	0.6176	6120182
ENST00000355653,Q99536	2572	Unique	393	18	41875.4	18	203	203	0.000290199	0.6667	5053013
ENST00000531028,O15484	2573	Unique	640	20	73104.6	20	79	79	6.93488e-05	0.3328	1899347
ENST00000381317,O95671	2574	Unique	621	20	68794.9	20	66	66	5.97096e-05	0.3977	1871290
ENST00000288266,ENST00000650354,Q9UKG1	2575	Unique	709	19	79595.6	19	64	64	5.07137e-05	0.3752	1364806
Q66K74	2576	Unique	1059	20	112124	20	40	40	2.12205e-05	0.2644	709564
ENST00000531188,ENST00000524851,ENST00000527446,P23396	2577	Unique	243	16	26653.4	16	82	82	0.000189583	0.6461	1753276
Q15084	2578	Unique	440	17	48073.3	17	102	102	0.000130238	0.4068	2298278
ENST00000361727,Q9UHC6	2579	Unique	1331	20	148055	20	37	37	1.56176e-05	0.2051	849255
ENST00000370455,Q8IYB5	258	Unique	467	5	50336.3	5	7	7	8.42118e-06	0.1242	121979
Q16881	2580	Unique	649	20	70844.2	20	114	114	9.86852e-05	0.3236	2838658
ENST00000307961,P36578	2581	Unique	427	19	47649.4	19	59	59	7.76275e-05	0.3934	1024377
ENST00000263801,Q12888	2582	Unique	1972	22	213425	22	30	30	8.54685e-06	0.1694	491803
ENST00000225665,Q02978	2583	Unique	314	15	34021.8	15	106	106	0.000189657	0.5318	2367677
ENST00000355072,P42858	2584	Unique	3142	22	347365	22	39	39	6.97349e-06	0.0917	754104
ENST00000221418,ENST00000634245,Q13011	2585	Unique	328	15	35775.4	15	137	137	0.00023466	0.5152	2929039
ENST00000443439,Q9NZ08	2586	Unique	941	19	107148	19	46	46	2.74638e-05	0.2572	1063702
ENST00000253452,ENST00000561569,P13073	2587	Unique	169	13	19546	13	43	43	0.000142946	0.5266	986507
ENST00000394140,Q9NQR4	2588	Unique	276	13	30570.5	13	53	53	0.000107884	0.6594	1134365
ENST00000303904,Q7L5N1	2589	Unique	327	15	36122.2	15	43	43	7.38775e-05	0.5505	953427
ENST00000263967,P42336	259	Unique	1068	6	124185	6	8	8	4.20834e-06	0.0721	135067
ENST00000218230,Q9UHG2	2590	Unique	260	15	27337.8	15	76	76	0.000164222	0.4538	1671436
ENST00000296412,P11766	2591	Unique	374	15	39680.4	15	82	82	0.000123178	0.3369	1618039
ENST00000343289,ENST00000404739,P49902	2592	Unique	561	15	64910.3	15	45	45	4.50652e-05	0.4011	941125
ENST00000216802,Q9UL46	2593	Unique	239	12	27366.3	12	49	49	0.000115183	0.6151	1236366
ENST00000538936,Q99447	2594	Unique	389	13	43789.9	13	33	33	4.76602e-05	0.4267	678323
ENST00000340006,ENST00000532460,ENST00000533432,P21291	2595	Unique	193	13	20535.8	13	136	136	0.000395889	0.5699	2934266
ENST00000300784,Q9H479	2596	Unique	309	13	35130.9	13	27	27	4.90904e-05	0.4045	662257
ENST00000562206,ENST00000290942,ENST00000564104,ENST00000393957,Q9BW30	2597	Unique	176	15	18955.6	15	83	83	0.000264946	0.5511	2029760
ENST00000382125,Q53HC9	2598	Unique	387	12	43558.1	12	29	29	4.20997e-05	0.5116	699469
ENST00000356488,Q8TB22	2599	Unique	786	14	87825.1	14	32	32	2.28728e-05	0.2112	725637
ENST00000280346,P10515	26	Unique	647	22	68935.1	22	467	467	0.000405513	0.3694	12435343
ENST00000504924,Q9NXU5	260	Unique	204	4	22843.5	4	6	6	1.65239e-05	0.1961	96801
ENST00000447998,Q9UJW0	2600	Unique	460	12	52285.6	12	30	30	3.664e-05	0.4457	647808
ENST00000311027,Q8WXG6	2601	Unique	1647	17	183170	17	33	33	1.12567e-05	0.1506	615738
ENST00000418588,ENST00000479935,ENST00000308775,ENST00000435508,ENST00000673708,ENST00000469139,ENST00000461987,ENST00000430636,ENST00000466701,ENST00000475424,ENST00000452060,ENST00000496474,ENST00000421560,ENST00000428779,Q14118	2602	Unique	895	14	97362.7	14	51	51	3.20139e-05	0.1765	1251323
ENST00000521400,P34913	2603	Unique	555	13	62556.7	13	36	36	3.64419e-05	0.4054	758716
ENST00000373586,Q13347	2604	Unique	325	10	36460.6	10	21	21	3.63018e-05	0.4892	428605
ENST00000367173,ENST00000401399,ENST00000403080,ENST00000425360,O94856-12,O94856-4,O94856-9	2605	Unique	20	1	2038	1	11	11	0.000308997	1	308969
ENST00000360472,Q15121	2606	Unique	130	10	15012.8	10	111	111	0.000479702	0.5769	3163685
ENST00000620046	2607	Unique	16	1	1373.7	1	12	12	0.00042136	1	318152
ENST00000332007,ENST00000427557,ENST00000619756,P42658-2	2608	Unique	17	1	1904.9	1	13	13	0.000429622	1	323727
P09455	2609	Unique	135	11	15821.9	11	28	28	0.000116524	0.6	634885
Q96HC4	261	Unique	596	7	63886.5	7	13	13	1.22543e-05	0.1007	239320
ENST00000299167,ENST00000566044,ENST00000566275,Q93100-3,Q93100-4	2610	Unique	17	1	1721	1	7	7	0.000231335	1	193455
ENST00000378166,ENST00000378179,ENST00000421587,ENST00000644347,ENST00000646087,ENST00000646120,O14936-3,O14936-4,O14936-5	2611	Unique	16	1	1689.8	1	5	5	0.000175567	1	92952
ENST00000357732,Q9NQC3-5	2612	Unique	11	1	1289.7	1	1	1	5.10739e-05	1	24380
ENST00000202028,ENST00000441639,Q9H4G0-2	2613	Unique	13	1	1417.7	1	1	1	4.32164e-05	1	25208
ENST00000548453,ENST00000549344,ENST00000549325,ENST00000550018,ENST00000551147,ENST00000553058,O75334-2	2614	Unique	12	1	1336.6	1	1	1	4.68177e-05	1	28983
ENST00000319622,ENST00000561609,ENST00000565154,ENST00000565184,ENST00000568459,ENST00000568883,P14618-2	2615	Unique	14	1	1397.8	1	21	21	0.000842719	1	379180
ENST00000620046	2616	Unique	13	1	1245.6	1	10	10	0.000432164	1	169334
ENST00000234310,P63098	2617	Unique	170	9	19269.6	9	113	113	0.00037344	0.5706	2533497
ENST00000263080,ENST00000577034,ENST00000456349,P45381	2618	Unique	313	10	35694.1	10	23	23	4.12834e-05	0.5399	494259
ENST00000335271,ENST00000420772,P27816-3	2619	Unique	22	1	2394.1	1	1	1	2.5537e-05	1	20537
ENST00000254667,P23469	262	Unique	700	6	80572	6	7	7	5.61813e-06	0.08	127035
ENST00000317516,ENST00000334895,ENST00000404484,ENST00000558544,ENST00000558910,ENST00000559281,P09493-5	2620	Unique	12	1	1327.6	1	28	28	0.0013109	1	711768
ENST00000289893,ENST00000361689,ENST00000564288,ENST00000567887,ENST00000671089,Q9UPN3-2,Q9UPN3-3,Q9UPN3-5	2621	Unique	20	1	2012	1	2	2	5.61813e-05	1	42508
ENST00000359142,ENST00000635033,P20020-1,P20020-2,P20020-4,P20020-5	2622	Unique	22	1	2331.2	1	4	4	0.000102148	1	57502
ENST00000304593,ENST00000456345,ENST00000531278,Q9GZY8-2	2623	Unique	13	1	1393.7	1	1	1	4.32164e-05	1	17776
ENST00000535826,ENST00000539008,ENST00000539246,ENST00000539468,ENST00000542670,ENST00000542836,O43581-3,O43581-4,O43581-5,O43581-6	2624	Unique	16	1	1832.9	1	2	2	7.02266e-05	1	35860
ENST00000288670,ENST00000587489,O95466-2,Q96PY5-3	2625	Unique	12	1	1311.7	1	1	1	4.68177e-05	1	23419
ENST00000369543,Q9UPN9-2	2626	Unique	13	1	1346.6	1	1	1	4.32164e-05	1	19500
ENST00000587908	2627	Unique	22	1	2381.3	1	2	2	5.10739e-05	1	38146
ENST00000319622,ENST00000561609,ENST00000565154,ENST00000565184,ENST00000568459,ENST00000568883,P14618-2	2628	Unique	9	1	1042.5	1	18	18	0.00112363	1	384941
ENST00000375048,P39656	2629	Unique	456	12	50751	12	25	25	3.08011e-05	0.3048	465514
ENST00000498971,ENST00000302014,ENST00000519715,P08571	263	Unique	375	5	40032.7	5	13	13	1.94762e-05	0.1547	303007
ENST00000313485,ENST00000414263,ENST00000581855,ENST00000581989,ENST00000395807,ENST00000581955,ENST00000584936	2630	Unique	10	1	1124.6	1	1	1	5.61813e-05	1	22492
ENST00000565154,ENST00000565184	2631	Unique	18	1	1751.9	1	1	1	3.12118e-05	1	14260
ENST00000637069	2632	Unique	17	1	1883	1	2	2	6.60956e-05	1	30329
ENST00000288398,ENST00000317516,ENST00000358278,ENST00000404484,ENST00000559397,ENST00000560615,P09493-10,P09493-2,P09493-3,P09493-4,P09493-8	2633	Unique	9	1	969.5	1	7	7	0.000436966	1	123251
ENST00000645986,ENST00000646087,ENST00000646120	2634	Unique	12	1	1191.6	1	1	1	4.68177e-05	1	18193
ENST00000505990,ENST00000509907,ENST00000511664,Q13557-4,Q13557-5	2635	Unique	8	1	796.4	1	2	2	0.000140453	1	40061
ENST00000316715,ENST00000493677,Q13491-4	2636	Unique	8	1	977.5	1	1	1	7.02266e-05	1	19554
ENST00000315554,P60953-1	2637	Unique	10	1	1150.5	1	2	2	0.000112363	1	25159
ENST00000389253,ENST00000408974,ENST00000587830,P50570-3,P50570-4	2638	Unique	14	1	1469.8	1	1	1	4.01295e-05	1	11943
ENST00000411784,ENST00000413228,ENST00000422320,ENST00000428040,ENST00000439624,ENST00000452262,Q9H633-2	2639	Unique	10	1	1233.7	1	4	4	0.000224725	1	56496
ENST00000301031,Q96N06	264	Unique	139	1	15433.8	1	1	1	4.04182e-06	0.1223	42888
ENST00000393988,ENST00000572799	2640	Unique	11	1	1229.6	1	1	1	5.10739e-05	1	13924
ENST00000527273	2641	Unique	8	1	852.5	1	1	1	7.02266e-05	1	16882
ENST00000674143	2642	Unique	15	1	1641.8	1	1	1	3.74542e-05	1	10288
ENST00000599222	2643	Unique	13	1	1134.6	1	2	2	8.64328e-05	1	23573
ENST00000450443,ENST00000416080,ENST00000444919	2644	Unique	10	1	1100.6	1	5	5	0.000280906	1	58034
ENST00000480018,ENST00000587038	2645	Unique	9	1	954.5	1	5	5	0.000312118	1	74828
ENST00000599859,ENST00000618429	2646	Unique	8	1	709.4	1	3	3	0.00021068	1	49866
ENST00000615112,ENST00000615285,ENST00000618266	2647	Unique	12	1	1188.6	1	2	2	9.36355e-05	1	25887
ENST00000649367	2648	Unique	9	1	956.5	1	1	1	6.24237e-05	1	13206
ENST00000507220	2649	Unique	8	1	859.4	1	1	1	7.02266e-05	1	13703
ENST00000449105,Q8WVV9	265	Unique	542	6	60026.9	6	13	13	1.34752e-05	0.1107	208008
Q7L775	2650	Unique	607	11	70307.1	11	37	37	3.42456e-05	0.2817	1063295
ENST00000472273	2651	Unique	9	1	1041.5	1	1	1	6.24237e-05	1	9716
ENST00000621915	2652	Unique	8	1	849.5	1	1	1	7.02266e-05	1	11412
ENST00000666446	2653	Unique	7	1	738.5	1	1	1	8.0259e-05	1	7174
ENST00000664011,ENST00000476425,ENST00000656656	2654	Unique	7	1	820.5	1	1	1	8.0259e-05	1	3356
ENST00000357332,O43681	2655	Unique	348	11	38749.4	11	32	32	5.1661e-05	0.4626	707030
ENST00000293350,Q8IZ83	2656	Unique	802	12	85055.7	12	34	34	2.38175e-05	0.2519	818741
Q6P587	2657	Unique	224	10	24808.7	10	49	49	0.000122897	0.5848	1091995
ENST00000486715,Q96RP9	2658	Unique	751	12	83400.4	12	31	31	2.31907e-05	0.2144	647230
ENST00000509391,ENST00000506179,ENST00000510490,ENST00000316423,ENST00000505698,ENST00000514106,O60701	2659	Unique	494	11	54971.2	11	24	24	2.72946e-05	0.3543	485302
ENST00000354618,ENST00000469141,Q9Y2W1	266	Unique	955	5	108583	5	7	7	4.118e-06	0.044	190188
ENST00000377759,ENST00000377768,Q9Y5X3	2660	Unique	404	13	46769.1	13	20	20	2.78125e-05	0.297	411343
ENST00000304877	2661	Unique	9	1	1000.5	1	1	1	6.24237e-05	0.8889	20692
ENST00000515384,Q8N7J2	2662	Unique	671	11	69446.7	11	18	18	1.5071e-05	0.2563	311690
ENST00000313843,Q12846	2663	Unique	297	9	34140.8	9	20	20	3.78325e-05	0.4108	400558
ENST00000270233,P50895	2664	Unique	628	12	67344.6	12	36	36	3.22058e-05	0.25	759815
ENST00000269373,Q9HA64	2665	Unique	309	10	34372.2	10	44	44	7.99993e-05	0.301	941874
ENST00000497385,ENST00000393203,Q9P2B2	2666	Unique	879	12	98476.6	12	24	24	1.53396e-05	0.1513	515297
ENST00000294360,Q9NWV4	2667	Unique	160	7	18018.8	7	19	19	6.67153e-05	0.65	438624
ENST00000357849,Q92905	2668	Unique	334	10	37536.7	10	49	49	8.24217e-05	0.4222	1081175
ENST00000396651,P62241	2669	Unique	208	11	24172.2	11	52	52	0.000140453	0.4423	958738
ENST00000379847,O95139	267	Unique	128	2	15461.1	2	10	10	4.38916e-05	0.2422	226822
ENST00000297268,P08123	2670	Unique	1366	12	129217	12	46	46	1.8919e-05	0.0857	940205
ENST00000290810,Q13564	2671	Unique	534	14	60190.6	14	26	26	2.73542e-05	0.2996	593094
ENST00000331200,P33316	2672	Unique	252	9	26528.6	9	23	23	5.12766e-05	0.4048	523603
ENST00000393658,ENST00000280187,P51674	2673	Unique	278	9	31170.4	9	111	111	0.000224321	0.1547	2599525
ENST00000644715,Q13126	2674	Unique	283	9	31197.8	9	40	40	7.94082e-05	0.477	1009504
ENST00000264832,P05362	2675	Unique	532	11	57770.9	11	52	52	5.4914e-05	0.2425	1033253
ENST00000439220,ENST00000567571,ENST00000220003,P41240	2676	Unique	450	9	50653.7	9	13	13	1.62302e-05	0.2889	274426
ENST00000551673,ENST00000324868,Q9Y2Z4	2677	Unique	477	9	53147.7	9	17	17	2.00227e-05	0.2872	395722
ENST00000234256,P43007	2678	Unique	532	10	55669.6	10	101	101	0.00010666	0.2726	2771524
ENST00000225698,Q07021	2679	Unique	282	9	31324.6	9	116	116	0.0002311	0.4113	2881990
ENST00000265132,P02760	268	Unique	352	4	38956	4	10	10	1.59606e-05	0.1335	166029
ENST00000262812,O14579	2680	Unique	308	7	34442.3	7	25	25	4.56017e-05	0.3636	544108
ENST00000576479,Q9HCB6	2681	Unique	807	9	90895.6	9	37	37	2.57585e-05	0.2144	806498
ENST00000327031,ENST00000638207,Q13045	2682	Unique	1269	14	144642	14	18	18	7.96898e-06	0.1024	358118
ENST00000216479,O95433	2683	Unique	338	9	38232.2	9	27	27	4.48785e-05	0.4793	617579
ENST00000477892,Q96A26	2684	Unique	154	7	17313.2	7	23	23	8.39071e-05	0.4156	504466
ENST00000279227,Q86UX7	2685	Unique	667	13	75887	13	22	22	1.85306e-05	0.2189	438579
ENST00000264279,Q9Y2X3	2686	Unique	529	8	59522.5	8	12	12	1.27443e-05	0.2155	319978
ENST00000358746,ENST00000649566,Q6PGP7	2687	Unique	1564	15	175357	15	18	18	6.46588e-06	0.1074	342277
ENST00000261427,P61086	2688	Unique	200	8	22374.6	8	20	20	5.61813e-05	0.525	462753
ENST00000268668,O96000	2689	Unique	172	7	20745.2	7	26	26	8.49252e-05	0.4419	625046
ENST00000371620,Q9BUH6	269	Unique	204	3	21608	3	5	5	1.37699e-05	0.2402	79809
ENST00000375731,Q13825	2690	Unique	339	8	35568.2	8	16	16	2.65162e-05	0.2507	318839
ENST00000216492,ENST00000613166,P10645	2691	Unique	457	8	50639.6	8	20	20	2.4587e-05	0.3523	412317
ENST00000374490,P35914	2692	Unique	325	10	34319.8	10	64	64	0.000110634	0.3015	1251223
ENST00000240851,Q92734	2693	Unique	400	10	43403.2	10	45	45	6.3204e-05	0.2675	1086959
ENST00000299608,Q96JJ7	2694	Unique	454	9	51820.9	9	27	27	3.34118e-05	0.2313	525823
ENST00000361436,P30050	2695	Unique	165	7	17789.5	7	24	24	8.17182e-05	0.4909	477087
ENST00000301729,P42126	2696	Unique	302	9	32777.2	9	25	25	4.65077e-05	0.3113	498436
ENST00000646147,ENST00000562105,ENST00000636980,Q9ULP9	2697	Unique	559	9	62860.9	9	24	24	2.41208e-05	0.2021	515351
ENST00000320393,ENST00000356489,P21953	2698	Unique	392	7	43076.9	7	22	22	3.15303e-05	0.4286	411026
Q9C0B1	2699	Unique	505	10	58226.9	10	23	23	2.55875e-05	0.2594	420117
ENST00000514213,O60763	27	Unique	962	25	107810	25	91	91	5.31445e-05	0.3617	2068247
ENST00000229379,P12074	270	Unique	109	2	12129.1	2	7	7	3.60797e-05	0.1651	174322
ENST00000261729,O95294	2700	Unique	804	9	89941.2	9	13	13	9.08404e-06	0.1045	227693
ENST00000372330,P14780	2701	Unique	707	9	78390.3	9	20	20	1.58929e-05	0.1909	524294
ENST00000378578,P51808	2702	Unique	116	4	13035.2	4	15	15	7.26482e-05	0.6466	336080
ENST00000299204,ENST00000445922,Q9UL15	2703	Unique	447	9	51149.7	9	20	20	2.5137e-05	0.2864	397891
ENST00000644068,ENST00000376619,ENST00000643374,ENST00000334136,Q9UBN7	2704	Unique	1215	10	131318	10	22	22	1.01727e-05	0.13	465705
ENST00000311502,Q3YEC7	2705	Unique	729	8	79481.6	8	18	18	1.38719e-05	0.1797	329972
ENST00000397648,ENST00000291700,P04271	2706	Unique	92	4	10688	4	257	257	0.00156941	0.4457	8953415
ENST00000367999,ENST00000352210,P50336	2707	Unique	477	8	50715.6	8	13	13	1.53115e-05	0.2243	286461
ENST00000381227,ENST00000314595,P30876	2708	Unique	1174	9	133793	9	11	11	5.26401e-06	0.0928	212925
ENST00000272433,Q8TD22	2709	Unique	340	8	37082.7	8	15	15	2.47859e-05	0.2941	324117
Q9UIQ6	271	Unique	1025	6	117256	6	7	7	3.83677e-06	0.0585	109166
ENST00000323666,P50579	2710	Unique	478	9	52840.1	9	22	22	2.58575e-05	0.2322	435495
ENST00000273258,O75915	2711	Unique	188	6	21582.4	6	38	38	0.000113558	0.2394	888893
ENST00000243052,Q01064	2712	Unique	536	7	61322.9	7	13	13	1.36261e-05	0.1735	252269
ENST00000672328,ENST00000672337,ENST00000672285,ENST00000358008,ENST00000442366,ENST00000671868,ENST00000672911,ENST00000673018,Q12904	2713	Unique	312	9	34313.1	9	14	14	2.52096e-05	0.2981	285748
ENST00000265174,O43252	2714	Unique	624	7	70769.6	7	9	9	8.10307e-06	0.1699	129357
ENST00000367990,ENST00000469730,ENST00000463273,P02652	2715	Unique	100	5	11149.9	5	13	13	7.30357e-05	0.41	230225
ENST00000372592,Q5SRE7	2716	Unique	291	7	32372.2	7	29	29	5.59882e-05	0.2474	738953
ENST00000274710,Q9BQI7	2717	Unique	771	7	84590	7	13	13	9.47285e-06	0.166	208611
ENST00000262225,Q15363	2718	Unique	201	5	22728.4	5	8	8	2.23607e-05	0.3532	191243
ENST00000399455,Q96K76	2719	Unique	1375	8	157194	8	13	13	5.31169e-06	0.072	310844
ENST00000334062,ENST00000630618,Q14644	272	Unique	834	4	95620.2	4	6	6	4.04182e-06	0.0396	113369
ENST00000215829,ENST00000248923,ENST00000404603,P62318	2720	Unique	126	5	13889.3	5	28	28	0.000124847	0.4762	577544
ENST00000430474,ENST00000610554,O94772	2721	Unique	140	3	14641.1	3	9	9	3.61165e-05	0.2714	215361
ENST00000371625,ENST00000471521,P41222	2722	Unique	190	5	20997.3	5	35	35	0.000103492	0.4263	873559
ENST00000275493,P00533	2723	Unique	1210	13	134172	13	31	31	1.43936e-05	0.0934	571840
ENST00000315596,Q9NTI5	2724	Unique	1447	10	164545	10	14	14	5.43565e-06	0.0815	251481
ENST00000368141,P41218	2725	Unique	407	6	45789.2	6	14	14	1.93253e-05	0.172	347301
ENST00000216044,O00178	2726	Unique	669	7	72390	7	15	15	1.25967e-05	0.1629	330587
Q96I15	2727	Unique	445	6	48100.6	6	8	8	1.01e-05	0.2472	146709
ENST00000264377,O75077	2728	Unique	832	7	91848.5	7	24	24	1.62061e-05	0.0986	708364
ENST00000253363,Q14498	2729	Unique	530	7	59324.7	7	10	10	1.06002e-05	0.1585	171615
ENST00000324103,ENST00000558468,ENST00000644992,Q96EP0	273	Unique	1072	6	119557	6	6	6	3.14448e-06	0.0401	108539
ENST00000648610,O14523	2730	Unique	706	12	76116.3	12	16	16	1.27323e-05	0.1671	286592
ENST00000325110,ENST00000433297,Q01581	2731	Unique	520	6	57239.3	6	18	18	1.94474e-05	0.2288	453561
O95502	2732	Unique	500	9	52795.2	9	17	17	1.91016e-05	0.22	329980
ENST00000307892,O43169	2733	Unique	150	3	16666.1	3	22	22	8.23992e-05	0.4333	565442
ENST00000222247,Q02543	2734	Unique	176	8	20730.9	8	13	13	4.14975e-05	0.2898	201276
ENST00000234875,P35268	2735	Unique	128	4	14759.8	4	20	20	8.77833e-05	0.3984	435011
ENST00000229281,ENST00000545581,Q99622	2736	Unique	126	3	13151.7	3	9	9	4.01295e-05	0.4048	205723
ENST00000368865,ENST00000407911,O43684	2737	Unique	328	8	37113.2	8	13	13	2.2267e-05	0.2683	231003
ENST00000377390,Q15637	2738	Unique	639	5	68267.9	5	14	14	1.23089e-05	0.1189	356394
ENST00000314583,P14317	2739	Unique	486	5	53963	5	6	6	6.93596e-06	0.179	136979
ENST00000252891,Q9Y6R0	274	Unique	609	4	64832.7	4	8	8	7.38014e-06	0.0887	150050
ENST00000607016,O95989	2740	Unique	172	6	19440.7	6	29	29	9.47243e-05	0.3547	612709
ENST00000487519,Q00059	2741	Unique	246	5	29060.2	5	10	10	2.28379e-05	0.1748	189983
ENST00000531120,Q7L2H7	2742	Unique	374	5	42457.8	5	18	18	2.70391e-05	0.2246	405052
ENST00000259455,O75899	2743	Unique	941	8	105736	8	12	12	7.16446e-06	0.0967	242752
ENST00000253496,P00748	2744	Unique	615	5	67729.9	5	10	10	9.13517e-06	0.1431	261789
ENST00000367089,P63172	2745	Unique	113	2	12426	2	10	10	4.9718e-05	0.3009	299374
ENST00000356763,Q99570	2746	Unique	1358	9	152989	9	14	14	5.79189e-06	0.067	220431
ENST00000589037,ENST00000253788,ENST00000589913,P61353	2747	Unique	136	5	15769.7	5	9	9	3.71788e-05	0.3603	196725
ENST00000515202,P56385	2748	Unique	69	3	7910.3	3	10	10	8.14222e-05	0.4203	196825
ENST00000261755,ENST00000561421,ENST00000407106,P16930	2749	Unique	419	6	46326.2	6	25	25	3.35211e-05	0.148	577718
ENST00000533056,ENST00000436108,ENST00000323578,Q9BWS9	275	Unique	393	3	44894.3	3	5	5	7.14775e-06	0.1349	101790
ENST00000251166,ENST00000614702,P57737	2750	Unique	925	7	100524	7	29	29	1.76136e-05	0.107	672984
ENST00000433436,P09496	2751	Unique	248	6	27042	6	20	20	4.53075e-05	0.1855	357535
ENST00000218340,O75695	2752	Unique	350	5	39597.4	5	6	6	9.63108e-06	0.1743	139754
ENST00000442510,P08575	2753	Unique	1306	9	147376	9	14	14	6.0225e-06	0.0674	241595
ENST00000480456,P57087	2754	Unique	298	6	33167.9	6	10	10	1.88528e-05	0.2047	148124
ENST00000354488,Q96HY6	2755	Unique	314	7	35571.5	7	20	20	3.57843e-05	0.3025	437311
P00736	2756	Unique	705	6	80048.8	6	13	13	1.03597e-05	0.1277	276590
ENST00000342669,ENST00000588301,P62316	2757	Unique	118	5	13500.2	5	7	7	3.33279e-05	0.322	162809
ENST00000560189,ENST00000619987,ENST00000261758,ENST00000560244,Q14696	2758	Unique	234	4	26042.3	4	12	12	2.88109e-05	0.2991	261030
ENST00000650182,P30533	2759	Unique	357	6	41422.9	6	11	11	1.73108e-05	0.1625	205833
Q5TC12	276	Unique	328	3	36395.6	3	4	4	6.85138e-06	0.0884	79681
ENST00000404914,Q9Y4P1	2760	Unique	393	5	44247.6	5	10	10	1.42955e-05	0.2188	207411
ENST00000602402,Q13217	2761	Unique	504	5	57526.2	5	10	10	1.11471e-05	0.2183	258067
ENST00000396957,ENST00000396953,ENST00000429711,ENST00000434963,ENST00000435983,P62910	2762	Unique	135	5	15831.8	5	12	12	4.99389e-05	0.2667	241905
ENST00000225972,Q96AG4	2763	Unique	307	6	34890.9	6	10	10	1.83001e-05	0.1987	174091
ENST00000273308,ENST00000551475,Q9Y2B0	2764	Unique	182	4	20621.2	4	14	14	4.32164e-05	0.3297	301001
ENST00000522122,ENST00000394243,Q8N3V7	2765	Unique	929	6	99384.1	6	11	11	6.65225e-06	0.0775	271365
ENST00000281038,Q96I59	2766	Unique	477	5	54037.7	5	9	9	1.06002e-05	0.1447	174588
ENST00000258416,O60573	2767	Unique	245	3	28326.2	3	5	5	1.14656e-05	0.1878	138000
ENST00000389501,Q6GMV2	2768	Unique	418	4	47291.9	4	11	11	1.47846e-05	0.1627	224540
ENST00000233575,Q15036	2769	Unique	470	7	52850.2	7	9	9	1.07581e-05	0.1362	167949
ENST00000296273,ENST00000447345,P35249	277	Unique	363	1	39638.9	1	1	1	1.54769e-06	0.0771	47633
ENST00000460569,ENST00000356352,Q9HAU5	2770	Unique	1272	3	147699	3	3	3	1.32503e-06	0.0425	76237
ENST00000557004,ENST00000298841,P29622	2771	Unique	427	6	48493.1	6	13	13	1.71044e-05	0.1499	226958
ENST00000379747,Q15063	2772	Unique	836	7	93237.3	7	12	12	8.0643e-06	0.1089	211218
ENST00000457408,Q7Z7H5	2773	Unique	227	4	25908.3	4	6	6	1.48497e-05	0.2511	137948
ENST00000306954,ENST00000621279,Q9BXV9	2774	Unique	100	2	10834.1	2	7	7	3.93269e-05	0.41	137112
ENST00000377264,Q2TAZ0	2775	Unique	1938	5	212708	5	10	10	2.89893e-06	0.0836	239742
ENST00000316963,O75608	2776	Unique	230	4	24635.5	4	4	4	9.77066e-06	0.2957	71780
Q7Z4Y8	2777	Unique	100	1	11012.1	1	4	4	2.24725e-05	0.37	134442
ENST00000446176,Q96RU3	2778	Unique	617	7	71244.3	7	9	9	8.195e-06	0.1232	166384
ENST00000401642,Q8WU76	2779	Unique	684	5	75061.1	5	9	9	7.39228e-06	0.1316	204594
ENST00000081029,P82673	278	Unique	323	3	36803.1	3	5	5	8.69679e-06	0.1734	111527
ENST00000375856,Q9Y4H2	2780	Unique	1338	4	137231	4	4	4	1.67956e-06	0.0232	93500
ENST00000382142,Q9C0I1	2781	Unique	747	6	86074.8	6	7	7	5.26465e-06	0.1205	119901
ENST00000567908,ENST00000567554,ENST00000396593,ENST00000618335,ENST00000569398,ENST00000611932,ENST00000311052,ENST00000561530,ENST00000610831,ENST00000619881,Q9Y2V2	2782	Unique	147	3	15864	3	9	9	3.43967e-05	0.3537	190854
ENST00000377524,Q92783	2783	Unique	540	4	59124	4	10	10	1.04039e-05	0.1241	224905
ENST00000278947,O60939	2784	Unique	215	4	24292.1	4	8	8	2.09047e-05	0.2884	132210
ENST00000215730,O95721	2785	Unique	258	5	28934.6	5	8	8	1.74206e-05	0.2209	116898
Q8WWX9	2786	Unique	145	3	16204.4	3	6	6	2.32474e-05	0.3034	126954
ENST00000377034,ENST00000383543,ENST00000383639,ENST00000417759,ENST00000438094,ENST00000448754,ENST00000449163,Q9UBS5	2787	Unique	961	7	108234	7	19	19	1.11076e-05	0.0552	412678
ENST00000570016,ENST00000569956,ENST00000219789,O14735	2788	Unique	213	4	23505.1	4	4	4	1.05505e-05	0.2113	90700
ENST00000373312,Q96TA1	2789	Unique	746	5	84066.7	5	12	12	9.03721e-06	0.1314	230108
ENST00000262134,Q7L5N7	279	Unique	544	3	60151.4	3	6	6	6.19647e-06	0.1085	129903
Q99726	2790	Unique	388	4	41900.3	4	6	6	8.68783e-06	0.232	124079
ENST00000246166,P49356	2791	Unique	437	5	48724	5	8	8	1.02849e-05	0.1281	175410
ENST00000307422,ENST00000253099,Q9BYD3	2792	Unique	311	4	34879.3	4	7	7	1.26453e-05	0.209	160924
ENST00000603501,ENST00000371347,O95847	2793	Unique	323	7	36022.6	7	9	9	1.56542e-05	0.1393	139310
ENST00000261655,O15034	2794	Unique	1052	6	115936	6	11	11	5.87447e-06	0.0913	166102
[truncated: 4,580 more rows]

## Sheet: MCC_TotalProteins
Table S3. List of total proteins inferred, proteins inferred by maximum parsimony and peptides identified.
[truncated: 9,397 more rows]

[truncated: 9 more sheets: MOB_TotalProteins, HCC_MaxPars, HOB_MaxPars, MCC_MaxPars, MOB_MaxPars, HCC_Peptides, HOB_Peptides, MCC_Peptides, MOB_Peptides]
