# Supplementary material for: Proteogenomics Reveals Orthologous Alternatively Spliced Proteoforms in the Same Human and Mouse Brain Regions with Differential Abundance in an Alzheimer’s Disease Mouse Model
Source: Cells. 2021 Jun 23;10(7):1583. doi: 10.3390/cells10071583 (PMC8303486; doi:10.3390/cells10071583)
Supplement: Supplementary file 1 [file cells-10-01583-s001.zip › Table S4 - List of genes of canonical proteoforms.xlsx]

## Sheet: General
Table S4. List of genes of canonical proteoforms.

## Sheet: a1
Table S4. List of genes of canonical proteoforms.
Human Gene ID	Human Protein IDs	Mouse Gene ID	Mouse Protein IDs
126	P00326,ENST00000515683	11522	ENSMUST00000004232,P00329
148	ENST00000380582,P35348-8,P35348,P35348-6,ENST00000380572,ENST00000521711,ENST00000380586,P35348-9,P35348-5,P35348-7,ENST00000354550,P35348-3,P35348-4,P35348-2	11549	ENSMUST00000225182,ENSMUST00000161339,ENSMUST00000054661,ENSMUST00000159365,P97718
166	Q08117,Q08117-2,ENST00000327141,ENST00000221561	14797	P63002-2,ENSMUST00000002518,P63002
182	P78504,ENST00000254958,P78504-2	16449	Q9QXX0,ENSMUST00000028735
215	P33897,ENST00000218104	11666	P48410,ENSMUST00000002084
239	P18054,ENST00000251535	11684	ENSMUST00000000329,P39655
316	ENST00000374700,Q06278	11761	ENSMUST00000001027,O54754
317	O14727-5,ENST00000357310,O14727-4,ENST00000550527,ENST00000333991,O14727-2,O14727,O14727-3,ENST00000551964,O14727-6,ENST00000359972	11783	O88879-2,ENSMUST00000159110,ENSMUST00000020157,O88879,ENSMUST00000162618
384	ENST00000261783,P78540	11847	ENSMUST00000021550,O08691
390	P61587,ENST00000263895,ENST00000375734	74194	P61588,ENSMUST00000017288
472	Q13315,ENST00000452508,ENST00000526567,ENST00000524792,ENST00000527805,ENST00000639240	11920	ENSMUST00000118282,Q62388
473	Q9P2R6,ENST00000400908,ENST00000337907,ENST00000476556,Q9P2R6-2	68703	ENSMUST00000105682,Q80TZ9
516	ENST00000393366,ENST00000355938,P05496	11951	ENSMUST00000090541,ENSMUST00000107684,Q9CR84
517	Q06055,Q06055-2,ENST00000549748,ENST00000549164,Q06055-3,ENST00000552242	67942	ENSMUST00000185641,P56383
518	ENST00000392541,ENST00000284727,P48201	228033	P56384,ENSMUST00000018914
558	P30530,ENST00000359092,P30530-2,ENST00000301178,ENST00000593513	26362	ENSMUST00000002677,Q00993,ENSMUST00000085948
583	ENST00000245157,Q9BXC9	67378	ENSMUST00000034206,Q9CWF6
596	ENST00000333681,P10415-2,P10415	12043	P10417-2,P10417,ENSMUST00000112751
648	ENST00000376663,P35226	12151	P25916,ENSMUST00000028071
676	Q58F21-2,ENST00000362005,ENST00000402388,Q58F21-4,Q58F21-3,ENST00000370389,Q58F21-5,Q58F21,ENST00000399546,ENST00000394530	114642	ENSMUST00000031215,ENSMUST00000112677,Q91Y44-2,Q91Y44
705	ENST00000230340,Q13895	53414	ENSMUST00000024783,O54825
766	P43166-2,ENST00000394069,ENST00000338437,P43166	12354	Q9ERQ8,ENSMUST00000159416,ENSMUST00000056051,ENSMUST00000162761
776	ENST00000422281,ENST00000636570,ENST00000350061,Q01668,ENST00000481478,ENST00000288139,Q01668-2,Q01668-3,Q01668-4	12289	ENSMUST00000112250,Q99246,Q99246-4,Q99246-3,ENSMUST00000238504,ENSMUST00000224198
839	P55212,ENST00000352981,P55212-2,ENST00000265164	12368	ENSMUST00000029626,O08738
858	ENST00000343213,ENST00000222693,P51636-3,P51636-2,P51636	12390	ENSMUST00000000058,ENSMUST00000115459,Q9WVC3
862	Q06455-4,ENST00000396218,ENST00000523629,Q06455-6,ENST00000422361,ENST00000617740,ENST00000520724,Q06455-3,Q06455-5,Q06455-2,ENST00000518844,Q06455,ENST00000360348,ENST00000436581	12395	Q61909,ENSMUST00000098256,ENSMUST00000006761
863	ENST00000268679,O75081,ENST00000327483,O75081-4,O75081-5,O75081-2	12398	ENSMUST00000064674,O54972,ENSMUST00000127984,ENSMUST00000006525,O54972-2
984	ENST00000340677,P21127-2,ENST00000407249,P21127-6,P21127-5,P21127-9,P21127,P21127-3,P21127-12,P21127-4,P21127-8,ENST00000626918,ENST00000341832,P21127-10	12537	ENSMUST00000067081,P24788-2,ENSMUST00000105598,P24788
1003	ENST00000341529,P33151-2,P33151	12562	P55284,ENSMUST00000034339
1024	P49336-2,P49336,ENST00000381527	264064	ENSMUST00000161181,Q8R3L8-2,ENSMUST00000031640,Q8R3L8,Q8R3L8-3
1070	O15182,ENST00000522083,ENST00000283122,ENST00000522864	12626	O35648,ENSMUST00000022009
1106	O14647,O14647-3,ENST00000394196,ENST00000420239,O14647-2	244059	E9PZM4,ENSMUST00000169922
1119	P35790,ENST00000356135,ENST00000265689,P35790-2	12660	ENSMUST00000072055,ENSMUST00000025760,O54804-2,ENSMUST00000128694,O54804
1184	ENST00000376091,P51795,ENST00000376108,ENST00000376088,P51795-1	12728	ENSMUST00000115746,ENSMUST00000004428,Q9WVD4-2,Q9WVD4
1198	ENST00000345005,P49761,P49761-1,P49761-2,P49761-3	102414	ENSMUST00000065330,O35492
1258	ENST00000311183,Q14028,ENST00000251102,ENST00000564448,Q14028-2,Q14028-4,Q14028-3	333329	ENSMUST00000093268,ENSMUST00000119870
1260	Q16280,ENST00000329903	12789	Q62398,ENSMUST00000006020
1262	ENST00000379936,Q8IV77,Q8IV77-2	233649	Q3UW12,Q3UW12-2,ENSMUST00000033187
1375	Q92523-4,ENST00000457250,ENST00000405237,Q92523-2,Q92523-3,ENST00000395650,ENST00000312108,Q92523	12895	ENSMUST00000109313,Q924X2
1382	ENST00000621784,P29373,ENST00000368222	12904	ENSMUST00000005019,P22935
1486	ENST00000370630,Q01459	74245	Q8R242,ENSMUST00000061937,ENSMUST00000029840,Q8R242-2
1519	ENST00000433477,P43234	229445	Q8BM88,ENSMUST00000029649
1543	ENST00000395049,P04798,P04798-3,ENST00000395048,P04798-2,ENST00000379727	13076	P00184,ENSMUST00000216433,ENSMUST00000034865
1572	P24903-2,ENST00000331105,ENST00000532164,P24903	13107	P33267,ENSMUST00000003100
1600	O75553-2,O75553,O75553-6,O75553-5,O75553-3,ENST00000371236,O75553-4	13131	P97318-2,P97318-8,P97318-4,P97318-6,ENSMUST00000106830,ENSMUST00000106827,P97318-3,ENSMUST00000106826,P97318,P97318-5
1616	ENST00000414083,Q9UER7-4,Q9UER7-5,ENST00000266000,Q9UER7-3,ENST00000374542,Q9UER7-2,Q9UER7	13163	ENSMUST00000079421,O35613,ENSMUST00000170075
1675	ENST00000592860,P00746,ENST00000327726	11537	ENSMUST00000061653,P03953,P03953-2,ENSMUST00000217837
1690	O43405-2,ENST00000396618,ENST00000216361,ENST00000555117,O43405,ENST00000644874	12810	Q62507,ENSMUST00000164782,ENSMUST00000085412
1731	Q8WYJ6-2,Q8WYJ6	54204	ENSMUST00000106313,P42209,ENSMUST00000106314
1745	ENST00000341900,P56177,P56177-2,ENST00000361725	13390	ENSMUST00000037119,Q64317
1750	P56179,P56179-3,P56179-2,ENST00000518156	13396	P70397-2,P70397,ENSMUST00000171311
1760	Q09013,Q09013-7,Q09013-16,Q09013-11,Q09013-6,Q09013-5,ENST00000291270,Q09013-12,ENST00000458663,ENST00000596686,Q09013-15,Q09013-10,ENST00000447742,Q09013-2,ENST00000343373,ENST00000354227,Q09013-8,Q09013-1	13400	P54265,P54265-6,P54265-10,ENSMUST00000108474,P54265-2,P54265-4,P54265-3,ENSMUST00000032568,P54265-8,P54265-5,ENSMUST00000154199,P54265-7,P54265-9,ENSMUST00000108473
1789	Q9UBC3-5,Q9UBC3-4,Q9UBC3-3,ENST00000328111,Q9UBC3-8,Q9UBC3-2,ENST00000353855,Q9UBC3-7,ENST00000456297,Q9UBC3-6,ENST00000443239,ENST00000201963,ENST00000348286,Q9UBC3	13436	ENSMUST00000109772,ENSMUST00000103151,ENSMUST00000103150,O88509-3,ENSMUST00000109773,ENSMUST00000088976,ENSMUST00000109771,O88509,ENSMUST00000072997,O88509-4,O88509-2,ENSMUST00000081628,ENSMUST00000109774
1803	ENST00000360534,P27487	13482	P28843,ENSMUST00000047812
1822	ENST00000356654,ENST00000396684,P54259	13498	O35126,ENSMUST00000088357
1836	P50443,ENST00000286298	13521	Q62273,ENSMUST00000146409
1856	O14641,ENST00000005340	13543	Q60838
1857	Q92997-2,ENST00000313143,Q92997	13544	ENSMUST00000171572,ENSMUST00000003318,Q61062
1902	ENST00000374431,Q92633-2,ENST00000358883,ENST00000374430,ENST00000541779,Q92633	14745	ENSMUST00000107570,P61793-2,P61793,ENSMUST00000107575,ENSMUST00000055018
1909	P25101,P25101-4,P25101-3,P25101-2,P25101-5	13617	Q61614,ENSMUST00000034029
1911	P78364	13619	ENSMUST00000079560,ENSMUST00000161054,ENSMUST00000161739,Q64028-2,Q64028-4,Q64028,Q64028-3,ENSMUST00000160163
1912	Q8IXK0-3,Q8IXK0-5,ENST00000257118,Q8IXK0-4,ENST00000373418,Q8IXK0-2,ENST00000431992,Q8IXK0	54383	ENSMUST00000106080,Q9QWH1,Q9QWH1-2,ENSMUST00000030588,ENSMUST00000106079
1946	ENST00000333274,ENST00000509503,P52803	13640	O08543,ENSMUST00000076840,O08543-2,ENSMUST00000078839
2033	Q09472,ENST00000263253,ENST00000674155	328572	ENSMUST00000068387,B2RWS6
2101	ENST00000405666,ENST00000000442,P11474,P11474-2	26379	ENSMUST00000025906,O08580
2120	P41212,ENST00000396373	14011	P97360,ENSMUST00000081028,ENSMUST00000111963
2137	ENST00000220562,O43909	54616	ENSMUST00000022550
2258	ENST00000305414,Q92913-2,ENST00000315930,Q92913-3,Q92913-5,ENST00000441825,ENST00000626909,Q92913-4,Q92913,ENST00000436198	14168	ENSMUST00000033473,P70377-3,P70377,P70377-2,ENSMUST00000119306
2308	ENST00000379561,Q12778	56458	Q9R1E0,ENSMUST00000053764
2326	ENST00000354841,ENST00000402921,Q01740-2,ENST00000617670,ENST00000367750,Q01740	14261	ENSMUST00000111518,ENSMUST00000046049,P50285
2330	ENST00000441068,ENST00000369272,P49326-3,P49326,P49326-2,ENST00000254090	14263	ENSMUST00000029729,ENSMUST00000107050,P97872,ENSMUST00000107049
2517	ENST00000374479,P04066	71665	Q99LJ1,ENSMUST00000030434
2553	ENST00000220429,Q06547,Q06547-3,Q06547-2,ENST00000429662,Q06547-4,ENST00000380877,ENST00000359031,ENST00000543881,ENST00000396464	14391	Q00420,ENSMUST00000103227,ENSMUST00000089745,ENSMUST00000110425,Q00420-2,ENSMUST00000039978,ENSMUST00000103226,Q00420-4,Q00420-3,ENSMUST00000110424
2619	P54826	14451	Q01721
2647	P78537,P78537-2,ENST00000553100,ENST00000548925,ENST00000548556	14533	O55102,ENSMUST00000026405
2688	P01241,P01241-3,P01241-5,P01241-4,ENST00000323322,P01241-2,ENST00000351388,ENST00000458650	14599	P06880,ENSMUST00000103071
2880	O75715-2,O75715,ENST00000412168,ENST00000469384	14780	ENSMUST00000110491,P21765
2960	ENST00000283875,P29083	74197	Q9D0D5,ENSMUST00000023525
2962	P35269,ENST00000394456	98053	ENSMUST00000002733,Q3THK3
2968	Q92759-2,ENST00000259895,Q92759	14885	O70422,ENSMUST00000001565
2976	ENST00000264720,Q8WUA4,Q8WUA4-2	71752	Q8BL74,ENSMUST00000088010
3112	P13765,ENST00000438763	15002	ENSMUST00000095342
3177	ENST00000311161,Q14542,ENST00000540386,ENST00000357440,Q14542-3,Q14542-2,ENST00000544554,ENST00000546034	13340	Q61672,ENSMUST00000236152
3400	P47928,ENST00000378700	15904	ENSMUST00000021810,P41139
3430	ENST00000415816,P80217,ENST00000438323,P80217-2	70110	Q9D8C4,ENSMUST00000010502
3645	P14616,ENST00000368195	23920	ENSMUST00000029711,Q9WTL4
3664	ENST00000542854,ENST00000367021,O14896,O14896-2	54139	ENSMUST00000076521,P97431
3727	P17535	16478	P15066
3741	P22460,P22460-2	16493	Q61762-3,Q61762-2,Q61762
3746	ENST00000379472,P48547-2,P48547	16502	ENSMUST00000025202,ENSMUST00000160433,P15388-3,P15388
3749	Q03721-3,ENST00000369787,ENST00000438661,Q03721,ENST00000413138,Q03721-2	99738	Q8R1C0,ENSMUST00000009617
3801	ENST00000541240,ENST00000564136,Q9BVG8-5,ENST00000540079,ENST00000379655,ENST00000543930,Q9BVG8-2,ENST00000445690,Q9BVG8-4,Q9BVG8-6,ENST00000562903,Q9BVG8,ENST00000465878,ENST00000421376	16582	O35231-2,ENSMUST00000034240,O35231,ENSMUST00000169748,ENSMUST00000213004
3931	P04180,ENST00000264005	16816	ENSMUST00000038896,P16301
4064	ENST00000256447,Q99467	17079	ENSMUST00000022124,Q62192
4072	P16422,ENST00000263735	17075	ENSMUST00000053577,Q99JW5
4146	P21941,ENST00000373765	17180	P51942,ENSMUST00000102576
4149	ENST00000358402,P61244,ENST00000358664,P61244-5,ENST00000246163,P61244-4,ENST00000618858,ENST00000341653,P61244-2,P61244-3,ENST00000557277,P61244-6	17187	ENSMUST00000082136,P28574,ENSMUST00000110395,P28574-2
4163	ENST00000408903,P23508,P23508-2,ENST00000302475,ENST00000515367	328949	ENSMUST00000089874,ENSMUST00000164666
4168	ENST00000370576,ENST00000414978,P10911-4,P10911-2,P10911,P10911-5,ENST00000536274,ENST00000338585,ENST00000519895,P10911-3,P10911-6,ENST00000370573	109904	ENSMUST00000101531,ENSMUST00000063507,ENSMUST00000033478
4170	ENST00000620947,Q07820,ENST00000307940,ENST00000369026,Q07820-2	17210	P97287-2,P97287,ENSMUST00000037947
4221	ENST00000672304,O00255-3,ENST00000394374,ENST00000312049,ENST00000394376,ENST00000315422,O00255-2,O00255,ENST00000450708,ENST00000377313,ENST00000440873,ENST00000377321	17283	O88559,ENSMUST00000078137,ENSMUST00000056391,O88559-2,ENSMUST00000079327
4238	ENST00000439768,ENST00000322602,P55082-2,P55082	216760	Q922T2,ENSMUST00000020830,ENSMUST00000108849
4256	ENST00000228938,ENST00000539261,P08493,P08493-2	17313	ENSMUST00000032342,P19788
4294	Q02779,ENST00000253055	269881	Q66L42,ENSMUST00000036453
4296	Q16584-2,ENST00000309100,Q16584	26403	Q80XI6,ENSMUST00000004156
4360	ENST00000569591,P22897-2,P22897	17533	Q61830,ENSMUST00000028045
4515	ENST00000369476,P56278	17763	Q60945,ENSMUST00000033542
4524	ENST00000423400,ENST00000641446,P42898-2,ENST00000376590,P42898,ENST00000641759,ENST00000641407	17769	ENSMUST00000097788,ENSMUST00000069604,Q9WU20
4591	ENST00000577554,O94972-3,ENST00000393066,O94972,ENST00000393065,ENST00000262294,O94972-2	68729	Q6PCX9,ENSMUST00000041282
4665	ENST00000342556,Q15742-3,Q15742,Q15742-2,ENST00000300131	17937	Q61127,ENSMUST00000026469,ENSMUST00000099157,Q61127-2
4674	Q9ULW6,Q9ULW6-2	17954	P51860
4759	Q9Y3R4,ENST00000233840	23956	ENSMUST00000070898,ENSMUST00000164128,Q9JMH3,ENSMUST00000166259,ENSMUST00000172222
4773	Q13469-4,Q13469-3,ENST00000396009,ENST00000610033,ENST00000371564,ENST00000609943,Q13469-2,Q13469-5,ENST00000609507,ENST00000414705,Q13469	18019	ENSMUST00000109184,ENSMUST00000151292,Q60591-4,Q60591,ENSMUST00000171689,Q60591-2,ENSMUST00000137451,ENSMUST00000074618,ENSMUST00000029057
4798	ENST00000446488,Q6P4R8-3,Q6P4R8-2,ENST00000524794,Q6P4R8	235134	Q6PIJ4,ENSMUST00000086167
4801	ENST00000551446,ENST00000240055,P25208,ENST00000551727	18045	ENSMUST00000130911,P63139
4810	Q6T4R5-2,ENST00000398097,Q6T4R5-4,Q6T4R5-3,Q6T4R5,ENST00000617601,ENST00000380060	195727	ENSMUST00000081569,ENSMUST00000087085
4867	ENST00000445609,O15259-3,ENST00000417665,O15259-2,ENST00000393272,O15259,ENST00000316534,O15259-4	53885	Q9QY53,ENSMUST00000110357,ENSMUST00000028857
4881	P16066,ENST00000368680	18160	ENSMUST00000029540,P18293
4891	ENST00000545993,ENST00000547198,ENST00000546743,ENST00000644495,ENST00000394904,P49281,ENST00000262052,P49281-3,ENST00000642227,P49281-5,P49281-4,ENST00000541174,ENST00000546636,P49281-2	18174	P49282-4,ENSMUST00000138843,P49282-3,P49282-2,ENSMUST00000023774,P49282
4899	Q16656,ENST00000393230,Q16656-2,Q16656-4,ENST00000393232,Q16656-3,ENST00000311967	18181	ENSMUST00000115206,ENSMUST00000115211,ENSMUST00000115212,ENSMUST00000115200,ENSMUST00000115204,ENSMUST00000115199,Q9WU00-2,Q9WU00
4943	Q3MII6,ENST00000376771,Q3MII6-2	209815	ENSMUST00000143984,A1A5B6,ENSMUST00000172020
4985	ENST00000234961,P41143	18386	ENSMUST00000056336,P32300
5046	ENST00000615296,ENST00000611967,ENST00000398185,P29122-8,P29122-4,P29122,P29122-2,ENST00000611716,P29122-3,P29122-7,P29122-5,P29122-6,ENST00000618548	18553	ENSMUST00000055576,ENSMUST00000098391
5090	ENST00000373487,ENST00000672674,P40426-3,P40426,ENST00000373489,P40426-4,ENST00000447726,ENST00000342287,P40426-5,P40426-2	18516	O35317,ENSMUST00000113132,O35317-2,ENSMUST00000040638
5122	P29120,ENST00000311106,P29120-2,ENST00000508626	18548	ENSMUST00000022075,P63239
5143	ENST00000447275,ENST00000594617,ENST00000262805,Q08493-2,Q08493,ENST00000355502,ENST00000539010,Q08493-3	110385	Q3UEI1-2,ENSMUST00000110095,ENSMUST00000034307,Q3UEI1
5150	Q13946,ENST00000401827,ENST00000379419,Q13946-2,Q13946-3	18583	P70453,ENSMUST00000091314,ENSMUST00000099195,P70453-2
5261	ENST00000563588,ENST00000424889,P15735-2,P15735	68961	ENSMUST00000121004,ENSMUST00000033086,Q9DB30
5264	O14832,ENST00000263038,ENST00000396913,O14832-2,ENST00000396920	16922	ENSMUST00000027975,O35386
5287	O00750,ENST00000424712,ENST00000367187	240752	ENSMUST00000077730
5311	Q13563-2,Q13563-3,ENST00000237596,Q13563-4,Q13563-5,Q13563	18764	O35245-3,O35245-5,ENSMUST00000086831,O35245-4,O35245-2,O35245
5329	Q03405,ENST00000221264,Q03405-3,Q03405-2,ENST00000339082,ENST00000601723,ENST00000340093,ENST00000599892	18793	ENSMUST00000002284,P35456-2,P35456
5355	Q04941-2,Q04941,ENST00000376327	18824	Q9R1Q7,ENSMUST00000033486
5424	ENST00000595904,ENST00000599857,ENST00000613923,P28340,ENST00000601098,ENST00000600859,ENST00000440232	18971	P52431,ENSMUST00000049343
5440	ENST00000353107,P53803	17749	Q63871,ENSMUST00000180159,ENSMUST00000057177
5469	ENST00000394287,Q15648,ENST00000300651,Q15648-3	19014	Q925J9-4,ENSMUST00000018304,Q925J9-2,Q925J9,Q925J9-3,ENSMUST00000107545,ENSMUST00000092735
5598	ENST00000308406,Q13164-4,ENST00000299612,Q13164,ENST00000395602,ENST00000395604,Q13164-2,Q13164-3	23939	Q9WVS8,Q9WVS8-4,Q9WVS8-3,ENSMUST00000101085,Q9WVS8-5,ENSMUST00000079080,Q9WVS8-2,ENSMUST00000152755,ENSMUST00000108714,ENSMUST00000125840
5613	ENST00000262848,P51817	19108	ENSMUST00000036333,Q922R0
5664	ENST00000366783,P49810-3,P49810,P49810-2,ENST00000422240	19165	Q61144-2,ENSMUST00000010753,ENSMUST00000111108,Q61144
5775	P29074,ENST00000263708	19258	Q9WU22,ENSMUST00000064091
5827	Q9NR77,ENST00000317479	19301	P42925,ENSMUST00000031472
5937	ENST00000409972,ENST00000348849,P29558-4,ENST00000474820,P29558-2,P29558,ENST00000392753	56878	ENSMUST00000164147,Q91W59,Q91W59-2,Q91W59-3,ENSMUST00000028347
5989	P22670,ENST00000254325	19724	P48377,ENSMUST00000005600
6041	ENST00000367559,Q05823,Q05823-2	24014	Q05921,ENSMUST00000086209
6098	ENST00000368508,P08922,ENST00000368507	19886	Q78DX7,ENSMUST00000020045,ENSMUST00000219173
6123	ENST00000268661,Q92901	66211	ENSMUST00000170239,ENSMUST00000045186
6183	ENST00000308018,O15235,ENST00000407800,ENST00000402029	24030	ENSMUST00000056078,O35680,ENSMUST00000171183,ENSMUST00000165004
6257	ENST00000374680,ENST00000374685,P28702-3,P28702	20182	P28704-2,ENSMUST00000174299,ENSMUST00000116612,ENSMUST00000044858,ENSMUST00000173354,P28704
6276	ENST00000368717,ENST00000368718,P33763,P33763-2	20199	P63084,ENSMUST00000107329
6291	P35542,ENST00000278222	20211	ENSMUST00000006952,P31532
6296	ENST00000440284,ENST00000562251,Q53FZ2-2,Q53FZ2,ENST00000289416	20216	Q3UNX5-2,ENSMUST00000063770,Q3UNX5,ENSMUST00000106527,ENSMUST00000106528
6297	ENST00000614342,ENST00000613414,Q9Y467-3,ENST00000537235,Q9Y467,ENST00000546363,ENST00000450879	50524	Q9QX96,ENSMUST00000135523,ENSMUST00000058326
6331	Q14524,ENST00000449557,Q14524-3,Q14524-2,Q14524-4,ENST00000450102,Q14524-6,ENST00000414099,Q14524-5,ENST00000455624,ENST00000333535,ENST00000413689,ENST00000423572	20271	ENSMUST00000120420,ENSMUST00000117911,Q9JJV9-2,Q9JJV9,ENSMUST00000065196
6336	Q9Y5Y9,ENST00000449082,ENST00000643924	20264	Q6QIY3-2,Q6QIY3-3,ENSMUST00000084787,ENSMUST00000213392,Q6QIY3
6399	ENST00000359680,P0DI82,ENST00000458511,ENST00000380579,P0DI81,P0DI81-3,P0DI81-2	66226	ENSMUST00000116495,Q9CQP2
6414	P49908	20363	P70274
6464	ENST00000368449,ENST00000368453,P29353-5,P29353-6,P29353,P29353-2,ENST00000368445,P29353-3,ENST00000448116,ENST00000368450,P29353-7	20416	P98083-2,ENSMUST00000094378,P98083-3,P98083
6510	Q15758-3,ENST00000542575,Q15758,ENST00000434726,Q15758-2,ENST00000412532	20514	ENSMUST00000108496
6557	Q13621,Q13621-3,ENST00000380993,ENST00000396577	20495	P55014-4,P55014-2,P55014,ENSMUST00000110495,ENSMUST00000028630,P55014-3,ENSMUST00000110494
6571	Q05940-2,ENST00000644641,Q05940	214084	ENSMUST00000026084,Q8BRU6
6573	P41440-3,ENST00000311124,ENST00000485649,P41440-2,P41440,ENST00000380010,ENST00000650808	20509	P41438,ENSMUST00000144234,P41438-3,P41438-2,ENSMUST00000105410
6574	Q8WUM9,ENST00000272542	20515	ENSMUST00000141285,Q61609,ENSMUST00000028880
6584	O76082-2,ENST00000435065,O76082-3,ENST00000245407,O76082	20520	Q9Z0E8,ENSMUST00000019044
6594	P28370-2,ENST00000371121,ENST00000371122,ENST00000371123,P28370,ENST00000617310	93761	ENSMUST00000088973,ENSMUST00000077569,ENSMUST00000101616,Q6PGB8-2,Q6PGB8
6657	P48431	20674	P48432
6660	P35711-2,ENST00000646273,P35711-5,ENST00000451604,ENST00000537393,ENST00000396007,P35711-4,ENST00000545921,P35711,P35711-3	20678	ENSMUST00000111748,ENSMUST00000077160,P35710-2,ENSMUST00000038815,ENSMUST00000111749,P35710,P35710-3
6664	P35716	20666	Q7M6Y2
6716	P31213,ENST00000622030	94224	ENSMUST00000043458,Q99N99
6721	Q12772-2,Q12772,ENST00000424354,ENST00000361204	20788	Q3U1N2-2,Q3U1N2,ENSMUST00000023100
6878	P49848,P49848-2,ENST00000453269,P49848-4,P49848-3,ENST00000437822,ENST00000472509,ENST00000421980,ENST00000344095	21343	ENSMUST00000110936,ENSMUST00000048698,Q62311
6880	Q16594,ENST00000328663,ENST00000217893	108143	Q8VI33,ENSMUST00000167256,ENSMUST00000084721
6884	ENST00000338366,Q15543	99730	ENSMUST00000143054,P61216
6908	ENST00000540980,P20226-2,ENST00000392092,P20226	21374	ENSMUST00000162505,P29037
6924	Q14241	27224	Q8CB77,ENSMUST00000030427
6934	Q9NQB0-8,Q9NQB0-10,Q9NQB0-12,ENST00000369397,Q9NQB0-17,Q9NQB0-2,Q9NQB0,ENST00000629706,ENST00000538897,ENST00000355995,ENST00000355717,Q9NQB0-13,Q9NQB0-4,Q9NQB0-7,Q9NQB0-16,ENST00000545257,Q9NQB0-9,Q9NQB0-3,ENST00000536810,Q9NQB0-5,ENST00000627217,ENST00000534894,Q9NQB0-11,Q9NQB0-15,ENST00000369395,ENST00000352065,Q9NQB0-14,Q9NQB0-6	21416	ENSMUST00000111656,ENSMUST00000127233,Q924A0-3,ENSMUST00000061496,Q924A0-8,Q924A0,Q924A0-2,ENSMUST00000111658,ENSMUST00000111646,ENSMUST00000111659,ENSMUST00000111657,Q924A0-7,ENSMUST00000041717,ENSMUST00000111662,Q924A0-9,Q924A0-4,Q924A0-5,Q924A0-6
6948	ENST00000215838,P20062-2,ENST00000407817,P20062	21452	ENSMUST00000109992,ENSMUST00000109990,ENSMUST00000109989,O88968,ENSMUST00000109991,ENSMUST00000109993
7025	ENST00000327111,P10589	13865	ENSMUST00000125176,ENSMUST00000091458,ENSMUST00000150498,Q60632
7026	ENST00000394171,ENST00000421109,P24468,ENST00000453270,P24468-2,ENST00000394166,P24468-3	11819	P43135,ENSMUST00000032768,ENSMUST00000089565
7046	P36897-3,P36897-2,ENST00000374994,ENST00000550253,P36897,ENST00000374990,ENST00000552516	21812	Q64729,ENSMUST00000126171,ENSMUST00000107725,Q64729-2,ENSMUST00000044234,ENSMUST00000007757
7051	P22735,ENST00000206765,P22735-2	21816	ENSMUST00000002389,Q9JLF6,ENSMUST00000168729,ENSMUST00000178034
7067	P10827-4,P10827,P10827-2,P10827-3,ENST00000264637,ENST00000450525,ENST00000584985,ENST00000394121	21833	P63058-2,P63058-4,ENSMUST00000064187,P63058,ENSMUST00000103139,P63058-3
7268	O95801,ENST00000371281	72354	ENSMUST00000142342,ENSMUST00000026480,Q8R3H9
7289	O75386,ENST00000448120,O75386-3,O75386-2	22158	O88413,ENSMUST00000001562
7297	ENST00000525621,ENST00000524462,ENST00000264818,P29597	54721	Q9R117,ENSMUST00000214454,ENSMUST00000216874,ENSMUST00000213717
7314	ENST00000395839,ENST00000614404,P0CG47,ENST00000577640,ENST00000395837,ENST00000302182	22187	ENSMUST00000019649,P0CG49
7316	ENST00000339647,P0CG48	22190	ENSMUST00000156249,P0CG50
7319	ENST00000628549,P49459,P49459-3,ENST00000371558,P49459-2,ENST00000625938	22209	ENSMUST00000016452,ENSMUST00000202991,Q9Z255
7357	ENST00000374279,Q16739	22234	ENSMUST00000030074,O88693
7378	ENST00000395564,Q16831-2,ENST00000331803,Q16831	22271	P52624,ENSMUST00000101525,ENSMUST00000020677,ENSMUST00000164791
7391	ENST00000368020,ENST00000368021,P22415-2,P22415	22278	Q61069,ENSMUST00000161241,ENSMUST00000167546
7392	Q15853,Q15853-4,Q15853-2,ENST00000379134,Q15853-3,ENST00000343550,ENST00000222305,ENST00000594064	22282	Q64705-2,Q64705,ENSMUST00000058860
7410	P52735-3,ENST00000371850,P52735,ENST00000371851,ENST00000406606,P52735-2	22325	ENSMUST00000185188,ENSMUST00000056176,Q60992
7428	P40337-3,ENST00000345392,ENST00000256474,P40337-2,P40337	22346	ENSMUST00000035673,P40338
7429	ENST00000248444,P09327,P09327-2	22349	ENSMUST00000027366,Q62468
7434	ENST00000377633,P41587-2,ENST00000262178,ENST00000402066,P41587	22355	ENSMUST00000011315,P41588
7515	ENST00000262887,P18887	22594	ENSMUST00000205573,Q60596
7518	ENST00000282268,Q13426-3,ENST00000542685,ENST00000511817,Q13426,ENST00000338635,ENST00000396027,Q13426-2	108138	Q924T3,ENSMUST00000022115,Q924T3-2
7528	ENST00000262238,P25490	22632	Q00899,ENSMUST00000021692
7690	P52739,ENST00000306938,ENST00000509634,ENST00000509156,ENST00000505606,P52739-2	72465	ENSMUST00000177916,Q8K3J5-2,Q8K3J5,ENSMUST00000223813,Q8K3J5-3,ENSMUST00000178271,ENSMUST00000223722
7703	P35227,ENST00000611883,ENST00000616199,ENST00000620225	22658	ENSMUST00000169807,P23798,ENSMUST00000179765,ENSMUST00000018681
7707	ENST00000360647,ENST00000485866,Q9UQR1-2,Q9UQR1,ENST00000492394,ENST00000484491	22661	ENSMUST00000089677,ENSMUST00000165418,Q61624
7716	Q14119,ENST00000581208,ENST00000584396	22344	ENSMUST00000018521
7726	ENST00000437089,Q12899,ENST00000453195	22670	ENSMUST00000053434,ENSMUST00000130367,Q99PN3,Q99PN3-2
7804	ENST00000656486,ENST00000465675,ENST00000306052,ENST00000658277,ENST00000347547,ENST00000354412,Q14114-2,ENST00000667377,Q14114-3,ENST00000371454,Q14114,ENST00000662198,ENST00000668448,ENST00000659993,Q14114-4	16975	ENSMUST00000238569,ENSMUST00000106731
8099	O14519-2,ENST00000261692,ENST00000538446,O14519	13445	O35207,ENSMUST00000031341
8100	Q13099,ENST00000319980,Q13099-3,Q13099-1,ENST00000351808	21821	Q61371,ENSMUST00000122063
8110	Q92784-2,ENST00000610283,Q92784-5,Q92784-4,Q92784-3,ENST00000556509,Q92784,ENST00000541685	70127	P58269-3,ENSMUST00000177959,P58269,P58269-4,ENSMUST00000178756,P58269-2,ENSMUST00000144237
8190	Q16674-2,Q16674,ENST00000594436,ENST00000263369	12587	Q61865
8193	Q92782-3,ENST00000420980,ENST00000355526,ENST00000456296,Q92782,ENST00000416611,ENST00000614244,ENST00000412732,Q92782-2	29861	Q9QX66-3,Q9QX66-2,ENSMUST00000049977,Q9QX66,ENSMUST00000065181
8216	Q8N653,ENST00000646124	66863	Q9CQ33-2,ENSMUST00000023444,Q9CQ33
8460	O60507,ENST00000304842	22021	ENSMUST00000040721,ENSMUST00000118993,O70281
8479	Q9BW71-3,Q9BW71-2,ENST00000564026,ENST00000279392,Q9BW71	233876	ENSMUST00000037248,Q8BLH7
8503	Q92569-2,ENST00000423209,Q92569,Q92569-3,ENST00000420542,ENST00000262741	18710	ENSMUST00000030464,Q64143,ENSMUST00000216692
8520	O14929-2,ENST00000412731,ENST00000264108,O14929,ENST00000494601	107435	Q8BY71,ENSMUST00000028408
8528	ENST00000368924,Q99489-2,ENST00000368923,Q99489-4,Q99489,Q99489-3	70503	ENSMUST00000019977,ENSMUST00000213503,ENSMUST00000213856,ENSMUST00000214102,Q922Z0,ENSMUST00000216830,ENSMUST00000213442
8545	ENST00000309534,ENST00000462901,Q9UFW8,ENST00000482016	106143	ENSMUST00000067744,Q8BHG9
8549	ENST00000266674,O75473,O75473-3,O75473-2,ENST00000540815,ENST00000550851,ENST00000536515	14160	Q9Z1P4,ENSMUST00000020350
8550	Q8IW41,ENST00000550735,Q8IW41-2,ENST00000549875,ENST00000551404	17165	O54992-4,O54992-3,O54992,O54992-5,O54992-2,ENSMUST00000031410
8559	Q99633,Q99633-2,ENST00000378572	67229	Q8BM39-2,Q8BM39,ENSMUST00000035721
8560	ENST00000323699,O15121	13244	ENSMUST00000035295,O09005
8568	ENST00000497547,P56182	18114	P56183-2,P56183,ENSMUST00000062678,P56183-3
8569	ENST00000371946,Q9BUB5-3,ENST00000341183,Q9BUB5,ENST00000371945,ENST00000428112,Q9BUB5-2,ENST00000342571	17346	ENSMUST00000106513,ENSMUST00000019677,O08605
8576	O75716,ENST00000409516,ENST00000409743,ENST00000409638,ENST00000396738	20872	ENSMUST00000027401,O88697
8654	O76074-2,ENST00000264805,ENST00000354960,O76074	242202	Q8CG03,ENSMUST00000066728
8715	ENST00000589544,ENST00000261592,O94818-3,O94818-2,ENST00000590712,ENST00000538587,ENST00000535384,O94818-4,O94818	319211	ENSMUST00000164893,P60954-2,ENSMUST00000097651,P60954,ENSMUST00000164186,ENSMUST00000081423
8732	O60942,ENST00000369475,O60942-4,ENST00000369485,O60942-3,O60942-2	24018	ENSMUST00000108153,ENSMUST00000029942,O55236
8780	O14730,ENST00000581302,ENST00000339486,ENST00000581585,O14730-2	66878	Q9DBU3,ENSMUST00000025270
8804	O75629,ENST00000370509	433375	O88668,ENSMUST00000111432,ENSMUST00000140769
8805	ENST00000415680,ENST00000343526,O15164-2,O15164	21848	Q64127-2,ENSMUST00000120428,Q64127,ENSMUST00000031859,ENSMUST00000120238
8861	ENST00000361198,ENST00000425280,Q86U70,Q86U70-2,Q86U70-3	16825	P70662,ENSMUST00000056931,P70662-3,P70662-2
8877	Q9NYA1,Q9NYA1-2,ENST00000590959,ENST00000592299,ENST00000323374,ENST00000392496,Q9NYA1-3	20698	Q8CI15-2,ENSMUST00000100201,ENSMUST00000063446,Q8CI15-3,ENSMUST00000106386,Q8CI15
8913	O43497-32,O43497-17,O43497-8,O43497-2,ENST00000442258,O43497-4,O43497-18,O43497-24,ENST00000359106,O43497-5,ENST00000513689,ENST00000515165,ENST00000360761,O43497-16,ENST00000513964,ENST00000507609,O43497-3,O43497-29,O43497-30,ENST00000512389,ENST00000504076,O43497-34,O43497-26,ENST00000503436,ENST00000507896,ENST00000358244,O43497-20,ENST00000515411,ENST00000507510,ENST00000354983,O43497-7,ENST0…	12291	ENSMUST00000107789,ENSMUST00000107790,ENSMUST00000107788,ENSMUST00000107786,ENSMUST00000107792,ENSMUST00000021234,ENSMUST00000100561
8915	ENST00000648566,ENST00000620248,O95999	12042	ENSMUST00000029842,Q9Z0H7
8972	O43451,ENST00000475668,ENST00000549489	232714	ENSMUST00000071535,ENSMUST00000238599
8999	ENST00000429927,Q92772,ENST00000307465	53886	ENSMUST00000086978,ENSMUST00000069937,Q9QUK0-2,ENSMUST00000113143,Q9QUK0
9094	ENST00000301032,ENST00000335765,ENST00000484980,Q13432-2,Q13432	22248	ENSMUST00000108295,ENSMUST00000002127,ENSMUST00000100755,Q9Z2R6
9111	ENST00000243346,Q13287	64685	O35309,ENSMUST00000028314,ENSMUST00000145481,ENSMUST00000112705
9136	ENST00000232888,O43818	27966	ENSMUST00000047721,Q91WM3
9139	O43439-2,ENST00000397800,O43439,O43439-3,ENST00000342704,O43439-5,ENST00000359606,ENST00000346541,O43439-4	12396	ENSMUST00000109725,O70374-2,ENSMUST00000045270,O70374
9140	O94817,ENST00000509910,O94817-4,ENST00000500945	67526	Q9CQY1,ENSMUST00000035648
9150	ENST00000613122,ENST00000075430,Q9Y5B0-4,Q9Y5B0,ENST00000591598,ENST00000299543	67655	ENSMUST00000036229,Q7TSG2,Q7TSG2-2
9169	ENST00000369367,Q99590-2,Q99590	72193	ENSMUST00000047835
9172	P54296,ENST00000262113	17930	ENSMUST00000033842
9187	ENST00000399033,ENST00000544319,O60721-3,ENST00000261892,ENST00000546330,O60721,ENST00000537259,O60721-2	214111	ENSMUST00000037798
9196	O43448,ENST00000303790	16499	ENSMUST00000018614
9312	Q92953,ENST00000523207	98741	A6H8H5
9324	Q15651,Q15651-2,ENST00000620514,ENST00000344726,ENST00000275036	94353	Q9DCB1-2,ENSMUST00000161796,Q9DCB1-3,ENSMUST00000162246,Q9DCB1
9328	ENST00000372108,ENST00000372099,Q9Y5Q8-3,ENST00000372097,Q9Y5Q8,Q9Y5Q8-2	70239	Q8R2T8-2,Q8R2T8,ENSMUST00000028157,ENSMUST00000113889
9338	Q15170,ENST00000372626,ENST00000372624,Q15170-2,ENST00000372625	237052	Q921P9,ENSMUST00000055104
9360	ENST00000260970,Q13427-2,Q13427	228005	A2AR02,ENSMUST00000040915
9409	Q9Y5Y5,Q9Y5Y5-2,ENST00000241041,ENST00000378750	18633	ENSMUST00000028650,ENSMUST00000155891,Q91XC9
9442	ENST00000357028,ENST00000474263,ENST00000292035,Q6P2C8-4,Q6P2C8,Q6P2C8-2	68975	ENSMUST00000159280,ENSMUST00000113830,ENSMUST00000028139,Q9DB40,Q9DB40-2
9527	O95249-2,ENST00000467337,O95249,ENST00000451249,ENST00000225724,ENST00000581721	53334	ENSMUST00000010536,O88630
9528	Q9BXS4,ENST00000371341,ENST00000234831	56374	Q9QY73,ENSMUST00000030361
9546	O96018,ENST00000316757	57267	O88888,ENSMUST00000057798,ENSMUST00000220297
9609	O95755-2,O95755,ENST00000263116,ENST00000341989	76877	ENSMUST00000147802,Q8CAM5,ENSMUST00000146440
9611	O75376,ENST00000268712,O75376-2,O75376-3,ENST00000395851,ENST00000395848	20185	ENSMUST00000101067,ENSMUST00000069456
9635	Q9UQC9,ENST00000370565	229933	ENSMUST00000040465,Q8BG22-2,Q8BG22,ENSMUST00000198993
9645	ENST00000527546,O94851-6,O94851,ENST00000531732,ENST00000256194,O94851-5,O94851-2,O94851-3,O94851-4,ENST00000528931	320878	Q8BML1-2,ENSMUST00000050149,ENSMUST00000037991,Q8BML1,Q8BML1-3
9649	Q5JS13-3,Q5JS13,ENST00000394011,ENST00000424082,ENST00000373434,Q5JS13-2,ENST00000259351,ENST00000373436,Q5JS13-7,Q5JS13-5,ENST00000394022,Q5JS13-6,Q5JS13-4	241308	A2AR50-3,ENSMUST00000042615,ENSMUST00000131298,A2AR50,ENSMUST00000091039,A2AR50-2,A2AR50-4
9673	ENST00000423538,ENST00000359511,Q96H78	229517	ENSMUST00000193433,ENSMUST00000195657,Q8BGF9,ENSMUST00000168755,ENSMUST00000057935
9710	O15063,ENST00000299505	233103	ENSMUST00000085592,ENSMUST00000206399
9730	Q9Y4B6-2,Q9Y4B6,ENST00000504652,ENST00000423656,Q9Y4B6-3	321006	Q80TR8-2,Q80TR8,Q80TR8-4,Q80TR8-3,ENSMUST00000159645
9739	O15047,ENST00000262519	233904	E9PYH6
9750	ENST00000644621,ENST00000259698,ENST00000643898,ENST00000510784,ENST00000538035,ENST00000643623,ENST00000540914,ENST00000645100,ENST00000647136,Q9Y4F9-2,Q9Y4F9,ENST00000378023	193385	Q80U16-3,Q80U16-7,Q80U16-6,ENSMUST00000110383,ENSMUST00000110384,ENSMUST00000038477,Q80U16-4,ENSMUST00000091694,Q80U16-2,Q80U16,Q80U16-5
9752	Q9Y5H5-2,ENST00000532602,Q9Y5H5	192161	Q91Y11,ENSMUST00000115659
9766	Q92537,ENST00000342745	217684	Q8BGE4,ENSMUST00000068519,ENSMUST00000220238
9790	ENST00000374518,Q14692	213895	ENSMUST00000032237
9791	P48651-2,ENST00000517309,P48651-3,P48651	19210	ENSMUST00000021990,Q99LH2
9848	ENST00000393704,O75121-2,O75121-3,ENST00000361618,O75121	71306	ENSMUST00000161702,ENSMUST00000160719,Q9D3X9-2,ENSMUST00000161421,Q9D3X9,ENSMUST00000034066
9855	ENST00000373287,O94887-2,O94887,O94887-3,ENST00000627550,ENST00000264042	227377	Q91VS8,ENSMUST00000120301
9862	O75448,ENST00000535508,ENST00000394127,ENST00000394128,ENST00000356271,O75448-2,ENST00000501516	23989	ENSMUST00000017354,Q99K74-3,Q99K74,Q99K74-2
9874	ENST00000434911,Q9UKI8,ENST00000521943,Q9UKI8-4,Q9UKI8-2,Q9UKI8-3,Q9UKI8-5,ENST00000359766,ENST00000431350	228012	ENSMUST00000038584,Q8C0V0
9887	Q92540-4,ENST00000347615,Q92540-5,Q92540-2,ENST00000508461,ENST00000507469,Q92540,ENST00000367537,ENST00000515829	226517	ENSMUST00000073441,ENSMUST00000043560,Q5RJH6-2,Q5RJH6-3,Q5RJH6,ENSMUST00000111836
9949	ENST00000372057,Q9Y4X0,Q9Y4X0-4,Q9Y4X0-3,ENST00000372059,Q9Y4X0-2,ENST00000262844	56068	Q9JHT5,ENSMUST00000041317
9960	ENST00000540797,ENST00000380324,Q9Y6I4-2,ENST00000559257,ENST00000559192,Q9Y6I4	235441	ENSMUST00000127569,Q91W36,ENSMUST00000098613
9989	ENST00000400556,Q8TF05-2,ENST00000400555,Q8TF05	70351	Q8K2V1-2,Q8K2V1,ENSMUST00000160664,ENSMUST00000073104,ENSMUST00000162109
10009	ENST00000557385,Q86T24,ENST00000326624	56805	ENSMUST00000115142,Q8BN78,ENSMUST00000049740
10044	Q8N5H7-6,ENST00000314830,ENST00000429553,Q8N5H7,Q8N5H7-5,Q8N5H7-3,ENST00000420366,ENST00000373276,Q8N5H7-2,ENST00000629203,ENST00000373277,Q8N5H7-4	27387	Q9QZS8-2,Q9QZS8,ENSMUST00000074248,ENSMUST00000113242
10116	ENST00000306917,Q9UK73	14155	ENSMUST00000034775,Q9Z2G0
10126	ENST00000216068,O96015	54152	Q9DCM4,ENSMUST00000023055
10158	ENST00000294338,Q13113	67182	ENSMUST00000106548,ENSMUST00000177647,ENSMUST00000171877,Q9CQH0
10162	Q6P1A2-2,Q6P1A2,ENST00000261407	14792	ENSMUST00000004381,Q91V01
10194	ENST00000322038,Q6ZSZ6-2,ENST00000580243,Q6ZSZ6	110796	ENSMUST00000175783,Q5DTH5,ENSMUST00000060303
10207	ENST00000371158,ENST00000635214,ENST00000642238	12695	ENSMUST00000030290,Q63ZW7-2,Q63ZW7-6,Q63ZW7-3,Q63ZW7-5,Q63ZW7,ENSMUST00000041284,Q63ZW7-4,ENSMUST00000102792
10231	ENST00000306764,Q14206-2,ENST00000371374,Q14206,ENST00000330430	53901	ENSMUST00000228972,ENSMUST00000044792,ENSMUST00000044895,ENSMUST00000229744,Q9JHG2,ENSMUST00000177857
10282	ENST00000357520,ENST00000433727,O15155,O15155-2,ENST00000222547	12068	ENSMUST00000049166,O35623
10319	Q9Y6N6,ENST00000361069	23928	ENSMUST00000028187,Q9R0B6
10388	Q9BX26,ENST00000357552	320558	ENSMUST00000081134,Q9CUU3
10395	Q96QB1-3,Q96QB1-5,ENST00000520226,Q96QB1-4,ENST00000276297,Q96QB1,Q96QB1-6,ENST00000512044,ENST00000358919,Q96QB1-1,ENST00000511869	50768	Q9R0Z9,ENSMUST00000098826,ENSMUST00000163663,ENSMUST00000033923,Q9R0Z9-2
10445	Q96EZ8,Q96EZ8-3,ENST00000550165,Q96EZ8-2,Q96EZ8-4,ENST00000343810,ENST00000357123,ENST00000551625,ENST00000546244	51812	Q99L90,ENSMUST00000041190,ENSMUST00000163506
10478	ENST00000435456,ENST00000491545,ENST00000263255,O43808,ENST00000544408	20524	ENSMUST00000023040,O70579
10505	ENST00000357877,ENST00000339773,O95754-2,O95754	20355	ENSMUST00000000641,Q9Z123
10535	ENST00000221486,O75792	69724	ENSMUST00000065049,Q9CWY8,ENSMUST00000109738
10551	O95994,ENST00000419304	23795	O88312,ENSMUST00000020898
10556	ENST00000371703,P78346,P78346-2	54364	O88796,ENSMUST00000025714
10600	ENST00000399976,ENST00000399975,Q9Y5T5,Q9Y5T5-4,Q9Y5T5-2,Q9Y5T5-5,Q9Y5T5-3,ENST00000334352	74112	Q99LG0,ENSMUST00000026710
10603	O14492,ENST00000536178,O14492-2	23921	ENSMUST00000005188,Q9JID9,ENSMUST00000196447,ENSMUST00000196397
10607	ENST00000568546,Q12788	213773	ENSMUST00000126319,Q8C4J7
10621	Q9H1D9,ENST00000462997,ENST00000377603	70408	ENSMUST00000028914,Q921X6
10622	O15318,ENST00000504930	67486	ENSMUST00000048993,Q6NXY9-2,Q6NXY9
10644	ENST00000457616,Q9Y6M1-5,Q9Y6M1-3,ENST00000382199,Q9Y6M1,ENST00000421047,Q9Y6M1-6,Q9Y6M1-1,Q9Y6M1-4,ENST00000346192	319765	ENSMUST00000100052,Q5SF07,Q5SF07-2
10664	P49711-2,ENST00000644753,ENST00000264010,P49711,ENST00000401394,ENST00000645306	13018	Q61164,ENSMUST00000005841
10667	ENST00000274680,ENST00000648580,ENST00000324331,O95363	69955	ENSMUST00000021857,Q99M01,ENSMUST00000224611,ENSMUST00000099582
10717	ENST00000256658,Q9Y6B7-2,ENST00000369567,ENST00000369569,Q9Y6B7	67489	ENSMUST00000047285,ENSMUST00000106823,ENSMUST00000076599,Q9WV76
10842	O96001,O96001-2,ENST00000409146,ENST00000342032	19051	Q9Z2E4,ENSMUST00000052827
10848	ENST00000418234,Q8WUF5,ENST00000360957	333654	Q5I1X5,ENSMUST00000047621
10868	ENST00000315480,ENST00000372429,Q9Y2K6,ENST00000358355	74270	Q8C6M1,ENSMUST00000102849
10902	ENST00000402931,ENST00000254900,Q9H0E9-3,ENST00000230901,Q9H0E9-2,ENST00000411594,Q9H0E9,Q9H0E9-4	78656	ENSMUST00000115765,ENSMUST00000003876,Q8R3B7,ENSMUST00000097626,ENSMUST00000115766,Q8R3B7-2
10919	Q96KQ7-3,ENST00000375537,ENST00000480912,Q96KQ7-2,ENST00000375530,ENST00000375528,ENST00000395728,Q96KQ7	110147	Q9Z148-2,ENSMUST00000114033,Q9Z148-3,ENSMUST00000078061,ENSMUST00000097342,Q9Z148,ENSMUST00000013931
10954	ENST00000489923,Q14554-2,Q14554,ENST00000316218	72599	Q921X9,ENSMUST00000023550
11014	P33947,ENST00000258739,ENST00000490996,P33947-2	66913	Q9CQM2,ENSMUST00000110731
11017	Q8WVK2,ENST00000244227,ENST00000409116	66618	Q8K194,Q8K194-2,ENSMUST00000001186
11023	Q5SQQ9-2,ENST00000369206,Q5SQQ9,ENST00000277905	22326	Q2NKI2-2,ENSMUST00000172821,Q2NKI2
11030	ENST00000517860,ENST00000339877,Q93062-2,ENST00000320203,Q93062-5,ENST00000287771,Q93062,ENST00000397323,Q93062-3,Q93062-4	19663	ENSMUST00000033995,ENSMUST00000191473,ENSMUST00000053251,Q9WVB0-2,ENSMUST00000033994,Q9WVB0
11064	Q7Z7A1-2,Q7Z7A1-5,ENST00000373847,Q7Z7A1-4,Q7Z7A1,Q7Z7A1-3	26920	ENSMUST00000113032,A2AL36,ENSMUST00000113033,A2AL36-2
11123	Q9UKA8-3,ENST00000616511,Q9UKA8-5,Q9UKA8-4,Q9UKA8,ENST00000412742,Q9UKA8-6,ENST00000425530,ENST00000538532,ENST00000374395,ENST00000374393,Q9UKA8-2,ENST00000618490,ENST00000436717	53902	Q9JKK0,ENSMUST00000030606
11128	O14802,ENST00000372371	218832	ENSMUST00000026322
11137	ENST00000541166,Q13610,Q13610-2,ENST00000412830	103136	ENSMUST00000001836,Q99LL5
11156	O75365,O75365-2,ENST00000329397,O75365-3,ENST00000349124	19245	ENSMUST00000163582,ENSMUST00000053232,ENSMUST00000230177,ENSMUST00000167582,Q9D658,ENSMUST00000165541
11161	Q9UKR5,ENST00000256319	58520	Q9ERY9,ENSMUST00000021676
11185	ENST00000013222,ENST00000409539,O95050,O95050-2	21743	ENSMUST00000003569,P40936
11232	Q9UHN1,ENST00000539111	50776	ENSMUST00000127061,ENSMUST00000021060,Q9QZM2,ENSMUST00000155107
11238	Q9Y2D0,ENST00000318636	56078	ENSMUST00000033739,Q9QZA0
11249	ENST00000272641,O95156	18232	Q61199,ENSMUST00000102945
11266	ENST00000367943,Q9UNI6	80915	ENSMUST00000027970,Q9D0T2,ENSMUST00000046476
11275	O95198-2,ENST00000506761,ENST00000421009,O95198,O95198-3,ENST00000226725,ENST00000538127,ENST00000514860	77113	Q8JZP3,ENSMUST00000034017
11280	Q9UI33-3,Q9UI33-2,Q9UI33,ENST00000302328,ENST00000456224	24046	ENSMUST00000070617,Q9R053
22845	Q9UPQ8	227697	Q8R2Y3
22846	ENST00000167106,Q7L8A9-2,Q7L8A9	238328	ENSMUST00000021681,Q8C1W1
22863	ENST00000247178,Q6ZNE5-2,Q6ZNE5	100504663	Q8CDJ3,ENSMUST00000042988
22889	Q7Z7F0,Q7Z7F0-2,Q7Z7F0-3,Q7Z7F0-4,ENST00000368321	74200	Q3TCX3-4,ENSMUST00000029696,ENSMUST00000198042,Q3TCX3-3,Q3TCX3-2,Q3TCX3,ENSMUST00000199684
22989	Q9Y2K3,ENST00000273353	667772	ENSMUST00000168680
23013	Q96T58,ENST00000375759	56381	ENSMUST00000078886,Q62504,ENSMUST00000105786,Q62504-3,Q62504-2
23016	ENST00000265564,Q15024,ENST00000461361,ENST00000491476	66446	ENSMUST00000026891,Q9D0M0
23026	ENST00000457511,Q9Y6X6,ENST00000356711,Q9Y6X6-3,Q9Y6X6-2,Q9Y6X6-4	244281	Q5DU14,Q5DU14-2,Q5DU14-3,ENSMUST00000207477
23059	Q96AJ1-2,ENST00000341633,ENST00000576634,Q96AJ1,ENST00000572600	76779	Q8R3P7,ENSMUST00000040881
23067	Q9UPS6,ENST00000619791,Q9UPS6-2	208043	Q8CFT2-2,ENSMUST00000163030,Q8CFT2
23087	Q9UPQ4-2,ENST00000305364,ENST00000521253,Q9UPQ4	66854	ENSMUST00000022623,Q8C006,Q8C006-2
23097	Q9BWU1,ENST00000413605,ENST00000368911,Q9BWU1-2,ENST00000323817	78334	ENSMUST00000095743,ENSMUST00000044672,Q8BWD8
23131	ENST00000335500,Q9UKJ3,ENST00000591680,Q9UKJ3-3,Q9UKJ3-2	237943	ENSMUST00000143842,A2A6A1
23168	Q92541,ENST00000389629	76246	ENSMUST00000028767,A2AQ19
23175	ENST00000674199,ENST00000396098,Q14693-5,ENST00000449576,Q14693,Q14693-4,ENST00000256720,ENST00000396097,ENST00000425416,Q14693-2,Q14693-6,Q14693-7,Q14693-3	14245	ENSMUST00000221230,Q91ZP3,ENSMUST00000111067,ENSMUST00000067124,Q91ZP3-2,ENSMUST00000222989
23199	Q14687-3,Q14687,ENST00000253458,ENST00000405402,ENST00000393243,Q14687-2	382034	Q3U3C9-3,Q3U3C9,ENSMUST00000120493,Q3U3C9-2,ENSMUST00000034279,ENSMUST00000118136,Q3U3C9-4
23210	ENST00000397625,Q6NYC1-3,ENST00000303996,Q6NYC1,Q6NYC1-2,ENST00000445478,ENST00000617192	107817	Q9ERI5,ENSMUST00000142495,ENSMUST00000047616,Q9ERI5-2
23246	Q14137,ENST00000569669,Q14137-2	12181	ENSMUST00000023217,P97452
23247	O60303,ENST00000261588	233865	Q8C753,Q8C753-2,ENSMUST00000069660,ENSMUST00000124223,Q8C753-3,Q8C753-4
23272	Q9UK61-2,ENST00000493960,ENST00000614531,ENST00000355628,Q9UK61-3,Q9UK61,ENST00000431842,Q9UK61-4	218850	Q69ZR9,Q69ZR9-2,ENSMUST00000022450
23318	ENST00000257177,Q5TAX3,ENST00000528642,Q5TAX3-2,ENST00000371544	230594	B2RX14
23326	Q9UPT9-2,Q9UPT9,ENST00000261497	216825	Q5DU02,ENSMUST00000041683
23351	ENST00000553935,ENST00000556842,O15037	219094	Q80U38,ENSMUST00000022831,ENSMUST00000228462
23398	ENST00000261308,ENST00000538977,Q96BP3,Q96BP3-2,ENST00000535264	238831	Q8CEC6,ENSMUST00000022226
23399	ENST00000318988,ENST00000574322,O95476	67181	ENSMUST00000108593,Q3TP92
23415	ENST00000264661,Q9UQ05	380728	ENSMUST00000107361
23416	ENST00000257981,Q9ULD8	16512	ENSMUST00000041415,Q9WVJ0
23443	ENST00000640732,ENST00000427993,Q9Y2D2,ENST00000465289,ENST00000638336,Q9Y2D2-3,ENST00000639221,ENST00000640715,ENST00000533028,Q9Y2D2-2,ENST00000370153	229782	ENSMUST00000120120,ENSMUST00000029569,Q8R1T4
23463	O60725,ENST00000343813	57295	ENSMUST00000151372,ENSMUST00000048892,Q9EQK7
23484	ENST00000523116,O95214-2,ENST00000321250,O95214	68192	Q9CQ74,ENSMUST00000033910
23503	ENST00000347230,ENST00000555452,Q68DK2-2,Q68DK2,ENST00000554523,Q68DK2-3,Q68DK2-5,Q68DK2-4	211978	Q5DU37,ENSMUST00000021547,Q5DU37-3,Q5DU37-2
23512	ENST00000580398,Q15022,ENST00000322652	52615	ENSMUST00000017692,ENSMUST00000163272,Q80U70
23515	ENST00000487909,Q14149,ENST00000400485	338467	ENSMUST00000202261,F7BJB9
23518	ENST00000410054,Q15032-4,Q15032-2,ENST00000264160,Q15032-3,ENST00000409606,Q15032,ENST00000409478,ENST00000429703	226412	ENSMUST00000036288
23522	ENST00000287239,ENST00000648725,Q8WYB5,ENST00000648892,ENST00000372714,Q8WYB5-2,ENST00000649463,ENST00000372725,ENST00000372724,Q8WYB5-3	54169	ENSMUST00000182855,Q8BRB7-2,Q8BRB7,ENSMUST00000182405
23560	Q9BZE4-3,ENST00000360803,Q9BZE4-2,Q9BZE4	69237	ENSMUST00000222098,Q99ME9
23583	ENST00000243112,ENST00000506595,ENST00000401977,ENST00000513838,Q53HV7,ENST00000514685,Q53HV7-2,ENST00000508394,ENST00000337581,ENST00000514196	71726	Q6P5C5,ENSMUST00000229377
23588	Q9Y2U9,ENST00000557247,ENST00000298307,Q9Y2U9-2	69554	Q4G5Y1,ENSMUST00000021362
23609	ENST00000170447,ENST00000411987,Q9H000-2,Q9H000	67027	ENSMUST00000000449,Q9ERV1
23625	Q8N5H3-1,Q8N5H3-2,Q8N5H3-4,ENST00000449319,ENST00000530349,Q8N5H3,ENST00000316409	17826	ENSMUST00000099955,Q9QUI1,ENSMUST00000161368,Q9QUI1-2
23635	ENST00000509053,P81877-4,ENST00000505980,ENST00000320672,P81877-3,P81877,ENST00000515395,ENST00000514493,ENST00000615665,P81877-2,P81877-5	66970	ENSMUST00000042122,Q9CYZ8,Q9CYZ8-2,ENSMUST00000004094
23648	Q9BWW4-3,ENST00000371319,ENST00000417664,Q9BWW4,ENST00000371320,Q9BWW4-2,ENST00000357475	72475	ENSMUST00000030367,Q9D032,Q9D032-2,ENSMUST00000072753
23678	ENST00000396596,Q96BR1-2,ENST00000520976,ENST00000521198,Q96BR1	170755	ENSMUST00000166384,ENSMUST00000168907,Q9ERE3,ENSMUST00000171265
24147	ENST00000317811,Q86VR8	14221	Q8BQB4
25766	ENST00000380281,Q6NWY9,ENST00000548825,Q6NWY9-4,ENST00000261897,Q6NWY9-3,Q6NWY9-2	54614	ENSMUST00000145482,ENSMUST00000118287,ENSMUST00000023745,Q80W14,Q80W14-3,Q80W14-2
25836	Q6KC79,Q6KC79-2,ENST00000448238,Q6KC79-3,ENST00000652901,ENST00000282516	71175	Q6KCD5-4,Q6KCD5-2,Q6KCD5,Q6KCD5-3,ENSMUST00000052965
25844	ENST00000372422,Q9GZM5	28064	Q3UDR8,ENSMUST00000095263
25865	ENST00000595515,ENST00000291281,Q9BZL6,ENST00000601806,Q9BZL6-2,Q9BZL6-3	101540	ENSMUST00000168093,ENSMUST00000086104,Q8BZ03
25880	Q96B77,ENST00000333050	66690	Q9CR76,ENSMUST00000052505
25926	Q9H8H0-2,ENST00000253247,Q9H8H0	68979	Q8BJW5-2,Q8BJW5,ENSMUST00000018577,ENSMUST00000106757
25946	ENST00000551109,ENST00000394313,Q96PM9,Q96PM9-2,ENST00000551771,ENST00000546970,ENST00000338010,ENST00000352268,Q96PM9-1,Q96PM9-3	29813	Q8VD12,ENSMUST00000229373,ENSMUST00000168828,Q8VD12-2
25949	ENST00000354361,O95926-2,ENST00000236273,O95926	68592	ENSMUST00000030622,Q9D198
26017	Q9Y421-3,Q9Y421,Q9Y421-2,ENST00000263384	67922	Q9CR80,ENSMUST00000003123
26119	ENST00000374338,Q5SW96	100017	Q8C142,ENSMUST00000037828
26136	Q9UGI8,Q9UGI8-2,ENST00000358204,ENST00000393481	21753	ENSMUST00000115467
26166	ENST00000523437,Q8NE09-3,Q8NE09,ENST00000523287,ENST00000360863,Q8NE09-2	626596	ENSMUST00000172831,G3UYX5
26205	Q9UKD1,ENST00000370077	229004	P58929,ENSMUST00000049032
26233	Q8N531,ENST00000331890,ENST00000455319,Q8N531-2	30840	Q9QXW0-3,Q9QXW0,Q9QXW0-2,ENSMUST00000023219
27000	ENST00000249270,ENST00000379263,Q99543-2,ENST00000475065,Q99543	22791	P54103,ENSMUST00000115195,ENSMUST00000030771
27091	Q9UF02	140723	ENSMUST00000039071,Q8VHW4,ENSMUST00000106742
27097	ENST00000366675,O75529-2,O75529	102162	ENSMUST00000093039,ENSMUST00000165628,Q91WQ5
27115	Q9NP56,ENST00000308191	29863	Q9QXQ1,ENSMUST00000169404,ENSMUST00000020165
27127	ENST00000357450,ENST00000404354,Q8NDV3-3,Q8NDV3-2,Q8NDV3	140557	Q920F6,ENSMUST00000023068
27148	Q9NRP7,ENST00000392105,Q9NRP7-2,ENST00000440309,ENST00000295709	269209	Q69ZM6-2,ENSMUST00000087183,Q69ZM6,Q69ZM6-3
27158	Q9UHB4-2,Q9UHB4-4,Q9UHB4,ENST00000458322,ENST00000371521,Q9UHB4-3,ENST00000427047	78797	A2AI05,A2AI05-3,ENSMUST00000114349,ENSMUST00000228052,ENSMUST00000100329,A2AI05-2
27164	Q9BXA9-4,Q9BXA9-2,ENST00000537592,Q9BXA9,Q9BXA9-3	20689	Q62255,ENSMUST00000057950,Q62255-2,ENSMUST00000238808
27292	ENST00000199320,ENST00000506390,Q9UNQ2	66254	Q9D0D4,ENSMUST00000022203
27297	O75575,O75575-3,ENST00000395326,O75575-2,ENST00000338592,ENST00000360415,ENST00000431089,O75575-4,ENST00000398684	12909	O35427,ENSMUST00000026608
27306	O60760,ENST00000295256	54486	ENSMUST00000031982,Q9JHF7
27328	Q9BZA7-5,Q9BZA7,ENST00000406881,Q9BZA7-4,ENST00000361655,Q9BZA7-3,ENST00000373094,Q9BZA7-7,ENST00000298274,Q9BZA7-8,ENST00000373097,ENST00000373088,Q9BZA7-6,ENST00000504220,Q9BZA7-2	245578	ENSMUST00000113358
27433	Q5JU69-5,Q5JU69-2,Q8N2E6,ENST00000373281,ENST00000463577,Q5JU69,ENST00000373284,ENST00000336067	30933	ENSMUST00000175763,ENSMUST00000140999,ENSMUST00000009707,Q8R1J9-2,Q8R1J9,ENSMUST00000149720
28959	ENST00000450753,Q3YBM2-2,ENST00000326442,Q3YBM2,ENST00000429904,ENST00000447204	65963	ENSMUST00000164733,ENSMUST00000101429,ENSMUST00000204073,Q9R1Q6,ENSMUST00000166247
28984	ENST00000379359,Q9H4X1-2,Q9H4X1	66214	ENSMUST00000022595,Q9DBX1
28987	ENST00000268802,Q9ULX3	67619	ENSMUST00000003946,Q8BW10
29079	Q9NPJ6,Q9NPJ6-2,ENST00000258648,ENST00000378586,ENST00000417167	67381	ENSMUST00000022705,Q9CQA5,Q9CQA5-2
29090	ENST00000169551,Q9BVV7	67105	ENSMUST00000025547,Q8CCM6-3,Q8CCM6
29107	ENST00000254998,Q9UKK6	56488	Q9QZV9,ENSMUST00000047177,ENSMUST00000109961
29126	Q9NZQ7-2,Q9NZQ7-3,Q9NZQ7,ENST00000381573,ENST00000381577	60533	ENSMUST00000016640,Q9EP73
29765	Q9NZQ9-2,Q9NZQ9,ENST00000295314	50874	Q9JLH8,ENSMUST00000005769
29887	ENST00000396376,ENST00000446848,ENST00000409838,Q9Y5X0,ENST00000416246,Q9Y5X0-2,ENST00000338523,ENST00000619420	71982	ENSMUST00000137212,ENSMUST00000179365,Q9CWT3,ENSMUST00000049152,ENSMUST00000114439
29890	Q8NDT2-2,Q8NDT2	109095	ENSMUST00000055843,Q6PHZ5
29904	ENST00000568269,ENST00000263026,O00418	13631	ENSMUST00000047875,O08796,ENSMUST00000106489,ENSMUST00000106488
30009	ENST00000177694,Q9UL17	57765	ENSMUST00000001484,Q9JKD8
30010	P58417,ENST00000405863	18231	Q61200,ENSMUST00000060369
30827	ENST00000285106,ENST00000412036,Q9P0U4-2,Q9P0U4	74322	Q9CWW7,ENSMUST00000025444
50617	ENST00000353492,ENST00000310018,Q9HBG4,ENST00000393054	140494	Q920R6,ENSMUST00000040259
50632	ENST00000252939,Q9NYX4-2,Q9NYX4,Q9NYX4-3	68566	ENSMUST00000211283,ENSMUST00000026541,ENSMUST00000211044,ENSMUST00000166758,Q9DCA7
51003	ENST00000225728,Q9Y3C7	67279	ENSMUST00000021157,Q9CXU1
51008	Q8N9N2,ENST00000672774,ENST00000671788,ENST00000486689,ENST00000342444,ENST00000672940,Q8N9N2-2,ENST00000317168,ENST00000394919	69090	ENSMUST00000050516,Q9D8Z1,ENSMUST00000164083
51013	ENST00000485122,ENST00000370902,ENST00000370885,Q9Y3B2	66583	Q9DAA6-2,Q9DAA6,ENSMUST00000075280,ENSMUST00000112123
51042	O00488,ENST00000374266	68040	Q9DB42,ENSMUST00000030644
51059	Q49AJ0-3,ENST00000276737,Q49AJ0-2,Q49AJ0,ENST00000395297,Q49AJ0-4	70363	Q9DAI6,ENSMUST00000022953
51098	ENST00000373039,ENST00000373030,Q9Y366	245866	ENSMUST00000018002,Q62559
51105	ENST00000337920,ENST00000395379,A8MW92-2,ENST00000315808,ENST00000395386,ENST00000220847,A8MW92,A8MW92-4,ENST00000395390	239510	Q8CCJ9,ENSMUST00000229160,Q8CCJ9-4,Q8CCJ9-7,Q8CCJ9-2,Q8CCJ9-3,Q8CCJ9-5,Q8CCJ9-8,Q8CCJ9-1
51126	P61599,ENST00000310450,P61599-2,ENST00000334982,ENST00000398602	67877	P61600,ENSMUST00000110000,ENSMUST00000002805
51154	ENST00000330263,Q9UKD2	69902	ENSMUST00000102503,Q9D0I8,ENSMUST00000030513
51161	ENST00000441239,Q9UK00-2,Q9UK00,ENST00000426034,ENST00000449241,ENST00000357203	235599	Q8BGK9,ENSMUST00000042581
51167	ENST00000369681,Q7L1T6	266690	Q3TDX8-5,ENSMUST00000168529,Q3TDX8
51184	ENST00000228827,ENST00000537466,Q9UHW5-3,Q9UHW5,Q9UHW5-2	68080	Q9D3W4,ENSMUST00000031420
51241	ENST00000389912,Q9P0S2	66272	ENSMUST00000110340,Q9CR63-2,ENSMUST00000166723,ENSMUST00000002757,ENSMUST00000168463,Q9CR63
51255	ENST00000306368,ENST00000456023,Q9P0P0	66510	ENSMUST00000114095,Q9CY62,ENSMUST00000069595,Q9CY62-2,ENSMUST00000154098,ENSMUST00000069580,Q9CY62-3,ENSMUST00000125554
51258	Q4U2R6,ENST00000229238	66493	Q9CPY1,ENSMUST00000032485
51272	Q9NYM9,ENST00000325147,ENST00000382762	54399	ENSMUST00000026557,O35153
51277	Q9NZQ0-3,Q9NZQ0,ENST00000264711,ENST00000534855,Q9NZQ0-2	217378	Q8CFP6,ENSMUST00000020986
51283	ENST00000563971,Q9NZS9,ENST00000261658,Q9NZS9-2	67118	ENSMUST00000069281,ENSMUST00000035426,Q8R079,Q8R079-2,ENSMUST00000023365
51302	ENST00000275016,Q9NYL5,ENST00000619708	56050	ENSMUST00000170988,ENSMUST00000233627,ENSMUST00000233437,Q9JKJ9
51317	ENST00000418153,Q96BD5,Q96BD5-3,ENST00000323180,Q96BD5-2	192285	Q6ZPK0-4,ENSMUST00000090586,Q6ZPK0-6,Q6ZPK0-3,Q6ZPK0,ENSMUST00000111292,Q6ZPK0-8,Q6ZPK0-2,Q6ZPK0-5,ENSMUST00000111293,Q6ZPK0-9,ENSMUST00000111291,Q6ZPK0-7,ENSMUST00000111294
51318	Q9NZE8-2,ENST00000254644,Q9NZE8,ENST00000337109,ENST00000409180	66223	ENSMUST00000065103,Q9CQL6
51319	ENST00000312179,Q96IZ7,ENST00000611884,ENST00000295930,Q96IZ7-2	66880	ENSMUST00000065074,ENSMUST00000162693,ENSMUST00000046542,Q9DBU6
51321	Q86W34,ENST00000577985,ENST00000577866,Q86W34-5,ENST00000580753,ENST00000392720,ENST00000359904,ENST00000612294,ENST00000359783	13929	ENSMUST00000092500,Q400C8,Q400C8-2
51341	ENST00000601588,ENST00000322357,O95365	16969	O88939,ENSMUST00000119606,ENSMUST00000048128,O88939-2
51362	ENST00000307731,O60508	71713	ENSMUST00000044166,Q9DC48
51366	ENST00000521922,O95071-2,O95071,ENST00000520539,ENST00000220959	70790	ENSMUST00000110336,ENSMUST00000226414,Q80TP3
51368	ENST00000614067,ENST00000416589,ENST00000415259,Q9Y6I9,ENST00000341333,ENST00000395057	21767	ENSMUST00000169068,ENSMUST00000046735,ENSMUST00000163441,E9Q137-2,E9Q137
51371	ENST00000380842,Q9Y244	66537	Q9CQT5,ENSMUST00000031654
51388	ENST00000254941,Q9Y221,Q9Y221-2,ENST00000254940	66164	ENSMUST00000170962,Q9CXK8,ENSMUST00000034392
51390	ENST00000629020,ENST00000357847,ENST00000458219,Q9NVV5,Q9NVV5-6,ENST00000275235,Q9NVV5-3,Q9NVV5-1,Q9NVV5-4,ENST00000494282,ENST00000367601,Q9NVV5-5,ENST00000367596,ENST00000646199	66253	Q9D8B1-1,ENSMUST00000162610,Q9D8B1,ENSMUST00000019942
51406	ENST00000451315,Q9UMY1-2,Q9UMY1	70078	Q9D7Z3,ENSMUST00000071926,Q9D7Z3-2
51428	Q9UJV9,ENST00000330503,ENST00000503078	72935	Q91VN6,ENSMUST00000021956
51439	Q9UBU6,ENST00000259963	97863	ENSMUST00000099547
51454	Q9UBP9,ENST00000409805,ENST00000409830,ENST00000409580,Q9UBP9-3,Q9UBP9-2,ENST00000409843,Q9UBP9-4,ENST00000359135	70676	Q8K2A1,ENSMUST00000162600,Q8K2A1-2,ENSMUST00000074525
51496	ENST00000558966,Q05D32-2,Q05D32,ENST00000260327	329506	Q8BG15-2,Q8BG15-4,Q8BG15,Q8BG15-3,ENSMUST00000036647,Q8BG15-5,ENSMUST00000110578,Q8BG15-6
51523	Q7LFL8-2,ENST00000511048,ENST00000302517,Q7LFL8	67393	ENSMUST00000060722,Q91WA4
51535	Q8NEY8-7,Q8NEY8-6,Q8NEY8,ENST00000449194,ENST00000358314,Q8NEY8-3,ENST00000256678,ENST00000317560,Q8NEY8-8,ENST00000395580,ENST00000432191,Q8NEY8-9,ENST00000395568,ENST00000552761,Q8NEY8-5,Q8NEY8-2	223828	ENSMUST00000068457,ENSMUST00000109256,Q8K2H1-2,Q8K2H1,ENSMUST00000049122,ENSMUST00000165935
51575	ENST00000202816,Q9H501	66580	ENSMUST00000046030,Q3V1V3
51586	ENST00000406969,Q96RN5-3,ENST00000263205,ENST00000292733,ENST00000382974,Q96RN5,Q96RN5-2	94112	ENSMUST00000080936,Q924H2,ENSMUST00000012259,ENSMUST00000232236,ENSMUST00000232645
51588	ENST00000262971,Q8N2W9	59004	Q9JM05,ENSMUST00000005064
51599	ENST00000602122,ENST00000427250,ENST00000347609,Q86X29-4,Q86X29-6,Q86X29-5,Q86X29-2,Q86X29,ENST00000360798,ENST00000354900,Q86X29-3	54135	ENSMUST00000001279,Q99KG5-3,Q99KG5,ENSMUST00000108116,Q99KG5-2,ENSMUST00000098553
51626	ENST00000605786,Q8TCX1-3,ENST00000406852,Q8TCX1-4,Q8TCX1,Q8TCX1-2,Q8TCX1-5,ENST00000260605	213575	ENSMUST00000025101,Q8K0T2
51646	ENST00000402003,ENST00000379519,ENST00000261353,ENST00000402708,ENST00000379520,P62699	383295	ENSMUST00000233886,ENSMUST00000045174,ENSMUST00000233210,P62700
51701	Q9UBE8,ENST00000407008	18099	ENSMUST00000142739,O54949
51768	Q9NS93,ENST00000343028	67623	ENSMUST00000037709,Q9CRG1
51808	Q9H814,ENST00000297540	56698	Q9JJT9,ENSMUST00000008445,ENSMUST00000130163
53635	Q86YD1-2,ENST00000601612,ENST00000601638,ENST00000598325,Q86YD1,ENST00000600603,ENST00000601675,ENST00000599732,Q86YD1-3	84113	ENSMUST00000046575,Q91VU8
54065	P58511	68936	ENSMUST00000063641,Q99J19
54107	Q9NRF9,ENST00000479871	59001	Q9JKP7,ENSMUST00000030091
54432	Q9Y548,ENST00000072644,Q9Y548-2,ENST00000371399	230584	Q91VU1,ENSMUST00000075693,ENSMUST00000139527
54437	ENST00000451055,Q9P283-2,Q9P283-4,Q9P283,ENST00000357599,Q9P283-3,ENST00000650207,ENST00000195173	20357	Q60519-3,ENSMUST00000050625,Q60519-2,Q60519
54454	Q9ULI0,ENST00000238789,Q9ULI0-2	320817	ENSMUST00000045664
54464	Q8IZH2-2,ENST00000463916,ENST00000264951,Q8IZH2,Q8IZH2-3,ENST00000392981	24127	ENSMUST00000185633,ENSMUST00000034981
54471	ENST00000404569,ENST00000402881,Q9NQG6-2,ENST00000325301,Q9NQG6	239555	Q8BGV8,ENSMUST00000023048,ENSMUST00000229138
54474	P35900,ENST00000167588	66809	ENSMUST00000017743,Q9D312
54502	A0AV96,ENST00000514014,ENST00000381795,ENST00000381793,A0AV96-2,ENST00000295971	245945	ENSMUST00000113726,ENSMUST00000167950,Q91WT8-2,ENSMUST00000200775,ENSMUST00000094756,ENSMUST00000094757,Q91WT8
54516	ENST00000485512,Q9UGC7-4,ENST00000367230,ENST00000367233,Q9UGC7-3,ENST00000464135,ENST00000367231,Q9UGC7,Q9UGC7-2	108853	Q8BJU9,ENSMUST00000019908
54543	ENST00000358435,Q9P0U1	66169	ENSMUST00000030851,Q9D173
54737	Q99549,ENST00000361479,Q99549-2	75339	ENSMUST00000116468,Q3TYA6
54801	Q7Z4H7,ENST00000380502,Q7Z4H7-3,Q7Z4H7-2	230376	ENSMUST00000070607
54808	Q7RTS9-2,ENST00000442713,Q7RTS9,ENST00000269445	69190	ENSMUST00000039608,Q8CHY3,Q8CHY3-2
54819	ENST00000513541,ENST00000509008,Q8TBK6-2,ENST00000355372,ENST00000509437,ENST00000324170,Q8TBK6,ENST00000513848	67966	Q9CX48,ENSMUST00000018383
54847	Q9NXL6-2,ENST00000393830,Q9NXL6,ENST00000264852	320007	ENSMUST00000136381,ENSMUST00000047446,Q6AXF6-2,Q6AXF6
54848	Q9NXL2,Q9NXL2-1,ENST00000265154,ENST00000420470	77669	ENSMUST00000147041,Q80VK6,Q80VK6-2,Q80VK6-1,ENSMUST00000161022
54853	ENST00000358337,Q9H6Y2-2,Q9H6Y2,ENST00000504897	67936	Q9CX97,ENSMUST00000049323
54913	Q9BUL9	102614	Q91WE3
54920	ENST00000432752,ENST00000565263,ENST00000358896,Q9NX74	66369	Q9D7B1,ENSMUST00000034375
54949	Q9NX18,ENST00000301761	66072	ENSMUST00000025570,Q8C6I2-2,Q8C6I2-3,Q8C6I2
54957	ENST00000423037,ENST00000426362,Q9NX01,ENST00000562153,ENST00000268483	234723	ENSMUST00000034159,Q8BUH1
54969	ENST00000393381,Q9NWY4	72612	ENSMUST00000146863,ENSMUST00000037190,Q8CFE2
54971	Q8N9N5-2,ENST00000626016,Q8N9N5-6,Q8N9N5-3,Q8N9N5,ENST00000393207,ENST00000538234,ENST00000355022,ENST00000393208,Q8N9N5-7,ENST00000479780,Q8N9N5-5,Q8N9N5-4	53325	Q8VBU8-3,ENSMUST00000093078,Q8VBU8-4,ENSMUST00000026354,Q8VBU8,ENSMUST00000173254,Q8VBU8-2,ENSMUST00000170857
54973	ENST00000620829,ENST00000435064,Q5TA45-2,Q5TA45,Q5TA45-4,ENST00000419704,ENST00000545578,ENST00000540437,Q5TA45-3,Q5TA45-5	71957	Q9CWS4,ENSMUST00000030901
54982	Q9NWW5-2,ENST00000249806,Q9NWW5	76524	ENSMUST00000034776
55003	Q9NWT1,ENST00000379568	68083	ENSMUST00000046951,Q9DCE5
55013	Q9NWR8,ENST00000394650	66815	ENSMUST00000153506,ENSMUST00000029624,Q810S1
55022	ENST00000409462,Q7Z2X4-2,ENST00000354069,Q7Z2X4,ENST00000392055,Q7Z2X4-3,ENST00000392054,Q7Z2X4-4	98496	ENSMUST00000168574,Q3UBG2,Q3UBG2-2
55026	ENST00000440464,Q5JRV8-3,ENST00000371369,ENST00000309720,Q5JRV8,Q5JRV8-4,Q5JRV8-2	245386	ENSMUST00000089056,ENSMUST00000066498,ENSMUST00000155848,Q8BHW5-3,Q8BHW5,ENSMUST00000089054,Q8BHW5-2
55030	Q9NWN3,ENST00000555280,ENST00000313833,ENST00000440021	78938	ENSMUST00000168833,ENSMUST00000043112,ENSMUST00000228019,Q80XI1,Q80XI1-2,ENSMUST00000163324,ENSMUST00000165714
55068	ENST00000261488,Q8TC92-2,Q8TC92	239188	Q8BHR2,ENSMUST00000022589,ENSMUST00000227662,Q8BHR2-2
55082	Q9NWB6-3,Q9NWB6-2,Q9NWB6,ENST00000400198,ENST00000472226	234023	ENSMUST00000048545,Q3UL36,Q3UL36-2
55093	ENST00000287387,Q96HA8-2,ENST00000650311,Q96HA8,ENST00000523984,ENST00000523356,ENST00000523551	76773	ENSMUST00000227142,ENSMUST00000226955,Q80WB5,ENSMUST00000067563
55094	Q9BRR8,ENST00000170564	67471	ENSMUST00000079693,Q9DBM1
55119	ENST00000370022,ENST00000370021,Q5VTL8,ENST00000370025,Q5VTL8-2	66921	Q80SY5,ENSMUST00000029480
55151	Q9NVV0,ENST00000374688,ENST00000374692	52076	Q9DAV9,ENSMUST00000030127
55152	ENST00000341949,Q5D0E6-3,ENST00000313778,Q5D0E6,Q5D0E6-4,Q5D0E6-2,ENST00000420952,ENST00000440857,ENST00000441576	67789	Q6PJN8-2,Q6PJN8,ENSMUST00000019183
55168	ENST00000372116,ENST00000372133,Q9NVS2-3,ENST00000427312,Q9NVS2,Q9NVS2-2	68565	Q99N85,ENSMUST00000024763
55178	ENST00000304478,Q9HC36	67390	Q5ND52,ENSMUST00000040577
55192	ENST00000220496,Q9NVM6	69408	ENSMUST00000038439,Q91WT4
55219	Q8N5G2-2,Q8N5G2-3,ENST00000374343,Q8N5G2,ENST00000399766	66146	ENSMUST00000030628,Q7TQE6
55225	ENST00000294428,ENST00000371072,Q9HCJ3,Q9HCJ3-2	242570	Q7TPD6,ENSMUST00000038463
55243	Q96J84-2,Q96J84,ENST00000368173,Q96J84-3,ENST00000359209	170643	Q80W68,ENSMUST00000107618,Q80W68-2,ENSMUST00000159976
55251	Q9NV79-2,Q9NV79-3,ENST00000369758,Q9NV79,ENST00000308824	245867	ENSMUST00000108754,Q8BHD8,ENSMUST00000029116
55257	ENST00000370487,Q9NV56	73247	Q9DAT2-2,Q9DAT2
55266	Q96HH6-2,Q96HH6,ENST00000266673	67226	ENSMUST00000217887,ENSMUST00000218731,Q91W52-2,Q91W52,ENSMUST00000217884,ENSMUST00000092170
55273	ENST00000424486,ENST00000575734,Q9NV29	67888	ENSMUST00000092788,Q9CQG9
55274	ENST00000366780,Q8WUB8,Q8WUB8-3,ENST00000339209,Q8WUB8-2	72057	ENSMUST00000024657,Q9D8M7-2,Q9D8M7
55285	Q96IZ5-3,ENST00000372479,Q96IZ5,Q96IZ5-2,ENST00000372487	237073	ENSMUST00000113007,Q8JZV4-4,ENSMUST00000113011,Q8JZV4-2,ENSMUST00000087400,Q8JZV4-3,Q8JZV4,ENSMUST00000033810
55331	ENST00000532485,ENST00000526597,ENST00000530182,ENST00000534206,ENST00000533873,Q9NUN7-2,Q9NUN7	66190	Q9D099,ENSMUST00000033020,ENSMUST00000120520
55486	ENST00000435888,ENST00000421484,Q9H300,ENST00000311101,Q9H300-2,ENST00000639100,ENST00000317096	381038	Q5XJY4,ENSMUST00000048642
55505	Q9NPE3,ENST00000328848	66181	Q9CQS2,ENSMUST00000028553
55510	Q9NXZ2,Q9NXZ2-2,ENST00000370336	100048658	ENSMUST00000113367
55527	Q9BSK4	14154	Q9Z2G1
55540	ENST00000288167,Q9NRM6,ENST00000494338,Q9NRM6-2	50905	ENSMUST00000016110,Q9JIP3,Q9JIP3-2
55582	ENST00000297814,ENST00000334204,Q86VH2-4,Q86VH2-2,ENST00000413982,Q86VH2,Q86VH2-3	75050	Q7M6Z4,ENSMUST00000043605,Q7M6Z4-2
55588	Q9NX70-2,Q9NX70,ENST00000594368,ENST00000315588	67224	Q9DB91,ENSMUST00000003536
55626	ENST00000533727,Q9C0C7-2,Q9C0C7-3,Q9C0C7-6,Q9C0C7-5,ENST00000534300,Q9C0C7-4,ENST00000314845,ENST00000528950,ENST00000458649,Q9C0C7	228361	A2AH22-5,ENSMUST00000045705,A2AH22,A2AH22-7,ENSMUST00000099712,A2AH22-2,A2AH22-4,A2AH22-3,A2AH22-6,ENSMUST00000111317
55687	O75648-4,O75648-5,ENST00000642923,ENST00000381019,O75648-3,O75648-2,ENST00000453630,ENST00000645190,ENST00000457572,O75648	72026	ENSMUST00000023019,Q9DAT5
55696	Q9NW64-2,ENST00000199814,Q9NW64	66810	ENSMUST00000025506,Q8BHS3
55718	Q9NVU0-4,Q9NVU0-5,ENST00000299853,ENST00000564061,ENST00000615879,ENST00000418581,Q9NVU0-3,ENST00000359210,Q9NVU0,Q9NVU0-2,ENST00000564209	26939	ENSMUST00000033173,ENSMUST00000207481,Q9CZT4-2,Q9CZT4
55720	Q2NL82,ENST00000301364	104662	ENSMUST00000045807,Q5SWD9-3,Q5SWD9,Q5SWD9-2
55729	ENST00000536444,Q6VMQ6-2,ENST00000544627,ENST00000540793,Q6VMQ6-4,Q6VMQ6-5,Q6VMQ6,ENST00000541654,ENST00000537653,ENST00000543189	54343	Q7TT18-2,Q7TT18,ENSMUST00000032335
55757	Q9NYU1-2,Q9NYU1,ENST00000376747	66435	ENSMUST00000156203
55758	ENST00000419091,Q9P2K3,ENST00000367005,ENST00000367006,Q9P2K3-4,Q9P2K3-2,Q9P2K3-3,ENST00000528926	214742	ENSMUST00000192866,Q6PGA0-2,ENSMUST00000192491,ENSMUST00000073279,Q6PGA0,ENSMUST00000192128,ENSMUST00000110849
55761	ENST00000299240,Q96AE7-2,ENST00000039989,Q96AE7	74569	E9PVB5,ENSMUST00000111237,ENSMUST00000111238,E9PVB5-2
55794	Q9NUL7	71986	Q9CWT6
55795	Q5JVF3-2,Q5JVF3-4,Q5JVF3,ENST00000375477,Q5JVF3-3,ENST00000375457,ENST00000246505,ENST00000375479,ENST00000375459,ENST00000337344	234069	ENSMUST00000164416,Q8BFV2
55829	Q9BQE4,ENST00000526049,ENST00000398226	109815	Q9BCZ4,ENSMUST00000101801
55846	ENST00000228799,Q969R8,ENST00000645513,Q969R8-2	101142	Q91WI7-2,ENSMUST00000001559,Q91WI7
55861	Q9BQY9-2,ENST00000372717,ENST00000372723,ENST00000360981,Q9BQY9-3,Q9BQY9-4,ENST00000357275,ENST00000372722,ENST00000372720,Q9BQY9,ENST00000372710,ENST00000372712	52840	ENSMUST00000069385,Q9CRD4,ENSMUST00000109350,ENSMUST00000109349
55870	ENST00000392403,Q9NR48-2,ENST00000368346,Q9NR48	192195	Q99MY8
55892	Q9NPC7-4,ENST00000356716,ENST00000544106,Q9NPC7-3,Q9NPC7-2,ENST00000349841,Q9NPC7	80732	ENSMUST00000047502,Q99MD8,Q99MD8-2,ENSMUST00000192715,Q99MD8-3
55916	ENST00000372106,Q9NPJ8-2,Q9NPJ8,ENST00000372103,Q9NPJ8-4,Q9NPJ8-3,ENST00000218004	237082	Q3UNA4,ENSMUST00000112914,ENSMUST00000042329,Q3UNA4-2,ENSMUST00000112916,ENSMUST00000112913,Q3UNA4-3
55922	ENST00000542113,O15226,O15226-2	77286	ENSMUST00000057093,Q8BY02
55969	ENST00000344795,ENST00000342422,ENST00000373852,Q9BUV8,ENST00000483815,Q9BUV8-2,Q9BUV8-4,Q9BUV8-5,Q9BUV8-3,ENST00000492721	67388	ENSMUST00000029165,Q9CQT9
55971	Q9UHR4,ENST00000005260	66898	ENSMUST00000055190,Q9DBJ3
56139	Q9Y5I2-2,Q9Y5I2,ENST00000562220,Q9Y5I2-3,ENST00000506939,ENST00000307360	12943	Q91Y20,ENSMUST00000115658
56141	Q9UN72,Q9UN72-2,ENST00000525929	12939	ENSMUST00000192631,Q91Y13
56144	Q9UN74,Q9UN74-2,ENST00000530339,ENST00000618834	12936	O88689-3,O88689-2,O88689,ENSMUST00000192512
56155	ENST00000240361,Q8IWB6-3,ENST00000349033,Q8IWB6-2,Q8IWB6,ENST00000389934	83560	Q7M6U3,ENSMUST00000060835,Q7M6U3-2
56160	Q96MG7	66647	Q9CPR8
56521	ENST00000339758,ENST00000225171,Q9UKB3,Q9UKB3-2	30045	ENSMUST00000043317,ENSMUST00000129625,Q9R022
56892	Q9NR00	69068	Q9D915
56912	ENST00000264020,Q9NQC8,ENST00000264021,Q9NQC8-2	76568	Q9DB07
56916	ENST00000354268,Q9H4L7-3,ENST00000509418,ENST00000359052,Q9H4L7,Q9H4L7-2,ENST00000457823	13990	Q04692-2,ENSMUST00000205118,Q04692,ENSMUST00000204696,ENSMUST00000031984
56917	ENST00000561293,Q99687-3,ENST00000561096,ENST00000441740,ENST00000331559,ENST00000558555,Q99687,Q99687-2,ENST00000561204	17537	ENSMUST00000002495,ENSMUST00000177156,P97368,P97368-2,ENSMUST00000176506
56928	Q8TCT7-2,Q8TCT7,Q8TCT7-4,ENST00000610743,ENST00000613503	73218	Q3TD49-2,ENSMUST00000035597,Q3TD49
56950	Q9NRG4,Q9NRG4-2,ENST00000366957	226830	ENSMUST00000027897,Q8R5A0
56975	Q8IXL6-2,ENST00000313766,Q8IXL6	80752	ENSMUST00000026972,Q5MJS3
56984	Q969U7,Q969U7-2,ENST00000585331,ENST00000317615	107047	ENSMUST00000235799,Q9EST4-2,ENSMUST00000025418,Q9EST4-3,Q9EST4
57001	ENST00000432641,Q9NRP4	71238	ENSMUST00000040826,Q8BQU3
57018	Q9UK58-5,ENST00000461804,ENST00000295926,Q9UK58-4,Q9UK58-6,Q9UK58	56706	ENSMUST00000029416,Q52KE7-2,Q52KE7
57089	ENST00000370489,Q9NQZ7	93685	Q3TCT4,ENSMUST00000081079,Q3TCT4-2
57101	ENST00000650848,Q9NQ90-2,Q9NQ90,ENST00000356134,ENST00000546188	243634	ENSMUST00000160496,Q8CFW1
57117	ENST00000340139,Q96CB8,ENST00000394735,ENST00000451321	71793	ENSMUST00000029650,Q9D168
57149	ENST00000567954,ENST00000219168,ENST00000569023,ENST00000396052,ENST00000568663,ENST00000412082,O43325	73919	ENSMUST00000106517,ENSMUST00000106518,Q9CQB7
57161	Q9HAT8,ENST00000267460	93834	Q8BST6-3,ENSMUST00000073150,Q8BST6,Q8BST6-2
57171	Q86YN1,ENST00000327812,ENST00000372546,Q86YN1-2,ENST00000406974	57170	ENSMUST00000028209,Q9JMF7,ENSMUST00000123202,ENSMUST00000137248,ENSMUST00000113612
57192	Q9GZU1,ENST00000264079	94178	Q99J21-2,ENSMUST00000004683,Q99J21
57215	Q96EK4	59016	Q9JJD0
57337	ENST00000394094,Q9BQF6-2,Q9BQF6,ENST00000348610,Q9BQF6-3,ENST00000314261,ENST00000394095,Q9BQF6-5,ENST00000394091,Q9BQF6-4	66315	ENSMUST00000089362,ENSMUST00000049128,ENSMUST00000201011,ENSMUST00000202000,Q8BUH8
57414	ENST00000318622,Q6NTF9-3,Q6NTF9-2,ENST00000428119,ENST00000006777,Q6NTF9	215160	Q8VEK2-2,Q8VEK2,ENSMUST00000043707
57477	ENST00000460112,Q9ULL8-2,ENST00000376020,Q9ULL8	208431	ENSMUST00000103005,Q1W617-2,Q1W617,ENSMUST00000089520
57508	ENST00000444766,ENST00000647009,ENST00000251334,Q9H0H0	70422	Q80UK8-2,ENSMUST00000108039,Q80UK8,ENSMUST00000018212
57546	Q9P2J9,ENST00000311765	382051	ENSMUST00000059588
57565	Q9P2G3,Q9P2G3-2,ENST00000359358	225266	Q69ZK5,ENSMUST00000049105
57572	ENST00000294618,ENST00000587656,Q96HP0	319899	Q8VDR9,Q8VDR9-2,ENSMUST00000217336,Q8VDR9-3
57579	ENST00000457062,ENST00000418814,Q9P2D6,Q9P2D6-4,ENST00000505769,Q9P2D6-2,ENST00000370479,Q9P2D6-3,ENST00000361499	68187	ENSMUST00000187369,ENSMUST00000187752,ENSMUST00000027337,Q6NS59,Q6NS59-2
57616	ENST00000240587,Q63HK5	243931	Q8CGV9,ENSMUST00000021641
57663	Q9HBJ7,ENST00000254181	57775	Q9ES63
57678	ENST00000348367,Q9HCL2	14732	Q61586,ENSMUST00000237146,ENSMUST00000061856
57680	Q9HCK8-2,Q9HCK8,ENST00000430710,ENST00000646647	67772	Q09XV5,ENSMUST00000200169,Q09XV5-2
57683	ENST00000374423,ENST00000611847,ENST00000649650,Q9HCK1	73884	ENSMUST00000029025,Q5SS00,ENSMUST00000114132,ENSMUST00000239483
57695	ENST00000454775,Q86T82,ENST00000258399,ENST00000418019,ENST00000415516,Q86T82-2	319651	ENSMUST00000044260,Q8C0R0,ENSMUST00000189257,Q8C0R0-2
57696	ENST00000238146,Q8NHQ9,Q8NHQ9-2	67848	Q6ZPL9,ENSMUST00000071057,ENSMUST00000111438
57703	Q9HCG8,ENST00000410053,ENST00000404136	80744	ENSMUST00000065889,ENSMUST00000111821,ENSMUST00000111818,Q8C5N3-2,ENSMUST00000111824,Q8C5N3,ENSMUST00000111819
57705	Q6ZS81-3,Q6ZS81-2,ENST00000325239,Q6ZS81-4,ENST00000360890,Q6ZS81-5,Q6ZS81	545030	E9Q2M9,ENSMUST00000061753
57715	ENST00000210633,Q9NTN9,ENST00000517724,Q9NTN9-2,ENST00000521006,Q9NTN9-3	26456	ENSMUST00000026225,Q9WUH7
57720	ENST00000347136,Q5VW38-3,ENST00000372410,ENST00000372406,Q5VW38,Q5VW38-2	277463	ENSMUST00000056433,Q8BUV8
58493	Q9NRY2,ENST00000374236,ENST00000374242,Q9NRY2-2	66209	Q3TXT3,ENSMUST00000095063,Q3TXT3-2
58504	Q7Z5H3-4,ENST00000435790,ENST00000460425,Q7Z5H3-2,ENST00000417247,ENST00000374172,Q7Z5H3,ENST00000417912,Q7Z5H3-3,ENST00000249601,Q7Z5H3-5	239027	Q8BL80,ENSMUST00000111956,Q8BL80-2,Q8BL80-3
58505	Q9NRP0-2,ENST00000512478,Q9NRP0,ENST00000361564,ENST00000613215	66357	ENSMUST00000043937,Q78XF5
58506	Q9H7N4,ENST00000360565	233208	Q5U4C3-2,ENSMUST00000085383,Q5U4C3
59284	P62955,ENST00000391767	81904	P62956,ENSMUST00000092891
59307	ENST00000397632,ENST00000531205,Q6IA17-2,ENST00000431843,ENST00000332725,Q6IA17	24058	ENSMUST00000097958,ENSMUST00000209294,Q9JLZ8-2,Q9JLZ8
60312	ENST00000358461,Q8N556,ENST00000420658,Q8N556-2,ENST00000360265	70292	Q80YS6,ENSMUST00000064571
60493	ENST00000380266,Q7L8L6	380601	ENSMUST00000110262,Q7TMV3
60680	ENST00000292672,Q8N6W0,ENST00000334293,ENST00000588350,Q8N6W0-2,ENST00000541430	319586	ENSMUST00000118763,ENSMUST00000119060,ENSMUST00000120856,ENSMUST00000120508
63876	Q96KN3,Q96KN3-2,ENST00000298282	208076	Q8BG99,ENSMUST00000080754,ENSMUST00000039674
63897	Q6AI08,ENST00000184956	217026	Q6P1G0,ENSMUST00000001002
63932	ENST00000536133,ENST00000644802,Q9H5V9-3,Q9H5V9-2,ENST00000320339,Q9H5V9	77644	Q8VDP2,Q8VDP2-2
64093	ENST00000361956,Q9H4F8-2,Q9H4F8,ENST00000381280	64075	ENSMUST00000021564,ENSMUST00000110347,Q8BLY1,Q8BLY1-2
64112	ENST00000298894,Q96BY2	64113	Q9ERH6,ENSMUST00000178384,ENSMUST00000173760
64222	Q9H497-2,Q9H497-3,ENST00000367627,Q9H497	30935	Q9ER38,ENSMUST00000079625
64285	Q96CC6,ENST00000262316	13650	Q6PIX5-2,ENSMUST00000020524,Q6PIX5
64343	Q9H6S1-3,ENST00000479665,Q9H6S1-5,ENST00000295748,ENST00000414162,Q9H6S1,Q9H6S1-4,ENST00000420543	27215	ENSMUST00000044454,ENSMUST00000134433,Q9QYP6,Q9QYP6-3,ENSMUST00000133580,Q9QYP6-2
64374	ENST00000265195,Q9H173,ENST00000394817	81500	ENSMUST00000025215,Q9EPK6
64761	ENST00000263549,ENST00000473341,Q9H0J9	243771	ENSMUST00000038398,Q8BZ20
64769	ENST00000373073,Q9HAF1-2,ENST00000296214,Q9HAF1-4,Q9HAF1,ENST00000373075,Q9HAF1-3	70088	Q2VPQ9-2,ENSMUST00000055213,Q2VPQ9,ENSMUST00000154689
64802	ENST00000403197,Q9HAN9,ENST00000377205	66454	ENSMUST00000030845,Q9EPA7,ENSMUST00000105693
64840	ENST00000355961,ENST00000367574,Q9H237-2,ENST00000361988,Q9H237-3,Q9H237,Q9H237-5,Q9H237-4,ENST00000326194	53627	ENSMUST00000122943,Q9JJJ7-2,Q9JJJ7-5,Q9JJJ7-4,ENSMUST00000082320,Q9JJJ7,ENSMUST00000089402,ENSMUST00000077595,ENSMUST00000089403,Q9JJJ7-3
64852	Q9H6E5,ENST00000496634	70044	Q8R3F9,Q8R3F9-2,ENSMUST00000096239
64864	Q2KHR2,Q2KHR2-2,ENST00000673948,ENST00000673997	319758	ENSMUST00000163401
64951	Q96EL2,ENST00000317534	64660	Q9CQV5,ENSMUST00000154330
64960	P82914,ENST00000373116	66407	Q9DC71,ENSMUST00000030675
65083	Q9H6R4-2,ENST00000297990,Q9H6R4-4,Q9H6R4,ENST00000353159,Q9H6R4-3	230082	Q8R5K4,Q8R5K4-2,ENSMUST00000030138
65109	ENST00000345865,ENST00000276201,Q9BZI7,Q9BZI7-2	68134	ENSMUST00000076265
65124	Q53LP3	268301	Q8C0J6
65980	Q9H8M2-4,Q9H8M2-1,ENST00000467963,Q9H8M2-3,Q9H8M2-6,ENST00000483173,ENST00000495265,Q9H8M2,Q9H8M2-2,ENST00000489816	105246	Q3UQU0,ENSMUST00000222399,ENSMUST00000099384
65990	ENST00000569529,ENST00000219535,Q9BQD7	214917	Q501J2,ENSMUST00000072735,ENSMUST00000236683
65999	ENST00000359623,Q9BV99,ENST00000323078	243371	Q8R2R5,ENSMUST00000101436,ENSMUST00000114545
66008	ENST00000332624,O60296,O60296-2	70827	ENSMUST00000027186
79036	ENST00000597438,ENST00000595073,Q9BQD3,ENST00000222307,ENST00000540691,ENST00000602094,ENST00000539106	75620	ENSMUST00000093456,Q80XH1
79042	Q9BSV6,ENST00000396388,ENST00000302937,ENST00000396383	66078	Q8BMZ5,ENSMUST00000108627,ENSMUST00000108629,Q8BMZ5-2,ENSMUST00000108630
79047	ENST00000284006,ENST00000588881,Q96SI1,ENST00000589786,Q96SI1-2,ENST00000430256	233107	ENSMUST00000108069,ENSMUST00000032709,Q8K0E1,ENSMUST00000108070
79064	A0PJW6,ENST00000307366	66836	Q9CQE2,ENSMUST00000010248
79066	ENST00000263092,Q86W50-2,Q86W50	67493	Q9CQG2-2,ENSMUST00000141755,Q9CQG2
79074	Q9BVC5,Q9BVC5-2,ENST00000410049,ENST00000258457	98404	ENSMUST00000010434,Q922M7
79077	Q9H773,ENST00000319285	66422	Q9QY93,ENSMUST00000035276
79140	Q9BUN5-3,ENST00000373602,Q9BUN5,ENST00000421922	66264	Q8CEG5,ENSMUST00000030586
79144	ENST00000370179,Q9H3Y8-2,Q9H3Y8	66496	ENSMUST00000146089,Q9CR37,ENSMUST00000016488,ENSMUST00000108841
79156	ENST00000436066,Q96S99	72287	ENSMUST00000098513,Q3TB82
79171	Q9BTD8,Q9BTD8-4,ENST00000262633,Q9BTD8-3,Q9BTD8-2,ENST00000588161	68035	Q91V81,ENSMUST00000042726
79174	Q6UXH1-4,ENST00000450207,ENST00000407217,Q6UXH1-2,ENST00000403427,ENST00000404488,Q6UXH1-3,ENST00000483652,Q6UXH1-5,ENST00000328268,Q6UXH1,Q6UXH1-6	76737	Q9CYA0,ENSMUST00000024042
79415	ENST00000437807,ENST00000342572,ENST00000578919,ENST00000577436,ENST00000306645,Q9BQA9,Q9BQA9-2,ENST00000434650,ENST00000577732,ENST00000584024,ENST00000585064	217370	ENSMUST00000169393,ENSMUST00000038709,ENSMUST00000106115,Q3TYS2
79595	ENST00000259234,Q9H0E3,ENST00000357702,ENST00000259235,ENST00000643581,Q9H0E3-2,Q9H0E3-3	269003	ENSMUST00000025109,Q8BIH0-3,Q8BIH0-2,Q8BIH0,ENSMUST00000235017
79618	ENST00000560599,ENST00000558662,ENST00000524238,ENST00000287701,Q6NT76,Q6NT76-4,ENST00000521516,ENST00000355231,ENST00000519047,ENST00000397358,Q6NT76-2,Q6NT76-5,Q6NT76-3	219150	Q8BJA3-3,Q8BJA3-2,ENSMUST00000022544,ENSMUST00000176128,Q8BJA3-4,ENSMUST00000067843,Q8BJA3
79626	ENST00000368910,Q6P589	69769	Q9D8Y7,ENSMUST00000013851
79633	ENST00000674496,ENST00000394329,Q6V0I7-3,Q6V0I7,Q6V0I7-2	329628	ENSMUST00000061260,Q2PZL6-2,Q2PZL6
79646	ENST00000239231,Q9H999	211347	Q8R2W9,ENSMUST00000018990
79666	ENST00000315367,Q9H8W4	71801	Q91WB4,ENSMUST00000054776
79684	ENST00000526629,Q6P1R3,Q6P1R3-3,ENST00000239614,ENST00000650095,ENST00000374979,Q6P1R3-2,ENST00000524950	235184	ENSMUST00000048604,Q6NZR2-2,Q6NZR2
79707	Q5SY16,ENST00000377705	74035	ENSMUST00000084116,Q3TZX8-3,Q3TZX8-2,ENSMUST00000103197,ENSMUST00000131696,Q3TZX8
79712	ENST00000392867,ENST00000409214,Q4AE62-2,Q4AE62-4,Q4AE62-3,Q4AE62-5,Q4AE62-6,ENST00000409298,ENST00000463875,Q4AE62,ENST00000344850,ENST00000542155,ENST00000241391	227835	Q8BW56-2,ENSMUST00000112810,Q8BW56-3,ENSMUST00000049051,Q8BW56,ENSMUST00000100127
79752	ENST00000523096,Q8TCF1-3,Q8TCF1,ENST00000220669,Q8TCF1-4,Q8TCF1-2	66361	Q8BFR6,ENSMUST00000037839
79823	ENST00000378494,Q7Z624-2,Q7Z624	73582	Q3U2J5,ENSMUST00000095188,Q3U2J5-2
79868	ENST00000473389,Q9NP73-4,Q9NP73-3,ENST00000623255,ENST00000621367,ENST00000251943,Q9NP73,ENST00000394780,ENST00000636363,ENST00000623189,ENST00000610588,ENST00000436609,ENST00000482742,Q9NP73-2,ENST00000371979	67574	ENSMUST00000070801,Q9D8C3-2,Q9D8C3,ENSMUST00000154827
79895	ENST00000557955,ENST00000559726,Q8TF62,ENST00000284509	241633	ENSMUST00000040128,ENSMUST00000040149
79925	Q9C093-3,Q9C093,ENST00000509059,Q9C093-2,ENST00000282469,ENST00000440995,ENST00000356031,Q9C093-4	320277	ENSMUST00000159368,ENSMUST00000041840,Q8C9J3-4,Q8C9J3-2,Q8C9J3,Q8C9J3-3,ENSMUST00000160236
80012	Q8NDX5-6,Q8NDX5,ENST00000495893,ENST00000494943,Q8NDX5-3,ENST00000467570,Q8NDX5-4,Q8NDX5-7,Q8NDX5-5,Q8NDX5-2	241915	ENSMUST00000108255,Q8CHP6-2,Q8CHP6,ENSMUST00000064718,ENSMUST00000168645
80115	ENST00000332536,ENST00000381669,Q6UXY1,Q6UXY1-2	207495	ENSMUST00000165408,Q80Y61,Q80Y61-2
80145	ENST00000469584,Q6I9Y2,ENST00000295899	66231	Q7TMY4-2,ENSMUST00000225325,ENSMUST00000065865,Q7TMY4,ENSMUST00000225401
80146	ENST00000409032,Q8NBZ7-3,ENST00000409501,Q8NBZ7-2,Q8NBZ7,ENST00000283148	67883	ENSMUST00000126008,Q91XL3
80162	ENST00000409548,Q32M88,Q32M88-2	212974	Q8BP56-3,ENSMUST00000079403,ENSMUST00000169736,Q8BP56-2,ENSMUST00000164337,Q8BP56
80205	Q3L8U1-2,Q3L8U1,ENST00000566029,ENST00000615216,ENST00000565803,ENST00000564845,ENST00000219084,ENST00000447540,ENST00000398510,Q3L8U1-3	109151	Q8BYH8,ENSMUST00000209423,Q8BYH8-2,ENSMUST00000109614,ENSMUST00000048665
80209	Q86XN7-2,ENST00000352251,Q86XN7	212127	Q5PRE5,ENSMUST00000058577
80219	ENST00000409010,ENST00000263960,Q9H8M1-2,ENST00000409398,Q9H8M1	67876	ENSMUST00000027125,ENSMUST00000087617,Q3THF9-2,Q3THF9
80263	Q9H8W5,ENST00000369464,ENST00000256649,Q9H8W5-2	229644	ENSMUST00000037409,Q6PFY8-2,Q6PFY8,ENSMUST00000106980,ENSMUST00000134993
80267	ENST00000318130,ENST00000367512,Q9BZQ6,Q9BZQ6-2	66967	Q2HXL6,ENSMUST00000187951,ENSMUST00000191070,ENSMUST00000059498
80274	Q8IWY4,ENST00000360835	64706	Q6NZL8,Q6NZL8-2,ENSMUST00000171496,Q6NZL8-3,ENSMUST00000043634,ENSMUST00000016907
80344	Q8TEB1,ENST00000559115,ENST00000396941,Q8TEB1-2,ENST00000557802,Q8TEB1-3,ENST00000446197	28199	Q91VU6-2,Q91VU6,ENSMUST00000072530,ENSMUST00000117236,ENSMUST00000150019
80723	Q8TBE7,ENST00000393079,ENST00000446465	245020	D3YVE8,ENSMUST00000093792
80765	Q9NSY2-3,ENST00000302824,Q9NSY2	170460	Q9EPQ7,ENSMUST00000075418
80774	ENST00000578061,ENST00000259006,Q9BT23,ENST00000584645	67803	Q8BGB5,ENSMUST00000045923,ENSMUST00000064545,ENSMUST00000106875
80776	ENST00000243578,Q9BPU9	232987	Q3UK10,ENSMUST00000205658,ENSMUST00000108403
80789	Q6P9B9,ENST00000330574	109077	ENSMUST00000096249,Q8CHT3
80817	ENST00000396791,Q9C0F1-2,ENST00000503780,Q9C0F1,ENST00000296519,ENST00000457424	382010	Q5HZK1,ENSMUST00000040330
80829	Q96JP5-2,Q96JP5,ENST00000316059	109910	Q62511-2,Q62511,ENSMUST00000038627
80975	ENST00000536856,ENST00000299882,ENST00000538955,Q9H3S3,ENST00000544634,ENST00000544476,ENST00000540540,ENST00000545579	80893	Q9ER04-3,Q9ER04-2,Q9ER04,Q9ER04-4,ENSMUST00000165088,ENSMUST00000070390
81037	Q96KA5,ENST00000507807,Q96KA5-2,ENST00000320895	218335	ENSMUST00000022102,Q8BXA5
81537	Q9BX95,ENST00000247225	81535	ENSMUST00000021450,Q9JI99
81577	Q3B7J2-2,ENST00000268797,Q3B7J2,Q3B7J2-3,ENST00000602279	70575	Q9CYH5,ENSMUST00000013294
81622	ENST00000227471,Q9H1C4	54445	ENSMUST00000162708,Q8VCW4-2,ENSMUST00000165711,Q8VCW4
81844	ENST00000306085,Q9BRZ2-3,Q9BRZ2-2,Q9BRZ2	384309	Q80VI1,ENSMUST00000054384
81857	Q71SY5-4,ENST00000312865,ENST00000593767,Q71SY5,Q71SY5-5,Q71SY5-6	75613	Q8VCB2-4,ENSMUST00000207278,Q8VCB2-2,Q8VCB2,ENSMUST00000208253,Q8VCB2-3,ENSMUST00000003049
83460	ENST00000397133,Q9BV81,ENST00000248378	66048	Q9CQW0,ENSMUST00000054952,ENSMUST00000108480
83636	ENST00000323670,ENST00000592153,Q9NSK7-4,ENST00000614091,Q9NSK7-3,ENST00000392278,ENST00000623113,ENST00000392276,Q9NSK7-2,Q9NSK7	72244	Q8WUR0
83637	Q8NF64,ENST00000441627,ENST00000265346,ENST00000309315,ENST00000413916,Q8NF64-3,Q8NF64-2,ENST00000433667	52915	Q8CIE2,Q8CIE2-3,ENSMUST00000102914,Q8CIE2-2
83640	Q9BTL3,ENST00000304191	67148	ENSMUST00000042166,Q9CQY2
83666	ENST00000471785,ENST00000477522,Q8IXQ6-3,Q8IXQ6-2,Q8IXQ6,ENST00000462315,ENST00000360356	80285	Q8CAS9-2,Q8CAS9-3,Q8CAS9,ENSMUST00000114878
83723	ENST00000279389,Q71RH2,ENST00000380495,Q71RH2-2	68952	Q7TNV1-3,Q7TNV1,Q7TNV1-2,ENSMUST00000207020,ENSMUST00000079423
83734	Q9H0Y0-2,Q9H0Y0,ENST00000458350,ENST00000282185	66795	Q8R1P4,ENSMUST00000022119
84063	ENST00000262625,Q6UWL6-3,Q6UWL6,ENST00000347900,ENST00000592409,Q6UWL6-5,Q6UWL6-2,ENST00000360202	243911	Q7TSU7,ENSMUST00000045817,Q7TSU7-2
84081	ENST00000247026,Q9H0G5,ENST00000612959	237859	Q5NCR9,ENSMUST00000102494
84102	Q96JW4,ENST00000258538	338365	ENSMUST00000039956,Q8BYR8
84144	Q5VT97-2,Q5VT97,ENST00000341460	214804	ENSMUST00000039517,ENSMUST00000212479
84148	ENST00000219797,Q9H7Z6,ENST00000448516,Q9H7Z6-2	67773	ENSMUST00000033070,Q9D1P2-2,Q9D1P2
84154	ENST00000441448,Q9H7B2	67239	Q9JJ80,ENSMUST00000183309,ENSMUST00000045114
84163	Q86UP8-5,Q86UP8-6,ENST00000614386,Q86UP8-4,Q86UP8-3,Q86UP8-2,Q86UP8	114674	ENSMUST00000016086,Q99NI3
84173	Q96FG2-3,Q96FG2-6,Q96FG2-5,ENST00000409344,ENST00000409013,ENST00000315658,ENST00000409890,ENST00000393852,ENST00000423095,Q96FG2-2,Q96FG2	232089	ENSMUST00000114069,ENSMUST00000070990,Q91YP6-2,Q91YP6
84196	Q86UV5-6,Q86UV5-8,Q86UV5-5,ENST00000400301,Q86UV5-3,Q86UV5-7,Q86UV5-2,Q86UV5,Q86UV5-4,ENST00000529637,ENST00000308271	170707	Q3V0C5-4,Q3V0C5,Q3V0C5-2,ENSMUST00000055131,ENSMUST00000105840,Q3V0C5-3,Q3V0C5-5
84197	Q9H5K3,ENST00000331373	74653	Q3TUA9,ENSMUST00000061850
84247	Q6ICC9,ENST00000341255	223732	Q505G4
84285	Q8N9N8,ENST00000529964,ENST00000527249,ENST00000312234,ENST00000526451	69860	ENSMUST00000025759,Q3THJ3
84294	Q9BRU9,Q9BRU9-2,ENST00000309822	78581	ENSMUST00000137116,Q9CX11
84312	Q5PSV4,ENST00000216807,Q5PSV4-2	52592	ENSMUST00000059250,Q3U1T3,Q3U1T3-2
84316	ENST00000576861,Q9BRA0,ENST00000333775,ENST00000575771,Q9BRA0-2,ENST00000575071	78304	Q9D2U5,ENSMUST00000144531,Q9D2U5-2
84335	ENST00000344175,Q96B36-3,ENST00000391832,ENST00000391835,ENST00000391831,Q96B36-2,Q96B36	67605	ENSMUST00000107882,Q9D1F4,ENSMUST00000107880
84365	Q9BYG3,ENST00000285814	67949	ENSMUST00000027626,Q91VE6,Q91VE6-2
84418	ENST00000261811,Q9H1C7	66060	ENSMUST00000050584,ENSMUST00000152804
84445	ENST00000370223,ENST00000370220,Q9BRK4	226154	ENSMUST00000178087,ENSMUST00000039016,ENSMUST00000179108,Q91YU6
84461	ENST00000399464,Q96JN8,Q96JN8-2,ENST00000315614	216860	ENSMUST00000177138,ENSMUST00000061837,Q5NCX5,ENSMUST00000108617,ENSMUST00000177476,Q5NCX5-2
84553	ENST00000389677,Q5TGI0,Q5TGI0-2	76132	ENSMUST00000029908,Q3UMF9
84639	Q8WWZ1,ENST00000341010,ENST00000393197,Q8WWZ1-2	215274	ENSMUST00000058056,Q8R459
84803	ENST00000611707,Q53EU6,ENST00000264409,ENST00000395226	231510	ENSMUST00000092990,Q8C0N2,ENSMUST00000031255
84812	ENST00000450993,ENST00000432688,Q9BRC7,Q9BRC7-2	18802	ENSMUST00000113747,ENSMUST00000027362,Q8K3R3-3,Q8K3R3-4,Q8K3R3,Q8K3R3-2
84895	ENST00000445183,Q7L4E1,ENST00000439290,Q7L4E1-3,ENST00000358369,Q7L4E1-2	108958	Q8BK03,Q8BK03-2,ENSMUST00000100214,ENSMUST00000077977
84900	Q96EX2-4,ENST00000257575,ENST00000392549,ENST00000407967,Q96EX2-3,Q96EX2-5,Q96EX2,Q96EX2-2	269695	Q3UF64,Q3UF64-2,ENSMUST00000121369,ENSMUST00000117177
84912	ENST00000378509,Q969S0-2,Q969S0,Q969S0-3	58246	Q8CIA5-2,ENSMUST00000019143,Q8CIA5
84942	Q6P4I2,ENST00000434634	71968	Q9CWR1,ENSMUST00000026816,Q9CWR1-3,Q9CWR1-2,ENSMUST00000139990,Q9CWR1-4
84952	Q0VF96-2,Q0VF96,ENST00000281282	68178	Q6AW69-3,Q6AW69-4,ENSMUST00000122065,Q6AW69-5,Q6AW69,Q6AW69-2,ENSMUST00000072899
84962	ENST00000262713,Q96IF1,ENST00000397388,Q96IF1-2	16475	ENSMUST00000054487,Q91XC0
84971	Q86TL0-2,ENST00000588667,ENST00000588857,ENST00000309469,Q86TL0	235040	Q8BGV9,ENSMUST00000065005
85016	Q9BRQ4-2,ENST00000434758,ENST00000534360,Q9BRQ4-3,Q9BRQ4	234912	Q8CC70,ENSMUST00000065291
89765	ENST00000291536,Q8WYR4-2,ENST00000398352,Q8WYR4	22092	Q8VIG3,ENSMUST00000024832,ENSMUST00000235144
89766	ENST00000408910,ENST00000400424,Q5DID0-4,Q5DID0-3,ENST00000408989,Q5DID0-2,Q5DID0,ENST00000400427	52020	ENSMUST00000114555,Q5DID3-3,Q5DID3-2,Q5DID3
90102	Q86SQ0-2,ENST00000393925,ENST00000393923,Q86SQ0,ENST00000431670,Q86SQ0-3	208177	ENSMUST00000076333,ENSMUST00000036355,ENSMUST00000134802,Q8K1N2,Q8K1N2-2
90113	ENST00000426955,ENST00000273794,Q8N398	328643	Q3UR50-5,Q3UR50,Q3UR50-2,ENSMUST00000096197,ENSMUST00000100074
90167	ENST00000370879,ENST00000464296,ENST00000298542,Q6ZUT3,Q6ZUT3-2	385354	ENSMUST00000060650,A2AD83
90342	A0AVI2-4,ENST00000623246,ENST00000623019,A0AVI2-2,ENST00000624922,A0AVI2	100534273	ENSMUST00000179162,P0DM40
90390	ENST00000522839,ENST00000297347,Q96HR3-2,Q96HR3	69790	Q9CQI9,ENSMUST00000037115
90410	Q8IY31-4,ENST00000579419,ENST00000357896,Q8IY31-2,ENST00000585089,ENST00000585313,Q8IY31,Q8IY31-3,ENST00000395418	55978	ENSMUST00000128788,Q61025-2,Q61025
90522	Q5BJH7-3,ENST00000329420,ENST00000589247,Q5BJH7-4,ENST00000339413,Q5BJH7-2,ENST00000337679,Q5BJH7-5,Q5BJH7,ENST00000592694,ENST00000591784,Q5BJH7-6	77254	Q9CX30-2,ENSMUST00000142519,Q9CX30,ENSMUST00000108238,ENSMUST00000032809
90639	ENST00000344111,Q49B96	68033	Q8K0C8,ENSMUST00000049630
90780	Q9BRQ0,ENST00000368457	68911	ENSMUST00000107413,ENSMUST00000060061
91056	Q2VPB7,ENST00000532090	381201	Q3TAP4,ENSMUST00000235575,ENSMUST00000096318
91612	Q8WUH1-3,ENST00000607599,Q8WUH1-2,Q8WUH1	211151	ENSMUST00000041262,Q6DG52,ENSMUST00000126408,Q6DG52-2
92170	Q9BT17-2,ENST00000317502,Q9BT17	212508	Q8R2R6,ENSMUST00000036977
92211	ENST00000623527,ENST00000332904,Q96JP9-2,Q96JP9	170677	ENSMUST00000022337,Q8VHP6
92345	ENST00000274054,ENST00000422287,Q96HR8,Q96HR8-2	234344	ENSMUST00000118009,Q3UMQ8
92579	ENST00000269097,Q9BUM1	68401	ENSMUST00000078975,Q6NSQ9
92736	ENST00000331427,Q7RTS6	237987	ENSMUST00000106544,ENSMUST00000055490,Q80SX5
94015	ENST00000441391,Q9BSA4-2,Q9BSA4,ENST00000269346,ENST00000529107	117160	Q3TH73,ENSMUST00000045779,Q3TH73-2
94104	ENST00000290178,Q9Y5B6-2,ENST00000331923,Q9Y5B6,Q9Y5B6-4,Q9Y5B6-3	67367	P58501-2,ENSMUST00000118522,P58501
96764	ENST00000260129,Q96RS0	116940	ENSMUST00000052712,Q923W1
112483	ENST00000573566,ENST00000380466,ENST00000269298,Q96F10	69215	ENSMUST00000108656,Q6P8J2,ENSMUST00000151255,ENSMUST00000092969
112752	Q96FT9-2,Q96FT9-3,ENST00000314067,ENST00000238628,Q96FT9-4,Q96FT9	76411	ENSMUST00000054565,Q9DA69-2,Q9DA69-3,ENSMUST00000222821,Q9DA69
112770	ENST00000614643,ENST00000612353,Q8WWB7-2,ENST00000622703,ENST00000362007,Q8WWB7	56700	Q9JHJ3,ENSMUST00000177005
112869	ENST00000317058,Q96ES7	75565	Q9DA08,ENSMUST00000032956
113251	ENST00000518561,Q71RC2-3,Q71RC2-2,ENST00000522085,Q71RC2-6,Q71RC2-7,ENST00000398473,Q71RC2,ENST00000429001,ENST00000293618,Q71RC2-4,ENST00000347328,ENST00000518444,Q71RC2-5	207214	ENSMUST00000230956,Q8BWW4,ENSMUST00000057632,ENSMUST00000231160,ENSMUST00000100206
113655	ENST00000528047,Q96ES6,ENST00000301327	69572	Q5U419,ENSMUST00000019224
114034	Q96GM8-2,ENST00000495703,ENST00000372090,Q96GM8	68276	ENSMUST00000030451,Q9D2E2-2,Q9D2E2
114791	Q96RT8,ENST00000615383,ENST00000614508,Q96RT8-2	233276	ENSMUST00000032627,Q8BKN5-2,Q8BKN5-3,Q8BKN5,ENSMUST00000205796
114825	Q96N64-2,Q96N64,ENST00000456329,ENST00000523662,Q96N64-3,ENST00000307063	70802	ENSMUST00000094294,Q69Z61-2,Q69Z61,ENSMUST00000061070
114902	Q9BXJ0,ENST00000528368	235312	ENSMUST00000114816,ENSMUST00000114821,Q8K479
114984	Q96CP2,ENST00000293981,ENST00000396958	76917	ENSMUST00000024704,Q9CQE9
115294	ENST00000522514,ENST00000544451,Q96MG8,Q96MG8-2	319263	ENSMUST00000061280,P59913
115825	ENST00000298125,Q96P53	268752	ENSMUST00000014691,Q8BUB4
116064	ENST00000295628,Q96CX6	320184	ENSMUST00000078717,Q3UGP9
116151	Q96KR6,ENST00000371384	67017	ENSMUST00000028995,Q9D8B6
116224	Q96E09	68034	Q9DB52
117143	Q96BN2,ENST00000367874	27878	ENSMUST00000027846,Q99LM9
118788	ENST00000371110,Q6ZUJ8-2,ENST00000339364,Q6ZUJ8-3,Q6ZUJ8	83490	Q9EQ32,Q9EQ32-3,Q9EQ32-2,ENSMUST00000059672
118812	Q8NDC4-2,Q8NDC4,ENST00000307450	226123	Q6PGF2,ENSMUST00000051772
118924	Q70Z53-3,ENST00000359204,Q70Z53-4,Q70Z53-5,Q70Z53,Q70Z53-2	70567	ENSMUST00000067167,Q8BP78
118980	ENST00000459894,ENST00000369893,Q96NB2	94279	Q925N2,ENSMUST00000026011
121053	Q8N5I9,ENST00000552951	28109	Q9CX66,ENSMUST00000020488
123169	Q8WVC0,ENST00000315141,ENST00000299601,Q8WVC0-2	235497	Q5XJE5,ENSMUST00000048937,Q5XJE5-2
123591	ENST00000388942,Q2M3C6,Q2M3C6-2	244886	Q8BZB3-2,ENSMUST00000034862,Q8BZB3
123803	ENST00000624579,Q96AB6,ENST00000622833,ENST00000287706	18203	ENSMUST00000115805,ENSMUST00000023362,ENSMUST00000136618,Q64311
123904	Q496H8,ENST00000339176,ENST00000576758	234700	ENSMUST00000060167,ENSMUST00000118920,Q8C4W3-2,Q8C4W3
124245	ENST00000452588,ENST00000301011,Q86VM9	76014	ENSMUST00000017622,Q0P678-2,ENSMUST00000176629,ENSMUST00000093073,Q0P678
124401	Q6ZW76,ENST00000590193,ENST00000304283,Q6ZW76-2	72615	Q9CZK6,ENSMUST00000023157
125476	Q6PI98-3,ENST00000334598,ENST00000441607,Q6PI98,ENST00000586489,Q6PI98-4	225280	ENSMUST00000153360,Q8BHA0
126326	ENST00000644452,ENST00000644946,Q8TF64	209047	Q8R5M0,ENSMUST00000045102
126526	Q8N9M1,ENST00000582783,Q8N9M1-2,Q8N9M1-3,ENST00000392035	66367	Q8R3Y5,Q8R3Y5-3,Q8R3Y5-2,ENSMUST00000187032,ENSMUST00000067386
127534	Q9NTQ9,ENST00000339480	14621	Q02738,ENSMUST00000060419
127579	Q5T1A1,Q5T1A1-2,ENST00000368424,ENST00000485982,ENST00000368423	329702	ENSMUST00000208216
128637	Q96BZ9-2,Q96BZ9,ENST00000461304,Q96BZ9-3,ENST00000354200	67231	Q9D9I4,ENSMUST00000028963
128869	Q9H490,ENST00000217446,Q9H490-2	228812	ENSMUST00000077626
129685	ENST00000494547,ENST00000372977,Q7Z7C8-4,ENST00000372978,Q7Z7C8-2,ENST00000465926,ENST00000456846,Q7Z7C8	63856	Q9EQH4-5,Q9EQH4,ENSMUST00000233174,ENSMUST00000067103,Q9EQH4-3,Q9EQH4-2,Q9EQH4-4
129880	Q8N3I7,ENST00000295240,Q8N3I7-2	72569	ENSMUST00000074963,Q9CZQ9
130355	ENST00000409523,Q3KRA6,ENST00000334816,ENST00000409466,ENST00000409877	73103	Q9CRW3,ENSMUST00000027637,Q9CRW3-2,ENSMUST00000112644
131096	Q96L42-2,ENST00000452398,ENST00000328405,Q96L42	211468	ENSMUST00000039366,P59111
132112	ENST00000312295,P59025	239766	Q8C8C1,ENSMUST00000038730
132321	ENST00000502887,ENST00000281146,Q8N1A6,ENST00000425929	73852	ENSMUST00000192193,Q8BGN2-2,ENSMUST00000146165,ENSMUST00000119572,ENSMUST00000108065,Q8BGN2
132625	ENST00000509524,ENST00000326866,Q96MM3	22702	ENSMUST00000082120,P22227
133690	Q8WWF8,ENST00000397367,ENST00000514524	75568	Q6P8Y1,ENSMUST00000042360,ENSMUST00000226688
134429	ENST00000505803,ENST00000509887,Q96DR4-2,ENST00000296632,Q96DR4,ENST00000502322	170459	ENSMUST00000119991,ENSMUST00000025236,Q99JV5
134553	ENST00000338051,ENST00000394976,ENST00000435259,ENST00000504727,Q7Z6I8-2,Q7Z6I8	78521	Q80X32,ENSMUST00000057844
134637	ENST00000237283,Q7Z6V5-2,ENST00000606514,Q7Z6V5	66757	ENSMUST00000019944,Q6P6J0
134701	Q5TAB7,ENST00000369689,Q5TAB7-2	382089	Q2WG76,ENSMUST00000058846
135293	ENST00000275072,Q8IYS1	242377	A3KG59-2,ENSMUST00000098181,A3KG59
136647	ENST00000306984,Q8TAP9	66308	Q9D011,ENSMUST00000049744
138151	ENST00000277554,Q96BF6	67991	Q9DCM7,ENSMUST00000114159,ENSMUST00000028300
138428	ENST00000423807,ENST00000414832,Q86Y79,ENST00000456267	329384	ENSMUST00000066352,Q8BW00
140469	ENST00000484338,Q8WXR4-4,ENST00000409044,Q8WXR4-3,ENST00000408978,ENST00000317935,Q8WXR4,Q8WXR4-5,Q8WXR4-6,Q8WXR4-2,Q8WXR4-7	329421	ENSMUST00000060208,Q1EG27,Q1EG27-2
140701	Q9H3Z7	241850	Q80YU0
142940	ENST00000298746,Q8WWH5	72133	ENSMUST00000026073,Q8C0D0,Q8C0D0-2,ENSMUST00000026072
143098	Q5T2T1,ENST00000496637,Q5T2T1-2,ENST00000375719,ENST00000375732	75739	Q8BVD5-5,Q8BVD5-3,Q8BVD5-2,Q8BVD5,ENSMUST00000115869,Q8BVD5-4
144577	ENST00000544871,ENST00000398055,ENST00000311915,Q96MD2	270802	ENSMUST00000065600,Q6P1I3,Q6P1I3-2,ENSMUST00000136432
145447	Q7Z5M8-4,Q7Z5M8-2,Q7Z5M8-5,ENST00000353130,Q7Z5M8,ENST00000337334	100504285	ENSMUST00000169156
145853	A6NNL5,ENST00000342683	69478	Q0VG49,Q0VG49-2,ENSMUST00000168665
146223	Q8IZR5-3,Q8IZR5,ENST00000394106,ENST00000563952,ENST00000330687,Q8IZR5-2	97487	Q8CJ61,ENSMUST00000179802
146547	ENST00000268281,Q5K4E3-2,Q5K4E3,ENST00000562368,ENST00000418068,Q5K4E3-3,ENST00000569305	77613	ENSMUST00000118755
146705	Q96N21-2,ENST00000637944,Q96N21,ENST00000300714	78777	Q3U3N6,ENSMUST00000093901
147685	Q8NEA5,ENST00000314391	73090	ENSMUST00000032541
147700	Q6P597,Q6P597-2,ENST00000391946,Q6P597-3	232943	ENSMUST00000108458,ENSMUST00000047170,ENSMUST00000108459,Q91W40
148423	ENST00000471115,Q8N6N3,Q8N6N3-2,ENST00000294661,Q8N6N3-3	66421	ENSMUST00000039571,ENSMUST00000134575,Q9CWU4
148753	ENST00000451471,Q96GL9,ENST00000341785	329274	Q8CAA5,ENSMUST00000015628
148811	ENST00000367136,Q6GTS8-2,Q6GTS8,ENST00000460624	212933	Q8C165,ENSMUST00000112393,ENSMUST00000048660
149175	ENST00000329006,Q5VSG8-2,Q5VSG8-3,ENST00000397631,Q5VSG8,ENST00000373045	215090	ENSMUST00000064444,Q6P1J0
149345	ENST00000362011,Q96DD7	77552	Q8CA71,ENSMUST00000041240
149954	ENST00000375483,P59827-2,P59827	381399	A2BGH0-2,A2BGH0,ENSMUST00000109757
150737	Q8N4P2	72421	Q9CY00
151254	Q53TS8-2,Q53TS8-4,Q53TS8-3,ENST00000439802,ENST00000439140,ENST00000450242,Q53TS8,ENST00000286195	73463	ENSMUST00000238949,ENSMUST00000097080
151963	Q8IYB1,ENST00000392452	239796	ENSMUST00000100023
152100	ENST00000423894,Q7Z7K0,ENST00000466830,ENST00000418849	67899	ENSMUST00000044220,Q9CPZ8
152404	ENST00000425327,ENST00000489689,ENST00000354673,ENST00000393775,ENST00000491903,Q5DX21-2,ENST00000441144,Q5DX21,Q5DX21-3	207683	P0C673,ENSMUST00000023478
152992	Q8IYL2,ENST00000389737,Q8IYL2-3,Q8IYL2-2	78890	Q9D2Q2,ENSMUST00000030980
153020	ENST00000264400,Q0VAM2-2,ENST00000509081,Q0VAM2,Q0VAM2-3,ENST00000335927	320292	Q8JZL7-3,ENSMUST00000031276,Q8JZL7-2,ENSMUST00000168092,Q8JZL7
153129	ENST00000505708,ENST00000512595,Q8NBW4-2,Q8NBW4-4,ENST00000511233,Q8NBW4,Q8NBW4-3,ENST00000515629,ENST00000508124,ENST00000396865	268706	Q8BGD6,ENSMUST00000052514
153339	ENST00000502346,Q8TBQ9	66074	Q9CR64,Q9CR64-2,ENSMUST00000161568
153527	Q96NC0,ENST00000274712	66492	ENSMUST00000001419,Q9CPW7
155435	Q96EV2,Q96EV2-2	381626	Q9CXK9,Q9CXK9-2,ENSMUST00000059644
160897	Q86V85,ENST00000376958	58245	ENSMUST00000022728,Q8BPS4
161142	Q8N9W8-2,Q8N9W8	70897	ENSMUST00000077968,ENSMUST00000219551
162515	ENST00000673828,ENST00000574600,Q8NCK7	216867	Q5NC32
169714	Q6ZRP7,ENST00000358701	227638	Q3TMX7,ENSMUST00000036187,Q3TMX7-3,Q3TMX7-2
170302	Q96QS3,ENST00000379044	11878	ENSMUST00000046565,ENSMUST00000113947,O35085
170394	ENST00000305233,ENST00000631148,Q6NUJ5-2,Q6NUJ5	101631	ENSMUST00000093993,ENSMUST00000172136
196528	Q68CP9,ENST00000334344,Q68CP9-3,ENST00000479608,ENST00000422737	77044	ENSMUST00000096250,E9Q7E2
199223	Q8NDW8-5,ENST00000440121,Q8NDW8,ENST00000430597,Q8NDW8-6,Q8NDW8-7,ENST00000431162,Q8NDW8-3	74052	Q8C0S4,Q8C0S4-2,ENSMUST00000035100
199746	ENST00000292879,Q8WU68-2,ENST00000378975,Q8WU68,ENST00000587987,Q8WU68-3	233073	Q8BGJ9-3,Q8BGJ9-4,Q8BGJ9-2,ENSMUST00000043273,Q8BGJ9
200186	ENST00000487235,Q53ET0,ENST00000368633	74343	ENSMUST00000136970,Q3U182,ENSMUST00000029545,ENSMUST00000130002
200845	ENST00000355076,Q8NC69,ENST00000404589	71393	ENSMUST00000170111,ENSMUST00000022272,Q8BNL5
200942	Q8IXV7,ENST00000332780	78267	ENSMUST00000035232,ENSMUST00000193286,Q9D2D9
201176	Q6ZUM4,ENST00000376922,Q6ZUM4-2,ENST00000428638,ENST00000532891,Q6ZUM4-4,Q6ZUM4-3	544817	ENSMUST00000107024,ENSMUST00000041385,A2AB59-2,A2AB59
201229	ENST00000379103,A8MSI8,ENST00000379102	66274	ENSMUST00000147875,Q3UN90
201627	Q8IWF6,ENST00000311128	211922	Q8BH65-4,ENSMUST00000037585,Q8BH65-2,Q8BH65-3,Q8BH65,ENSMUST00000224111,ENSMUST00000224248,ENSMUST00000203874
201931	Q8IY95,ENST00000306480,Q8IY95-2	73067	Q9CXT7-2,ENSMUST00000026595,ENSMUST00000079896,Q9CXT7
202374	Q8WU08-3,ENST00000626951,Q8WU08-2,Q8WU08	269019	Q8BGW6-2,Q8BGW6,ENSMUST00000045477
203054	Q3MIX3,ENST00000308860,ENST00000529654	268822	ENSMUST00000161732,Q80V03-2,ENSMUST00000162503,Q80V03
205717	ENST00000316407,Q68DE3,ENST00000491165	207806	ENSMUST00000169582
219541	ENST00000431606,A0JLT2-2,ENST00000337672,A0JLT2	381379	ENSMUST00000102645,Q8C1S0
219995	ENST00000337911,ENST00000405633,Q8N5U1-2,ENST00000528170,ENST00000429322,Q8N5U1-3,Q8N5U1	545279	Q3UPL6,ENSMUST00000087923
221120	Q96Q83-2,Q96Q83,ENST00000302708	69113	Q8K1E6,ENSMUST00000040005
221154	ENST00000382374,Q8IYU8	68514	ENSMUST00000022543,Q8CD10
221322	Q96NH3,ENST00000398212,ENST00000464622,Q96NH3-4,Q96NH3-5	544696	Q3URV1-2,Q3URV1,ENSMUST00000099739
221421	ENST00000372163,ENST00000372165,Q9H1X1,Q9H1X1-2	75564	Q9D9V4,ENSMUST00000024762
221458	Q6ZMV9-2,ENST00000538893,ENST00000229913,ENST00000287152,Q6ZMV9-3,Q6ZMV9,Q6ZMV9-4	319991	ENSMUST00000162854
221545	Q5SQH8,ENST00000376471,Q5SQH8-3,Q5SQH8-4,Q5SQH8-2,ENST00000376473	69662	ENSMUST00000148721
221656	ENST00000449850,Q8NB78-2,ENST00000297792,ENST00000650836,Q8NB78-4,Q8NB78	218214	Q8CIG3-3,Q8CIG3-2,ENSMUST00000037025,Q8CIG3
221833	Q8IXZ3-2,Q8IXZ3-1,ENST00000361443,Q8IXZ3-4,Q8IXZ3,ENST00000418710	320145	ENSMUST00000063918,Q8BMJ8
221935	Q7Z5N4-2,Q7Z5N4-3,ENST00000404826,Q7Z5N4	330222	Q3UH53-2,Q3UH53,ENSMUST00000085774
222171	Q8IV56,ENST00000319694	78004	Q9D1T5,ENSMUST00000059138
222194	Q6PCB5-2,Q6PCB5,ENST00000334955	242860	ENSMUST00000036489
222553	Q5T1Q4,ENST00000360388,Q5T1Q4-2	215085	ENSMUST00000105473,Q8BGK5
245973	Q8NEY4-2,ENST00000272238,ENST00000381661,ENST00000648362,Q8NEY4	68775	ENSMUST00000020884,ENSMUST00000095820,Q99L60-3,Q99L60,Q99L60-2
246175	ENST00000515506,ENST00000504123,Q96LI5,Q96LI5-2	231464	ENSMUST00000113005,Q8VEG6-3,Q8VEG6-2,ENSMUST00000155901,Q8VEG6
246184	ENST00000374206,Q8NHZ8	66440	ENSMUST00000107459,Q99JP4
252983	Q6ZWJ1-2,Q6ZWJ1,ENST00000434978,ENST00000405898,ENST00000376352	20913	Q9WV89,ENSMUST00000143203,Q9WV89-3,Q9WV89-4,Q9WV89-2,Q9WV89-5
254042	ENST00000315796,Q6UB28	66559	Q9CPW9-2,Q9CPW9,ENSMUST00000037210
254240	ENST00000397452,ENST00000300399,Q8NFQ6-2,Q8NFQ6	270757	Q8C186,ENSMUST00000061699
254428	ENST00000367137,Q8IVJ1	98396	Q8BJA2,ENSMUST00000086559
254552	Q8WV74,ENST00000376693,ENST00000301490,Q8WV74-2	66387	ENSMUST00000025802,Q9CR24
255394	ENST00000547153,Q8N4U5-2,Q8N4U5,ENST00000299045	216198	ENSMUST00000020223,Q8K1H7
255426	Q8N431,ENST00000361132,Q8N431-2	74563	ENSMUST00000093142,Q9D300,Q9D300-2,ENSMUST00000063444
255758	Q8WW35,ENST00000325318	66061	ENSMUST00000080316,Q9CQ66,ENSMUST00000014220
256356	Q6ZS86,Q6ZS86-2,Q6ZS86-3,ENST00000392993	235533	Q8BX05,Q8BX05-2,ENSMUST00000085217,Q8BX05-3,ENSMUST00000122383
256472	ENST00000327259,Q8N4L1	381199	Q6GQT5,ENSMUST00000077066
256536	ENST00000368642,Q5VWI1	70571	Q3B807,Q3B807-3,ENSMUST00000160436,Q3B807-2
257068	Q0VAA5-2,Q0VAA5,ENST00000477665,ENST00000393934	433022	B2RXA1,ENSMUST00000130481
257202	ENST00000361902,P59796	75512	Q91WR8,ENSMUST00000004453
284004	Q8WVB3-2,ENST00000337014,ENST00000577944,Q8WVB3,ENST00000327949	238023	Q3U4H6-2,ENSMUST00000106117,ENSMUST00000151495,Q3U4H6
284013	Q7Z5L0-4,ENST00000354194,Q7Z5L0-2,ENST00000328739,Q7Z5L0,Q7Z5L0-3	327956	ENSMUST00000021179,Q5SXG7
284184	ENST00000573173,ENST00000573090,ENST00000431388,A1L188	208501	ENSMUST00000106223,A2AMZ4
284361	Q5UCC4-2,ENST00000334976,ENST00000376918,Q5UCC4	69683	Q3TAS6-2,ENSMUST00000118515,Q3TAS6,ENSMUST00000118808
284434	ENST00000673803,ENST00000524140,Q149M9-3,ENST00000552788,Q149M9-2,Q149M9	319555	A6H603-3,A6H603-2,ENSMUST00000161254,A6H603,A6H603-4
284546	Q5T7R7,ENST00000371759	67646	Q9CPZ3-2,ENSMUST00000082306,Q9CPZ3,ENSMUST00000102725
284611	ENST00000370035,Q5T8I3-2,Q5T8I3	329739	Q8BQS4,ENSMUST00000171143
285362	Q8NBK3-2,Q8NBK3,ENST00000383843,Q8NBK3-3,Q8NBK3-4,ENST00000405420,Q8NBK3-5,ENST00000272902,ENST00000448413	58911	ENSMUST00000032191,Q8R0F3
285590	ENST00000519643,A1X283,ENST00000311601	268396	A2AAY5,ENSMUST00000038753
285598	Q8N8L6,ENST00000310389	56795	ENSMUST00000026988,Q9QXJ4
286053	ENST00000287437,Q96MF7,ENST00000522563,ENST00000517315	68501	ENSMUST00000168722,Q91VT1-2,Q91VT1,ENSMUST00000079703
286148	ENST00000414645,Q7Z388	381510	ENSMUST00000084892,A2AJQ3,A2AJQ3-2
286451	ENST00000374622,Q96EC8-2,ENST00000462683,Q96EC8	77929	Q8BR70,ENSMUST00000054697
286753	ENST00000333813,Q8IXB3	237858	Q8C838,ENSMUST00000062024
339366	Q6ZMM2,Q6ZMM2-2,ENST00000330475	66548	ENSMUST00000095446
339453	ENST00000378733,Q5SV17	381582	ENSMUST00000127188,B2RWJ3
339829	Q9UFE4-2,Q9UFE4,ENST00000476379	51938	Q9D5Y1,ENSMUST00000029222
339896	Q6ZQY3-3,Q6ZQY3,ENST00000282538	73748	ENSMUST00000069651,Q80WP8,Q80WP8-2
340277	ENST00000409653,A4D161,A4D161-2,ENST00000409994,A4D161-3,ENST00000344962,ENST00000409192	231946	Q8C790,ENSMUST00000121903,ENSMUST00000060561,Q8C790-2
340554	ENST00000338957,Q5HYM0,Q5HYM0-2	547176	ENSMUST00000082183
341392	P0C7M7,ENST00000399422	233801	Q80W40,ENSMUST00000047045
342897	Q6ZVX7,ENST00000339852	233038	G3X9C2
344892	ENST00000358241,Q5QGT7	224055	ENSMUST00000061030,Q80ZI2
345895	ENST00000229554,Q5TD94-3,Q5TD94,Q5TD94-2,ENST00000368581	212892	ENSMUST00000169670,Q8BYM7
347404	ENST00000378619,Q6ZV70-2,ENST00000378621,Q6ZV70	236285	Q8CD19,ENSMUST00000069763,Q8CD19-2
374969	Q8N300,ENST00000372521	69216	ENSMUST00000030395,ENSMUST00000097908,Q99LQ4
375757	ENST00000418976,Q1ZZU3,ENST00000495313	72931	ENSMUST00000113400,Q8K3D3-2,Q8K3D3
387755	ENST00000379554,ENST00000525218,ENST00000424273,Q1MX18-4,Q1MX18-3,ENST00000528567,Q1MX18,Q1MX18-5,ENST00000379556,Q1MX18-2,ENST00000530161,Q1MX18-6	233752	Q3HNM7-2,Q3HNM7
387763	Q7Z7L8	620695	Q3UPL5
388341	Q8NAA5,ENST00000409083,Q8NAA5-2,ENST00000470794	192976	Q7TSF4-2,ENSMUST00000057194,Q7TSF4
388795	ENST00000400522	100504221	ENSMUST00000126656
389170	ENST00000477399,ENST00000356539,ENST00000491763	624866	ENSMUST00000177434,ENSMUST00000099075
389362	Q5JS54-2,Q5JS54,ENST00000473000,Q5JS54-3,ENST00000438998,ENST00000324987,ENST00000419065	69666	ENSMUST00000124996,ENSMUST00000147632,P0C7N9
389396	ENST00000371197,Q5SZD4	435528	ENSMUST00000166343,E9Q5L8
389541	ENST00000468582,ENST00000341942,ENST00000488241,ENST00000460732,ENST00000474141,Q0VGL1	66096	ENSMUST00000062067,Q8CF66
389856	A6NNY8	54651	Q8CEG8
390616	P0C6C1	330998	Q8BLB8,ENSMUST00000185470
400224	A6NEE1,ENST00000322564	217682	ENSMUST00000140770,B2RPU2
401409	ENST00000537763,A4D1S5,ENST00000356407,A4D1S5-2	19331	ENSMUST00000031986,P35294
404093	ENST00000360238,Q9NWM3-2,Q9NWM3,ENST00000577830	103841	ENSMUST00000018522,Q8R3V6
404281	O15391	100073351	Q3TTC2
414301	Q8WTU0	71829	Q9DAF3
440026	Q5BJD5-3,Q5BJD5-2,ENST00000528080,ENST00000524543,Q5BJD5	233724	ENSMUST00000094097,ENSMUST00000118429,Q8K1A5,Q8K1A5-3,Q8K1A5-2
440730	ENST00000366653,ENST00000449018,ENST00000444294,Q6ZTA4,Q6ZTA4-2	330863	ENSMUST00000167588,Q505D9
440829	B8ZZ34,B8ZZ34-3	435145	ENSMUST00000179269,J3QNX5
493753	ENST00000328709,Q86WW8	76178	ENSMUST00000027286,Q99M07
494143	ENST00000295304,Q8WUX2	68044	Q9CQG1-2,Q9CQG1,ENSMUST00000020553,ENSMUST00000101394
641700	Q19T08,ENST00000618155	68545	ENSMUST00000133064,ENSMUST00000097618,Q3TZW0,Q3TZW0-3,Q3TZW0-2
642636	ENST00000409241,Q9H4I0-2,Q9H4I0	668929	A2AU37,ENSMUST00000180195
642938	ENST00000522781,Q6ZSG2,Q6ZSG2-2	627214	ENSMUST00000171394
652968	Q8WTX7,ENST00000407689	71962	Q9CWQ8,ENSMUST00000020699
654429	Q8N967,ENST00000299194,ENST00000543818,ENST00000535041	211187	ENSMUST00000112756,Q8BGX3
727897	ENST00000529681,Q9HC84	74180	ENSMUST00000165147
728568	ENST00000553183,ENST00000378090,Q69YU5,ENST00000547945	544717	ENSMUST00000183363,ENSMUST00000079648,ENSMUST00000185168,Q8BTC1
729991	Q96FH0-2,Q96FH0,ENST00000462790,ENST00000477565	72368	ENSMUST00000002418,ENSMUST00000123760,Q9D6Y4,ENSMUST00000110139
100129480	H3BPM6	70291	ENSMUST00000112957
100131187	ENST00000423014,Q8NFU3-4,Q8NFU3,Q8NFU3-3,ENST00000318289,Q8NFU3-2,ENST00000368024	226654	ENSMUST00000171362
100131801	P0DJ07,ENST00000594797	100503890	ENSMUST00000156380,P0DJE0
100134934	ENST00000397640,Q86WV5	69535	ENSMUST00000021130,Q9D7K2
100303755	Q6UWS5,ENST00000432901	100048644	P0DJF2
100505876	ENST00000402297,A8MTT3,ENST00000406711,ENST00000397064,ENST00000397226	68554	ENSMUST00000063817,Q8BTE5,ENSMUST00000180077
100507290	P0CJ78,ENST00000568956	319748	Q3U3I9,ENSMUST00000085427,ENSMUST00000076251

## Sheet: a2
Table S4. List of genes of canonical proteoforms.
Human Gene ID	Human Protein IDs	Mouse Gene ID	Mouse Protein IDs
19	ENST00000374736,O95477	11303	ENSMUST00000030010,P41233
25	ENST00000372348,P00519-2,P00519,ENST00000318560	11350	ENSMUST00000075759,P00520-4,P00520-3,P00520,ENSMUST00000028190,P00520-2
19	ENST00000374736,O95477	11303	ENSMUST00000030010,P41233
25	ENST00000372348,P00519-2,P00519,ENST00000318560	11350	ENSMUST00000075759,P00520-4,P00520-3,P00520,ENSMUST00000028190,P00520-2
32	O00763-3,O00763-2,ENST00000377854,ENST00000338432,O00763	100705	ENSMUST00000031583,E9Q4Z2
40	ENST00000225823,ENST00000359872,Q16515-2,Q16515	11418	ENSMUST00000066197,Q925H0-2,ENSMUST00000021045,Q925H0
91	P36896,P36896-4,ENST00000542485,P36896-3,ENST00000541224,ENST00000257963,P36896-2,P36896-5	11479	Q61271,ENSMUST00000000544
107	ENST00000297323,Q08828,ENST00000432715	432530	O88444,ENSMUST00000020706
109	O60266,ENST00000260600,ENST00000606682,ENST00000405392,O60266-2	104111	ENSMUST00000020984,ENSMUST00000124505,ENSMUST00000152065,Q8VHH7
115	O60503,ENST00000294016	11515	ENSMUST00000120080,P51830,ENSMUST00000117801
141	ENST00000478927,ENST00000357003,P54922	11544	P54923,ENSMUST00000002923
202	Q9Y4K1-2,Q9Y4K1,ENST00000633556	11630	ENSMUST00000020017,ENSMUST00000200401
238	ENST00000389048,Q9UM73	11682	P97793,ENSMUST00000086639
275	P48728-3,ENST00000636522,P48728-2,ENST00000458307,ENST00000538581,P48728,ENST00000273588,ENST00000395338,P48728-4	434437	ENSMUST00000035230,Q8CFA2
329	ENST00000227758,Q13490-2,Q13490,ENST00000530675	11797	Q62210,ENSMUST00000190341
369	P10398-2,ENST00000377045,P10398,ENST00000290277	11836	ENSMUST00000001155,ENSMUST00000136451,ENSMUST00000120356,P04627
434	ENST00000374954,P42127	50518	ENSMUST00000029123,Q03288,ENSMUST00000130870
514	ENST00000243997,P56381	67126	ENSMUST00000016396,P56382
538	Q04656-6,Q04656-5,Q04656,Q04656-4,ENST00000343533,Q04656-3,ENST00000341514,Q04656-2	11977	ENSMUST00000113557,Q64430,ENSMUST00000055941
546	ENST00000480283,P46100-4,ENST00000395603,P46100,ENST00000373344,P46100-3,P46100-2,P46100-6,P46100-5	22589	Q61687,ENSMUST00000113573
576	O60241-3,ENST00000373658,O60241-2,O60241,O60241-4,ENST00000398556,ENST00000527361,ENST00000373655,ENST00000398547,ENST00000398538	230775	ENSMUST00000121049,Q8CGM1-2,ENSMUST00000120204,ENSMUST00000106017,ENSMUST00000106015,Q8CGM1-3,Q8CGM1
598	Q07817-3,ENST00000439267,ENST00000434194,ENST00000456404,ENST00000420488,ENST00000307677,Q07817-2,Q07817	12048	ENSMUST00000007803,ENSMUST00000109820,Q64373-4,Q64373,Q64373-3,Q64373-2
605	ENST00000261822,Q4VC05-2,ENST00000538010,Q4VC05	77045	Q9CXE2,ENSMUST00000031391,Q9CXE2-2
636	Q96G01-4,Q96G01-2,ENST00000548411,Q96G01,ENST00000652176,ENST00000395758,Q96G01-3	12121	Q8BR07-4,Q8BR07-3,ENSMUST00000003544,ENSMUST00000173408,ENSMUST00000111513,Q8BR07,ENSMUST00000086829,Q8BR07-2
639	ENST00000652320,ENST00000648754,O75626-3,ENST00000369096,O75626,ENST00000369089,O75626-2	12142	Q60636-3,Q60636-4,Q60636-2,Q60636-5,ENSMUST00000105490,Q60636
640	P51451,ENST00000529894,ENST00000259089	12143	ENSMUST00000014597,P16277
657	P36894,ENST00000372037,ENST00000636056	12166	ENSMUST00000049005,P36895
659	ENST00000374580,Q13873-2,Q13873	12168	O35607,ENSMUST00000087435
662	ENST00000352523,Q12981-2,Q12981,Q12981-1,Q12981-3,ENST00000231668,ENST00000393770,ENST00000351486	224630	Q6QD59,ENSMUST00000015725
665	O60238,ENST00000380629,ENST00000518611,O60238-2	12177	Q9Z2F7,ENSMUST00000022634
740	Q13405,ENST00000524482,ENST00000279242	18120	Q9CQ40,ENSMUST00000007482
755	O43822-2,ENST00000339818,ENST00000325223,O43822-3,O43822-4,ENST00000397956,O43822	67884	Q8C6G1,ENSMUST00000105397
774	ENST00000277551,Q00975-2,ENST00000371372,Q00975	12287	ENSMUST00000041342,ENSMUST00000102939,O55017,O55017-2,ENSMUST00000070864
868	ENST00000405772,ENST00000394030,Q13191-2,Q13191-3,Q13191,ENST00000646825	208650	ENSMUST00000227879,ENSMUST00000226593,ENSMUST00000114471,Q3TTA7-2,ENSMUST00000227062,Q3TTA7
869	P23435,ENST00000219197	12404	Q9R171,ENSMUST00000034076
885	P06307,ENST00000396169,ENST00000434608	12424	ENSMUST00000215228,ENSMUST00000035120,ENSMUST00000216138,P09240
889	ENST00000340022,ENST00000394505,O00522-2,ENST00000394503,O00522-3,O00522,ENST00000412043	79264	Q6S5J6-4,ENSMUST00000171023,ENSMUST00000080085,Q6S5J6,Q6S5J6-2,Q6S5J6-3
957	O75356,ENST00000334696,ENST00000557325	12499	ENSMUST00000072061,ENSMUST00000117286,Q9WUZ9,ENSMUST00000122194,ENSMUST00000110272
978	P32320,ENST00000375071	72269	P56389,ENSMUST00000030535
983	ENST00000448257,P06493-2,ENST00000316629,P06493,ENST00000475504,ENST00000395284	12534	ENSMUST00000020099,P11440
988	ENST00000371477,Q99459	71702	ENSMUST00000024727,Q6A068
1017	P24941,P24941-2,ENST00000553376,ENST00000440311,ENST00000266970,ENST00000354056	12566	P97377,P97377-2,ENSMUST00000026416,ENSMUST00000026415
1021	Q00534,ENST00000265734,ENST00000424848	12571	Q64261,ENSMUST00000165117
1022	ENST00000256443,P50613	12572	Q03147,ENSMUST00000091299
1130	Q99698-2,Q99698,ENST00000389793,Q99698-3,ENST00000489585	17101	P97412-2,ENSMUST00000110559,P97412
1132	P08173	12672	P32211
1159	ENST00000437534	12716	ENSMUST00000000317,P30275,ENSMUST00000078222
1181	P51788,P51788-3,ENST00000344937,P51788-5,P51788-2,ENST00000457512,ENST00000265593,P51788-4,ENST00000434054	12724	Q9R0A1,ENSMUST00000007207
1182	P51790-4,P51790-5,P51790,ENST00000507875,ENST00000513761,ENST00000347613,ENST00000360642,P51790-2	12725	P51791-4,ENSMUST00000056508,ENSMUST00000093490,P51791-2,ENSMUST00000110301,P51791-5,P51791-3,P51791,ENSMUST00000004430
1186	ENST00000448525,P51798,ENST00000382745,P51798-2	26373	O70496,ENSMUST00000040729,ENSMUST00000160961
1282	P02462,ENST00000543140,P02462-2,ENST00000375820	12826	P02463,ENSMUST00000033898,ENSMUST00000209735
1317	O15431,ENST00000374212	20529	ENSMUST00000084526,Q8K211
1353	Q9Y6N1-2,ENST00000572558,ENST00000299335,ENST00000576370,ENST00000571584,Q9Y6N1	69802	ENSMUST00000020851,Q6P8I6
1379	ENST00000508064,Q2VPA4,Q2VPA4-2,Q2VPA4-3	12946	Q64735-2,ENSMUST00000193094,ENSMUST00000194111,ENSMUST00000075451,Q64735
1385	ENST00000430624,P16220-1,ENST00000353267,ENST00000432329,P16220,ENST00000448277,P16220-3	12912	Q01147,ENSMUST00000087366,Q01147-1,ENSMUST00000171164,ENSMUST00000190348
1386	ENST00000409833,P15336,P15336-3,P15336-5,P15336-8,P15336-6,ENST00000264110,P15336-2,P15336-4,ENST00000392544,P15336-7,ENST00000345739,ENST00000409437,ENST00000426833	11909	ENSMUST00000112016,P16951,P16951-3,ENSMUST00000112007,ENSMUST00000112010,ENSMUST00000156455,P16951-2,ENSMUST00000143714
1392	ENST00000276571,P06850	12918	Q8CIT0,ENSMUST00000061294
1414	ENST00000647684,P53674	12960	ENSMUST00000031286,ENSMUST00000131673,Q9WVJ5
1490	P29279-2,ENST00000367976,P29279	14219	ENSMUST00000020171,P29268
1515	O60911,ENST00000259470,ENST00000538255	13039	ENSMUST00000021933,P06797
1520	ENST00000448301,ENST00000368985,P25774,P25774-2	13040	ENSMUST00000015667,O70370,ENSMUST00000116304
1601	ENST00000320816,ENST00000545653,P98082-3,P98082,P98082-2	13132	ENSMUST00000078019,ENSMUST00000161812,P98078-3,ENSMUST00000110663,P98078,ENSMUST00000110664,ENSMUST00000080880,P98078-2
1606	P23743-3,ENST00000551156,ENST00000331886,P23743-2,P23743,ENST00000402956	13139	ENSMUST00000026414,O88673
1613	ENST00000545797,O43293,ENST00000301264,O43293-2	13144	ENSMUST00000219850,O54784
1644	P20711-3,ENST00000444124,ENST00000622873,P20711-2,ENST00000617822,ENST00000426377,P20711-4,P20711,ENST00000357936,ENST00000615193,ENST00000380984	13195	O88533,ENSMUST00000178704,ENSMUST00000109659
1716	Q16854-5,ENST00000462685,Q16854-6,Q16854-4,ENST00000264093,ENST00000348222,ENST00000418996,Q16854-2,ENST00000629438,Q16854-3,Q16854	27369	ENSMUST00000113888,ENSMUST00000014698,Q9QX60-2,Q9QX60
1717	ENST00000407721,Q9UBM7,ENST00000355527	13360	ENSMUST00000124340,O88455
1725	P49366-3,ENST00000601537,P49366-2,ENST00000351660,ENST00000210060,P49366,ENST00000601639,ENST00000594424	330817	ENSMUST00000078665,Q3TXU5
1730	O60879-3,O60879,ENST00000324765,ENST00000373049,O60879-2	54004	ENSMUST00000037854,O70566
1768	ENST00000389394,Q9C0G6-3,Q9C0G6-4,Q9C0G6,Q9C0G6-2	330355	ENSMUST00000064948
1769	Q96JB1,Q96JB1-2,ENST00000359357,ENST00000327475	13417	Q91XQ0,Q91XQ0-2
1770	Q9NYC9-2,Q9NYC9,ENST00000608377,Q9NYC9-3,ENST00000262442	237806	ENSMUST00000080665
1786	P26358-2,ENST00000359526,ENST00000340748,P26358-3,P26358	13433	ENSMUST00000004202,ENSMUST00000216540,P13864,ENSMUST00000177754,P13864-2
1788	ENST00000321117,ENST00000380746,ENST00000380756,Q9Y6K1-2,Q9Y6K1-3,Q9Y6K1,ENST00000406659,ENST00000402667,ENST00000264709	13435	ENSMUST00000172689,ENSMUST00000174817,O88508,O88508-2,ENSMUST00000020991
1802	ENST00000255108,Q9BQC3,ENST00000396758,Q9BQC3-3,Q9BQC3-2	67728	ENSMUST00000030265,Q9CR25
1827	P53805-3,ENST00000381135,ENST00000399272,P53805-4,P53805-2,ENST00000381132,ENST00000620920,P53805,ENST00000443408,ENST00000313806	54720	ENSMUST00000060005,Q9JHG6-3,ENSMUST00000023672,Q9JHG6-4,Q9JHG6-2,Q9JHG6
1855	O14640,ENST00000378891,ENST00000378888,O14640-2	13542	ENSMUST00000030948,ENSMUST00000143457,P51141
1859	ENST00000398956,ENST00000647188,ENST00000338785,ENST00000644942,Q13627-3,ENST00000647504,Q13627-4,ENST00000643624,Q13627-2,ENST00000646548,Q13627,ENST00000647425,Q13627-5	13548	ENSMUST00000119878,ENSMUST00000023614,Q61214
1889	ENST00000415912,P42892-2,P42892-3,P42892,ENST00000264205,ENST00000374893,ENST00000357071,P42892-4	230857	Q4PZA2-2,ENSMUST00000102518,Q4PZA2-3,Q4PZA2-4,Q4PZA2
1939	ENST00000271764,ENST00000437518,P41214,ENST00000367114,P41214-2	16865	ENSMUST00000068805,ENSMUST00000112446,Q61211-2,Q61211
1944	ENST00000368408,P52797-2,P52797	13638	ENSMUST00000029673,O08545
1962	ENST00000456310,Q08426-2,Q08426,ENST00000231887	74147	ENSMUST00000023559,Q9DBM2
2021	Q14249,ENST00000372642	13804	O08600,ENSMUST00000015481
2028	ENST00000265162,Q07075	13809	P16406,ENSMUST00000029658
2045	ENST00000369303,Q15375,ENST00000369297,Q15375-5,Q15375-3,Q15375-4,Q15375-2	13841	Q61772-5,Q61772-4,ENSMUST00000029964,ENSMUST00000080934,Q61772,ENSMUST00000108191,Q61772-3,Q61772-2
2049	P54753,ENST00000330394	13845	ENSMUST00000006112,P54754
2050	P54760,P54760-4,P54760-3,ENST00000358173,P54760-2	13846	ENSMUST00000061244,ENSMUST00000111055,P54761
2064	P04626-5,ENST00000269571,ENST00000445658,P04626,ENST00000578373,P04626-2,ENST00000584601,P04626-6,ENST00000584450,P04626-3,P04626-4,ENST00000578199	13866	ENSMUST00000058295,P70424
2066	Q15303,Q15303-4,Q15303-2,Q15303-3,ENST00000342788,ENST00000436443	13869	Q61527,Q61527-3,Q61527-2,ENSMUST00000121473
2077	ENST00000222329,P50548-2,ENST00000440177,P50548	13875	P70459,ENSMUST00000045847
2195	Q14517,ENST00000441802	14107	ENSMUST00000191428
2237	P39748,ENST00000305885,P39748-2	14156	ENSMUST00000142241,ENSMUST00000156291,ENSMUST00000116542
2245	P98174,ENST00000375135	14163	P52734,ENSMUST00000026296
2260	ENST00000447712,P11362-16,P11362-20,P11362-18,P11362-15,P11362-14,P11362-7,P11362-17,ENST00000335922,P11362-5,ENST00000356207,ENST00000649678,P11362-12,P11362-19,P11362-6,P11362-21,P11362-2,P11362-8,ENST00000532791,P11362-13,P11362-9,P11362-11,P11362-10,ENST00000326324,ENST00000397091,P11362-3,ENST00000425967,P11362,P11362-4,ENST00000397113	14182	ENSMUST00000117179,ENSMUST00000084027,P16092-3,P16092-5,P16092,P16092-6,P16092-2,P16092-4,ENSMUST00000119398
2263	ENST00000360144,ENST00000457416,P21802-22,ENST00000478859,ENST00000369061,ENST00000429361,P21802-20,ENST00000356226,P21802-5,P21802-14,P21802-6,ENST00000369060,P21802-4,P21802-21,ENST00000369059,P21802-16,P21802-8,ENST00000346997,P21802-18,P21802-23,P21802-2,P21802-17,ENST00000336553,P21802-3,ENST00000358487,ENST00000357555,P21802-19,P21802,P21802-15	14183	ENSMUST00000117872,ENSMUST00000120187,ENSMUST00000122054,P21803-2,P21803
2264	ENST00000393637,ENST00000502906,P22455,P22455-3,ENST00000292408,P22455-2,ENST00000393648	14186	Q03142-2,ENSMUST00000005452,Q03142
2281	ENST00000380991,ENST00000421839,P68106-2,ENST00000452109,ENST00000380986,P68106,ENST00000438630,ENST00000496149	14226	ENSMUST00000020964,Q9Z2I2
2290	P55316	15228	ENSMUST00000179669,ENSMUST00000021333,Q60987
2483	ENST00000226798,Q14331	14300	ENSMUST00000033999,P97376
2551	Q06546,ENST00000354828,ENST00000400075	14390	Q00422,ENSMUST00000009120
2554	ENST00000023897,ENST00000393943,ENST00000636573,ENST00000437025,ENST00000428797,P14867	14394	ENSMUST00000205546,ENSMUST00000020707,P62812
2556	ENST00000370314,P34903	14396	ENSMUST00000055966,ENSMUST00000114554,P26049
2557	ENST00000264318,P48169	14397	ENSMUST00000031121,ENSMUST00000198138,Q9D6F4,ENSMUST00000199357
2558	P31644,ENST00000335625	110886	ENSMUST00000206734,Q8BHJ7,ENSMUST00000068456
2565	ENST00000295452,Q8N1C3	14405	ENSMUST00000031119,Q9R0Y8
2585	ENST00000327171,ENST00000560031,ENST00000544523,Q01415,ENST00000396509,Q01415-2	69976	ENSMUST00000094604,ENSMUST00000028636,Q68FH4
2595	Q8TET4,ENST00000440615,ENST00000318010,ENST00000566442	76051	Q8BVW0,Q8BVW0-2,ENSMUST00000135074
2674	ENST00000439649,P56159,ENST00000355422,ENST00000369234,ENST00000369236,P56159-2	14585	ENSMUST00000026076,P97785-2,ENSMUST00000129100,P97785
2675	ENST00000517892,ENST00000518077,ENST00000524240,O00451-3,O00451-2,O00451,ENST00000517328	14586	ENSMUST00000022699,O08842-3,O08842-2,ENSMUST00000227697,O08842
2733	ENST00000309971,Q53GS7-2,ENST00000372770,Q53GS7	74412	ENSMUST00000019859,Q8R322
2800	Q92805,ENST00000475407,ENST00000373555	76899	ENSMUST00000112850,Q9CW79-2,Q9CW79,ENSMUST00000039165
2803	ENST00000437131,Q13439-4,Q13439-3,Q13439-5,ENST00000356847,ENST00000361924,Q13439	54214	Q91VW5,ENSMUST00000084820
2861	ENST00000303921,O15354	14763	Q9QY42-2,ENSMUST00000054867,Q9QY42-3,Q9QY42
2870	P43250,P43250-2,P43250-3,ENST00000355958,ENST00000355472	26385	O70293,O70293-2,ENSMUST00000099482,ENSMUST00000225925,ENSMUST00000224118,ENSMUST00000224653
2882	Q96SL4,ENST00000361314	67305	Q99LJ6,ENSMUST00000030332
2896	P28799,P28799-2,ENST00000053867,P28799-3	14824	P28798
2905	ENST00000293190,ENST00000347612,Q14957	14813	ENSMUST00000003351,ENSMUST00000106554,Q01098
2918	O00222-2,ENST00000358373,ENST00000339582,O00222-3,ENST00000472701,O00222,ENST00000341617	14823	ENSMUST00000115324,ENSMUST00000115323,ENSMUST00000090512,P47743
2956	P52701-2,ENST00000538136,P52701-4,P52701,ENST00000540021,P52701-3,ENST00000234420	17688	P54276,ENSMUST00000005503
2958	ENST00000396060,ENST00000396063,P52657,ENST00000396061	235459	ENSMUST00000116552,ENSMUST00000119905,ENSMUST00000119413,Q80ZM7,ENSMUST00000118198
2959	Q00403,ENST00000370500	229906	P62915,ENSMUST00000029938
2961	ENST00000518599,P29084,ENST00000355904	68153	Q9D902,ENSMUST00000170705,ENSMUST00000167264
2963	ENST00000340473,P13984	68705	Q8R0A0,ENSMUST00000088922
2965	P32780-2,ENST00000453096,ENST00000265963,P32780	14884	Q9DBA9,ENSMUST00000107644,ENSMUST00000006774
3052	ENST00000380762,ENST00000380763,P53701,ENST00000321143	15159	P53702,ENSMUST00000033717,ENSMUST00000112115
3097	P31629,ENST00000367603,ENST00000367604,ENST00000012134	15273	ENSMUST00000191138,ENSMUST00000187083,Q3UHF7,ENSMUST00000015645
3104	ENST00000377674,P10074	100090	Q1H9T6-2,Q1H9T6,ENSMUST00000066715
3158	ENST00000369406,P54868-2,P54868-3,P54868,ENST00000544913	15360	ENSMUST00000090746,P54869
3303	ENST00000375651	193740	Q61696
3382	ENST00000265577,ENST00000406470,ENST00000402384,Q05084-2,Q05084-3,ENST00000396675,ENST00000422063,Q05084	15893	P97411,ENSMUST00000038403,P97411-2,ENSMUST00000115520
3550	Q13123,ENST00000417647	24010	ENSMUST00000007042,Q9Z1M8
3606	Q14116,Q14116-2,ENST00000280357,ENST00000524595,ENST00000528832	16173	ENSMUST00000213916,P70380
3607	ENST00000335255,Q01167-2,Q01167,Q01167-3	68837	Q3UCQ1,Q3UCQ1-2,ENSMUST00000106113
3613	O14732,ENST00000269159,O14732-2	114663	ENSMUST00000025403,Q91UZ5
3633	ENST00000373024,P32019-4,P32019-2,ENST00000373027,P32019-3,P32019	16330	Q8K337,Q8K337-2,Q8K337-3,ENSMUST00000184454,ENSMUST00000094782
3658	ENST00000258886,ENST00000560440,P48200,P48200-2	64602	Q811J3,ENSMUST00000034843
3661	ENST00000599144,ENST00000599223,Q14653-4,ENST00000600022,ENST00000596765,ENST00000377135,ENST00000309877,ENST00000598808,ENST00000600911,ENST00000377139,Q14653,Q14653-2,Q14653-5,ENST00000601291,Q14653-3	54131	ENSMUST00000003284,P70671
3671	ENST00000249842,ENST00000395118,O14498	26968	ENSMUST00000041477,ENSMUST00000168864,Q6GU68
3710	Q14573,ENST00000605930	16440	P70227,ENSMUST00000049308
3717	O60674,ENST00000381652	16452	ENSMUST00000065796,ENSMUST00000025705,Q62120
3742	P17658	16494	Q61923,ENSMUST00000185333
3745	ENST00000371741,Q14721,ENST00000635465	16500	ENSMUST00000207917,Q03717
3747	ENST00000549446,ENST00000393288,ENST00000298972,ENST00000540018,ENST00000550433,Q96PR1-4,Q96PR1-3,ENST00000350228,ENST00000647764,Q96PR1-5,Q96PR1-6,Q96PR1,Q96PR1-2	268345	Q14B80,ENSMUST00000092175,ENSMUST00000219301
3748	ENST00000474951,Q14003,ENST00000477616	16504	Q63959,ENSMUST00000107907
3760	P48549-2,ENST00000544049,P48549,ENST00000295101	16519	ENSMUST00000112632,ENSMUST00000067101,P63250
3766	P78508,ENST00000644903	16513	Q9JM63,ENSMUST00000056136
3773	ENST00000615244,ENST00000392671,Q9NPI9,ENST00000283936	16517	ENSMUST00000106635,ENSMUST00000106636,ENSMUST00000178798,Q9Z307,ENSMUST00000180023
3781	ENST00000610748,Q9H2S1,ENST00000512097,Q9H2S1-2,ENST00000503706	140492	ENSMUST00000211323,P58390,ENSMUST00000066890
3795	P50053,ENST00000260598,ENST00000429697,ENST00000260599,P50053-2	16548	ENSMUST00000031053,ENSMUST00000202752,P97328,ENSMUST00000201621,ENSMUST00000201571
3797	O14782,ENST00000264712	16570	ENSMUST00000020999,O35066
3856	P05787,ENST00000293308,ENST00000552150,P05787-2,ENST00000546897	16691	ENSMUST00000023952,P11679
3860	P13646-3,ENST00000336861,P13646-2,P13646,ENST00000246635	16663	P08730,P08730-2,ENSMUST00000007275
3875	P05783,ENST00000388835,ENST00000388837	16668	P05784,ENSMUST00000023803
3949	ENST00000545707,P01130-6,ENST00000558013,ENST00000558518,ENST00000455727,P01130,ENST00000535915,P01130-4,P01130-3,P01130-5,P01130-2	16835	ENSMUST00000213114,P35951,ENSMUST00000034713
3977	ENST00000263409,P42702,ENST00000453190	16880	P42703-2,ENSMUST00000226471,P42703,ENSMUST00000164529,ENSMUST00000067190
3984	P53667-4,P53667-2,ENST00000336180,P53667-3,ENST00000538333,P53667	16885	P53668,ENSMUST00000015137,ENSMUST00000111233,ENSMUST00000134093
3992	ENST00000350997,O60427-2,O60427,ENST00000542506	76267	Q920L1,ENSMUST00000010807
4037	ENST00000253193,O75074	435965	ENSMUST00000122409
4038	ENST00000378623,O75096	228357	Q8VI56,Q8VI56-2,ENSMUST00000143874,ENSMUST00000028689
4086	ENST00000394092,ENST00000515385,Q15797-2,ENST00000302085,Q15797	17125	ENSMUST00000066091,P70340
4089	Q13485,ENST00000342988	17128	ENSMUST00000025393,P97471
4090	ENST00000509297,Q99717,ENST00000545279	17129	ENSMUST00000109874,ENSMUST00000069557,ENSMUST00000109876,P97454
4117	ENST00000538030,P20794-3,ENST00000536370,P20794,P20794-2,ENST00000354489,ENST00000474039	17152	Q04859-3,ENSMUST00000070193,Q04859-2,ENSMUST00000165087,ENSMUST00000224740,ENSMUST00000021792,Q04859
4126	O00462,ENST00000647097	110173	Q8K2I4,ENSMUST00000029814
4145	ENST00000395040,ENST00000395045,P42679-3,P42679,ENST00000310132,P42679-2	17179	P41242-2,ENSMUST00000117488,P41242-3,ENSMUST00000105328,ENSMUST00000121205,ENSMUST00000120265,ENSMUST00000119547,P41242
4154	ENST00000498502,ENST00000478535,ENST00000485910,ENST00000282488,Q9NR56-7,ENST00000324210,ENST00000355460,ENST00000493459,Q9NR56-4,Q9NR56-2,ENST00000464596,ENST00000282486,Q9NR56,Q9NR56-6,Q9NR56-5,Q9NR56-3	56758	ENSMUST00000194069,ENSMUST00000195817,ENSMUST00000191747,ENSMUST00000099087,Q9JKP5,ENSMUST00000192607,ENSMUST00000192807
4205	ENST00000449277,Q02078-6,Q02078,ENST00000338042,Q02078-7,Q02078-4,Q02078-8,Q02078-2,ENST00000354410,Q02078-3,ENST00000558812,Q02078-5,ENST00000557785	17258	ENSMUST00000032776,Q60929,ENSMUST00000156690,ENSMUST00000076325,ENSMUST00000107476,Q60929-3,Q60929-2
4208	ENST00000514015,Q06413-2,Q06413-3,ENST00000636998,Q06413-6,ENST00000506554,ENST00000340208,ENST00000625585,ENST00000504921,ENST00000626391,ENST00000636294,ENST00000508569,ENST00000510942,ENST00000627659,Q06413,Q06413-4,ENST00000628656,ENST00000424173,ENST00000629612,Q06413-5,ENST00000437473,ENST00000503554,ENST00000514028	17260	Q8CFN5-2,ENSMUST00000199105,ENSMUST00000185052,Q8CFN5,ENSMUST00000199019,ENSMUST00000199450,ENSMUST00000199432,ENSMUST00000198199,ENSMUST00000197146,ENSMUST00000197681,Q8CFN5-3,Q8CFN5-5,Q8CFN5-4
4209	ENST00000348159,ENST00000360595,Q14814,ENST00000464356,Q14814-3,Q14814-6,Q14814-5,Q14814-4,Q14814-2	17261	Q63943,ENSMUST00000107559,Q63943-2,ENSMUST00000107558,ENSMUST00000001455
4216	ENST00000544041,Q9Y6R4-2,ENST00000392142,ENST00000366920,Q9Y6R4,ENST00000348824,ENST00000366919	26407	ENSMUST00000089058,ENSMUST00000233755,O08648-2,O08648
4234	Q9UBP6-2,Q9UBP6,ENST00000324871,ENST00000257848	17299	Q9Z120,ENSMUST00000006915
4287	P54252-1,P54252-5,ENST00000556220,ENST00000429774,ENST00000644486,ENST00000340660,P54252-4,ENST00000502250,ENST00000393287,ENST00000503767,P54252-3,P54252	110616	Q9CVD2,ENSMUST00000161011,ENSMUST00000021606
4331	ENST00000539616,ENST00000261245,P51948-2,ENST00000557134,P51948	17420	ENSMUST00000021523,P51949
4363	P33527-4,P33527-2,P33527,P33527-3,P33527-6,P33527-8,P33527-9,ENST00000399410,P33527-5,P33527-7	17250	ENSMUST00000100167,ENSMUST00000130671,O35379
4625	P12883,ENST00000355349	140781	ENSMUST00000168485,Q91Z83,ENSMUST00000102803
4640	ENST00000300119,ENST00000442789,Q9UBC5	432516	O88329,ENSMUST00000079590
4649	B2RTY4-5,ENST00000356056,B2RTY4-2,B2RTY4-3,ENST00000561618,B2RTY4,B2RTY4-4	270163	ENSMUST00000128341,Q8C170-2,Q8C170
4758	ENST00000375631,Q99519	18010	ENSMUST00000007253,O35657
4800	P23511-2,ENST00000341376,P23511,ENST00000353205	18044	ENSMUST00000046719,P23708,P23708-2,ENSMUST00000159063,ENSMUST00000162460
4802	ENST00000372651,ENST00000456393,ENST00000308733,ENST00000427410,Q13952-5,ENST00000425457,Q13952-4,Q13952,Q13952-7,ENST00000372653,Q13952-3,ENST00000440226,ENST00000372652,Q13952-6,Q13952-2,ENST00000447388	18046	ENSMUST00000043429,P70353,ENSMUST00000120779,ENSMUST00000118902
4848	Q9NZN8-4,Q9NZN8-2,Q9NZN8,Q9NZN8-5,Q9NZN8-3,ENST00000548159,ENST00000229195,ENST00000418359,ENST00000551043,ENST00000550641	72068	ENSMUST00000020374,ENSMUST00000105265,ENSMUST00000105267,Q8C5L3,ENSMUST00000168036,Q8C5L3-3,Q8C5L3-2
4849	O75175,ENST00000221232	232791	ENSMUST00000038913,Q8K0V4
4850	O95628-7,O95628-9,ENST00000361528,O95628-2,O95628-4,ENST00000451834,O95628-8,ENST00000428680,O95628,O95628-5,O95628-6,ENST00000541284,ENST00000423368,O95628-10,O95628-3,ENST00000315544	53621	Q8BT14,ENSMUST00000114993,ENSMUST00000114989,Q8BT14-3,ENSMUST00000202143,Q8BT14-2,ENSMUST00000044163,ENSMUST00000202417
4931	O15381-4,O15381-2,ENST00000391875,O15381,O15381-3,ENST00000281701,O15381-5,ENST00000340871,ENST00000469075	67459	ENSMUST00000027797,Q9DBY8
5018	Q15070-2,Q15070-3,ENST00000612549,Q15070	69089	ENSMUST00000000985,Q8BGA9
5073	O95453-3,ENST00000652051,ENST00000651049,ENST00000341484,ENST00000437198,O95453-2,ENST00000420015,ENST00000651634,O95453-4,O95453	74108	Q8VDG3,ENSMUST00000058884
5082	Q13371,Q13371-2,ENST00000259467	67466	ENSMUST00000009174,Q9DBX2
5087	P40424-3,P40424-2,P40424,ENST00000420696,ENST00000367897,ENST00000540236,ENST00000627490	18514	ENSMUST00000064438,P41778,ENSMUST00000176790,P41778-2,ENSMUST00000188912,ENSMUST00000176540
5089	ENST00000375050,P40425	18515	O35984,ENSMUST00000038149
5100	O95206-2,O95206,ENST00000338862,ENST00000377942	18530	ENSMUST00000195355,Q7TSK3-2,Q7TSK3,ENSMUST00000039568,Q7TSK3-3
5108	Q15154-2,ENST00000518537,ENST00000519253,Q15154,Q15154-3,Q15154-4,ENST00000524226,ENST00000325083,Q15154-5	18536	ENSMUST00000211247,ENSMUST00000045218,Q9R0L6-2,Q9R0L6
5119	ENST00000397901,ENST00000535997,Q9HD42-2,ENST00000549328,Q9HD42	234852	ENSMUST00000000759,Q921W0
5137	Q14123-3,ENST00000321453,Q14123,ENST00000396193,Q14123-2,ENST00000396184,ENST00000396182,ENST00000396191	18575	Q64338-2,Q64338-1,ENSMUST00000170774,ENSMUST00000044505,ENSMUST00000168944,Q64338,ENSMUST00000166102,ENSMUST00000164037,ENSMUST00000203372,ENSMUST00000164752,ENSMUST00000114327,ENSMUST00000166890
5151	O60658,ENST00000394553,O60658-4,O60658-6,O60658-2,ENST00000557957,O60658-3,ENST00000339708,O60658-5	18584	ENSMUST00000026672,O88502
5167	ENST00000647893,P22413	18605	P06802,ENSMUST00000135846,P06802-2,ENSMUST00000105520
5168	ENST00000427067,Q13822,ENST00000522826,ENST00000522167,Q13822-3,ENST00000259486,ENST00000075322,Q13822-2	18606	Q9R1E6-3,Q9R1E6,ENSMUST00000167541,Q9R1E6-2,ENSMUST00000041591,ENSMUST00000173516,ENSMUST00000171545
5190	Q13608-2,ENST00000304611,Q13608-3,ENST00000244546,Q13608	224824	ENSMUST00000002840,ENSMUST00000144964,Q99LC9
5205	O43520,ENST00000648908	54670	ENSMUST00000025482,Q148W0
5253	ENST00000359246,O75151	18676	Q9WTU0,ENSMUST00000035540
5274	Q99574,ENST00000446050,ENST00000295777	20713	ENSMUST00000029423,O35684
5296	ENST00000222254,O00459,ENST00000426902	18709	O08908,ENSMUST00000034296
5298	ENST00000529142,Q9UBF8,ENST00000368872,ENST00000368875,ENST00000368874,ENST00000368873,Q9UBF8-2,Q9UBF8-3	107650	Q8BKC8-3,ENSMUST00000167008,Q8BKC8,ENSMUST00000107251,ENSMUST00000072287,Q8BKC8-2
5303	Q9Y237-2,ENST00000423432,ENST00000373669,Q9Y237,Q9Y237-3	69713	ENSMUST00000113627,Q9CWW6,ENSMUST00000144367
5314	P08F94,P08F94-2,ENST00000371117,ENST00000340994	241035	ENSMUST00000088448
5321	ENST00000367466,P47712	18783	ENSMUST00000070200,ENSMUST00000111926,P47713
5327	P00750-4,ENST00000524009,P00750-3,ENST00000220809,ENST00000352041,P00750,P00750-2	18791	ENSMUST00000033941,P11214
5373	O15305-2,O15305,ENST00000268261	54128	Q9Z2M7,ENSMUST00000023396
5393	ENST00000243498,Q06265,Q06265-4,ENST00000509980,Q06265-3,Q06265-2,ENST00000379663	50911	Q9JHI7,ENSMUST00000029269
5423	P06746,ENST00000265421,ENST00000522610,ENST00000518925	18970	Q8K409,ENSMUST00000033938
5425	ENST00000610533,P49005,ENST00000406581,ENST00000223361,ENST00000452185	18972	O35654,ENSMUST00000102922
5432	ENST00000219252,P19387	20021	P97760,ENSMUST00000109521
5476	ENST00000354880,P10619-2,ENST00000191018,ENST00000606788,P10619	19025	P16675,ENSMUST00000103093
5480	P45877,ENST00000306442	19038	ENSMUST00000025419,P30412
5502	Q13522,ENST00000257905	58200	ENSMUST00000023133,Q9ERT9
5514	ENST00000376511,Q96QC0	52040	ENSMUST00000087211,Q80W00-2,ENSMUST00000087210,Q80W00
5535	ENST00000374806,Q96LZ3	19059	Q63811,ENSMUST00000029991
5546	Q92733,ENST00000271526	94315	ENSMUST00000005015
5565	O43741-2,O43741,ENST00000254101	108097	ENSMUST00000045743,Q6PAM0
5583	ENST00000332981,P24723,ENST00000555082,P24723-2	18755	ENSMUST00000021527,P23298
5588	Q04759-3,ENST00000397176,Q04759-2,ENST00000539722,ENST00000263125,Q04759	18761	ENSMUST00000195628,Q02111,ENSMUST00000028118
5600	Q15759-3,Q15759,ENST00000330651	19094	Q9WUI1,ENSMUST00000088823
5603	O15264-2,ENST00000211287,O15264,ENST00000373766	26415	ENSMUST00000233984,Q9Z1B7
5663	ENST00000357710,ENST00000324501,P49768-5,ENST00000557511,ENST00000406768,P49768-2,P49768,P49768-6,P49768-7,P49768-4,P49768-3,ENST00000394164	19164	ENSMUST00000041806
5768	O00391-2,ENST00000367600,O00391,ENST00000367602	104009	Q8BND5,ENSMUST00000035325,Q8BND5-2,Q8BND5-3,Q8BND5-4,ENSMUST00000194632
5771	P17706,P17706-4,ENST00000645191,ENST00000591115,P17706-2,ENST00000309660,ENST00000591497,ENST00000646492,P17706-3,ENST00000353319,ENST00000327283	19255	Q06180,ENSMUST00000025420,ENSMUST00000122412,Q06180-2
5783	ENST00000427191,ENST00000411767,Q12923-4,Q12923-2,Q12923-3,ENST00000316707,Q12923	19249	ENSMUST00000048957,Q64512
5805	ENST00000280362,Q03393	19286	Q9R1Z7,ENSMUST00000215416,ENSMUST00000214873,ENSMUST00000034570
5816	P20472,ENST00000417718,ENST00000216200	19293	P32848,ENSMUST00000120592,ENSMUST00000005860
5829	P49023-4,ENST00000637617,ENST00000424649,ENST00000228307,P49023,P49023-3,P49023-2,ENST00000458477,ENST00000536957,ENST00000267257	19303	ENSMUST00000212819,ENSMUST00000086523,ENSMUST00000067268,Q8VI36-2,Q8VI36
5831	ENST00000402252,ENST00000337943,P32322,P32322-2,ENST00000329875,P32322-3,ENST00000629768,ENST00000403172,ENST00000619204	209027	ENSMUST00000026133,Q922W5
5866	ENST00000531922,Q8TBN0,ENST00000394836,Q8TBN0-2,ENST00000301773	74760	ENSMUST00000121418,Q8VDV3-2,Q8VDV3,ENSMUST00000117641
5894	ENST00000442415,ENST00000432427,P04049-2,P04049,ENST00000251849	110157	Q99N57-2,Q99N57,ENSMUST00000112949,ENSMUST00000000451
5929	Q15291,Q15291-2,ENST00000264515,ENST00000367164	213464	Q8BX09,Q8BX09-2,ENSMUST00000190997,ENSMUST00000027700
5977	Q92785-2,ENST00000252268,Q92785,ENST00000528416	19708	ENSMUST00000136983,Q61103
5998	ENST00000374140,P49796-7,P49796,ENST00000374134,P49796-1,P49796-8,ENST00000343817,P49796-6,ENST00000394646,ENST00000317613,ENST00000478599,P49796-5,P49796-4,P49796-9,P49796-2	50780	Q9DC04-5,Q9DC04-2,Q9DC04-1,Q9DC04,ENSMUST00000065870,ENSMUST00000107420,Q9DC04-4,ENSMUST00000084521,Q9DC04-6,ENSMUST00000107424
6014	Q99578-2,ENST00000589109,Q99578,ENST00000326695	19762	ENSMUST00000153060,P70425
6017	P12271,ENST00000268125	19771	Q9Z275,ENSMUST00000179243,ENSMUST00000053718
6018	Q13129,ENST00000372771	109263	ENSMUST00000056635
6046	ENST00000395287,P25440-2,ENST00000607833,P25440,P25440-4,ENST00000374825,ENST00000449025,ENST00000374831,P25440-3	14312	ENSMUST00000154232,Q7JJ13-2,ENSMUST00000114242,ENSMUST00000025193,Q7JJ13
6103	Q92834-4,Q92834,ENST00000644337,Q92834-2,Q92834-6,ENST00000642739,Q92834-3,ENST00000474584,ENST00000646020,ENST00000644238,Q92834-5,ENST00000642170,ENST00000645124	19893	ENSMUST00000155734,ENSMUST00000115534,ENSMUST00000073392,ENSMUST00000124744,ENSMUST00000115532,Q9R0X5-4,Q9R0X5,Q9R0X5-3,ENSMUST00000044598,Q9R0X5-2,Q9R0X5-5
6150	Q16540,ENST00000397298,ENST00000397297,ENST00000429295	19935	O35972,ENSMUST00000038675
6166	ENST00000298289,Q969Q0	66483	ENSMUST00000054544,P83882
6170	P62891,ENST00000361575	67248	ENSMUST00000115231,P62892
6198	P23443,P23443-2,ENST00000225577,P23443-5,ENST00000393021,ENST00000406116,P23443-4,ENST00000443572,P23443-3	72508	Q8BSK8,ENSMUST00000058286,ENSMUST00000154617,Q8BSK8-2
6233	ENST00000272317,ENST00000402285,P62979,ENST00000404735	78294	ENSMUST00000102844,P62983,ENSMUST00000102845
6235	P62273-2,ENST00000396020,P62273,ENST00000557111	20090	ENSMUST00000037023,P62274
6242	ENST00000305557,Q9BST9,Q9BST9-3,ENST00000233330,ENST00000272430,Q9BST9-2	20166	ENSMUST00000065512,Q8C6B2-2,ENSMUST00000087938,Q8C6B2,ENSMUST00000121093
6253	O75298,ENST00000245923,O75298-3,O75298-2,ENST00000344680	20167	ENSMUST00000032559,O70622,O70622-2
6261	ENST00000355481,P21817-3,P21817-2,P21817,ENST00000359596	20190	E9PZQ0,ENSMUST00000179893
6263	ENST00000634891,ENST00000634418,ENST00000415757,Q15413-3,Q15413,Q15413-2	20192	ENSMUST00000208290,A2AGL3-2,A2AGL3
6295	P10523	20215	ENSMUST00000077772,P20443
6329	P35499,ENST00000435607	110880	ENSMUST00000021056,Q9ER60
6330	ENST00000415030,Q8IWT1-3,Q8IWT1,ENST00000529878,Q8IWT1-2,ENST00000324727	399548	ENSMUST00000060125,Q7M729
6391	Q99643-3,ENST00000367975,Q99643-2,ENST00000513009,ENST00000342751,ENST00000392169,Q99643-4,ENST00000432287,Q99643,Q99643-5	66052	ENSMUST00000111336,Q9CZB0
6392	ENST00000526592,O14521-4,O14521-3,ENST00000375549,O14521,ENST00000528048,O14521-2,ENST00000525291	66925	ENSMUST00000000175,Q9CXV1
6397	Q92503-3,ENST00000430767,Q92503-2,ENST00000392476,ENST00000436233,ENST00000431431,Q92503,ENST00000443798,ENST00000585618	74136	ENSMUST00000103026,A8Y5H7-2,ENSMUST00000021177,ENSMUST00000146585,ENSMUST00000090433,A8Y5H7,A8Y5H7-3
6433	Q12872-2,ENST00000541286,ENST00000261674,Q12872	231769	Q3USH5,ENSMUST00000053737
6461	Q15464-2,ENST00000377707,Q15464	230126	Q6PD21,Q6PD21-2,ENSMUST00000061986
6522	ENST00000485713,ENST00000461735,ENST00000392826,P04920,P04920-2,ENST00000413384,P04920-3	20535	P13808,P13808-4,P13808-5,P13808-2,P13808-3,ENSMUST00000080067
6526	ENST00000381151	53881	Q9JKZ2,ENSMUST00000113975
6533	ENST00000622186,P31641-2,ENST00000613060,P31641,ENST00000618278,ENST00000621751	21366	ENSMUST00000032185,O35316
6535	P48029,P48029-4,P48029-2,ENST00000253122,P48029-3,ENST00000430077	102857	ENSMUST00000114465,ENSMUST00000033752,Q8VBW1-2,ENSMUST00000168831,Q8VBW1,Q8VBW1-3
6541	P30825,ENST00000380752	11987	ENSMUST00000138257,Q09143,ENSMUST00000048116
6542	ENST00000522656,P52569-2,P52569-3,P52569,ENST00000398090,ENST00000004531,ENST00000494857	11988	ENSMUST00000057784,ENSMUST00000098816,P18581,P18581-2
6548	ENST00000263980,P19634,P19634-2	20544	Q61165,ENSMUST00000030669
6563	ENST00000535474,ENST00000436407,Q13336,Q13336-2,ENST00000619403,ENST00000321925,ENST00000589322,ENST00000402943,ENST00000586951	108052	Q8VHL0,ENSMUST00000160639,ENSMUST00000091813,Q8VHL0-2,ENSMUST00000160292
6575	ENST00000520179,ENST00000342228,Q08357,ENST00000520262	20516	ENSMUST00000067786,Q80UP8
6598	ENST00000407422,ENST00000344921,Q12824,Q12824-2,ENST00000644036	20587	ENSMUST00000000925,ENSMUST00000121304,Q9Z0H3-2,Q9Z0H3
6610	ENST00000258052,O60906	20598	ENSMUST00000019965,O70572
6626	ENST00000243563,P09012	53607	ENSMUST00000122202,Q62189,ENSMUST00000080356,ENSMUST00000163311
6629	ENST00000377943,ENST00000246071,P08579	20639	Q9CQI7,ENSMUST00000008477
6654	Q07889,ENST00000395038,Q07889-2,ENST00000402219	20662	ENSMUST00000068714,Q62245
6655	ENST00000216373,Q07890,Q07890-2	20663	ENSMUST00000035773,Q02384
6683	Q9UBP0-2,ENST00000642751,Q9UBP0-3,Q9UBP0,ENST00000621856,ENST00000642455,Q9UBP0-4,ENST00000315285	50850	ENSMUST00000233611,Q9QYY8-2,ENSMUST00000224711,Q9QYY8,ENSMUST00000024869
6747	Q9UNL2-2,ENST00000265044,ENST00000463503,ENST00000496050,ENST00000467789,Q9UNL2	67437	Q9DCF9,ENSMUST00000029414,Q9DCF9-2
6787	ENST00000233027,P51957,ENST00000383721,P51957-3,ENST00000535191,P51957-2	23955	Q9Z1J2,ENSMUST00000228328,Q9Z1J2-2,ENSMUST00000226551
6788	ENST00000523601,Q13188-2,ENST00000419617,Q13188	56274	ENSMUST00000018476,ENSMUST00000067033,Q9JI10-2,Q9JI10
6792	ENST00000379989,O76039,ENST00000623535,ENST00000379996,O76039-1	382253	ENSMUST00000087104,Q3UTQ8,Q3UTQ8-2
6794	Q15831,Q15831-2,ENST00000326873	20869	ENSMUST00000144883,ENSMUST00000003152,Q9WTK7,Q9WTK7-2,Q9WTK7-3,ENSMUST00000105370
6827	ENST00000225504,P63272,ENST00000577396	20922	ENSMUST00000141169,P63271,ENSMUST00000152700,ENSMUST00000093955
6845	P51809-3,ENST00000262640,ENST00000460621,ENST00000286448,P51809,P51809-2	20955	ENSMUST00000051100,P70280
6868	P78536,P78536-2,ENST00000648548,ENST00000310823	11491	Q9Z0F8,ENSMUST00000145118,ENSMUST00000064536,Q9Z0F8-2,ENSMUST00000101551
6874	ENST00000252996,O00268	228980	ENSMUST00000041618
6877	ENST00000369839,Q15542-2,Q15542	226182	Q8C092,ENSMUST00000026027
6881	ENST00000299424,Q12962	24075	Q8K0H5,ENSMUST00000141116
6885	ENST00000369332,O43318,ENST00000369325,ENST00000369327,O43318-4,ENST00000369329,O43318-3,O43318-2	26409	Q62073,ENSMUST00000080933,ENSMUST00000037607
6894	Q13395,ENST00000040877	212728	ENSMUST00000170518
6919	ENST00000339217,Q15560,ENST00000343484,ENST00000361317,Q15560-2,ENST00000440819	21400	ENSMUST00000129745,ENSMUST00000103042,Q9QVN7
7014	Q15554-4,Q15554,ENST00000254942	21750	ENSMUST00000068421,ENSMUST00000116425,ENSMUST00000142616,O35144,O35144-2,ENSMUST00000068388,ENSMUST00000133925
7024	Q12800-3,Q12800-2,Q12800-4,ENST00000257915,Q12800,ENST00000548115	21422	ENSMUST00000229696,Q9ERA0-3,ENSMUST00000009877,Q9ERA0,Q9ERA0-2
7030	ENST00000315869,P19532,P19532-2	209446	Q64092-3,ENSMUST00000115680,ENSMUST00000137467,ENSMUST00000115679,Q64092-2,ENSMUST00000115677,Q64092-4,ENSMUST00000079542,Q64092,ENSMUST00000077680
7072	ENST00000415783,ENST00000477044,P31483-2,ENST00000474809,ENST00000433529,P31483,ENST00000282574,ENST00000416149,P31483-3,ENST00000445587	21841	ENSMUST00000113713,ENSMUST00000095753,ENSMUST00000130967,P52912
7089	Q04725,ENST00000443826,ENST00000262953,Q04725-2,ENST00000591529,ENST00000590536,Q04725-3	21886	Q9WVB2,ENSMUST00000135211,ENSMUST00000146358
7090	Q04726-5,ENST00000451782,ENST00000558379,Q04726-3,ENST00000559048,ENST00000559929,ENST00000440567,ENST00000561453,Q04726-7,ENST00000558939,Q04726,ENST00000557997,ENST00000317509,Q04726-6,Q04726-2,Q04726-4	21887	ENSMUST00000160882,Q08122-2,Q08122-4,Q08122,ENSMUST00000162127,ENSMUST00000162583,Q08122-1,ENSMUST00000159630,ENSMUST00000034820,ENSMUST00000162973,ENSMUST00000159050
7091	Q04727-3,Q04727-4,ENST00000376537,Q04727-2,Q04727,ENST00000376552,ENST00000265284,ENST00000376544	21888	ENSMUST00000052011,Q62441
7110	P82094-2,P82094,ENST00000646708,ENST00000398559	232286	ENSMUST00000095664,B9EKI3
7162	ENST00000543496,Q13641,ENST00000369750	21983	ENSMUST00000098500,Q9Z0L0,ENSMUST00000006559
7172	P51580,ENST00000309983	22017	ENSMUST00000021806,O55060
7182	ENST00000323373,P49116-2,P49116,ENST00000425241,ENST00000406272	22026	P49117,ENSMUST00000113463,ENSMUST00000113460
7187	ENST00000347662,Q13114-2,ENST00000560371,Q13114,ENST00000539721,ENST00000392745	22031	ENSMUST00000021706,Q60803,ENSMUST00000060274,ENSMUST00000117269
7275	ENST00000305253,P50607,ENST00000534099,ENST00000299506,P50607-2	22141	P50586,ENSMUST00000033341,P50586-2
7301	Q06418,ENST00000263798,ENST00000559066	22174	ENSMUST00000110783,ENSMUST00000028763,P55144,P55144-3,P55144-2
7341	ENST00000392244,ENST00000409368,ENST00000409712,P63165-2,ENST00000392245,P63165,ENST00000392246	22218	ENSMUST00000091374,P63166
7342	ENST00000447368,ENST00000283629,Q9NZI7-4,Q9NZI7,ENST00000283628	22221	Q811S7-2,Q811S7,ENSMUST00000084885,ENSMUST00000009885,ENSMUST00000216891
7345	P09936,ENST00000284440	22223	ENSMUST00000031131,Q9R0P9
7347	ENST00000618773,ENST00000377595,P15374	50933	ENSMUST00000002289,Q9JKB1
7371	ENST00000367879,ENST00000642653,Q9BZX2,Q9BZX2-2	80914	ENSMUST00000053686,Q99PM9
7436	P98155-2,ENST00000382100,P98155,ENST00000382099	22359	ENSMUST00000167487,ENSMUST00000172302,ENSMUST00000047645,P98156
7443	Q99986,ENST00000216639	22367	Q80X41-3,ENSMUST00000072040,Q80X41-5,ENSMUST00000220629,ENSMUST00000085026,Q80X41,Q80X41-2,ENSMUST00000021539
7468	ENST00000312087,O96028-2,O96028-6,O96028-5,O96028,O96028-7,ENST00000508803,O96028-4,ENST00000420906,ENST00000382892,ENST00000382895,ENST00000382891,ENST00000382888,O96028-3	107823	Q8BVE8-4,Q8BVE8-2,Q8BVE8,Q8BVE8-3,ENSMUST00000058096,ENSMUST00000066854
7498	ENST00000379416,P47989	22436	ENSMUST00000024866,Q00519
7570	ENST00000298299,P17026	67255	Q9ERU3,ENSMUST00000057540,ENSMUST00000079749,ENSMUST00000112880
7733	ENST00000221327,Q9UJW8-4,ENST00000391956,Q9UJW8,Q9UJW8-3,ENST00000592529,Q9UJW8-2	210135	ENSMUST00000068975
7786	ENST00000267079,ENST00000547488,ENST00000552365,ENST00000547035,Q12852-2,Q12852	26404	Q60700,ENSMUST00000023812,ENSMUST00000169377,ENSMUST00000171565
7916	P48634,P48634-4,ENST00000376033,ENST00000376007,P48634-3,P48634-2	53761	ENSMUST00000174805,ENSMUST00000025253,Q7TSC1
7941	Q13093,ENST00000537365,ENST00000274793	27226	ENSMUST00000024706,Q60963
7991	ENST00000511783,Q13454,ENST00000382020,ENST00000503731,Q13454-2	80286	Q8BTV1
8019	Q15059,ENST00000303407,Q15059-2	67382	ENSMUST00000028282,Q8K2F0,Q8K2F0-2,ENSMUST00000154316,ENSMUST00000113941,ENSMUST00000077737
8031	ENST00000578454,ENST00000581486,ENST00000585132,Q13772-2,ENST00000579039,Q13772-3,Q13772,ENST00000583565,Q13772-4	27057	ENSMUST00000163336
8034	ENST00000609923,P16260	73132	ENSMUST00000044977,Q8C0K5-2,Q8C0K5
8036	Q9UQ13-2,ENST00000369452,Q9UQ13,ENST00000265277	56392	ENSMUST00000025932,O88520,ENSMUST00000169861
8086	ENST00000394384,Q9NRG9,Q9NRG9-2,ENST00000209873	223921	P58742,ENSMUST00000041208
8089	ENST00000247843,ENST00000548020,O95619	64050	Q9CR11,ENSMUST00000020382
8131	ENST00000611875,Q12980,ENST00000399953	17168	ENSMUST00000136903,ENSMUST00000020530,Q8VIJ8
8266	ENST00000369660,P11441	27643	ENSMUST00000155676,P21126
8379	Q9Y6D9,ENST00000406869,ENST00000402746,Q9Y6D9-3,ENST00000265854,ENST00000399654	17120	ENSMUST00000031534,ENSMUST00000199237,Q9WTX8,ENSMUST00000110829,Q9WTX8-2
8398	O60733,O60733-2,O60733-4,O60733-3,ENST00000663895,ENST00000332509,ENST00000335539,ENST00000402064	53357	ENSMUST00000047816,ENSMUST00000174021,ENSMUST00000172403,ENSMUST00000173163,P97819-2,P97819,ENSMUST00000166977
8408	ENST00000321867,O75385	22241	ENSMUST00000031490,ENSMUST00000200299,O70405
8447	ENST00000613549,Q14184	13447	ENSMUST00000021209,P70169
8449	O60231,ENST00000376442,ENST00000376437	69192	ENSMUST00000025292
8482	ENST00000542748,ENST00000261918,ENST00000543145,O75326-2,O75326	20361	Q9QUR8,ENSMUST00000043059
8526	ENST00000572944,ENST00000284061,P52429,P52429-2	56077	Q9R1C6,ENSMUST00000000285
8527	ENST00000409813,ENST00000264057,Q16760,Q16760-2	227333	E9PUQ8,ENSMUST00000027517
8554	O75925-3,O75925,ENST00000545237,ENST00000249636,O75925-2	56469	ENSMUST00000098651,O88907
8621	Q14004,Q14004-2,ENST00000340829,ENST00000181839	69562	Q69ZA1,ENSMUST00000223490,Q69ZA1-2,ENSMUST00000042365
8635	O00584-2,ENST00000366855,ENST00000508775,O00584	100037283	ENSMUST00000097420
8648	Q15788-3,ENST00000288599,ENST00000405141,Q15788,ENST00000406961,ENST00000407230,Q15788-2,ENST00000395856	17977	P70365-4,P70365-2,ENSMUST00000085814,P70365-3,P70365
8658	O95271,O95271-2,ENST00000310430	21951	Q6PFX9,ENSMUST00000033929,Q6PFX9-2
8673	Q9BV40,ENST00000409760,ENST00000263864	22320	ENSMUST00000059983,O70404
8697	Q9UJX2,ENST00000394886,Q9UJX2-3,Q9UJX2-2	52563	Q8BGZ4-2,ENSMUST00000025228,Q8BGZ4,ENSMUST00000133181
8706	ENST00000651509,ENST00000488170,ENST00000652143,ENST00000651972,ENST00000652377,ENST00000651686,ENST00000651117,ENST00000651460,ENST00000652032,ENST00000473285,ENST00000651178,ENST00000650695,ENST00000651380,ENST00000652669,O75752,ENST00000651953,ENST00000320474,ENST00000652111,ENST00000651791,ENST00000392781,ENST00000392779,ENST00000651292,ENST00000651689,ENST00000652596,ENST00000651254,ENST0000…	26879	ENSMUST00000061826,Q920V1
8722	Q9UBX1,ENST00000310325	56464	ENSMUST00000119694,Q9R013
8733	O43292-2,ENST00000355091,O43292	14731	Q9WTK3,ENSMUST00000023221
8737	ENST00000380409,Q13546-2,Q13546	19766	ENSMUST00000021844,Q60855,ENSMUST00000167374
8767	O43353-2,O43353,ENST00000220751	192656	ENSMUST00000183871,ENSMUST00000037035,P58801
8785	ENST00000372756,ENST00000537548,O95460,ENST00000353917,ENST00000360607,O95460-2,O95460-4,O95460-3	17183	ENSMUST00000103103,O89029,ENSMUST00000103104,O89029-2
8842	ENST00000447510,ENST00000508167,ENST00000505450,O43490-5,ENST00000539194,O43490-6,O43490-4,O43490-7,O43490-2,ENST00000510224,O43490-3,O43490	19126	ENSMUST00000074113,ENSMUST00000197706,O54990-5,O54990-4,O54990-2,O54990-3,O54990,O54990-6,ENSMUST00000087441,ENSMUST00000030973
8851	Q15078,ENST00000313401	12569	P61809,ENSMUST00000053413
8872	ENST00000281141,O75794	98828	ENSMUST00000043864,Q8CII2,Q8CII2-2
8881	ENST00000356221,ENST00000252457,Q13042-4,Q13042-3,ENST00000650489,ENST00000628084,Q13042-2,ENST00000252458,Q13042,ENST00000360383	69957	Q8R349,ENSMUST00000043962
8886	Q9NVP1,ENST00000263239	66942	ENSMUST00000001724,Q8K363
8896	ENST00000403633,P41223,ENST00000222969,P41223-2	231889	ENSMUST00000162308,Q6PGH1-2,ENSMUST00000162594,ENSMUST00000160075,Q6PGH1
8911	Q9P0X4,Q9P0X4-2,ENST00000402142,ENST00000404898,Q9P0X4-4,Q9P0X4-3	239556	ENSMUST00000160424
8932	Q9UBB5,ENST00000256429,ENST00000583046,Q9UBB5-3	17191	ENSMUST00000074058,Q9Z2E1-2,ENSMUST00000114946,Q9Z2E1
8940	O95985,ENST00000398793,O95985-2,ENST00000444502,ENST00000357179,O95985-3,ENST00000457270	21976	ENSMUST00000232581,ENSMUST00000023465,Q9Z321
8941	Q13319	12570	O35926
8986	ENST00000528057,ENST00000334205,O75676-2,O75676,ENST00000530504	56613	Q9Z2B9
8994	Q9UGP4,ENST00000273317	29806	ENSMUST00000026269,Q9QXD8
9001	ENST00000341193,ENST00000347901,ENST00000393939,P54257-4,P54257,P54257-3,P54257-2	15114	ENSMUST00000138603,O35668,O35668-2,ENSMUST00000103124
9060	ENST00000361175,ENST00000456849,O95340,O95340-2	23972	ENSMUST00000235594,O88428,ENSMUST00000236290,ENSMUST00000025833
9063	O75928-3,ENST00000324794,ENST00000592212,ENST00000592011,ENST00000585916,O75928,O75928-2	17344	Q8C5D8-2,Q8C5D8-5,Q8C5D8-3,ENSMUST00000114776,ENSMUST00000168882,ENSMUST00000114777,Q8C5D8-4,Q8C5D8
9071	P78369,ENST00000376873,P78369-2,ENST00000299339,P78369-3	58187	ENSMUST00000100314,Q9Z0S6-5,ENSMUST00000071546,ENSMUST00000047761,Q9Z0S6-3,Q9Z0S6-6,Q9Z0S6,Q9Z0S6-2,Q9Z0S6-4
9092	O43290,ENST00000312397	20227	ENSMUST00000044207,Q9Z315
9101	ENST00000396444,P40818,P40818-2,ENST00000425032,ENST00000307179	84092	ENSMUST00000028841,Q80U87,ENSMUST00000110416
9129	O43395,ENST00000324862,O43395-3	70767	ENSMUST00000015892,ENSMUST00000161476,Q922U1
9130	Q14320,ENST00000393600	108160	Q9WV03,ENSMUST00000114160
9149	ENST00000323039,Q9Y463-2,ENST00000348817,ENST00000430012,Q9Y463,Q9Y463-3	13549	ENSMUST00000172761,ENSMUST00000085901,Q9Z188-2,Q9Z188-3,Q9Z188,ENSMUST00000172467
9179	ENST00000438383,ENST00000422582,O00189,ENST00000359593,ENST00000429084	11781	Q9JKC7,ENSMUST00000019662
9185	Q8NFH8-2,ENST00000303843,Q8NFH8,Q8NFH8-3,Q8NFH8-4,ENST00000357277	194590	ENSMUST00000112334,Q80XA6,ENSMUST00000154424,ENSMUST00000101102
9197	O00400,ENST00000359479,ENST00000646424,ENST00000643144	11416	ENSMUST00000029402,ENSMUST00000160883,Q99J27
9202	Q5VZL5-3,Q5VZL5-2,ENST00000314607,ENST00000457946,Q5VZL5-4,Q5VZL5	67785	A2A791-2,ENSMUST00000135003,A2A791,ENSMUST00000106108
9203	ENST00000373981,Q14202-2,ENST00000373998,Q14202,ENST00000314425,Q14202-3	56364	ENSMUST00000118092,ENSMUST00000120201,ENSMUST00000117901,Q9JLM4,ENSMUST00000063577
9228	ENST00000637795,ENST00000522092	244310	ENSMUST00000152652,Q8BJ42,ENSMUST00000133298,Q8BJ42-2
9275	ENST00000223368,Q9BQE9-2,ENST00000455335,Q9BQE9-4,Q9BQE9,Q9BQE9-3,ENST00000411832	12054	Q921K9,ENSMUST00000031692,Q921K9-2
9282	O60244,ENST00000324817	26896	A2ABV5-2,A2ABV5,ENSMUST00000096495,A2ABV5-4,A2ABV5-3,ENSMUST00000124053
9372	ENST00000371591,O95405,O95405-3,O95405-2,ENST00000357206	230597	ENSMUST00000042185
9416	Q9BUQ8-2,ENST00000308025,Q9BUQ8	74351	ENSMUST00000003450
9439	Q9ULK4,ENST00000368053,Q9ULK4-3,ENST00000368058,Q9ULK4-6,Q9ULK4-5,ENST00000368068,ENST00000354577,ENST00000368060,Q9ULK4-2,Q9ULK4-4	70208	Q80YQ2-3,Q80YQ2-2,ENSMUST00000092646,Q80YQ2,ENSMUST00000020159
9472	Q13023,ENST00000280979,Q13023-2	238161	ENSMUST00000095737
9479	Q9UQF2,ENST00000241014	19099	Q9WVI9-3,Q9WVI9-5,Q9WVI9,Q9WVI9-2,Q9WVI9-4,ENSMUST00000050312,ENSMUST00000111279
9482	ENST00000306357,Q9UNK0,ENST00000575858	55943	ENSMUST00000021285,ENSMUST00000021286,ENSMUST00000108675,O88983
9500	Q9Y5V3,ENST00000326587,ENST00000375772,ENST00000375695,Q9Y5V3-2	94275	ENSMUST00000153386,Q9QYH6,ENSMUST00000026142
9553	ENST00000296102,ENST00000379666,O75394-2,O75394	66845	ENSMUST00000031024,Q9CQP0
9604	ENST00000394514,Q9UBS8-2,Q9UBS8,ENST00000347642,ENST00000394520,ENST00000356143,ENST00000394519	56736	ENSMUST00000072376,ENSMUST00000171461,ENSMUST00000236116,ENSMUST00000170811,Q9JI90,Q9JI90-2
9605	ENST00000561976,Q9Y2B5-2,Q9Y2B5,ENST00000389386	72325	ENSMUST00000146136,Q8C190,Q8C190-2,ENSMUST00000155869,ENSMUST00000118279,ENSMUST00000122363
9625	Q6ZMQ8-2,Q6ZMQ8,Q6ZMQ8-3,ENST00000326724,ENST00000417379	11302	ENSMUST00000150730,Q80YE4,Q80YE4-4,Q80YE4-3,Q80YE4-2,ENSMUST00000103019,ENSMUST00000103020,ENSMUST00000064307
9643	Q15014,ENST00000451301,ENST00000360458,ENST00000433176	56397	ENSMUST00000164609,ENSMUST00000113097,ENSMUST00000080411,ENSMUST00000169418,Q9R0Q4,ENSMUST00000166930,ENSMUST00000033797,ENSMUST00000166478
9657	Q15051-3,ENST00000310864,ENST00000349820,Q15051-2,Q15051,ENST00000393650	320299	ENSMUST00000023535,Q8BP00-2,Q8BP00
9666	Q86Y13-2,ENST00000361582,ENST00000463306,Q86Y13	224170	Q7TPV2-3,ENSMUST00000121869,Q7TPV2,Q7TPV2-2,ENSMUST00000114516
9672	O75056,ENST00000339394	20970	Q64519,ENSMUST00000070478
9706	ENST00000395544,ENST00000361658,Q8IYT8	29869	Q9QY01,ENSMUST00000004920
9712	ENST00000609104,Q92738,ENST00000606752,Q92738-2,ENST00000379237	98910	ENSMUST00000042503,ENSMUST00000114937,Q80XC3,Q80XC3-2
9729	Q6ZU52,Q6ZU52-2	212448	ENSMUST00000213489,ENSMUST00000092627
9736	Q70CQ2,Q70CQ2-2,Q70CQ2-3	17847	Q6ZQ93,Q6ZQ93-2,Q6ZQ93-3,Q6ZQ93-4
9737	Q5JY77,ENST00000444152,ENST00000361600,ENST00000537097,ENST00000415986	67298	ENSMUST00000113145,Q5U4C1,Q5U4C1-2,ENSMUST00000113144
9738	O43303,ENST00000396212,O43303-2,ENST00000381396,ENST00000396208	101565	Q7TSH4,ENSMUST00000106557,ENSMUST00000123178
9749	ENST00000440869,ENST00000305766,O75167,O75167-5,O75167-2,ENST00000367582,ENST00000427704,O75167-4	215789	ENSMUST00000079698,ENSMUST00000105546,ENSMUST00000105543,ENSMUST00000105545
9758	ENST00000656302,ENST00000640291,ENST00000672010,ENST00000673271,ENST00000380682,Q14CM0	333605	A2AFR3,ENSMUST00000112145,A2AFR3-2,A2AFR3-3,ENSMUST00000112146,ENSMUST00000238211
9759	P56524,ENST00000543185,ENST00000345617,P56524-2	208727	Q6NZM9,Q6NZM9-2,ENSMUST00000097644
9760	O94900,ENST00000361421	252838	ENSMUST00000039987,Q66JW3-2,Q66JW3
9762	O60299-2,O60299,ENST00000360342,ENST00000337576,ENST00000329152	241638	A2AHG0-3,A2AHG0,ENSMUST00000045761,A2AHG0-2
9779	Q92609-2,ENST00000446818,ENST00000429383,ENST00000253692,Q92609	72238	ENSMUST00000224977,Q80XQ2,ENSMUST00000024717
9804	ENST00000366607,Q15388	67952	ENSMUST00000179857,Q9DCC8
9807	Q92551,ENST00000321599,Q92551-2,ENST00000395238	27399	ENSMUST00000035214,Q6PD10
9817	Q14145,ENST00000393623,ENST00000171111	50868	Q9Z2X8,ENSMUST00000049567,ENSMUST00000164812,ENSMUST00000193982,ENSMUST00000194542
9819	O75157,O75157-2,ENST00000361875	72033	ENSMUST00000199164,ENSMUST00000099090
9820	ENST00000674100,Q14999,ENST00000265348,Q14999-2	66515	Q8VE73,Q8VE73-3,ENSMUST00000043464
9821	Q8TDY2,ENST00000435644,Q8TDY2-2,ENST00000025008	12421	ENSMUST00000027040,Q9ESK9
9832	Q96AA8-2,Q96AA8,ENST00000265272,Q96AA8-4,ENST00000616793,ENST00000507386,Q96AA8-3,ENST00000333010	76217	ENSMUST00000082254
9839	ENST00000627532,O60315-2,ENST00000539609,ENST00000465070,O60315	24136	ENSMUST00000028229,ENSMUST00000153561,ENSMUST00000177302,ENSMUST00000176438,Q9R0G7,ENSMUST00000068415
9870	O15033-2,ENST00000556202,ENST00000356357,O15033	68497	ENSMUST00000043169,ENSMUST00000163231,Q8CHG5
9873	O94868,O94868-3,ENST00000311172,O94868-2,ENST00000409418	207278	Q3USJ8,Q3USJ8-3,ENSMUST00000032931,ENSMUST00000098250,Q3USJ8-2
9877	O75152,ENST00000367212,ENST00000332127,ENST00000639812,ENST00000367210,ENST00000640465,ENST00000367214	70579	ENSMUST00000191896,Q6NZF1,ENSMUST00000027736
9878	O94842-3,O94842,O94842-2,ENST00000448790	268741	Q8BU11
9882	ENST00000377636,ENST00000648194,O60343-5,O60343-4,O60343-2,O60343,ENST00000431480,ENST00000377625,O60343-3	210789	ENSMUST00000162617,ENSMUST00000100340,Q8BYJ6-2,ENSMUST00000161991,Q8BYJ6,ENSMUST00000161304,Q8BYJ6-4,Q8BYJ6-5,Q8BYJ6-3
9907	ENST00000648925,O43299-2,O43299-3,O43299,ENST00000649063	231855	ENSMUST00000038699,Q3U829
9911	ENST00000545499,O75069,O75069-2,O75069-3,ENST00000330675,O75069-5,ENST00000358024,ENST00000495538,ENST00000329800	68875	ENSMUST00000132435,ENSMUST00000045473,Q80W04,ENSMUST00000142609
9915	ENST00000303329,Q9HBZ2-2,Q9HBZ2	11864	Q61324,Q61324-2,ENSMUST00000085077
9931	P42694,P42694-2,ENST00000580168,ENST00000358691	78455	ENSMUST00000075012,ENSMUST00000100305,ENSMUST00000106746,Q6DFV5-3,Q6DFV5-2,Q6DFV5
9942	ENST00000207870,O75191,O75191-2,ENST00000650590,ENST00000427323	102448	ENSMUST00000039610,Q3TNA1,ENSMUST00000213383
9950	Q8TBA6,ENST00000163416,Q8TBA6-2	27277	ENSMUST00000021609,Q9QYE6,ENSMUST00000179218
9972	P49790-3,ENST00000537253,ENST00000262077,ENST00000613258,P49790-2,P49790	218210	ENSMUST00000021803
9978	ENST00000216225,P62877	56438	ENSMUST00000023036,P62878
9984	Q96FV9-2,Q96FV9,ENST00000261600,ENST00000582313,ENST00000583228	225160	Q8R3N6,ENSMUST00000025137
9997	ENST00000543927,ENST00000252785,ENST00000535425,ENST00000395693,O43819	100126824	ENSMUST00000167643,Q8VCL2
10011	ENST00000602775,Q9HD15,ENST00000336283	24068	Q80VJ2,ENSMUST00000173482,ENSMUST00000173875
10020	ENST00000539815,Q9Y223-2,Q9Y223,Q9Y223-4,ENST00000642385,Q9Y223-3,ENST00000539208,ENST00000447283,ENST00000543356,Q9Y223-5,ENST00000396594	50798	Q91WG8,ENSMUST00000102936,ENSMUST00000030201
10042	ENST00000216106,ENST00000418170,Q9UGU5	70823	ENSMUST00000109940,ENSMUST00000041759
10053	ENST00000250244,ENST00000590923,Q9Y6Q5,Q9Y6Q5-2	11768	ENSMUST00000003397,Q9WVP1-2,Q9WVP1,ENSMUST00000115433
10066	O15127,ENST00000268099	24044	Q9ERN0,ENSMUST00000045791
10078	ENST00000333256,ENST00000380996,Q9Y5U2,Q9Y5U2-2	56844	ENSMUST00000105920,ENSMUST00000060433,ENSMUST00000177841,Q9JHE7-2,Q9JHE7
10085	ENST00000380138,O43854-2,O43854,ENST00000296591	13612	O35474-2,ENSMUST00000081769,O35474,ENSMUST00000043111
10100	ENST00000433172,O60636,ENST00000369516,O60636-2,ENST00000369515	70747	Q922J6,ENSMUST00000119902,ENSMUST00000029451
10125	ENST00000559830,ENST00000450598,O95267,O95267-3,O95267-4,O95267-2,ENST00000558432,ENST00000310803,O95267-5	19419	Q9Z1S3
10129	Q5TBA9,ENST00000542859	320365	E9Q8I9,E9Q8I9-2,E9Q8I9-3,ENSMUST00000087204
10150	Q5VZF2-2,ENST00000397601,Q5VZF2,ENST00000343600,ENST00000376673,ENST00000345429,Q5VZF2-3	105559	Q8C181-3,ENSMUST00000227012,Q8C181-2,ENSMUST00000227594,Q8C181,ENSMUST00000167459,ENSMUST00000088419,Q8C181-4
10166	ENST00000338625,Q9Y619	18408	ENSMUST00000033871,Q9WVD5
10179	Q9Y580,ENST00000540163,ENST00000545678,ENST00000375490	67010	ENSMUST00000170000,ENSMUST00000214923,Q9CQT2
10180	ENST00000442092,P78332-2,ENST00000443081,ENST00000419610,ENST00000422955,ENST00000454079,P78332,P78332-3,ENST00000266022	19654	ENSMUST00000183032,ENSMUST00000035201
10181	ENST00000464087,P52756,ENST00000347869,P52756-2,P52756-3,P52756-5,P52756-4	83486	ENSMUST00000182659,Q91YE7,Q91YE7-2,ENSMUST00000194801,ENSMUST00000035199,ENSMUST00000182371
10193	Q9H4P4-2,Q9H4P4,ENST00000345093,ENST00000552656,ENST00000394013	67588	ENSMUST00000096386,ENSMUST00000171342,Q8BH75,Q8BH75-2
10238	P61962-2,P61962,ENST00000614556	71833	P61963,ENSMUST00000058438
10244	ENST00000394125,ENST00000373538,ENST00000259460,Q7Z6M1-2,Q7Z6M1	227746	Q8VCH5,ENSMUST00000145903
10245	O60830,O60830-2,ENST00000376582	21855	Q9Z0V7,ENSMUST00000033498
10270	O43823,ENST00000269701	56399	ENSMUST00000002699,ENSMUST00000237381,Q9DBR0
10283	Q6UX04-2,ENST00000381070,Q6UX04,ENST00000508024	67285	Q3TKY6,ENSMUST00000022228
10285	ENST00000369603,O75940	76479	ENSMUST00000025997,Q8BGT7,ENSMUST00000237529
10290	Q15772,ENST00000312358,Q15772-1,Q15772-4,ENST00000396688,Q15772-3,ENST00000485813	11790	ENSMUST00000113589,ENSMUST00000113590,Q62407,Q62407-3,Q62407-4,ENSMUST00000087122,ENSMUST00000137868,Q62407-2
10296	Q7L5Y9-5,Q7L5Y9-3,ENST00000514708,ENST00000264750,Q7L5Y9-4,ENST00000510794,Q7L5Y9-2,Q7L5Y9,ENST00000303400,ENST00000505839	59003	Q4VC33,Q4VC33-2,ENSMUST00000114449
10298	ENST00000593690,ENST00000599386,O96013,O96013-4,O96013-3,ENST00000599470,ENST00000358301,ENST00000321944,O96013-2	70584	ENSMUST00000108283,Q8BTW9,ENSMUST00000032823
10347	ENST00000433129,Q8IZY2-2,Q8IZY2,ENST00000263094	27403	ENSMUST00000132517,ENSMUST00000171637,Q91V24
10363	ENST00000381714,Q9NP66-2,ENST00000336216,Q9NP66	66867	Q9DC33-4,ENSMUST00000034879,Q9DC33-2,Q9DC33,Q9DC33-3
10369	ENST00000300105,Q9Y698	12300	O88602,ENSMUST00000019290
10389	Q9UQR0,Q9UQR0-2,ENST00000251900	107815	ENSMUST00000074802,ENSMUST00000019101
10390	Q9Y6K0,ENST00000357172,ENST00000615636,ENST00000478042,ENST00000545121	99712	ENSMUST00000039153,Q8BGS7-2,Q8BGS7,ENSMUST00000068301
10411	O95398,ENST00000482843,O95398-2,ENST00000548919,ENST00000449771,ENST00000395358,ENST00000479866,O95398-3	223864	Q8VCC8,ENSMUST00000126854,Q8VCC8-2,ENSMUST00000128775,ENSMUST00000129223
10413	ENST00000524575,ENST00000345877,P46937-7,ENST00000537274,P46937-9,P46937-8,P46937-4,P46937-5,ENST00000282441,P46937-6,ENST00000629586,P46937-2,P46937,P46937-3,ENST00000531439,ENST00000526343	22601	P46938,ENSMUST00000086580,P46938-2,ENSMUST00000065353
10428	Q9UEE9-2,Q9UEE9,ENST00000283882	23837	O88271,ENSMUST00000034432
10440	ENST00000367287,Q99595	21854	Q9Z0V8,ENSMUST00000081104
10461	Q12866,ENST00000295408	17289	Q60805,ENSMUST00000014505
10499	Q15596,ENST00000452400,ENST00000518287	17978	ENSMUST00000006037,ENSMUST00000081713,Q61026
10501	Q9H3T3-3,ENST00000586582,Q9H3T3,ENST00000586965	20359	ENSMUST00000001256,ENSMUST00000167545,O54951
10509	Q9NPR2,Q9NPR2-2,ENST00000411539,ENST00000332496	20352	ENSMUST00000032754,ENSMUST00000205822,Q62179
10513	ENST00000083182,Q92624	66884	Q9DAX9,ENSMUST00000018625
10534	O60232,ENST00000309328,ENST00000531405	56390	P56873,ENSMUST00000025885
10553	Q9BUP3-3,Q9BUP3-2,Q9BUP3,ENST00000419348,ENST00000443524,ENST00000532081,ENST00000451739	53415	ENSMUST00000207895,ENSMUST00000085272,Q9Z2G9,Q9Z2G9-2
10573	ENST00000447696,ENST00000389675,ENST00000199706,Q13084	68611	Q9D1B9,ENSMUST00000025014
10579	ENST00000515273,ENST00000260733,O95359-1,ENST00000360561,O95359-3,ENST00000369005,ENST00000369001,O95359,ENST00000513429,ENST00000515603,O95359-5,O95359-6,O95359-2,ENST00000369004,ENST00000368999,ENST00000369000	57752	ENSMUST00000084513,ENSMUST00000059145,Q9JJG0-4,ENSMUST00000033141,ENSMUST00000207282,Q9JJG0-3,Q9JJG0,Q9JJG0-2
10589	Q14919-2,Q14919,ENST00000312515	66556	Q9D6N5,ENSMUST00000025853,ENSMUST00000113674
10614	O94992	192231	Q8R409
10616	ENST00000353660,Q9BYM8-3,Q9BYM8-4,ENST00000382181,ENST00000415942,Q9BYM8,ENST00000475269,ENST00000356286	24105	Q9WUB0,ENSMUST00000109847,ENSMUST00000028964
10636	O43566,O43566-4,O43566-6,ENST00000408923,O43566-5	51791	P97492,ENSMUST00000063771
10641	ENST00000479512,ENST00000667046,Q8WTW4,Q8WTW4-2,ENST00000232501	56032	Q9WUE4,ENSMUST00000010201
10650	Q96N28,ENST00000592149,ENST00000440960,Q96N28-2,ENST00000336990	225655	ENSMUST00000025411,Q8VE85
10675	ENST00000610462,O95196-2,ENST00000383738,O95196-3,ENST00000456150,O95196,ENST00000264723	29873	Q71M36-4,Q71M36,Q71M36-2,Q71M36-3,ENSMUST00000035058,ENSMUST00000196060
10682	ENST00000495186,Q15125	13595	ENSMUST00000033509,P70245
10725	ENST00000349945,O94916-2,O94916-3,ENST00000354436,ENST00000567239,O94916-4,O94916,O94916-5	54446	Q9WV30-4,Q9WV30,Q9WV30-3,ENSMUST00000125721,ENSMUST00000075922,Q9WV30-2
10817	O43559,ENST00000373018	107971	Q91WJ0,ENSMUST00000113296
10846	Q9Y233-2,ENST00000648884,Q9Y233,ENST00000647989,ENST00000539869,ENST00000647768,ENST00000649761,ENST00000672902	23984	ENSMUST00000115724,ENSMUST00000089085,Q8CA95,Q8CA95-2,ENSMUST00000115720,Q8CA95-3,Q8CA95-4
10867	ENST00000011898,O75954,ENST00000537971	109246	ENSMUST00000032503,ENSMUST00000112173,Q8BJU2
10884	Q9NP92,ENST00000507110	59054	ENSMUST00000022245,Q9D0G0
10898	O95639,ENST00000441580,ENST00000452047,ENST00000292476,O95639-3,O95639-2,ENST00000436336,ENST00000451876	54188	Q8BQZ5,ENSMUST00000160629,ENSMUST00000070487,Q8BQZ5-3,ENSMUST00000162244,Q8BQZ5-2
10906	O14545-2,ENST00000257604,O14545,ENST00000412615	231712	ENSMUST00000120784,ENSMUST00000042312,Q3UDK1-2,Q3UDK1
10914	P51003-2,P51003,ENST00000216277,ENST00000392990,ENST00000557471,ENST00000557320	18789	ENSMUST00000109901,ENSMUST00000170002,Q61183-2,Q61183-3,Q61183-4,ENSMUST00000166471,Q61183
10921	ENST00000567147,ENST00000568631,ENST00000565678,Q15287-2,ENST00000397086,Q15287,Q15287-3,ENST00000561718,ENST00000566458,ENST00000320225	19826	ENSMUST00000088512,Q99M28,ENSMUST00000163717,ENSMUST00000115371,Q99M28-2
10924	ENST00000368440,Q92484-2,Q92484,ENST00000539041	57319	P70158,ENSMUST00000020022
10940	Q99575,ENST00000349693	67724	ENSMUST00000052290,ENSMUST00000079028
10962	ENST00000368921,Q13015	56772	ENSMUST00000196025,ENSMUST00000065482,P97783
11004	ENST00000372217,ENST00000372224,Q99661-2,Q99661	73804	Q922S8,ENSMUST00000106436,ENSMUST00000065896
11011	Q86UE8-2,ENST00000582809,Q86UE8-3,ENST00000346027,Q86UE8,ENST00000581041,ENST00000343388,ENST00000326270	24086	O55047-2,ENSMUST00000106939,ENSMUST00000145048,ENSMUST00000106941,ENSMUST00000092537,O55047-3,O55047
11019	ENST00000381846,ENST00000261434,ENST00000509519,ENST00000424936,ENST00000640888,O43766-3,O43766-2,O43766,ENST00000340169	79464	ENSMUST00000031101,ENSMUST00000122026,Q99M04
11022	ENST00000458431,Q9Y2W6,Q9Y2W6-3,ENST00000368822,ENST00000368827,ENST00000368825,ENST00000368824	72634	ENSMUST00000196386,ENSMUST00000197901,ENSMUST00000200486,Q80VL1,ENSMUST00000166032,ENSMUST00000045245
11059	Q9H0M0-2,ENST00000517970,Q9H0M0-6,Q9H0M0-3,Q9H0M0	107568	ENSMUST00000108246,Q8BZZ3
11060	ENST00000569174,O00308,O00308-3,ENST00000359154,O00308-4,ENST00000356003,O00308-2	66894	Q9DBH0,ENSMUST00000166615
11083	ENST00000370371,ENST00000354665,Q9BTC0-2,ENST00000395343,Q9BTC0-3,Q9BTC0,ENST00000395340,Q9BTC0-1,ENST00000266070	23856	ENSMUST00000103057,ENSMUST00000130986,ENSMUST00000103056,ENSMUST00000103055,Q8C9B9-3,ENSMUST00000087517,Q8C9B9-2,Q8C9B9
11091	ENST00000358625,P61964	140858	ENSMUST00000113952,P61965
11122	O14522-1,ENST00000373187,O14522,ENST00000373198	19281	Q99M80-4,Q99M80-5,ENSMUST00000109441,ENSMUST00000109445,Q99M80-3,Q99M80,ENSMUST00000109443,Q99M80-2
11130	ENST00000489649,ENST00000395405,O95229,ENST00000361148,ENST00000373944,O95229-2	52696	ENSMUST00000020081,ENSMUST00000160337,Q9CQU5,ENSMUST00000105431
11132	Q9HC96-6,Q9HC96,Q9HC96-7,Q9HC96-8,Q9HC96-4,Q9HC96-3,Q9HC96-2,ENST00000354082,ENST00000391984,Q9HC96-5	23830	ENSMUST00000027488,Q9ESK3
11135	Q00587-2,ENST00000249014,Q00587	104445	Q91W92,ENSMUST00000059619
11142	ENST00000372892,ENST00000372889,Q9Y2B9,ENST00000372894,ENST00000372891	18769	ENSMUST00000064703,O70139,ENSMUST00000109400,ENSMUST00000126182,ENSMUST00000099105,ENSMUST00000164399
11152	ENST00000376372,Q9Y484-3,ENST00000356463,Q9Y484,Q9Y484-2	54636	ENSMUST00000115689,ENSMUST00000115688,Q91VM3,ENSMUST00000043045,Q91VM3-2,ENSMUST00000115687
11183	Q9Y4K4,ENST00000013125	399510	ENSMUST00000049239,Q8BPM2,Q8BPM2-2
11193	O75554-2,O75554,ENST00000379487	22380	ENSMUST00000022601,Q61048
11214	Q12802-5,ENST00000394518,Q12802-4,Q12802,ENST00000361243,Q12802-2	75547	E9Q394-2,ENSMUST00000166315,E9Q394
11218	Q9UHI6-2,Q9UHI6,ENST00000369702	53975	Q9JJY4,ENSMUST00000090680
11222	P09001,ENST00000264995	94062	ENSMUST00000149243,Q99N95,ENSMUST00000035177
11248	ENST00000328741,O95157	104079	Q91VX5,ENSMUST00000058866
11276	Q9UMZ2-3,Q9UMZ2-6,ENST00000619541,Q9UMZ2-4,Q9UMZ2-8,ENST00000612223,Q9UMZ2,Q9UMZ2-9,Q9UMZ2-5,ENST00000621136,ENST00000614941,ENST00000622045,Q9UMZ2-7,ENST00000616179	217030	ENSMUST00000092834,Q5SV85,Q5SV85-2
11319	ENST00000454759,O95905,ENST00000484976,O95905-3,O95905-2,ENST00000430082,ENST00000372979	70601	ENSMUST00000022344,Q9CS74
11329	Q15208,ENST00000229812	106504	ENSMUST00000009138,Q91VJ4,ENSMUST00000119274
11334	ENST00000232496,O75896	80385	Q9WVF8,ENSMUST00000010198
11340	ENST00000389704,Q96B26	69639	ENSMUST00000029316,Q9D753
11341	O75711,ENST00000296506	20284	ENSMUST00000034023,O88745
22837	Q53SF7-2,Q53SF7-3,ENST00000409184,ENST00000652658,ENST00000375458,ENST00000629362,Q53SF7,ENST00000392717,ENST00000342193	319876	ENSMUST00000112431,Q3UMF0-4,Q3UMF0-2,Q3UMF0-3,ENSMUST00000102726,ENSMUST00000090896,Q3UMF0
22853	ENST00000297293,Q8IWU2	231876	ENSMUST00000041804,Q3TYD6
22858	ENST00000356971,Q9UPZ9-2,Q9UPZ9,ENST00000350082	56542	Q9JKV2
22864	ENST00000402412,Q9Y2K5,ENST00000393811,ENST00000347140,ENST00000634871,ENST00000403821,Q9Y2K5-3,Q9Y2K5-2	71750	ENSMUST00000170336,ENSMUST00000105250,Q80TM6-2,Q80TM6,Q80TM6-4,ENSMUST00000064793,ENSMUST00000166820,Q80TM6-3
22865	ENST00000475390,O94933,ENST00000241274	386750	ENSMUST00000059407,Q810B9,ENSMUST00000192477
22876	Q9Y2H2,Q9Y2H2-2,ENST00000649251,ENST00000649454,ENST00000369081,Q9Y2H2-3,Q9Y2H2-4,ENST00000650623,ENST00000650409	101490	Q8CDA1-4,ENSMUST00000043138,ENSMUST00000118605,Q8CDA1-3,Q8CDA1,Q8CDA1-2
22879	Q7L1V2-2,ENST00000545553,Q7L1V2,ENST00000439557,ENST00000248248	270096	ENSMUST00000035777,ENSMUST00000179926,Q8BMQ8
22885	ENST00000309868,ENST00000508983,O94929-3,O94929,O94929-4,ENST00000506113,O94929-2,ENST00000504238,ENST00000326685	319713	ENSMUST00000166783,ENSMUST00000049378,Q69ZX8
22887	ENST00000372572,ENST00000372573,Q9UPW0,ENST00000361776,Q9UPW0-2,ENST00000361346	230700	Q8BUR3,ENSMUST00000106310,Q8BUR3-2,ENSMUST00000044564
22904	ENST00000438103,Q9Y2G9,Q9Y2G9-3,ENST00000361757	216161	Q7TNB8,ENSMUST00000217876,ENSMUST00000042771,ENSMUST00000217683,Q7TNB8-2,Q7TNB8-3,ENSMUST00000219260,ENSMUST00000218630
22905	O95208-5,ENST00000314728,O95208-2,O95208,O95208-3,ENST00000395618	13855	Q8CHU3-2,ENSMUST00000179936,Q8CHU3,ENSMUST00000001063,ENSMUST00000108713
22934	P49247,ENST00000283646	19895	P47968,ENSMUST00000066134
22938	ENST00000555761,Q13573,ENST00000261531	66354	Q9CSN1,ENSMUST00000021428
22950	ENST00000613058,Q9BWU0	20534	ENSMUST00000201858,ENSMUST00000114533,ENSMUST00000202950
22954	ENST00000450136,Q13049,ENST00000373983	69807	ENSMUST00000050850,Q8CH72,ENSMUST00000107366
22986	ENST00000369701,Q9UPU3	66673	Q8VI51,ENSMUST00000078880
22993	ENST00000502717,Q12766,Q12766-2	106894	ENSMUST00000235480,ENSMUST00000091884
22997	Q9UPX0-2,Q9UPX0	235086	E9PZ19,ENSMUST00000214357
23028	ENST00000465864,ENST00000356634,O60341-2,ENST00000400181,O60341	99982	ENSMUST00000116273,Q6ZQ88,ENSMUST00000105847
23031	ENST00000262811,O60307	546071	Q3U214,ENSMUST00000211948
23032	Q8TEY7,ENST00000370792,ENST00000370794,Q8TEY7-3,Q8TEY7-2,ENST00000370793	170822	ENSMUST00000197748,ENSMUST00000026507,Q8R5K2,ENSMUST00000117492,Q8R5K2-2
23042	Q6P996-5,Q6P996-2,Q6P996,ENST00000563679,ENST00000535621,ENST00000627450,ENST00000450288,Q6P996-3,Q6P996-4,ENST00000455313,ENST00000569715,ENST00000396410	94184	ENSMUST00000154150,Q99K01-2,ENSMUST00000115804,Q99K01,ENSMUST00000023361,Q99K01-4,Q99K01-3,Q99K01-5
23049	Q96Q15-2,Q96Q15-4,Q96Q15-3,Q96Q15,ENST00000565324,ENST00000446231	233789	ENSMUST00000032891,Q8BKX6-3,Q8BKX6,Q8BKX6-2
23053	A7E2V4-5,A7E2V4-4,ENST00000603114,ENST00000398706,A7E2V4,A7E2V4-2,ENST00000604729,ENST00000605216,ENST00000433366,A7E2V4-3	268721	Q3UHH1-5,ENSMUST00000223840,Q3UHH1-2,ENSMUST00000224751,Q3UHH1,Q3UHH1-4,Q3UHH1-3,ENSMUST00000022358
23063	Q7Z5K2,Q7Z5K2-2,Q7Z5K2-3,ENST00000298767	218914	ENSMUST00000090027,ENSMUST00000048263,Q65Z40
23072	Q76N89,ENST00000453890,Q76N89-2,ENST00000395891	94253	Q8K4P8-3,Q8K4P8,Q8K4P8-2,Q8K4P8-4,ENSMUST00000110516
23078	A3KMH1-3,A3KMH1,A3KMH1-2,ENST00000379310,ENST00000281496	219189	Q8CC88-3,ENSMUST00000040990,Q8CC88,Q8CC88-2
23094	O60292,ENST00000222345	74206	ENSMUST00000085809,G3X9J0
23112	Q9UPQ9,Q9UPQ9-2,Q9UPQ9-1,ENST00000454349,ENST00000301923,ENST00000335727	213988	Q8BKI2,Q8BKI2-2,ENSMUST00000067689
23113	ENST00000252050,Q8IWT3-3,Q8IWT3	78309	ENSMUST00000182485
23126	Q7Z3K3-3,ENST00000491586,ENST00000409503,Q7Z3K3-6,Q7Z3K3-5,Q7Z3K3,ENST00000271715,Q7Z3K3-4,Q7Z3K3-7,ENST00000531094,Q7Z3K3-2,ENST00000368863,ENST00000392723	229584	ENSMUST00000107270,ENSMUST00000042402,Q8BZH4,ENSMUST00000107266
23129	Q9Y4D7,ENST00000324093,Q9Y4D7-2	67784	Q3UH93,ENSMUST00000015511
23133	Q9UPP1-5,Q9UPP1,ENST00000338946,ENST00000396282,Q9UPP1-4,ENST00000338154,Q9UPP1-3,ENST00000322659,Q9UPP1-2,ENST00000357988	320595	ENSMUST00000112662,Q80TJ7,ENSMUST00000168501,Q80TJ7-2,Q80TJ7-3
23139	Q6P0Q8,Q6P0Q8-2,ENST00000674079,ENST00000361297	17776	Q60592,ENSMUST00000106486,ENSMUST00000106485,ENSMUST00000239177
23143	ENST00000389798,ENST00000389797,Q9Y2L9-3,Q9Y2L9-2,Q9Y2L9,ENST00000311191	380916	ENSMUST00000088970,P62046,ENSMUST00000228252
23149	ENST00000597512,ENST00000595033,O14526-3,O14526-2,O14526,ENST00000600676,ENST00000596536,ENST00000594202	74015	ENSMUST00000136640,ENSMUST00000143699,Q8K285
23150	Q9Y2L6,Q9Y2L6-2,ENST00000478263,ENST00000398540	232288	Q920B0,Q920B0-2,ENSMUST00000143698,ENSMUST00000032146,ENSMUST00000113359,ENSMUST00000113355
23151	Q6IC98,ENST00000406902,Q6IC98-2	223752	ENSMUST00000138134,ENSMUST00000123349,Q8CB44
23152	ENST00000572681,ENST00000575354,ENST00000160740,Q96RK0	71722	ENSMUST00000169266,Q924A2-2,ENSMUST00000167379,Q924A2,ENSMUST00000163320
23158	ENST00000442267,Q6ZT07	71310	Q3UYK3-2,ENSMUST00000034145,Q3UYK3,ENSMUST00000093393
23160	ENST00000407426,Q15061	72515	Q6ZQL4,ENSMUST00000047086
23161	Q9Y5W8,ENST00000409604,ENST00000611725,Q9Y5W8-2,ENST00000428135	217463	Q6PHS6,ENSMUST00000048519
23186	Q9UKL0,ENST00000262241	217864	ENSMUST00000084968,Q8CFE3
23195	ENST00000369393,Q9NU22	100019	ENSMUST00000178134
23198	Q14997,ENST00000404125,Q14997-3,ENST00000389993,Q14997-4,Q14997-2	103554	Q5SSW2-2,Q5SSW2,ENSMUST00000041231
23201	ENST00000450446,Q92567-3,ENST00000356467,ENST00000064778,Q92567-2,Q92567	319604	ENSMUST00000207875,Q8BGZ2-2,ENSMUST00000107042,Q8BGZ2,ENSMUST00000049053
23207	ENST00000375799,ENST00000375793,Q8IWE5	69582	Q80TQ5-3,Q80TQ5,ENSMUST00000084203,ENSMUST00000030751,Q80TQ5-2
23217	ENST00000439086,ENST00000262961,ENST00000586578,Q9UPR6-2,Q9UPR6,Q9UPR6-3	103406	ENSMUST00000117798
23223	Q5JTH9-2,Q5JTH9-3,ENST00000370992,Q5JTH9,ENST00000414986,ENST00000315563	107094	ENSMUST00000038677,Q6P5B0
23234	Q8WXX5,ENST00000372950	108671	ENSMUST00000022345,Q91WN1
23237	ENST00000356613,Q7LC44	11838	ENSMUST00000023268,Q9WV31,ENSMUST00000110009
23239	O60346,ENST00000262719,O60346-2	98432	ENSMUST00000061047,Q8CHE4-2,Q8CHE4
23248	Q5VT52-5,ENST00000369068,Q5VT52-4,Q5VT52,Q5VT52-3,ENST00000401000,Q5VT52-2	75137	ENSMUST00000090791,Q6NXI6-2,Q6NXI6,ENSMUST00000200164,ENSMUST00000197449
23264	Q9UGR2,ENST00000352645	20286	ENSMUST00000109554
23270	Q9UJ04	72480	Q8VD63
23274	Q2KHT3,Q2KHT3-2,ENST00000409552,Q2KHT3-3	74374	Q80U30-2,ENSMUST00000066345,ENSMUST00000155633,ENSMUST00000115827,Q80U30-5,Q80U30-3,Q80U30-4,Q80U30
23281	ENST00000612955,ENST00000380808,Q5JR59,Q5JR59-3,Q5JR59-4	77521	ENSMUST00000110515,Q3UHD3,ENSMUST00000071878,Q3UHD3-3,ENSMUST00000085558,Q3UHD3-4
23286	ENST00000265293,ENST00000521089,ENST00000524228,Q8IX03,Q8IX03-2,ENST00000393895	211652	Q5SXA9,ENSMUST00000018993
23287	ENST00000376083,ENST00000357081,Q9UPW5-2,ENST00000628899,Q9UPW5-3,ENST00000337006,Q9UPW5	67269	Q641K1-4,Q641K1-2,ENSMUST00000022040,Q641K1-5,Q641K1,Q641K1-3,ENSMUST00000171606,ENSMUST00000164215,ENSMUST00000109830
23293	ENST00000263073,ENST00000354901,Q86US8-3,ENST00000536871,ENST00000573166,Q86US8,Q86US8-2	103677	ENSMUST00000045281,P61406
23295	O60291,ENST00000588994,O60291-3,O60291-2,ENST00000415496,ENST00000262370,ENST00000399577,O60291-4	17237	ENSMUST00000229038,Q9D074,Q9D074-5,Q9D074-4,Q9D074-3,Q9D074-2,ENSMUST00000230990,ENSMUST00000070658,ENSMUST00000023159
23299	ENST00000356884,ENST00000375512,Q8TD16-2,Q8TD16	76895	ENSMUST00000110084,ENSMUST00000110085,Q921C5-3,ENSMUST00000048544,Q921C5-2,Q921C5
23309	ENST00000595541,O75182,O75182-3,ENST00000248054,O75182-2,ENST00000379803	20467	ENSMUST00000109950,ENSMUST00000004494,Q62141-3,Q62141,Q62141-1,Q62141-2
23313	ENST00000251993,Q6ICG6-2,ENST00000391627,Q6ICG6,Q6ICG6-3,ENST00000336156	223739	Q3UE31,ENSMUST00000047144
23328	ENST00000367467,O94885	70097	P59808,ENSMUST00000015449
23368	ENST00000202556,Q96KQ4	21981	Q62415,ENSMUST00000054815
23370	Q6ZSZ5-2,Q6ZSZ5-1,Q6ZSZ5-5,Q6ZSZ5,ENST00000668164,ENST00000319670,Q6ZSZ5-6	102098	ENSMUST00000239102,Q6P9R4,Q6P9R4-1,Q6P9R4-3,Q6P9R4-2,ENSMUST00000004684
23381	ENST00000361813,Q9UPR3	229512	ENSMUST00000001451,Q6ZPY2,Q6ZPY2-2
23390	Q8IUH5-3,ENST00000426126,Q8IUH5-2,Q8IUH5	320150	Q80TN5,Q80TN5-2,ENSMUST00000041723
23392	ENST00000338205	230249	ENSMUST00000102889,ENSMUST00000149301,Q6PDI5,Q6PDI5-2
23394	Q9H2P0,ENST00000396029,ENST00000396032,ENST00000371602,ENST00000349014,ENST00000621696	11538	ENSMUST00000088001,Q9Z103
23426	Q9Y3R0,ENST00000359742,ENST00000538211,ENST00000538164,ENST00000398016,Q9Y3R0-2,Q9Y3R0-3	74053	ENSMUST00000138410,Q925T6,ENSMUST00000077871,Q925T6-3,ENSMUST00000105262,ENSMUST00000105261,Q925T6-4,ENSMUST00000041962,ENSMUST00000144825,ENSMUST00000081260,Q925T6-2,ENSMUST00000147356
23431	ENST00000561441,Q9UPM8-2,ENST00000558439,Q9UPM8,ENST00000261842,ENST00000560508	108011	ENSMUST00000002063,Q80V94
23456	Q9NRK6,ENST00000344517	56199	Q9JI39,ENSMUST00000075578
23466	ENST00000407418,O95503,ENST00000216083	494448	Q9DBY5,ENSMUST00000109627
23469	ENST00000509330,ENST00000262043,Q92576,ENST00000393387,Q92576-2	213109	ENSMUST00000088310
23523	ENST00000617531,Q9Y6J0-2,ENST00000263119,Q9Y6J0,ENST00000405822,ENST00000398319	104248	ENSMUST00000001712
23542	Q13387,Q13387-3,Q13387-2,Q13387-4,ENST00000329492	60597	Q9ERE9,ENSMUST00000023291
23543	ENST00000397303,O43251-9,ENST00000416721,ENST00000414461,O43251-6,ENST00000359369,O43251-7,O43251-8,ENST00000438146,O43251-5,O43251-10,ENST00000405409,O43251-2,O43251-4,O43251,O43251-3,ENST00000449924	93686	Q8BP71-4,ENSMUST00000228087,Q8BP71-8,ENSMUST00000171751,ENSMUST00000166610,Q8BP71-9,Q8BP71-7,ENSMUST00000048145,Q8BP71-3,ENSMUST00000227533,Q8BP71-2,ENSMUST00000227930,ENSMUST00000227314,Q8BP71,Q8BP71-6,ENSMUST00000111581,Q8BP71-5
23544	ENST00000360929,Q9BYH1-2,Q9BYH1,ENST00000343706,Q9BYH1-7,ENST00000248933,Q9BYH1-5,Q9BYH1-6,Q9BYH1-3,ENST00000529632,ENST00000404234,ENST00000629590,Q9BYH1-4	56747	Q6P1D5-2,ENSMUST00000212480,ENSMUST00000197425,ENSMUST00000079491,Q6P1D5,ENSMUST00000075387
23548	ENST00000337702,Q6PID6	67515	ENSMUST00000022751,Q9D6K7-2,Q9D6K7,ENSMUST00000118193
23552	Q8IZL9-2,ENST00000486228,ENST00000375883,ENST00000605159,ENST00000325303,Q8IZL9-5,ENST00000375871,ENST00000336654,Q8IZL9-4,Q8IZL9,Q8IZL9-3	105278	Q9JHU3-2,Q9JHU3,ENSMUST00000021939
23567	ENST00000512315,ENST00000506693,Q9UL40-2,ENST00000503039,ENST00000503425,Q9UL40,ENST00000511834,ENST00000358149,Q9UL40-3	26919	ENSMUST00000021937,Q9R0B7
23568	Q9Y2Y0,ENST00000219204,Q9Y2Y0-2	107566	Q9D385,ENSMUST00000109527,ENSMUST00000034228,Q9D385-2
23587	ENST00000356683,Q8TE02,Q8TE02-4,ENST00000396628,ENST00000396627,ENST00000354429,Q8TE02-3,Q8TE02-2	54351	ENSMUST00000108594,Q99L85
23592	ENST00000308330,Q9Y2U8	380664	ENSMUST00000119944,Q9WU40,Q9WU40-2
23600	Q9UHK6-4,ENST00000382085,ENST00000335606,Q9UHK6-5,Q9UHK6,ENST00000382072,Q9UHK6-2	17117	ENSMUST00000070877,O09174
23612	Q9Y5J5,ENST00000367311	27280	Q9WV95,ENSMUST00000038945
23613	Q9ULU4-21,Q9ULU4-19,Q9ULU4-7,Q9ULU4-22,Q9ULU4-13,ENST00000360911,Q9ULU4-18,ENST00000355972,ENST00000536340,Q9ULU4-10,Q9ULU4-9,Q9ULU4-14,Q9ULU4-5,Q9ULU4-3,Q9ULU4,ENST00000458360,Q9ULU4-8,Q9ULU4-23,Q9ULU4-11,Q9ULU4-17,Q9ULU4-12,Q9ULU4-4,ENST00000311275,ENST00000352431,Q9ULU4-2,Q9ULU4-16,ENST00000372023,ENST00000262975,ENST00000540497,Q9ULU4-15,Q9ULU4-6,Q9ULU4-20,ENST00000461685,ENST00000617418,ENST…	228880	ENSMUST00000099084,ENSMUST00000109269,ENSMUST00000109266,ENSMUST00000170272,ENSMUST00000153655,ENSMUST00000177633
23621	P56817-4,P56817-3,ENST00000428381,P56817-5,ENST00000313005,ENST00000510630,ENST00000392937,ENST00000445823,P56817-6,P56817,P56817-2,ENST00000513780	23821	ENSMUST00000034591,P56818,ENSMUST00000078111
23659	Q8NCC3,ENST00000566188,ENST00000413021,Q8NCC3-2,ENST00000219345	192654	Q8VEB4,ENSMUST00000212963,ENSMUST00000034377
23670	Q9UHN6-2,ENST00000377044,Q9UHN6,ENST00000377066	83921	Q5FWI3,ENSMUST00000025663,ENSMUST00000096194
23677	Q9P0V3,ENST00000409212,ENST00000344528,Q9P0V3-2,ENST00000392011	98402	ENSMUST00000066279,Q921I6
23683	O94806,O94806-2,ENST00000234179	75292	Q8K1Y2,ENSMUST00000118768,ENSMUST00000119284
23732	Q9P0K9,ENST00000561981	230235	B1AXV0,ENSMUST00000053681
23759	Q13356,ENST00000406385,Q13356-2,ENST00000626352,ENST00000335025,ENST00000446951,ENST00000398831	66053	ENSMUST00000164458,ENSMUST00000023455,Q9D787
23761	ENST00000439502,ENST00000266095,Q9UG56,Q9UG56-2	320951	ENSMUST00000061895,ENSMUST00000120591,Q8BSF4
23769	Q9NZU1,ENST00000246841	396184	Q6RKD8,ENSMUST00000113383
24137	ENST00000374403,O95239-2,O95239	16571	ENSMUST00000048962,P33174
24144	ENST00000619735,Q9UBB9,Q9UBB9-2,ENST00000405938,ENST00000407690,ENST00000407148	54723	Q9ERA6,ENSMUST00000031288
25758	ENST00000265654,Q6ZVL6,Q6ZVL6-2,ENST00000321505	241589	ENSMUST00000136156,ENSMUST00000089726
25771	Q8WUA7,ENST00000337137,Q8WUA7-2,ENST00000406733,ENST00000441162,ENST00000407381,Q8WUA7-4,Q8WUA7-3,ENST00000380995,ENST00000355704	223754	ENSMUST00000063414,Q8R5A6,Q8R5A6-2
25800	ENST00000590986,Q13433,ENST00000440549,ENST00000269187,Q13433-2	106957	ENSMUST00000070726,Q8C145
25819	Q9UK39,ENST00000280614	12457	ENSMUST00000023849,O35710,O35710-2
25821	Q9Y2Z2-2,ENST00000498286,ENST00000370300,ENST00000415954,Q9Y2Z2-6,Q9Y2Z2-5,Q9Y2Z2-4,Q9Y2Z2-3,Q9Y2Z2	68291	Q923Z3,ENSMUST00000034896
25837	Q9ULW5-2,ENST00000541451,ENST00000562735,Q9ULW5,ENST00000210187	328778	Q504M8,ENSMUST00000035797
25894	ENST00000450733,ENST00000427155,Q58EX7-2,Q58EX7,ENST00000379344,ENST00000360461,Q58EX7-3	102075	ENSMUST00000014927
25896	Q9NVH2,Q9NVH2-2,Q9NVH2-3,ENST00000366994,ENST00000366993,ENST00000440600,ENST00000366992,Q9NVH2-4,ENST00000469606	77065	ENSMUST00000045450,Q7TQK1,Q7TQK1-2
25901	Q8IWP9	215814	ENSMUST00000052648,ENSMUST00000080860
25902	ENST00000367307,Q6UB35-2,ENST00000611279,Q6UB35,ENST00000367321,ENST00000618312	270685	ENSMUST00000043735,ENSMUST00000117291,Q3V3R1,ENSMUST00000120585
25912	ENST00000368521,Q9BWL3,Q9BWL3-4,ENST00000368519,ENST00000368516,ENST00000640799,ENST00000350592,Q9BWL3-3,ENST00000362076,Q9BWL3-5,Q9BWL3-2,ENST00000368518	99650	Q8R092,Q8R092-2,Q8R092-1,ENSMUST00000160640,ENSMUST00000029552,ENSMUST00000159064
25921	Q9C0B5,Q9C0B5-2,ENST00000287169	228136	ENSMUST00000035840,Q8VDZ4-2,Q8VDZ4
25941	ENST00000610723,Q68CL5,Q68CL5-1,ENST00000587129,Q68CL5-5,Q68CL5-3,ENST00000383056,ENST00000334295,ENST00000589049,Q68CL5-4,ENST00000591906,ENST00000593035,ENST00000590842	66648	ENSMUST00000115817,ENSMUST00000148255,Q66JT5
25943	Q5TEA3,ENST00000252032	228602	ENSMUST00000044766,ENSMUST00000119422,Q7TT23
25948	Q8IY47,ENST00000304056	210973	ENSMUST00000114323,ENSMUST00000114321
25961	Q86X67-3,ENST00000488223,ENST00000372997,Q86X67,Q86X67-2,ENST00000544879,ENST00000537969,Q86X67-4,ENST00000357321,ENST00000349051	67725	Q8JZU0,ENSMUST00000022343
25978	Q9UQN3,ENST00000263780,ENST00000471660,Q9UQN3-2	68942	ENSMUST00000004965,Q8BJF9
25989	ENST00000440863,ENST00000647587,ENST00000570276,ENST00000561725,Q6PHR2-4,Q6PHR2-3,Q6PHR2,Q6PHR2-2,ENST00000568667,ENST00000569437,ENST00000566479	71742	ENSMUST00000053230,Q3U3Q1,Q3U3Q1-2,Q3U3Q1-3
26012	Q6X4W1-3,ENST00000371474,ENST00000371475,Q6X4W1-2,Q6X4W1-6,Q6X4W1-4,Q6X4W1-5,ENST00000437259,Q6X4W1,ENST00000265663,ENST00000371473	56876	ENSMUST00000102931,Q99NF2-4,ENSMUST00000114388,Q99NF2-2,Q99NF2-5,Q99NF2-3,ENSMUST00000100334,ENSMUST00000006646,Q99NF2
26015	ENST00000304330,Q9BWH6,Q9BWH6-3,Q9BWH6-2	68925	ENSMUST00000110793,Q80TE0,ENSMUST00000099529,ENSMUST00000048493,Q80TE0-2
26025	ENST00000252085,O60330,O60330-2,ENST00000613314	93724	ENSMUST00000044851
26027	Q8WXI4-2,ENST00000343744,ENST00000371316,Q8WXI4	329910	Q8VHQ9,ENSMUST00000065253,ENSMUST00000102762
26031	ENST00000396429,Q9H4L5-2,ENST00000396431,Q9H4L5-8,Q9H4L5-6,Q9H4L5-3,Q9H4L5-4,Q9H4L5,ENST00000313367,ENST00000409069,Q9H4L5-5,Q9H4L5-7	71720	ENSMUST00000114466,Q9DBS9,ENSMUST00000071728,ENSMUST00000114468
26034	Q8WWN9-2,ENST00000422970,ENST00000367220,Q8WWN9,ENST00000265198	320495	Q5DU31-2,Q5DU31-3,ENSMUST00000105617,ENSMUST00000154998,ENSMUST00000078070,Q5DU31,ENSMUST00000144622
26039	ENST00000370848,O75177-5,O75177-3,O75177-2,O75177,O75177-4,ENST00000331758	269397	ENSMUST00000041126,Q8BW22
26045	O43300,ENST00000274711	107065	Q8BGA3,ENSMUST00000091636
26050	O94991,O94991-2,ENST00000325089	75409	ENSMUST00000042767,Q810B7,Q810B7-2
26051	Q96T49-2,Q96T49,ENST00000299824,ENST00000373331	228852	Q8VHQ3,ENSMUST00000045503
26057	O75179-3,ENST00000558247,O75179-6,O75179-4,O75179-7,ENST00000509867,O75179-2,O75179-5,ENST00000330838,ENST00000358602,O75179	81702	Q99NH0-2,Q99NH0,ENSMUST00000014421,ENSMUST00000197021,ENSMUST00000081914,Q99NH0-3
26061	ENST00000457447,ENST00000321169,ENST00000451445,ENST00000383779,Q9UJ83-4,Q9UJ83-2,ENST00000456194,Q9UJ83-3,Q9UJ83	56794	ENSMUST00000022437,Q9QXE0
26064	ENST00000506376,ENST00000428746,ENST00000265109,Q9P0K7-3,ENST00000512629,ENST00000503673,Q9P0K7-4,Q9P0K7,Q9P0K7-2,ENST00000515799	75646	Q9EP71,ENSMUST00000227506,ENSMUST00000169385,ENSMUST00000090339
26065	Q8ND56-3,Q8ND56-2,ENST00000433627,ENST00000540746,Q8ND56,ENST00000544216	67070	Q8K2F8,ENSMUST00000085585
26093	Q9Y3X0,ENST00000221922	243846	ENSMUST00000041010,Q8VC31,ENSMUST00000118976
26097	Q9Y3Y2,Q9Y3Y2-3,ENST00000368690,ENST00000368694,ENST00000403433,Q9Y3Y2-4,ENST00000614256	66511	ENSMUST00000107342,ENSMUST00000001043,ENSMUST00000107346,Q9CY57-3,Q9CY57-5,ENSMUST00000107344,ENSMUST00000049937,ENSMUST00000107343,Q9CY57,Q9CY57-4,ENSMUST00000076639,Q9CY57-2
26099	Q7Z422-5,Q7Z422,Q7Z422-4,Q7Z422-2,ENST00000401088,Q7Z422-3,ENST00000492354,ENST00000471507,ENST00000401089	213491	Q6NXN1-2,ENSMUST00000039939,ENSMUST00000102487,ENSMUST00000148204,Q6NXN1,ENSMUST00000094549
26127	Q9NVK5,ENST00000229395,Q9NVK5-3,ENST00000327214,ENST00000546072,Q9NVK5-2	67529	Q9CRA9,Q9CRA9-2,ENSMUST00000067404,ENSMUST00000111663
26145	Q8IU81	272359	Q8R3Y8,Q8R3Y8-2
26154	Q86UK0-2,Q86UK0,ENST00000389661,ENST00000272895	74591	ENSMUST00000087268
26160	Q9UG01-3,ENST00000260570,Q9UG01-2,ENST00000507184,Q9UG01	67661	Q6VH22-2,ENSMUST00000041565,Q6VH22
26168	Q9H4L4,ENST00000321337	80886	ENSMUST00000066760,Q9EP97,ENSMUST00000005336
26173	ENST00000404767,Q8N201	68510	Q6P4S8,ENSMUST00000200393
26225	Q9Y689-2,ENST00000295087,Q9Y689	75423	Q80ZU0,ENSMUST00000036541
26235	ENST00000369244,Q9UKA2,ENST00000229971	269514	Q8BH70,ENSMUST00000184455,ENSMUST00000185029,ENSMUST00000039234
26240	Q9Y247,ENST00000648326,ENST00000602854	108161	Q9WTJ8,ENSMUST00000221037
26263	ENST00000308275,Q8NEZ5-2,Q8NEZ5-3,ENST00000453211,Q8NEZ5	71999	ENSMUST00000034859,Q78JE5
26284	ENST00000461894,ENST00000254928,O75616,O75616-2	57837	Q9CZU4,ENSMUST00000021183
26286	Q9NP61-2,ENST00000437119,Q9NP61,ENST00000263245	66251	Q9D8S3,ENSMUST00000226124,ENSMUST00000067215
26292	Q99417,ENST00000397572	56309	ENSMUST00000030400,Q9EQS3
26512	ENST00000442263,Q9UL03-2,ENST00000311234,Q9UL03-3,Q9UL03,ENST00000398119,ENST00000490542	18130	Q6PCM2-2,Q6PCM2-3,ENSMUST00000053959,Q6PCM2
26515	Q9Y5J6,ENST00000254616	14356	Q9WV96,ENSMUST00000106786,ENSMUST00000106784,ENSMUST00000106783,ENSMUST00000210350,ENSMUST00000106780,ENSMUST00000058333,ENSMUST00000209588
26575	ENST00000206262,Q9UGC6	56533	ENSMUST00000064225,Q9QZB0,ENSMUST00000131996
26750	Q96S38,ENST00000543354,ENST00000366959,ENST00000543470,ENST00000614059,Q96S38-2,ENST00000615329,ENST00000366960	320119	Q8BLK9,ENSMUST00000061611,Q8BLK9-2,Q8BLK9-4,Q8BLK9-3
26994	ENST00000242719,Q9Y3C5	29864	ENSMUST00000030284,Q9QYK7
26998	Q9UGM5,ENST00000265029,ENST00000450521,ENST00000382134,ENST00000382136,Q9UGM5-2	59083	ENSMUST00000170805,Q9QXC1,ENSMUST00000023587,ENSMUST00000116625
27010	ENST00000378098,Q9H3S4-2,ENST00000538212,ENST00000378099,ENST00000482940,ENST00000360057,Q9H3S4	29807	Q9R0M5-2,ENSMUST00000114644,Q9R0M5,ENSMUST00000067888,Q9R0M5-3
27037	ENST00000404751,Q8IZ69,ENST00000439169,ENST00000403707,Q8IZ69-2,ENST00000252136	15547	ENSMUST00000140206,ENSMUST00000115640,Q8BNV1,ENSMUST00000100099
27043	ENST00000572293,ENST00000436683,Q8IZL8	75273	Q9DBD5,ENSMUST00000019065
27065	ENST00000433139,ENST00000504171,P42857-2,ENST00000513829,P42857	18196	Q62092,ENSMUST00000201363,ENSMUST00000031009
27069	Q9H3K2,ENST00000372134	66092	ENSMUST00000042564,ENSMUST00000165649,Q91VC9
27079	ENST00000315616,ENST00000559271,Q8IZ73-2,Q8IZ73	271842	Q149F1,ENSMUST00000028796
27238	ENST00000156109,Q92917	209416	ENSMUST00000049896,Q56A08
27242	O75509,ENST00000296861	94185	Q9EPU5,ENSMUST00000024708
27245	ENST00000374011,ENST00000673934,Q5TGY3,ENST00000247087	230793	Q6PAL7
27293	ENST00000373894,ENST00000373888,Q92485,Q92485-2	100340	ENSMUST00000030709,P58242
27294	Q9UQ10,ENST00000221403	71755	ENSMUST00000011526,Q9DBB8
27324	O15405-2,ENST00000219746,ENST00000407228,O15405	244579	ENSMUST00000109621,Q80W03
27332	ENST00000264447,Q14966-6,Q14966,Q14966-2,ENST00000409544,Q14966-5,Q14966-3,Q14966-4	18139	Q61464-5,ENSMUST00000204751,Q61464-2,Q61464-7,Q61464,Q61464-3,ENSMUST00000113835,Q61464-4
27348	ENST00000259339,O14657,ENST00000427860	30934	ENSMUST00000028199,ENSMUST00000156711,Q9ER41
27349	Q8IVS2,ENST00000290429,ENST00000327555,Q8IVS2-2	223722	ENSMUST00000061882,Q8R3F5
27352	Q96HU1-2,ENST00000248929,ENST00000485962,Q96HU1	105835	Q8VCZ6,ENSMUST00000139517
28234	ENST00000381545,Q9NPD5-2,Q9NPD5	28253	Q9JJL3,Q9JJL3-2,ENSMUST00000042812
28512	ENST00000425478,ENST00000443659,Q9NYS0,ENST00000388759,ENST00000614374,ENST00000416026,ENST00000421515	69721	ENSMUST00000132374,Q8CEC5
28513	Q9H159,Q9H159-2,ENST00000262150,ENST00000540086	227485	ENSMUST00000094626
28957	ENST00000276585,Q9Y2Q9	66230	Q9CY16,ENSMUST00000042148
28973	ENST00000259873,Q9Y676	66973	ENSMUST00000113782,ENSMUST00000174349,ENSMUST00000174807,ENSMUST00000025305,Q99N84-2,Q99N84
28981	ENST00000546374,Q8WYA0-3,Q8WYA0-4,ENST00000552912,Q8WYA0,ENST00000361948,ENST00000242591	12589	O35594,ENSMUST00000031426,O35594-2
28998	Q9BYD1,ENST00000306185	68537	Q9D1P0,ENSMUST00000172387
29074	ENST00000367034,Q9H0U6	67681	Q9CQL5,ENSMUST00000079121
29083	Q8N3Z3-3,ENST00000383677,Q8N3Z3,ENST00000383678,Q8N3Z3-2	66067	Q9CY28-2,ENSMUST00000161436,Q9CY28,ENSMUST00000023348,ENSMUST00000162512
29097	Q9P003-2,ENST00000465271,ENST00000366857,ENST00000366856,Q9P003	98417	ENSMUST00000134115,Q9CX13
29101	Q9NP77,ENST00000291386,Q9NP77-2	68991	Q9CY97-2,Q9CY97,ENSMUST00000030905
29118	ENST00000263576,Q9UHL0,Q9UHL0-2,ENST00000525943,ENST00000526875,ENST00000530414	30959	ENSMUST00000034612,Q9QY15,Q9QY15-2
29122	ENST00000315170,Q9UI38	235631	ENSMUST00000051097,Q8BLH5
29785	Q96SQ9-2,ENST00000310054,Q96SQ9	74134	ENSMUST00000043314,Q9DBX6
29882	Q9UJX6,ENST00000323927,Q9UJX6-2	99152	ENSMUST00000028341,Q8BZQ7
29919	ENST00000269221,Q96DM3,ENST00000590870,ENST00000615148,ENST00000590868	76482	ENSMUST00000025276,Q8VC42
29920	ENST00000343818,Q96C36,ENST00000612039	69051	ENSMUST00000027802,Q922Q4
29928	ENST00000327158,Q9Y584	56322	ENSMUST00000021203,ENSMUST00000120699,Q9CQ85
29953	ENST00000261180,Q9UKU6	237553	Q8K093,ENSMUST00000061632
29982	ENST00000435510,ENST00000277746,Q96F24-3,Q96F24-2,Q96F24	641340	ENSMUST00000077839,Q8VCQ3
30818	ENST00000468529,Q9Y2W7,Q9Y2W7-3,Q9Y2W7-2,ENST00000295225	56461	Q9QXT8-3,ENSMUST00000103215,ENSMUST00000028850,Q9QXT8-2,Q9QXT8,ENSMUST00000088538
30819	Q9NS61-4,ENST00000642874,ENST00000461105,Q9NS61,ENST00000239117,Q9NS61-2,ENST00000356640,ENST00000343195,Q9NS61-5,Q9NS61-3,Q9NS61-8,ENST00000348850,ENST00000353068,Q9NS61-7,Q9NS61-9,Q9NS61-6,ENST00000358038	80906	ENSMUST00000086993,ENSMUST00000162528,Q9JJ69-3,Q9JJ69-4,ENSMUST00000079431,Q9JJ69,Q9JJ69-2,ENSMUST00000161886
30820	Q9NZI2,ENST00000328939,Q9NZI2-5,Q9NZI2-3,ENST00000520740,ENST00000377360,Q9NZI2-4,ENST00000411494,Q9NZI2-2,ENST00000434108	70357	Q9JJ57,ENSMUST00000065970,ENSMUST00000101368,Q9JJ57-3,ENSMUST00000109340,ENSMUST00000238903,Q9JJ57-2,ENSMUST00000238436,Q9JJ57-4
50485	ENST00000358207,ENST00000357276,Q9NZC9	54380	Q8BJL0,Q8BJL0-3,Q8BJL0-2,ENSMUST00000047615,Q8BJL0-4
50506	ENST00000389039,Q9NRD8,ENST00000603300	214593	ENSMUST00000237546
50626	ENST00000530374,Q6ZMK1-4,Q6ZMK1-3,ENST00000424149,Q6ZMK1-2,ENST00000438911,ENST00000306145,Q6ZMK1	54151	ENSMUST00000177359,Q9QXA1-4,Q9QXA1,ENSMUST00000081291,Q9QXA1-3,Q9QXA1-2,ENSMUST00000066677,ENSMUST00000176274
50848	Q9Y624-2,ENST00000537746,Q9Y624,ENST00000368026	16456	O88792,ENSMUST00000043839
50855	Q9NPB6,ENST00000219255,Q9NPB6-2,ENST00000458121	56513	Q9Z101,ENSMUST00000211888,Q9Z101-2,ENSMUST00000093195,ENSMUST00000212430,Q9Z101-3,ENSMUST00000098444
50862	ENST00000265981,Q8WVD5	67150	ENSMUST00000177236,ENSMUST00000177462,Q99MB7
50944	ENST00000359082,ENST00000391814,Q9Y566,Q9Y566-2,Q9Y566-3,ENST00000293441	243961	ENSMUST00000107938,D3YZU1
51010	ENST00000327304,Q9NQT5-2,Q9NQT5	66362	ENSMUST00000030003,Q7TQK4
51016	ENST00000216799,Q9Y3B6,ENST00000419198,ENST00000560403	85308	Q9DB76,ENSMUST00000022828
51022	ENST00000367439,Q9NS18,ENST00000367440,Q9NS18-2	69367	Q923X4,ENSMUST00000111957,ENSMUST00000129653,ENSMUST00000145969,Q923X4-2,ENSMUST00000185362
51025	Q9Y3D7,ENST00000318059	66449	ENSMUST00000014445,Q9CQV1
51027	Q9Y3E2,ENST00000369150,ENST00000369152,ENST00000369153	69168	ENSMUST00000016087,Q9D8S9
51046	O43173,ENST00000324000	20451	Q64689,ENSMUST00000025477
51070	ENST00000599537,Q9Y314,ENST00000339093,ENST00000596358	66394	Q9D6T0,ENSMUST00000107829,Q9D6T0-2,ENSMUST00000003513
51074	Q96GX9-3,ENST00000395787,ENST00000532428,Q96GX9	56369	ENSMUST00000011055,Q9WVQ5,ENSMUST00000124540
51076	Q9NTM9,ENST00000370476	66388	ENSMUST00000026199,Q9D8X1,ENSMUST00000112047
51088	ENST00000508137,Q96PQ7-2,Q96PQ7-6,Q96PQ7,Q96PQ7-4,Q96PQ7-3,ENST00000504108,ENST00000261426,Q96PQ7-5,ENST00000261425	71778	ENSMUST00000204097,ENSMUST00000101191
51096	Q9Y5J1,ENST00000225298	217109	ENSMUST00000066888,Q5SSI6
51099	ENST00000644371,ENST00000458276,ENST00000642351,Q8WTS1,ENST00000649763	67469	Q9DBL9,ENSMUST00000156520,Q9DBL9-2,ENSMUST00000111497
51103	Q9Y375,ENST00000559127,ENST00000560978,ENST00000260361	69702	ENSMUST00000110801,Q9CWX2,ENSMUST00000110802
51106	Q8WVM0,ENST00000367166	224481	Q8JZM0,ENSMUST00000041003
51116	Q9Y399,ENST00000241600	118451	ENSMUST00000038600,Q924T2,ENSMUST00000146332
51123	Q9Y5V0,ENST00000520984,ENST00000520347,ENST00000311212,ENST00000519882,ENST00000518336,ENST00000521272	68036	ENSMUST00000078976,Q9D115
51142	Q9Y6H1,ENST00000395422	14004	ENSMUST00000094280,Q9D1L0
51155	ENST00000481647,ENST00000356033,Q9UK76-3,Q9UK76,Q9UK76-2,ENST00000476258,ENST00000482348,ENST00000409753	15374	P97825,ENSMUST00000021083
51163	Q9UK59-2,Q9UK59,ENST00000260803	83703	ENSMUST00000066650,Q923B1
51177	ENST00000369126,Q53GL0-2,ENST00000369124,Q53GL0	67220	ENSMUST00000015889,Q9JIY0
51195	Q9UHV5,Q9UHV5-2,ENST00000544503,Q9UHV5-3,ENST00000264644,ENST00000456989,ENST00000620260	268480	ENSMUST00000107479,Q68EF8
51202	ENST00000352940,Q9H0S4-2,Q9H0S4,ENST00000358007	67755	ENSMUST00000032326,Q9CWX9
51234	ENST00000249209,ENST00000267750,Q5J8M3,Q5J8M3-3,Q5J8M3-2,ENST00000558205	68032	ENSMUST00000028551,Q9CZX9
51263	Q8TCC3-2,ENST00000338148,Q8TCC3,Q8TCC3-3	107734	ENSMUST00000193673,Q9D7N6,ENSMUST00000027256
51264	Q9P0M9,ENST00000225969	94064	Q99N92,ENSMUST00000025278
51300	ENST00000493694,ENST00000494664,Q9NPL8	76916	Q8BUY5,ENSMUST00000002925
51322	ENST00000375646,ENST00000354911,ENST00000347934,ENST00000375664,Q9BTA9-3,Q9BTA9-2,Q9BTA9-5,Q9BTA9	225131	Q924H7-3,ENSMUST00000074919,Q924H7,Q924H7-2,ENSMUST00000092112,ENSMUST00000167020
51324	Q9NZD8,ENST00000204566,ENST00000416889,ENST00000433215,Q9NZD8-2	27965	Q9CQC8,ENSMUST00000034955,Q9CQC8-2
51326	Q8IVW1,Q8IVW1-4,Q8IVW1-2	11841	Q8BSL7,ENSMUST00000063347,ENSMUST00000057921
51332	ENST00000320955,Q9NRC6	640524	ENSMUST00000156159
51340	Q9BZJ0-4,Q9BZJ0-2,ENST00000377327,ENST00000377340,Q9BZJ0-5,Q9BZJ0,Q9BZJ0-3	66877	P63154,ENSMUST00000001818
51347	ENST00000537952,Q9H2K8,ENST00000392533,ENST00000419821	330177	ENSMUST00000111978,ENSMUST00000092889,Q8BYC6
51361	Q9UJC3-2,ENST00000371208,Q9UJC3	77963	Q8BIL5,Q8BIL5-2,ENSMUST00000030306
51372	ENST00000438607,Q9Y2S6	66167	ENSMUST00000167504,Q8K003
51380	ENST00000453446,ENST00000444623,Q9Y600-3,Q9Y600,Q9Y600-2,ENST00000379850,ENST00000267085	246277	ENSMUST00000023805,ENSMUST00000230288,Q9DBE0
51421	Q9Y2J4-4,ENST00000422605,Q9Y2J4-2,ENST00000249883,ENST00000514516,Q9Y2J4,Q9Y2J4-3,ENST00000513145	56332	ENSMUST00000035121,Q8K371
51465	Q9Y385,ENST00000435041	56228	ENSMUST00000135924,Q9JJZ4,ENSMUST00000124992
51478	P56937-3,P56937-2,ENST00000254521,P56937	15490	ENSMUST00000027989,O88736
51491	Q9Y3C1,Q9Y3C1-2,ENST00000618911,Q9Y3C1-3,ENST00000614830,ENST00000621444	28126	ENSMUST00000026987,Q9CPT5
51530	Q86WB0,ENST00000481503,Q86WB0-2,ENST00000360708,Q86WB0-3,ENST00000358303,ENST00000311873	232679	Q80YV2,ENSMUST00000080812,Q80YV2-2,ENSMUST00000102992
51573	ENST00000353258,Q9NZC3	56209	Q9JL56,ENSMUST00000038791
51574	ENST00000509061,Q4G0J3-2,Q4G0J3,Q4G0J3-3,ENST00000344442,ENST00000651579	28036	Q05CL8-2,Q05CL8,ENSMUST00000029588
51614	Q9Y282-3,ENST00000348547,Q9Y282-2,ENST00000357394,Q9Y282	66366	ENSMUST00000088650,Q9CQE7-2,Q9CQE7,ENSMUST00000006035
51642	ENST00000508278,ENST00000542303,Q96GC5,Q96GC5-3,ENST00000310614	52443	Q8JZS9,ENSMUST00000150042
51647	Q9Y3D0,ENST00000422424,ENST00000563490,ENST00000562362	68523	Q9D187,ENSMUST00000164884
51650	Q9Y291,ENST00000324787,ENST00000393008	14548	ENSMUST00000031978,ENSMUST00000114797,Q9D2R8
51667	ENST00000413040,Q9Y5A7,ENST00000568733,Q9Y5A7-2,ENST00000470229	53312	ENSMUST00000068825,P54729,ENSMUST00000197407
51669	Q96BY9,ENST00000518296,ENST00000545648,Q96BY9-2,ENST00000256255	67887	Q8R3Q0,ENSMUST00000033933
51741	ENST00000566780,ENST00000563358,Q9NZC7-7,Q9NZC7-6,Q9NZC7-5,Q9NZC7-4,Q9NZC7,Q9NZC7-3,ENST00000355860,Q9NZC7-2	80707	Q91WL8-3,ENSMUST00000004756,Q91WL8-2,Q91WL8-4,Q91WL8
51759	Q9NZ63,ENST00000372447	227707	Q3TQI7,ENSMUST00000028205
51760	ENST00000562034,Q9BSW7,ENST00000562711,ENST00000355377	110058	Q920M7,ENSMUST00000203465,ENSMUST00000081574,ENSMUST00000203796
51763	ENST00000320345,ENST00000406424,Q9BT40-2,ENST00000421807,Q9BT40	19062	Q8C5L6,ENSMUST00000006286
51773	ENST00000308488,Q96T23-2,Q96T23,Q96T23-3,ENST00000480887	233532	ENSMUST00000107153
53335	Q9H165,Q9H165-6,ENST00000359629,ENST00000335712,ENST00000358510,Q9H165-3,Q9H165-2,ENST00000642384,ENST00000356842,Q9H165-8	14025	Q9QYE3-16,Q9QYE3-15,ENSMUST00000118955,ENSMUST00000109514,ENSMUST00000109516,Q9QYE3-11,Q9QYE3-10,Q9QYE3-12,Q9QYE3,ENSMUST00000000881,Q9QYE3-14,Q9QYE3-13
53343	ENST00000473942,ENST00000440591,Q9BW91,ENST00000302174,Q9BW91-2	74167	ENSMUST00000031250,Q8BVU5
53354	Q8TE04-4,Q8TE04-2,ENST00000342512,Q8TE04,ENST00000307534,Q8TE04-3,ENST00000322191	75735	ENSMUST00000112460,ENSMUST00000036584,Q8K4K6-2,Q8K4K6
53358	Q92529,ENST00000375835,Q92529-2	20418	Q61120
53407	ENST00000306200,Q9P2W9	71116	Q8VDS8-3,Q8VDS8-2,ENSMUST00000042146,ENSMUST00000114126,Q8VDS8,ENSMUST00000154929,ENSMUST00000031008
53905	Q9NRD9,Q9NRD9-2,ENST00000389037,ENST00000561166,ENST00000321429	99439	ENSMUST00000099461
54344	Q9P2X0,Q9P2X0-2,ENST00000341298,ENST00000368400	68563	ENSMUST00000040824,Q9D1Q4
54407	Q96QD8,ENST00000256689,ENST00000549258,Q96QD8-2,ENST00000612232	67760	Q8CFE6,ENSMUST00000023099
54433	Q9NY12,Q9NY12-2,ENST00000394631,ENST00000226796	68147	Q9CY66-3,Q9CY66-2,ENSMUST00000029643,Q9CY66
54434	Q8WYL5-4,ENST00000326470,Q8WYL5-5,ENST00000551165,Q8WYL5-3,Q8WYL5,ENST00000326495,Q8WYL5-2	231637	Q76I79,ENSMUST00000112298,ENSMUST00000159592,Q76I79-2,ENSMUST00000077689
54455	ENST00000375592,Q6P3S6	213499	ENSMUST00000030757,Q6PDJ6
54461	ENST00000459905,Q969U6,ENST00000325285,Q969U6-2	30839	Q9QXW2,ENSMUST00000015239,Q9QXW2-2
54469	ENST00000559157,ENST00000564367,ENST00000261749,Q6FIF0,ENST00000559835,ENST00000616533,Q6FIF0-2,ENST00000613266,ENST00000558494,ENST00000559775,ENST00000618205	65098	ENSMUST00000207865,ENSMUST00000178385,Q9DCH6,ENSMUST00000208782,ENSMUST00000069537,ENSMUST00000209117,ENSMUST00000209165
54475	ENST00000442241,Q9NVX2-2,ENST00000586869,Q9NVX2	217011	Q8VEJ4,ENSMUST00000103213
54496	Q9NVM4,ENST00000441236,Q9NVM4-3,ENST00000339507,Q9NVM4-4,Q9NVM4-2,ENST00000568975,ENST00000449359	214572	Q922X9,ENSMUST00000071592
54517	Q96PZ0,ENST00000469408,ENST00000356362,Q96PZ0-2	78697	ENSMUST00000119946,ENSMUST00000131992,Q91VU7,ENSMUST00000148618,Q91VU7-2
54542	ENST00000335387,Q9HBD1-4,Q9HBD1-6,Q9HBD1,Q9HBD1-5,Q9HBD1-2,Q9HBD1-3	319817	P0C090,ENSMUST00000100143,ENSMUST00000112934
54549	Q58EX2-2,Q58EX2,Q58EX2-3,ENST00000392650,Q58EX2-4	237979	Q6V4S5-2,Q6V4S5,Q6V4S5-3,ENSMUST00000041627
54552	ENST00000336470,Q9NVN8,ENST00000360845	237107	ENSMUST00000026297,ENSMUST00000112691,Q6PGG6
54629	Q8NBR6,ENST00000560289,Q8NBR6-2,ENST00000450403,ENST00000559228	235461	Q6PDI6-2,Q6PDI6-3,Q6PDI6,ENSMUST00000049031
54664	ENST00000396668,Q9NUM4,ENST00000396667	71900	Q80X71,ENSMUST00000031556
54665	ENST00000476412,Q5VWQ0,Q5VWQ0-4	229675	ENSMUST00000051139,ENSMUST00000068879,Q80T69
54715	Q9NWB1,ENST00000340209,Q9NWB1-2,ENST00000436368,ENST00000547372,ENST00000311745,ENST00000547338,ENST00000641259,ENST00000550418,Q9NWB1-4,ENST00000355637,ENST00000535565,Q9NWB1-5,Q9NWB1-3,ENST00000422070,ENST00000553186,ENST00000552089	268859	Q9JJ43-6,ENSMUST00000229741,Q9JJ43-5,Q9JJ43-7,Q9JJ43-4,Q9JJ43,Q9JJ43-2,ENSMUST00000056416,Q9JJ43-3
54726	Q01804,ENST00000509620,Q01804-3,Q01804-5,ENST00000454497,Q01804-4,ENST00000447906	73945	B2RRE7,ENSMUST00000173078,ENSMUST00000173286
54777	Q8IYW2-2,Q8IYW2,Q8IYW2-3	212124	ENSMUST00000129990
54812	Q6ULP2-7,Q6ULP2,Q6ULP2-6,Q6ULP2-9,Q6ULP2-8,ENST00000238856	216549	Q80WT5-2,ENSMUST00000177543,ENSMUST00000035350,Q80WT5,ENSMUST00000146722
54815	Q86YP4-3,Q86YP4,Q86YP4-2,ENST00000404158	234366	ENSMUST00000065169,ENSMUST00000177851,Q8CHY6,ENSMUST00000116463
54861	ENST00000437827,ENST00000454177,Q9NRH2,ENST00000296088,ENST00000429705,Q9NRH2-2	20623	Q8VDU5,ENSMUST00000118886,ENSMUST00000120173
54867	ENST00000238788,Q6NUQ4,ENST00000435172,ENST00000444135,ENST00000404032,Q6NUQ4-2	68796	Q8BM55-3,ENSMUST00000201203,Q8BM55,Q8BM55-2
54870	Q2TAL8,ENST00000395443,ENST00000424300,ENST00000357496	69232	ENSMUST00000112155,ENSMUST00000006851,Q3UA37
54872	ENST00000506402,ENST00000509768,Q5H8A4-3,Q5H8A4-6,ENST00000310340,ENST00000503111,Q5H8A4-5,Q5H8A4-4,ENST00000383028,Q5H8A4-2,ENST00000504346,Q5H8A4,ENST00000453061	433931	ENSMUST00000031189,ENSMUST00000119014
54873	ENST00000263174,Q9NP74-2,Q9NP74,Q9NP74-3	114301	ENSMUST00000040097,Q9JHU2
54885	ENST00000310452,Q0IIM8-2,Q0IIM8-3,ENST00000357242,Q0IIM8	245638	A3KGB4,ENSMUST00000096313
54887	ENST00000192788,Q6BDS2	224648	ENSMUST00000114849
54904	ENST00000317025,Q9BZ95-5,Q9BZ95-4,Q9BZ95-3,Q9BZ95,Q9BZ95-2,ENST00000316985	234135	ENSMUST00000155861,Q6P2L6-2,ENSMUST00000136107,ENSMUST00000146919,Q6P2L6-4,ENSMUST00000084026,Q6P2L6,Q6P2L6-3
54928	Q9NX62,ENST00000262644	242291	ENSMUST00000084949,Q80V26
54935	ENST00000368109,ENST00000368108,ENST00000368107,Q9BVJ7	68440	Q6NT99,ENSMUST00000027826
54958	ENST00000253047,Q9NX00	69094	Q9D938,ENSMUST00000019302
54963	Q9NWZ5-3,ENST00000358711,ENST00000369908,Q9NWZ5-2,Q9NWZ5,Q9NWZ5-4,ENST00000354216	68556	Q91YL3,ENSMUST00000057816
54997	ENST00000470612,ENST00000541210,Q96BS2-2,Q96BS2-3,Q96BS2,ENST00000335209	57816	Q9JKL5,ENSMUST00000031304,ENSMUST00000124648
55011	Q9NWS0,Q9NWS0-2,Q9NWS0-3,ENST00000262265	68845	ENSMUST00000085375,Q9CQJ2,ENSMUST00000107811,ENSMUST00000210139
55020	ENST00000381031,ENST00000421359,Q5R3I4	239570	A3KMP2,ENSMUST00000146088,A3KMP2-2
55027	Q7Z4Q2-2,Q7Z4Q2,Q7Z4Q2-3,ENST00000299192	234549	ENSMUST00000034079,Q8BQM4
55052	Q9BYC9,ENST00000344843,Q9BYC9-2	66448	ENSMUST00000030942,Q9CQL4
55100	ENST00000265107,Q9NW82	545085	ENSMUST00000045766,Q3TWF6
55101	ENST00000438807,ENST00000595425,Q9NW81-3,ENST00000592922,ENST00000590641,ENST00000221943,ENST00000301183,ENST00000417807,Q9NW81,ENST00000589970,Q9NW81-6,Q9NW81-5,Q9NW81-4,Q9NW81-2	66349	Q9D7K5,ENSMUST00000085953,ENSMUST00000077338
55108	Q9NW68-7,Q9NW68-4,ENST00000446293,Q9NW68-9,Q9NW68-8,ENST00000455895,Q9NW68-2,ENST00000419121,ENST00000341071,Q9NW68,Q9NW68-5,ENST00000526031,Q9NW68-6,ENST00000444377,Q9NW68-3	100383	ENSMUST00000048162,Q80Y55
55112	Q8WVS4,ENST00000407559	217935	ENSMUST00000039349,Q8C761
55144	ENST00000394593,ENST00000337338,Q7L1W4	231549	ENSMUST00000120847,Q8BGR2,ENSMUST00000060531
55174	ENST00000397977,Q9NVR2	70885	ENSMUST00000110242,ENSMUST00000070713,ENSMUST00000034328,Q8K2A7
55176	Q9H9S3-2,ENST00000475268,ENST00000379033,ENST00000304267,Q9H9S3,ENST00000298428,ENST00000495368,Q9H9S3-3	57743	Q9JLR1,ENSMUST00000193792,ENSMUST00000102981
55182	Q5VTB9-3,Q5VTB9,ENST00000355387,ENST00000440132,ENST00000361799	66743	ENSMUST00000030439,Q6PDX6-2,Q6PDX6-4,ENSMUST00000221654,Q6PDX6,ENSMUST00000094853,Q6PDX6-3
55184	Q9NVP4-2,Q9NVP4-4,ENST00000262547,Q9NVP4-5,ENST00000357236,Q9NVP4-3,Q9NVP4,ENST00000329494	241688	ENSMUST00000081982,Q8C008
55204	ENST00000271732,Q9H4A5-2,Q9H4A5	229593	Q8R088,Q8R088-2,Q8R088-3,ENSMUST00000060323,ENSMUST00000177390,ENSMUST00000098861
55205	ENST00000591083,ENST00000589288,Q9HCE3,ENST00000591808,ENST00000336078,ENST00000591230	328977	ENSMUST00000049016,ENSMUST00000237553,Q6NXK2-2,Q6NXK2
55208	Q6PH85-2,ENST00000375403,Q6PH85,ENST00000478244	102323	Q8BZJ7-4,ENSMUST00000045366,ENSMUST00000110839,ENSMUST00000110840,Q8BZJ7,Q8BZJ7-2,ENSMUST00000110838
55240	ENST00000393110,ENST00000409811,ENST00000393106,Q658P3-2,Q658P3-3,Q658P3-4,ENST00000393107,Q658P3	68428	Q8CI59-2,Q8CI59,ENSMUST00000112641,ENSMUST00000112640
55246	Q86WR0-2,ENST00000524084,ENST00000522915,ENST00000520486,ENST00000356537,Q86WR0	67179	Q78PG9,ENSMUST00000022614
55255	Q9HAD4-2,ENST00000296679,Q9HAD4,ENST00000515253	218460	Q3UDP0,Q3UDP0-2
55258	ENST00000674334,ENST00000377254,Q86YJ6-3,Q86YJ6-2,ENST00000343544,ENST00000449349,Q86YJ6-4,Q86YJ6,Q86YJ6-5,ENST00000496844	232078	Q80W22,ENSMUST00000074241,ENSMUST00000160918
55280	Q69YN2,ENST00000354105,Q69YN2-2,Q69YN2-3	72502	Q8CI33-2,ENSMUST00000026218,Q8CI33
55296	Q8N5T2-2,Q8N5T2,ENST00000264866,ENST00000511789	67249	ENSMUST00000037337
55322	Q49AR2-3,Q49AR2,Q49AR2-2,ENST00000325366,ENST00000510659	77877	Q8BGC1-3,ENSMUST00000228888,Q8BGC1,Q8BGC1-2,ENSMUST00000057256,ENSMUST00000227299
55330	Q9NUP1	117197	Q8VED2
55362	ENST00000259746,Q5T3F8-3,ENST00000371893,Q5T3F8,Q5T3F8-2	224807	ENSMUST00000113523,Q3TWI9
55421	Q53F19-2,ENST00000389005,Q53F19	66874	Q8BZR9,ENSMUST00000021135,Q8BZR9-3,Q8BZR9-2
55425	ENST00000379151,Q8IXQ4,Q8IXQ4-2,Q8IXQ4-4,ENST00000497558,Q8IXQ4-3	67467	Q69ZC8,ENSMUST00000022585
55437	Q9C0K7-2,ENST00000194530,Q9C0K7-3,ENST00000392249,Q9C0K7	227154	ENSMUST00000123301,Q8K4T3,ENSMUST00000027185,Q8K4T3-2
55450	Q7Z7J9,ENST00000375078	66259	Q6QWF9,ENSMUST00000050918
55500	ENST00000266517,ENST00000335148,Q9HBU6,Q9HBU6-2	75320	Q9D4V0,ENSMUST00000032413
55520	ENST00000269466,Q9H777	114615	Q8VEB6-2,Q8VEB6,ENSMUST00000041138
55531	ENST00000265840,Q8N336-3,ENST00000531234,ENST00000443271,Q8N336-2,Q8N336	270162	ENSMUST00000048409,Q3V1U8
55572	ENST00000532125,ENST00000534315,ENST00000263578,Q96CU9-3,ENST00000525770,Q96CU9-2,Q96CU9	235169	Q3TQB2,ENSMUST00000043805,Q3TQB2-2,ENSMUST00000127996
55596	ENST00000633063,Q6NZY4,Q6NZY4-2,ENST00000543897	70650	Q9CYA6
55614	ENST00000354981,ENST00000408042,ENST00000636835,Q96L93-4,Q96L93-5,Q96L93,Q96L93-2,Q96L93-6	16558	B1AVY7,ENSMUST00000230763,ENSMUST00000043589
55627	ENST00000351288,Q9NXE4-5,ENST00000409031,ENST00000439886,Q9NXE4-8,Q9NXE4-2,Q9NXE4-10,Q9NXE4-4,Q9NXE4-9,Q9NXE4,Q9NXE4-6,ENST00000412570,ENST00000431183,Q9NXE4-3,Q9NXE4-7,ENST00000454468	77626	Q6ZPR5-5,Q6ZPR5-4,ENSMUST00000165363,ENSMUST00000232271,ENSMUST00000163476,Q6ZPR5-2,ENSMUST00000006053,ENSMUST00000090159,Q6ZPR5,Q6ZPR5-3
55633	ENST00000373491,Q9NU19	381085	ENSMUST00000048677
55658	Q9BV68,ENST00000589762,ENST00000292363	70294	Q91YL2,ENSMUST00000047203
55691	ENST00000357447,Q9P2Q2	209630	ENSMUST00000176828,ENSMUST00000177457,ENSMUST00000091497,ENSMUST00000075767,Q8BIE6,Q8BIE6-2
55698	Q96JH8-3,Q96JH8-1,Q96JH8,ENST00000399583,Q96JH8-2	231858	Q69Z89-4,Q69Z89-3,ENSMUST00000063635,ENSMUST00000085758,Q69Z89,Q69Z89-2,Q69Z89-5,ENSMUST00000110785
55701	Q8TER5-4,ENST00000298694,Q8TER5-3,Q8TER5,Q8TER5-2	268739	Q3UPH7-6,Q3UPH7,ENSMUST00000093813,ENSMUST00000182061,ENSMUST00000100639,Q3UPH7-2,Q3UPH7-3
55706	Q9BTX1,Q9BTX1-5,Q9BTX1-6,Q9BTX1-4,Q9BTX1-3,Q9BTX1-2,ENST00000371429	72787	Q8VCB1,ENSMUST00000139560
55709	ENST00000395288,ENST00000533290,ENST00000430070,Q9NVX7-2,ENST00000526005,Q9NVX7	67136	Q8R179-2,Q8R179,ENSMUST00000111464,ENSMUST00000090682
55726	Q9NVM9,Q9NVM9-2,ENST00000538155,ENST00000261191	71177	Q8QZV7,ENSMUST00000032427
55751	ENST00000296582,Q9NVA4,Q9NVA4-2	234463	ENSMUST00000034030,Q3TPR7-2,Q3TPR7
55756	Q9NV88,ENST00000521022,ENST00000522363,ENST00000416984,ENST00000521777,Q9NV88-3,Q9NV88-2	210925	Q8K114,ENSMUST00000043914,Q8K114-2
55764	ENST00000347300,ENST00000349441,Q9HBG6,Q9HBG6-7,Q9HBG6-6,ENST00000348417,ENST00000296266,ENST00000504021,Q9HBG6-3,Q9HBG6-9,Q9HBG6-11,Q9HBG6-8,Q9HBG6-10,ENST00000431818,Q9HBG6-4,ENST00000507564,ENST00000440957,Q9HBG6-5	81896	ENSMUST00000112925,ENSMUST00000038234,Q6NWV3,Q6NWV3-2
55768	ENST00000417874,Q96IV0-2,Q96IV0-4,ENST00000396649,ENST00000428257,ENST00000280700,Q96IV0,Q96IV0-5,Q96IV0-3	59007	Q9JI78,ENSMUST00000022310,ENSMUST00000224656
55776	ENST00000229903,Q9NPB0-2,Q9NPB0,ENST00000373249	67509	ENSMUST00000059666,Q8K190
55802	Q9NPI6,ENST00000294241,ENST00000610213,Q9NPI6-2	75901	ENSMUST00000022535,Q91YD3
55824	Q9NWQ8,ENST00000220597	94212	ENSMUST00000161949,Q3U1F9,ENSMUST00000108384
55825	ENST00000265322,Q9BY49-2,Q9BY49	111175	ENSMUST00000027381,Q99MZ7
55827	ENST00000367843,ENST00000312263,ENST00000367840,ENST00000432587,Q58WW2,Q58WW2-3,Q58WW2-2,Q58WW2-4	74106	ENSMUST00000027856,Q9DC22
55833	Q5T6F2,ENST00000379238,ENST00000379239,ENST00000360802,ENST00000629575,Q5T6F2-2	68926	Q91VX2
55858	ENST00000381334,ENST00000508404,Q9HC07-2,Q9HC07	21982	P52875,ENSMUST00000031144
55871	Q9BRT8-2,ENST00000382447,ENST00000616944,ENST00000613508,ENST00000314367,Q9BRT8-3,ENST00000377447,Q9BRT8-4,Q9BRT8	226043	Q8VEH6,Q8VEH6-2,ENSMUST00000025815
55905	ENST00000244061,Q9Y508-2,Q9Y508	81018	ENSMUST00000127939,ENSMUST00000078050,Q9ET26,ENSMUST00000109214
55917	ENST00000271277,Q9P2B4	80281	ENSMUST00000098763,Q99LJ0,ENSMUST00000077548
55920	ENST00000375436,Q9P258,ENST00000375433	108911	ENSMUST00000038893,Q8BK67
55929	Q9NPF5,ENST00000372289,ENST00000315913,ENST00000361745	66233	Q9JI44,Q9JI44-2,ENSMUST00000135582,ENSMUST00000102687
55958	Q9P2J3	242521	Q6ZPT1
55966	ENST00000378190,ENST00000378191,Q9UKB5	230959	ENSMUST00000105646,A2ALI5
56006	Q9H0W8,Q9H0W8-2,ENST00000270066	71997	Q9DB90,Q9DB90-2,ENSMUST00000002280
56061	ENST00000395878,O14562	28018	Q78JW9,ENSMUST00000033158
56105	Q9Y5H2,ENST00000398587,Q9Y5H2-2,ENST00000518882,Q9Y5H2-3	93723	ENSMUST00000061279
56111	ENST00000571252,Q9Y5G9,Q9Y5G9-2,ENST00000612927	93712	ENSMUST00000194418,Q91XY4
56154	ENST00000643185	104271	F8VPN2-2,F8VPN2,ENSMUST00000009772
56180	ENST00000370779,ENST00000370783,Q9UJG1,Q9UJG1-3,Q9UJG1-2	70380	Q8VEL0-2,ENSMUST00000023836,Q8VEL0,ENSMUST00000096447
56257	ENST00000310512,ENST00000414441,Q7L2J0,Q7L2J0-2	231803	Q8K3A9,ENSMUST00000031740
56478	ENST00000330125,ENST00000344710,Q9NRA8,ENST00000397525,Q9NRA8-3,Q9NRA8-2	74203	ENSMUST00000110049,ENSMUST00000110048,Q9EST3,ENSMUST00000020734,Q9EST3-2,ENSMUST00000179770
56605	ENST00000354619,Q86YB8-2,Q86YB8	67475	ENSMUST00000071973,Q8R2E9
56674	ENST00000525069,Q9NQ34-2,ENST00000309134,Q9NQ34,ENST00000534025	56786	Q9JJR8,ENSMUST00000033333
56848	Q9NRA0,Q9NRA0-3,Q9NRA0-5,ENST00000245222,Q9NRA0-4,ENST00000340932,ENST00000598088,ENST00000600537,ENST00000599748,Q9NRA0-2	56632	ENSMUST00000072836,ENSMUST00000210060,ENSMUST00000107737,Q9JIA7
56890	ENST00000411698,Q8TC05,Q8TC05-2,Q8TC05-3,Q8TC05-4,ENST00000393543,ENST00000303145,ENST00000430606	17245	ENSMUST00000020437,ENSMUST00000163238,Q9D067-2,Q9D067-3,Q9D067,ENSMUST00000164077,ENSMUST00000169817,Q9D067-4
56893	Q9NRR5,Q9NRR5-2,ENST00000368309	94232	Q99NB8,ENSMUST00000008748
56897	Q96S55-3,Q96S55,ENST00000380773,ENST00000380771,Q96S55-2,Q96S55-4	78903	ENSMUST00000021832,Q91XU0-2,Q91XU0
56903	Q9NRJ5	56522	Q9WVP6
56915	Q9NQT4,ENST00000221233	27998	ENSMUST00000079634,Q9CRA8
56931	Q96G46-2,ENST00000320699,ENST00000309061,Q96G46-3,Q96G46	224907	ENSMUST00000007747,Q91XI1,Q91XI1-2
56934	Q9NS85,Q9NS85-2,ENST00000442502,ENST00000285273,ENST00000570565,ENST00000451037	72605	ENSMUST00000107863,ENSMUST00000107858,P61215,ENSMUST00000042943
56936	ENST00000599174,Q9NQR7	380768	Q3UHB8,ENSMUST00000073251
56953	ENST00000616989,Q9NPB1,ENST00000389022	103850	ENSMUST00000102695,Q8VCE6
56957	Q6GQQ9-2,Q6GQQ9,ENST00000581312	229603	B2RUR8,ENSMUST00000098849,ENSMUST00000090785,ENSMUST00000035519
56985	Q3LIE5,ENST00000379774,Q3LIE5-3	66358	Q99KS6-2,Q99KS6,ENSMUST00000116363
56995	ENST00000367097,Q9NRJ4-2,Q9NRJ4,ENST00000367094	68842	ENSMUST00000039655,ENSMUST00000149756,Q9JIL5
56996	Q9BXP2-4,Q9BXP2-3,ENST00000415287,ENST00000354161,ENST00000540482,Q9BXP2,Q9BXP2-2	83704	ENSMUST00000039991,Q99MR3
56998	ENST00000377258,ENST00000400904,Q9NSA3,ENST00000377263	67087	ENSMUST00000105692,ENSMUST00000030839,Q9JJN6
57038	Q5T160,ENST00000369536	109093	ENSMUST00000029968,Q3U186
57048	ENST00000574401,Q9NRY6,ENST00000324822,ENST00000619711	70310	Q9JIZ9,ENSMUST00000108632,ENSMUST00000108633,ENSMUST00000019605
57060	P57723,ENST00000498822,ENST00000322099,P57723-2,ENST00000355852,ENST00000461554	59092	P57724,ENSMUST00000024260
57085	ENST00000314340,Q6RW13,ENST00000376637,ENST00000376627,Q6RW13-5,Q6RW13-2,ENST00000376629,Q6RW13-4,Q6RW13-3,ENST00000452018,ENST00000400895	11610	Q9WVK0,ENSMUST00000030865
57092	ENST00000469941,Q8WW12,ENST00000265260,Q8WW12-3,ENST00000460231,Q8WW12-2	76302	Q6P8I4,ENSMUST00000114444,ENSMUST00000119981,ENSMUST00000096021
57099	ENST00000306730,Q9NQS1	74268	ENSMUST00000099588,ENSMUST00000003705,Q9D9K3
57128	ENST00000468929,ENST00000480566,ENST00000464010,ENST00000330636,ENST00000500576,Q9HD34	380840	Q8K215,ENSMUST00000053265
57129	Q9HD33-2,Q9HD33,ENST00000476781,ENST00000392659,Q9HD33-3	74600	ENSMUST00000043966,Q8K2Y7
57132	ENST00000526991,Q7LBR1	67064	Q99LU0
57168	Q6ICH7,ENST00000215906	72898	Q80VP9,ENSMUST00000031291
57181	Q9ULF5-2,Q9ULF5,ENST00000409086,ENST00000359634	227059	Q6P5F6,ENSMUST00000027131
57185	ENST00000358028,Q6P499-2,Q6P499,ENST00000374399,Q6P499-3,ENST00000003912,ENST00000339255	74552	ENSMUST00000105856,Q8BGN5,ENSMUST00000102549
57224	Q5SYE7,Q5SYE7-2,ENST00000343505,ENST00000427025	215819	Q8CAF4-3,Q8CAF4,ENSMUST00000037341
57338	ENST00000284262,Q8WXH2,Q8WXH2-2,ENST00000537256	57340	Q9ET77,ENSMUST00000026357
57380	Q9HD23-3,ENST00000378386,Q9HD23,Q9HD23-4,ENST00000378353,ENST00000443868,ENST00000274747,Q9HD23-2	380836	ENSMUST00000021772,Q5NCE8
57404	ENST00000429815,Q6UW02,ENST00000613925,ENST00000356079,Q6UW02-2	77951	Q8BKE6,ENSMUST00000060608
57412	ENST00000369880,Q9HBK9-2,Q9HBK9	57344	ENSMUST00000003655,Q91WU5
57418	ENST00000585809,Q9BV38	216156	ENSMUST00000045247,Q4VBE8
57448	Q9NR09,ENST00000421745	12211	O88738-2,ENSMUST00000180037,O88738,O88738-3
57452	ENST00000553669,Q8N428-2,ENST00000553471,Q8N428,ENST00000337827,ENST00000448469	108760	Q9JJ61,ENSMUST00000021558,ENSMUST00000218943,ENSMUST00000219993
57458	Q9ULS5,ENST00000551457,ENST00000261226	319880	Q8R310-2,Q8R310,ENSMUST00000117460,ENSMUST00000065060,ENSMUST00000117929,ENSMUST00000121471
57463	ENST00000369862,ENST00000369864,Q86WK6	229715	ENSMUST00000106659,ENSMUST00000050909,Q80ZD8-2,Q80ZD8,ENSMUST00000106656
57476	ENST00000456860,Q3KR37-2,ENST00000533341,ENST00000638157,ENST00000529750,ENST00000529432,ENST00000638086,Q3KR37-4,ENST00000322282,ENST00000646146,Q3KR37-3,Q3KR37	235283	Q80TI0,ENSMUST00000216821,Q80TI0-2,ENSMUST00000121357,Q80TI0-4,ENSMUST00000119373,Q80TI0-3,ENSMUST00000211853,ENSMUST00000045682
57478	ENST00000219689,Q70CQ4,Q70CQ4-2	76179	ENSMUST00000046929
57479	Q9ULL5-2,ENST00000418929,Q9ULL5	233210	ENSMUST00000057293,E9PYL2
57480	ENST00000644968,Q9ULL1,ENST00000358517	213783	ENSMUST00000042438,ENSMUST00000120274
57482	Q6ZU35,ENST00000541073,ENST00000504228,ENST00000264229	320827	Q5PR69-2,Q5PR69
57492	Q8NFD5-4,ENST00000350026,ENST00000636930,Q8NFD5-3,Q8NFD5-2,ENST00000635957,ENST00000637904,Q8NFD5,ENST00000346085	239985	E9Q4N7
57495	ENST00000309447,Q9ULI1	319807	Q6P5U7,ENSMUST00000159584
57496	Q9ULH7-2,Q9ULH7-5,Q9ULH7,ENST00000574045,Q9ULH7-4,ENST00000571589,Q9ULH7-3,ENST00000572567	239719	ENSMUST00000009713,P59759,ENSMUST00000149359
57514	Q2M1Z3,ENST00000264245	12549	ENSMUST00000023487,A6X8Z5
57526	ENST00000255531,Q8TAB3-2,ENST00000373034,Q8TAB3-3,ENST00000420881,Q8TAB3	279653	ENSMUST00000167944,Q80TF3,ENSMUST00000149154
57534	ENST00000261537,Q86YT6	225164	ENSMUST00000165555,Q80SY4,ENSMUST00000052838
57554	ENST00000651989,ENST00000310961,ENST00000370958	242274	ENSMUST00000106044,ENSMUST00000200137,ENSMUST00000199890,Q80TE7
57556	Q9H2E6,Q9H2E6-2,ENST00000343348,ENST00000257414	20358	ENSMUST00000019791,O35464,O35464-2,O35464-3,ENSMUST00000076043,ENSMUST00000135790
57559	ENST00000371927,ENST00000371926,Q96FJ0-2,Q96FJ0	76630	ENSMUST00000239240,ENSMUST00000119603,ENSMUST00000054956,Q76N33-2,Q76N33
57560	ENST00000496589,ENST00000483465,Q9P2H3,Q9P2H3-2,Q9P2H3-3,ENST00000326448	68259	Q8K057,Q8K057-2
57569	ENST00000527598,Q9P2F6-4,ENST00000529591,ENST00000524756,Q9P2F6,Q9P2F6-3,ENST00000528829,ENST00000260283,ENST00000533353,Q9P2F6-2	244867	Q6IFT4,ENSMUST00000065496,Q6IFT4-2
57570	Q32P41,ENST00000261249	76357	Q9D0C4-2,Q9D0C4,ENSMUST00000116420
57578	Q9P2D8-3,Q9P2D8-2,ENST00000393151,ENST00000553484,ENST00000256339,Q9P2D8	217843	Q0KK59,ENSMUST00000101099
57583	ENST00000367090,Q9P2C4	77106	ENSMUST00000088940,ENSMUST00000232383
57596	ENST00000443071,ENST00000637646,Q9BUH8,ENST00000355173	380785	ENSMUST00000190647,Q68EF6
57606	Q9P270,ENST00000264313	75991	ENSMUST00000143829,ENSMUST00000144843,Q8CI08-2,Q8CI08
57610	ENST00000448631,Q6VN20-3,ENST00000317506,Q6VN20-2,Q6VN20	74334	Q6VN19
57620	Q9P246,ENST00000465503,Q9P246-2,ENST00000467087,ENST00000467011,Q9P246-3	116873	P83093,ENSMUST00000117661,ENSMUST00000201469
57631	ENST00000317135,Q5VUJ6-2,ENST00000538422,Q5VUJ6	210297	Q3UMG5-3,Q3UMG5,Q3UMG5-2
57633	ENST00000319331,Q6UXK5	16979	Q61809,ENSMUST00000049285
57634	Q96L91-5,Q96L91-2,Q96L91-4,Q96L91-3,ENST00000389561,Q96L91	75560	Q8CHI8-4,ENSMUST00000112436,ENSMUST00000041558,Q8CHI8-5,Q8CHI8-2,Q8CHI8,Q8CHI8-3
57655	ENST00000599564,Q96CP6-3,Q96CP6,ENST00000317991,ENST00000411896,Q96CP6-2	52857	ENSMUST00000001280,Q8VEF1,Q8VEF1-3,Q8VEF1-2,ENSMUST00000186634
57657	Q9P1Z3,ENST00000368358	15168	O88705,ENSMUST00000029686
57670	Q9HCM3-2,Q9HCM3-3,ENST00000440172,ENST00000422774,Q9HCM3-4,Q9HCM3	330286	Q68FD9
57689	ENST00000530763,Q9HCJ2,ENST00000527150,ENST00000278198,ENST00000528697	241568	ENSMUST00000059049,ENSMUST00000135431,Q8C031,ENSMUST00000162807
57690	Q9HCJ0-2,ENST00000636222,ENST00000335749,Q9HCJ0,ENST00000301624	217351	Q3UHC0,ENSMUST00000026658
57692	Q9HCI5	107528	Q6PCZ4
57706	Q8TEH3-2,ENST00000473039,Q8TEH3,Q8TEH3-4,Q8TEH3-7,ENST00000373620,ENST00000373624,Q8TEH3-5,ENST00000373618,Q8TEH3-6,Q8TEH3-3	227801	Q8K382,ENSMUST00000102787
57719	ENST00000159087,Q9HCE9,Q9HCE9-2	382014	ENSMUST00000093450,Q6PB70
57722	Q8TDY8-2,ENST00000352385,ENST00000559327,Q8TDY8	56741	Q9EQS9,Q9EQS9-3,ENSMUST00000213533,ENSMUST00000035499,Q9EQS9-2
57732	Q9HCC9-8,Q9HCC9-2,ENST00000515312,ENST00000503000,ENST00000515169,ENST00000509171,Q9HCC9-4,ENST00000511071,Q9HCC9-7,Q9HCC9-5,ENST00000290974,Q9HCC9-6,Q9HCC9-3,Q9HCC9	231125	Q6ZPK7,ENSMUST00000094868
57794	Q8IWZ8-2,Q8IWZ8,ENST00000247001	70616	ENSMUST00000011450,Q8CH02
57827	O95873	114585	ENSMUST00000061859,Q9Z1R4
58525	ENST00000599910,ENST00000673675,ENST00000389282,ENST00000263381,O95785-3,O95785-2,ENST00000545156,ENST00000643092,O95785,O95785-4	22404	O88286-3,ENSMUST00000087703,ENSMUST00000163107,O88286-4,O88286,ENSMUST00000064694,O88286-2
58526	ENST00000378474,Q9NPA3,ENST00000457894	68041	ENSMUST00000115524,ENSMUST00000008179,Q9CQ20
59084	ENST00000371383,ENST00000230565,Q9UJA9	83965	ENSMUST00000024756,ENSMUST00000154166,Q9EQG7
59272	ENST00000427411,Q9BYF1	70008	Q8R0I0,Q8R0I0-2,ENSMUST00000073973,ENSMUST00000112271
59286	Q9BZL1,ENST00000586895,ENST00000358666	66177	ENSMUST00000161486,ENSMUST00000154429,ENSMUST00000162303,ENSMUST00000160682,Q9EPV8,ENSMUST00000161882,ENSMUST00000129414,ENSMUST00000160874
60481	ENST00000370918,Q9NYP7-2,ENST00000542638,ENST00000370913,Q9NYP7-3,ENST00000304434,Q9NYP7	68801	Q8BHI7,ENSMUST00000034904
60625	ENST00000373323,Q9H5Z1,Q9H5Z1-2,ENST00000484417,ENST00000252011	71715	ENSMUST00000145692,ENSMUST00000029186
60677	Q96J87-4,Q96J87,ENST00000543764,ENST00000567083,Q96J87-3,Q96J87-2,ENST00000287202	76183	ENSMUST00000121266,Q7TN33-2,ENSMUST00000034840,ENSMUST00000118164,Q7TN33
60686	ENST00000397379,Q9H972-2,Q9H972,ENST00000397377,ENST00000397382,ENST00000299088,ENST00000341470	74359	ENSMUST00000022786,Q8K2W9
63875	Q9NRX2,ENST00000288937	27397	Q9D8P4-2,Q9D8P4,ENSMUST00000124482
63931	O60783,ENST00000476371	64659	Q9CR88,ENSMUST00000097193,ENSMUST00000135680
63933	Q96AQ8,Q96AQ8-2,ENST00000379170	76137	Q9CXD6-3,Q9CXD6,ENSMUST00000021800,Q9CXD6-2
63935	ENST00000372409,Q9H4Z3	228866	ENSMUST00000041643,P59114
63943	ENST00000375156,Q9UIM3	56299	O35450,ENSMUST00000036720
64062	Q5T8P6-4,Q5T8P6-5,ENST00000267229,Q5T8P6,Q5T8P6-2,Q5T8P6-3,ENST00000438724,ENST00000438737,ENST00000622611,Q5T8P6-6	74213	Q6NZN0-4,Q6NZN0,Q6NZN0-2,ENSMUST00000163499,Q6NZN0-3,Q6NZN0-5,ENSMUST00000100327,ENSMUST00000022715
64084	ENST00000458420,Q9H4D0	64085	ENSMUST00000035027,Q9ER65-2,Q9ER65
64089	P57768-2,ENST00000345957,ENST00000353788,P57768	74718	Q8C080,ENSMUST00000099223,ENSMUST00000029047
64101	ENST00000249363,Q9HBW1	192198	Q99PH1
64146	Q9HBH1,ENST00000288022	68023	ENSMUST00000055316
64207	Q9H1B7	238330	Q8K3X4
64432	P82663-2,P82663-3,P82663,ENST00000253686	64658	ENSMUST00000140438,Q9D125
64478	Q96PZ7-3,ENST00000335551,Q96PZ7,Q96PZ7-4,Q96PZ7-2,ENST00000635120	94109	Q923L3-2,ENSMUST00000082104,Q923L3-3,Q923L3
64599	ENST00000646601	57330	Q99MR1,ENSMUST00000031727
64682	Q9H1A4,ENST00000427997,ENST00000341068	17222	P53995,ENSMUST00000014499
64748	ENST00000591608,ENST00000251473,Q96GM1-2,Q96GM1	235044	ENSMUST00000046371,Q8VCY8-2,Q8VCY8,ENSMUST00000190387
64760	Q86V87,ENST00000289921	239170	Q80YR2,ENSMUST00000022690,Q80YR2-2
64762	Q9H706-3,ENST00000399218,Q9H706-2,Q9H706,ENST00000269209	381126	Q3UFT3-2,ENSMUST00000049260,Q3UFT3
64766	ENST00000373475,Q96BU1-2,ENST00000373476,Q96BU1	74648	Q9D5K4-2,ENSMUST00000072431,ENSMUST00000106061,Q9D5K4,Q9D5K4-4,Q9D5K4-5,ENSMUST00000106059,Q9D5K4-3
64781	Q8TCT0-2,Q8TCT0,ENST00000216264	223753	ENSMUST00000044332,Q8K4Q7
64783	Q96T37-2,Q96T37,Q96T37-3,ENST00000487146,Q96T37-4	229700	Q0VBL3,ENSMUST00000061772,Q0VBL3-2
64784	Q6UUV7-3,ENST00000420329,Q6UUV7,ENST00000268184	70461	Q91X84,Q91X84-2,ENSMUST00000122255
64792	ENST00000498704,Q9H7X7-2,ENST00000621899,Q9H7X7,ENST00000315322,Q9H7X7-3,ENST00000437644,ENST00000517481	67286	Q9DAI2,ENSMUST00000200157
64798	Q8TB45,Q8TB45-2,ENST00000523492,ENST00000286234	97998	ENSMUST00000023056,Q570Y9,Q570Y9-3,Q570Y9-2,ENSMUST00000096433
64839	ENST00000542267,Q9UF56-2,Q9UF56,Q9UF56-3	50758	Q9QZN1-2,ENSMUST00000024761,Q9QZN1
64897	ENST00000538296,ENST00000288757,ENST00000539736,ENST00000537817,Q96C57	72357	Q3UY34,ENSMUST00000031538
64919	Q9C0K0,ENST00000357195,Q9C0K0-2,ENST00000345514	58208	Q99PV8-2,ENSMUST00000109891,ENSMUST00000109887,Q99PV8,Q99PV8-3,ENSMUST00000066060
64928	ENST00000372014,Q6P1L8	68463	Q9D1I6,ENSMUST00000024734
64968	P82932,ENST00000399312	121022	P58064,ENSMUST00000047429
64975	Q8IXM3,ENST00000371443	107733	ENSMUST00000045604,Q9CQN7
64976	Q9NQ50,ENST00000333130,ENST00000443660	18100	Q9Z2Q5,ENSMUST00000023391
64983	Q9BYC8,ENST00000223324	75398	Q9DCI9,ENSMUST00000220621
65005	ENST00000368830,ENST00000467306,Q9BYD2,ENST00000368829	78523	Q99N94,ENSMUST00000029786
65010	ENST00000455886,ENST00000395550,ENST00000337000,Q9BXS9-3,Q9BXS9-7,ENST00000383733,Q9BXS9,ENST00000420764,ENST00000358747,Q9BXS9-6,Q9BXS9-4,Q9BXS9-2,Q9BXS9-5	171429	Q8CIW6,Q8CIW6-3,ENSMUST00000193291,Q8CIW6-2
65055	Q9H902-2,ENST00000644644,ENST00000535845,Q9H902,Q9H902-4,ENST00000165698,Q9H902-3,ENST00000538924,ENST00000453231,ENST00000541910,ENST00000643817	52250	ENSMUST00000121469,Q8BGH4,ENSMUST00000212792
65061	ENST00000450471,Q96Q40-6,Q96Q40-3,ENST00000434439,Q96Q40-4,ENST00000652192,ENST00000410091,Q96Q40,Q96Q40-5,ENST00000260967	271697	ENSMUST00000114248,Q3V3A1,Q3V3A1-3,Q3V3A1-2
65062	Q96Q45-5,Q96Q45-4,ENST00000409883,Q96Q45-3,Q96Q45-2,Q96Q45,ENST00000409444	381259	Q3V0J1-2,ENSMUST00000087475,Q3V0J1,ENSMUST00000094917,Q3V0J1-3,ENSMUST00000186794
65065	ENST00000449802,Q6ZS30-1,Q6ZS30	269198	ENSMUST00000160834
65084	ENST00000305494,Q86UB9-2,ENST00000532959,Q86UB9,ENST00000340353	72759	Q9CYV5,ENSMUST00000041968
65117	ENST00000331738,Q7L4I2-2,Q7L4I2,ENST00000532695	208606	A2RTL5,ENSMUST00000050827,ENSMUST00000182309
65244	ENST00000321898,Q86XZ4,ENST00000553127,ENST00000552918	72572	ENSMUST00000063517,Q8K1N4-2,Q8K1N4
65260	ENST00000371538,Q96BR5	69893	ENSMUST00000131656,Q921H9
65267	Q9BYP7-3,ENST00000620763,Q9BYP7-2,ENST00000375169,Q9BYP7-4,ENST00000354646,Q9BYP7	279561	Q80XP9,Q80XP9-2,ENSMUST00000184392,ENSMUST00000184730
65979	Q8IZ21-3,Q8IZ21-2,ENST00000373839,Q8IZ21,ENST00000373836,Q8IZ21-4	100169	ENSMUST00000102568,Q501J7-2,Q501J7,Q501J7-3,ENSMUST00000084170
65985	Q86V21-2,Q86V21-3,Q86V21,ENST00000316519	78894	ENSMUST00000031445,Q9D2R0
65987	ENST00000533144,ENST00000353172,Q9BQ13-2,Q9BQ13	233529	ENSMUST00000205577,ENSMUST00000050732,ENSMUST00000206658,ENSMUST00000206279
66004	P0DP58,ENST00000621401,ENST00000620006,P0DP58-2	23936	P0DP60,ENSMUST00000023259
78988	ENST00000309594,Q9BQC6	67840	Q9CQF8,ENSMUST00000022538
78990	Q96DC9-2,ENST00000203664,Q96DC9	68149	Q9CQX0,ENSMUST00000101094,ENSMUST00000021620
78999	Q6PJG9,ENST00000309602	225875	Q80XU8,ENSMUST00000113822
79004	Q9H467,ENST00000369937	67116	ENSMUST00000235977,ENSMUST00000051234,ENSMUST00000167861,ENSMUST00000235485,ENSMUST00000236980,ENSMUST00000236061,Q9CXX9
79007	Q9H9R9-2,ENST00000568838,ENST00000002501,ENST00000304733,Q9H9R9,Q9H9R9-3	72185	Q9CZ00,ENSMUST00000176155,ENSMUST00000176286,Q9CZ00-2,ENSMUST00000177240
79009	ENST00000373585,Q9BQ39	94213	ENSMUST00000020270,ENSMUST00000218372,Q99MJ9
79016	ENST00000359866,Q9BW61,ENST00000596582	66498	ENSMUST00000124745,Q9D9Z5,ENSMUST00000147642
79018	ENST00000376345,Q8IVV7,ENST00000268719	66771	Q9CPY6,ENSMUST00000070681
79023	ENST00000552283,Q8NFH4	69736	Q9CWU9,ENSMUST00000169309,ENSMUST00000052355
79050	ENST00000330579,Q9BVI4	100608	ENSMUST00000042147,Q8BHY2
79078	ENST00000372525,Q9BV19	230696	Q5EBG8,ENSMUST00000141112
79109	ENST00000350766,ENST00000373503,ENST00000265960,Q9BPZ7,ENST00000394060,Q9BPZ7-6,ENST00000394063,Q9BPZ7-3,ENST00000373511,Q9BPZ7-2,Q9BPZ7-4,Q9BPZ7-5	227743	Q8BKH7-3,Q8BKH7-2,ENSMUST00000113124,Q8BKH7,ENSMUST00000124443,ENSMUST00000147337,ENSMUST00000113126
79133	ENST00000378106,ENST00000378081,Q5TEU4,ENST00000463598,Q5TEU4-2	69487	A2APY7-2,A2APY7,ENSMUST00000044825
79145	ENST00000523061,Q9BUK0-2,Q9BUK0-3,ENST00000355315,Q9BUK0,ENST00000523532,ENST00000518801,ENST00000523975,Q9BUK0-4,ENST00000521831,Q9BUK0-5,ENST00000521524,ENST00000303759	66433	ENSMUST00000121651,ENSMUST00000131746,ENSMUST00000108386,ENSMUST00000041122,ENSMUST00000149544,Q8K2Q5,ENSMUST00000120732
79228	Q86W42,ENST00000326266,Q86W42-3,ENST00000253952,Q86W42-2,ENST00000574549	386612	ENSMUST00000115490,Q5U4D9,ENSMUST00000047436,ENSMUST00000095579
79577	ENST00000643006,ENST00000367435,Q6P1J9	214498	ENSMUST00000018337,Q8JZM7
79590	Q96A35,ENST00000361531,ENST00000368211	67707	ENSMUST00000121920,Q9CQ06,ENSMUST00000019854
79594	ENST00000264198,Q969V5	68350	Q8VCM5-2,Q8VCM5-3,Q8VCM5,ENSMUST00000044058
79659	ENST00000375735,ENST00000650373,Q8NCM8-3,Q8NCM8,Q8NCM8-2	110350	Q45VK7,Q45VK7-3,Q45VK7-2,ENSMUST00000048417,ENSMUST00000139115
79670	ENST00000375963,Q5VYS8,ENST00000277141,ENST00000375960,Q5VYS8-4,Q5VYS8-5,Q5VYS8-6,Q5VYS8-3,Q5VYS8-2	214290	Q5BLK4,ENSMUST00000071703
79693	Q86U90,ENST00000373044	230734	ENSMUST00000102628,Q3U5F4
79697	Q9H6W3-2,Q9H6W3	71952	Q9JJF3
79698	Q9H898,ENST00000315769,ENST00000297737,Q9H898-2	320158	Q8BZ94-3,Q8BZ94,ENSMUST00000042352,Q8BZ94-2,ENSMUST00000207301
79709	ENST00000252599,Q8NBJ5	234407	ENSMUST00000212216,ENSMUST00000047903,Q8K297
79726	Q6PJI9,ENST00000616369,ENST00000536050,Q6PJI9-2,Q6PJI9-3,Q6PJI9-4	319481	Q8C0M0-2,ENSMUST00000034437,Q8C0M0,ENSMUST00000211981,Q8C0M0-3,ENSMUST00000038193
79745	Q8N3C7-4,Q8N3C7,ENST00000404424,ENST00000401605,ENST00000320081,ENST00000401617,Q8N3C7-2,Q8N3C7-3,ENST00000456385	78785	ENSMUST00000230333,Q8CI96-2,Q8CI96,ENSMUST00000024854,ENSMUST00000229952,ENSMUST00000230747,Q8CI96-3,ENSMUST00000229874
79770	Q96J42-2,Q96J42,ENST00000358387	69672	ENSMUST00000021959,Q6P6J9
79772	Q6DN14-2,ENST00000505208,ENST00000429576,ENST00000515393,Q6DN14,Q6DN14-5,ENST00000312216,Q6DN14-3,Q6DN14-4	78771	ENSMUST00000109583,E9PV86
79783	Q9HAC7-3,ENST00000628514,ENST00000416370,ENST00000401647,Q9HAC7-4,Q9HAC7,ENST00000335693,Q9HAC7-2	192136	ENSMUST00000068545,Q7TNE1
79810	ENST00000510676,ENST00000536805,Q8WV60,ENST00000543322,ENST00000503868,ENST00000380639,Q8WV60-3,Q8WV60-2	68927	Q8R3K3,ENSMUST00000022153
79811	ENST00000557924,ENST00000492526,Q9NWH9-3,ENST00000380516,Q9NWH9,ENST00000432750	66660	ENSMUST00000217593,Q8CH25-2,ENSMUST00000049263,ENSMUST00000216816,Q8CH25
79827	Q9H6B4,ENST00000448775	71566	ENSMUST00000034522,Q8R373
79832	Q2KHR3,Q2KHR3-2	99003	ENSMUST00000117237
79834	Q9H792,ENST00000560626	244895	Q69Z38,ENSMUST00000061552
79870	Q8WXS3-1,Q8WXS3-5,Q8WXS3-4,Q8WXS3-3,ENST00000297574,ENST00000309982,ENST00000438105,Q8WXS3-6,Q8WXS3	118452	Q8VHV1-3,Q8VHV1,Q8VHV1-2
79873	Q6ZVK8,Q6ZVK8-2,ENST00000611621	213484	Q3U2V3,ENSMUST00000089049,Q3U2V3-2,ENSMUST00000228768,Q3U2V3-3
79874	Q9H5N1-2,Q9H5N1,ENST00000358201	70314	ENSMUST00000106407,Q91WG2-1,Q91WG2-2,Q91WG2
79879	ENST00000255784,Q9H6E4,ENST00000402061	76457	ENSMUST00000089174,Q8C7V8-2,Q8C7V8,ENSMUST00000229411
79882	ENST00000336693,ENST00000393514,ENST00000318308,ENST00000556945,Q6PJT7-5,Q6PJT7-4,Q6PJT7,Q6PJT7-9,Q6PJT7-2,Q6PJT7-3,ENST00000557607,ENST00000302216,Q6PJT7-11,ENST00000556000,Q6PJT7-10,ENST00000555900,Q6PJT7-6,ENST00000555755,Q6PJT7-8,ENST00000251038	75553	ENSMUST00000057000,Q8BJ05,ENSMUST00000110104,ENSMUST00000110105,ENSMUST00000021399,Q8BJ05-4,Q8BJ05-3,Q8BJ05-2
79884	Q49MG5-2,Q49MG5,ENST00000311277	213582	ENSMUST00000195640,ENSMUST00000091014,Q3TRR0-2,Q3TRR0
79922	Q6IN84,ENST00000614766,Q6IN84-2	217038	Q99J25,ENSMUST00000018549
79982	Q8TBM8,Q8TBM8-2,ENST00000442697	70604	ENSMUST00000090178,Q149L6,Q149L6-3,Q149L6-2
79989	A0AVF1-2,ENST00000464848,A0AVF1,ENST00000430935,ENST00000495038,ENST00000478836,A0AVF1-3,ENST00000474035,ENST00000343187	264134	Q8BS45,ENSMUST00000162554
79991	ENST00000224950,Q9H668	108689	ENSMUST00000049369,ENSMUST00000182808,Q8K2X3
80006	A5PLN9-2,A5PLN9,ENST00000231526,ENST00000399438,A5PLN9-5,A5PLN9-7,ENST00000505553,ENST00000438419,A5PLN9-4	66975	Q3TIR1-3,Q3TIR1-2,ENSMUST00000022224,ENSMUST00000144060,Q3TIR1,ENSMUST00000141557
80007	Q9H8K7,ENST00000481909	68277	Q9D2Q3,ENSMUST00000059438
80011	ENST00000389447,Q9GZU8,ENST00000569266,ENST00000309137,ENST00000567439	102122	ENSMUST00000034226,Q91WE2,ENSMUST00000212791
80018	ENST00000261745,ENST00000549711,ENST00000551858,Q14CX7,Q14CX7-2,ENST00000552527	231713	ENSMUST00000042163,Q8BWZ3,Q8BWZ3-2
80021	ENST00000564494,Q0P6H9,ENST00000260403	96957	ENSMUST00000067582,Q8BXJ9
80025	Q9BZ23-4,ENST00000497424,Q9BZ23-2,Q9BZ23,ENST00000621507,Q9BZ23-3,ENST00000316562,ENST00000495692	74450	ENSMUST00000184932,ENSMUST00000150843,ENSMUST00000131779
80059	ENST00000409282,ENST00000409911,ENST00000409088,Q86VH4-2,ENST00000409884,ENST00000409093,Q86VH4	243499	ENSMUST00000074662,Q80XG9,Q80XG9-2,ENSMUST00000147663,ENSMUST00000136421
80129	Q8IYT3,ENST00000239374	100504234	ENSMUST00000138112,ENSMUST00000019901
80143	Q9BRV8,ENST00000369528,ENST00000060969,Q9BRV8-2	66641	Q9CPR7,ENSMUST00000029447
80153	ENST00000315127,ENST00000568176,ENST00000426797,Q96F86	353190	ENSMUST00000043990,Q8K2D3
80169	Q2NKJ3-2,ENST00000651323,Q2NKJ3,ENST00000449476	68964	ENSMUST00000021278,Q5SUQ9,Q5SUQ9-2,ENSMUST00000116359,ENSMUST00000161455,Q5SUQ9-3
80173	Q96LB3,ENST00000429045,ENST00000380062,Q96LB3-2	67694	ENSMUST00000107104,Q8BKE9,ENSMUST00000030311
80208	Q96JI7-2,ENST00000558319,ENST00000261866,ENST00000535302,Q96JI7,Q96JI7-3	214585	ENSMUST00000036450,Q3UHA3,Q3UHA3-2
80218	ENST00000493900,Q9GZZ1-2,Q9GZZ1,ENST00000240922	72117	Q6PGB6,Q6PGB6-2,ENSMUST00000161326,Q6PGB6-5,ENSMUST00000063520,Q6PGB6-4,Q6PGB6-3
80298	Q49AM1,ENST00000552029,ENST00000392830,ENST00000240050	74238	Q8BKY8
80301	ENST00000616065,ENST00000323544,Q8TD55,Q8TD55-2	102595	ENSMUST00000068944,Q8K124
80305	ENST00000395827,Q9H4I3,ENST00000380909,ENST00000395829,Q9H4I3-2,ENST00000463233,ENST00000303434	67976	ENSMUST00000081702,Q99JY4
80306	Q9H204,ENST00000237380	66999	Q920D3,ENSMUST00000156481
80333	ENST00000382149,Q6PIL6-5,ENST00000382150,Q6PIL6,ENST00000382148,Q6PIL6-3,Q6PIL6-2,ENST00000382152,Q6PIL6-4,ENST00000509207	80334	ENSMUST00000176978,Q6PHZ8,Q6PHZ8-3,ENSMUST00000166924,ENSMUST00000175660,Q6PHZ8-2,Q6PHZ8-4,ENSMUST00000087395
80758	ENST00000510492,Q8TB68-2,Q8TB68,ENST00000323249,ENST00000502922	432763	ENSMUST00000046533,Q3V0I2
80775	ENST00000401466,ENST00000272521,ENST00000424086,Q53S58	66343	Q8BPE4,ENSMUST00000037906
80790	ENST00000539778,Q8IY22-2,ENST00000398040,Q8IY22,ENST00000537098,ENST00000566513,Q8IY22-3	74440	ENSMUST00000166750,ENSMUST00000095172,Q9D486-3,Q9D486-2,Q9D486
80830	Q9BWW8,ENST00000409652	71939	ENSMUST00000149569,ENSMUST00000127957
80851	ENST00000366472,Q7L8J4-2,Q7L8J4,ENST00000475978	79566	ENSMUST00000116376,ENSMUST00000073128,Q99LH9
80852	Q9C0E4-3,Q9C0E4-2,ENST00000621039,Q9C0E4	243547	ENSMUST00000162300,ENSMUST00000162293
80895	ENST00000254654,ENST00000612675,ENST00000463129,Q9H0C8	67444	Q8R0F6,ENSMUST00000027534,Q8R0F6-2
80896	Q9BXD5-2,Q9BXD5-4,ENST00000367554,Q9BXD5-3,ENST00000258317,Q9BXD5-5,ENST00000614468,Q9BXD5,ENST00000367555	74091	ENSMUST00000041874,Q9DCJ9
81034	ENST00000521645,Q9H2D1,ENST00000297578,ENST00000523256	69906	Q8BMG8,ENSMUST00000022908
81490	ENST00000308020,Q9BVG9	27388	ENSMUST00000026568,Q9Z1X2,Q9Z1X2-2
81544	Q8WTR4-3,ENST00000533805,ENST00000336898,Q8WTR4-2,Q8WTR4,Q8WTR4-5,ENST00000526177,Q8WTR4-4,ENST00000529721,ENST00000533784	233552	ENSMUST00000037528,Q640M6
81545	Q6PIJ6-2,ENST00000340253,ENST00000296701,Q6PIJ6-3,ENST00000394370,Q6PIJ6	107035	Q8BMI0,ENSMUST00000048688
81573	ENST00000370944,Q8N6S4-3,ENST00000262346,Q8N6S4-2,Q8N6S4	433667	Q3UX43-2,ENSMUST00000040787,Q3UX43
81602	Q9BWV3,ENST00000251108,Q9BWV3-3,Q9BWV3-4,Q9BWV3-2	71891	Q8BMD5-2,ENSMUST00000167100,Q8BMD5-6,ENSMUST00000022555,ENSMUST00000171683,ENSMUST00000225839,Q8BMD5,ENSMUST00000056997,Q8BMD5-4,Q8BMD5-3
81619	Q8NG11,ENST00000429989,Q8NG11-2,ENST00000481124,ENST00000372156,ENST00000372158,ENST00000372157,Q8NG11-3	52588	Q8QZY6,ENSMUST00000047652
81628	ENST00000300181,ENST00000393991,Q9Y3Q8-2,Q9Y3Q8	78829	Q9EQN3,ENSMUST00000100540,ENSMUST00000100539
81671	Q96GC9-2,ENST00000262291,ENST00000591877,Q96GC9	75909	Q99KU0,ENSMUST00000018315
81691	ENST00000261377,ENST00000566993,ENST00000348433,Q96IC2-2,ENST00000564274,Q96IC2	434234	ENSMUST00000106520,ENSMUST00000033218
81704	ENST00000382329,Q8NF50-3,Q8NF50-4,ENST00000469391,Q8NF50-2,ENST00000432829,Q8NF50,ENST00000453981	76088	ENSMUST00000025831,Q8C147,Q8C147-2
81831	ENST00000562435,ENST00000562559,Q8NC67-3,Q8NC67,Q8NC67-2,ENST00000303155	74513	ENSMUST00000109686,ENSMUST00000209259,Q8BNJ6-2,Q8BNJ6,ENSMUST00000209479,ENSMUST00000216286
81858	Q9H0F6-2,ENST00000398712,Q9H0F6,ENST00000359551	106025	ENSMUST00000023211,ENSMUST00000144816,Q91WA6,Q91WA6-2
83483	ENST00000252590,Q9BX97	84094	ENSMUST00000048452,Q91VC4
83549	Q9HA47,ENST00000372211,Q9HA47-4,ENST00000372210,Q9HA47-3,ENST00000372215,ENST00000491309,ENST00000372208,Q9HA47-2	22245	P52623,ENSMUST00000002625
83590	Q9BVT8,ENST00000392818,ENST00000297533	64295	Q9JMG3-2,ENSMUST00000030799,Q9JMG3
83759	ENST00000310046,ENST00000531969,Q9BQ04	66704	Q8VE92,ENSMUST00000036744
83786	Q9BZ67-3,Q9BZ67,ENST00000416776,ENST00000317568,Q9BZ67-2,ENST00000355991	67457	ENSMUST00000025728,Q3UFK8
83874	Q9BXI6,ENST00000403477,ENST00000215790,Q9BXI6-2	103724	P58802
83891	ENST00000504273,Q9H3E2-2,ENST00000618785,Q9H3E2	102141	Q3ZT31
83940	ENST00000519548,ENST00000276692,Q6P1N9-2,ENST00000523214,ENST00000630259,Q6P1N9,ENST00000522810	69694	Q6P8M1,Q6P8M1-2,ENSMUST00000110155,ENSMUST00000228538
84061	Q9H0U3-2,Q9H0U3,ENST00000610432	67075	Q9CQY5-3,Q9CQY5,Q9CQY5-2,ENSMUST00000033583
84062	Q96EV8-2,ENST00000622898,ENST00000338950,Q96EV8-3,ENST00000462989,Q96EV8,ENST00000344537,ENST00000355917	94245	ENSMUST00000072329,Q91WZ8-2,Q91WZ8-3,Q91WZ8
84067	Q8N612,ENST00000449352,Q8N612-2,ENST00000265978,Q8N612-3	74349	ENSMUST00000179474,ENSMUST00000118726,Q3U2I3-3,ENSMUST00000048079,Q3U2I3-2,ENSMUST00000122327,Q3U2I3
84074	ENST00000636395,ENST00000524722,Q9H0J4,Q9H0J4-3,Q9H0J4-2	217341	ENSMUST00000208602,Q3V2A7
84076	Q9H0I9	74419	Q9D4D4,ENSMUST00000183187
84129	Q709F0-3,ENST00000485198,ENST00000264990,ENST00000496418,Q709F0,Q709F0-2	102632	ENSMUST00000047799,Q80XL6
84188	ENST00000354817,Q8WVX9	67420	ENSMUST00000033018,Q922J9-3,Q922J9,Q922J9-4,ENSMUST00000067929,Q922J9-2
84193	ENST00000329331,Q86TU7,Q86TU7-3,ENST00000331768,Q86TU7-2	52690	Q91WC0,Q91WC0-4,Q91WC0-2,Q91WC0-3,ENSMUST00000071095
84230	ENST00000370454,Q8TDW0	100604	ENSMUST00000067924,Q8R502
84256	Q4VC44,Q4VC44-2,Q4VC44-5,Q4VC44-3,Q4VC44-4,ENST00000416288,ENST00000253928	224613	Q8CI03,Q8CI03-3,Q8CI03-2,ENSMUST00000227120,ENSMUST00000086325
84258	Q9BQG1,ENST00000338916,ENST00000593901,ENST00000600079	20981	O35681,ENSMUST00000120262,ENSMUST00000118962,ENSMUST00000118831
84259	Q9BTE7,ENST00000260247,ENST00000531543	76863	Q9CXV9,ENSMUST00000034499,ENSMUST00000215683
84262	Q9BT73,ENST00000404674,ENST00000252329,ENST00000288607	66506	ENSMUST00000182602,Q9CZH3,ENSMUST00000031531
84264	Q6PII5-3,Q6PII5,ENST00000389701,ENST00000389703,ENST00000561546,Q6PII5-4,Q6PII5-2,ENST00000341413	68977	ENSMUST00000140738,ENSMUST00000077938,ENSMUST00000137587,ENSMUST00000150324,ENSMUST00000138759,Q9DB32-2,ENSMUST00000133071,Q9DB32
84271	ENST00000252115,Q9BY77,ENST00000445215,ENST00000454057,Q9BY77-2,ENST00000451060,ENST00000348657	73826	ENSMUST00000058793,ENSMUST00000100375,Q8BG81
84277	Q96LL9	66114	P59041
84311	ENST00000613675,ENST00000619548	67036	Q9D0Q7,ENSMUST00000019026
84315	ENST00000645862,Q86VX9-3,Q86VX9-2,Q86VX9-4,Q86VX9-5,ENST00000455683,Q86VX9,ENST00000296473	72825	Q6PDG8-2,Q6PDG8,ENSMUST00000035202
84320	Q9BR61,ENST00000367595	72482	ENSMUST00000035560,Q9D061-2,ENSMUST00000097529,ENSMUST00000080138,Q9D061,Q9D061-3
84324	P82979,ENST00000552884,ENST00000336133	66118	Q9D1J3,ENSMUST00000220381,ENSMUST00000219512
84443	ENST00000276185,Q5JV73	245643	ENSMUST00000208130
84466	Q96KG7-2,ENST00000508365,ENST00000503335,ENST00000274473,ENST00000418761,Q96KG7	70417	Q6DIB5,ENSMUST00000075770
84542	ENST00000402291,Q6NSI8-4,ENST00000295031,Q6NSI8-2,Q6NSI8-3,Q6NSI8	71675	Q68FF0,ENSMUST00000180260,ENSMUST00000093267,Q68FF0-2
84628	ENST00000393229,Q96CW9-2,ENST00000372179,Q96CW9	171171	ENSMUST00000048455,Q8R4F1,ENSMUST00000091153,Q8R4F1-2,Q8R4F1-3,ENSMUST00000102873
84632	Q8N4X5-3,ENST00000369271,Q8N4X5-2,Q8N4X5-4,Q8N4X5,ENST00000304129	226250	Q5DTU0-2,ENSMUST00000122359,Q5DTU0,ENSMUST00000111584,ENSMUST00000118800
84668	ENST00000432176,Q9BYI3-3,Q9BYI3-2,Q9BYI3	84652	Q6P9N1-2,Q6P9N1,Q6P9N1-3,ENSMUST00000101513,ENSMUST00000030849
84679	ENST00000328306,Q96T83,ENST00000616978	236727	ENSMUST00000072451,Q8BLV3-2,Q8BLV3
84726	Q5JSZ5,Q5JSZ5-4,Q5JSZ5-3,ENST00000405995,Q5JSZ5-5,Q5JSZ5-2	227723	ENSMUST00000036691,ENSMUST00000069817,Q7TPM1-2,Q7TPM1
84749	ENST00000257548,ENST00000392784,Q70CQ3	100756	ENSMUST00000031588,Q3UN04
84779	ENST00000286794,Q9BSU3	97243	Q3UX61,ENSMUST00000060265
84844	Q7RTV0,ENST00000216252	68479	P83870,ENSMUST00000023117
84859	Q96II8,Q96II8-4,Q96II8-2,Q96II8-3,ENST00000334859,ENST00000414675	70144	ENSMUST00000135193,ENSMUST00000170899,ENSMUST00000170201,Q8BVU0,ENSMUST00000023491
84867	ENST00000396170,ENST00000396168,P54829-2,P54829,P54829-3,ENST00000358540	19259	P54830-2,P54830,P54830-3,P54830-4,ENSMUST00000033142,ENSMUST00000102626
84928	Q96SK2,ENST00000397622,Q96SK2-2,ENST00000473456,Q96SK2-3,ENST00000462753,Q96SK2-4	72649	ENSMUST00000151187,Q8BRG8-2,Q8BRG8-3,Q8BRG8,ENSMUST00000115160,ENSMUST00000115157
84929	ENST00000372338,Q8N539,Q8N539-2,ENST00000448616	98970	A2AV25-2,A2AV25,ENSMUST00000028188
84936	ENST00000564258,Q96K21-4,ENST00000299173,Q96K21,ENST00000355341,Q96K21-3,Q96K21-2,ENST00000336455	72008	Q9DAZ9,ENSMUST00000102519,ENSMUST00000090174
84938	ENST00000371120,ENST00000317868,Q96DT6	242557	Q811C2,ENSMUST00000180278,ENSMUST00000030279
84940	Q6QEF8-4,Q6QEF8-2,ENST00000580212,Q6QEF8,ENST00000469090,Q6QEF8-5,Q6QEF8-3	216961	ENSMUST00000052515,ENSMUST00000021190,Q920M5-2,Q920M5-3,Q920M5,ENSMUST00000108391,ENSMUST00000079770,Q920M5-4
84991	ENST00000446108,Q96I25,ENST00000379888	76938	ENSMUST00000040314,Q8JZX4
84993	ENST00000361351,Q96S82,ENST00000395081,ENST00000565335	69459	ENSMUST00000163329,ENSMUST00000216925,Q91W67
85313	ENST00000253329,Q8WUA2	67418	ENSMUST00000015901,Q9CXG3
85358	ENST00000445220	58234	Q4ACU6-9,Q4ACU6-10,Q4ACU6-2,Q4ACU6-8,Q4ACU6-12,Q4ACU6-6,ENSMUST00000109309,Q4ACU6,Q4ACU6-7,Q4ACU6-11,Q4ACU6-3
85366	ENST00000375985,Q9H1R3	228785	ENSMUST00000028970,Q8VCR8
85378	ENST00000498611,ENST00000439308,Q96RT7-3,Q96RT7,Q96RT7-2,ENST00000248846	328580	G5E8P0-2,ENSMUST00000109353,G5E8P0
85458	Q155Q3-4,Q155Q3-2,Q155Q3-5,ENST00000615255,ENST00000529225,Q155Q3,ENST00000440460	330938	Q80Y83-9,ENSMUST00000034566,Q80Y83-6,Q80Y83-4,Q80Y83-11,Q80Y83-12,Q80Y83-15,Q80Y83-14,Q80Y83-2,Q80Y83-13,Q80Y83-3,Q80Y83-7,Q80Y83-10,Q80Y83-16,Q80Y83-8,Q80Y83-5,Q80Y83
85464	ENST00000269033,Q76I76-2,Q76I76,ENST00000324677,ENST00000649863,ENST00000540801,Q76I76-4,Q76I76-3	237860	Q5SW75,Q5SW75-3,ENSMUST00000181283,Q5SW75-2,Q5SW75-4,ENSMUST00000037912
87769	ENST00000455100,Q9BVM4	223267	ENSMUST00000038075,Q923B0-2,Q923B0
88455	ENST00000261739,Q8IZ07	68420	Q80UP5,ENSMUST00000102578
89891	ENST00000372715,Q96EX3	71820	ENSMUST00000113711,Q5U4F6
89970	ENST00000566352,ENST00000394420,ENST00000537866,Q96DX4,Q96DX4-2	67610	Q8BVR6-3,ENSMUST00000211983,ENSMUST00000060389,Q8BVR6-2,Q8BVR6
90134	Q9NS40-2,ENST00000332142,Q9NS40,ENST00000328032	170738	Q9ER47,ENSMUST00000075052
90293	ENST00000262820,Q9P2N7-5,Q9P2N7,ENST00000469946,Q9P2N7-2,ENST00000540167,Q9P2N7-3,Q9P2N7-4,ENST00000541812,ENST00000545703	67455	Q80TF4,ENSMUST00000115319,Q80TF4-3,Q80TF4-5,ENSMUST00000115316,Q80TF4-4,Q80TF4-2,ENSMUST00000115313
90353	Q7Z7A3,ENST00000421832	233189	Q99J10,ENSMUST00000038332
90362	Q8TC76,ENST00000361488	242297	ENSMUST00000171403,ENSMUST00000108380,Q8C739,ENSMUST00000054857
90441	Q969S3,ENST00000308683	52521	ENSMUST00000061875,Q91VY9
90480	ENST00000316939,Q8TAE8	102060	Q9CR59,ENSMUST00000036734
90488	Q8WUH6,ENST00000548125,ENST00000547242,ENST00000280756	103266	ENSMUST00000095383,Q9DAM7
90523	Q5VWP3-3,ENST00000274897,ENST00000502396,Q5VWP3-4,Q5VWP3-2,ENST00000514921,Q5VWP3	69642	Q5FW52-2,ENSMUST00000184322,ENSMUST00000034910,ENSMUST00000184415,ENSMUST00000184848,ENSMUST00000185039,ENSMUST00000183955,ENSMUST00000185144,Q5FW52
90525	ENST00000458022,ENST00000560471,ENST00000560540,ENST00000560734,ENST00000290894	435684	Q8CG80,Q8CG80-2
90806	Q5VTE6,ENST00000535388,Q5VTE6-2,ENST00000366962,ENST00000360506	52477	ENSMUST00000027947,Q8K1C0-3,Q8K1C0-5,Q8K1C0-2,ENSMUST00000110899,ENSMUST00000144693,ENSMUST00000123384,Q8K1C0-4,ENSMUST00000066632,Q8K1C0
90850	Q86UK7,Q86UK7-2,Q86UK7-3,Q86UK7-4,ENST00000563630	213753	Q80YR4-2,ENSMUST00000047179,ENSMUST00000234956,Q80YR4,Q80YR4-3
90861	Q9H910,ENST00000248098,Q9H910-3,Q9H910-2	52009	ENSMUST00000024981,Q6PGH2
90871	ENST00000358227,Q96GE9,Q96GE9-2	66928	Q9CQ00,ENSMUST00000030103
90952	Q96AP7,ENST00000278927,Q96AP7-2	69524	ENSMUST00000002011,Q925F2
90957	Q6P158-2,ENST00000457308,ENST00000620517,Q6P158,Q6P158-3	106794	Q6P5D3-3,Q6P5D3-4,ENSMUST00000038166,Q6P5D3,ENSMUST00000086555,Q6P5D3-5,Q6P5D3-2
90990	Q96AC6,Q96AC6-2,ENST00000645548,ENST00000301332	16581	ENSMUST00000230451,ENSMUST00000004294
91272	ENST00000285908,Q96IK1,ENST00000311086,Q96IK1-2	69556	ENSMUST00000058060,Q5SQY2
91603	Q96NB3	66983	Q8R1N0
91689	ENST00000331479,Q9H4I9	69029	ENSMUST00000023086,Q9DB10
91978	ENST00000359315,Q6ZTW0-2,Q6ZTW0	110012	Q99MS8,ENSMUST00000020552
92106	Q96HP4,ENST00000435829,ENST00000285083,ENST00000606098,ENST00000605932,ENST00000627468	218885	Q8VE38,Q8VE38-2,ENSMUST00000022462
92181	ENST00000393792,Q8WUN7	327900	Q6PGH0,ENSMUST00000051053
92335	ENST00000392950,Q7RTN6,ENST00000375840,ENST00000638708,Q7RTN6-4,Q7RTN6-2,ENST00000447001,ENST00000638888,Q7RTN6-5,ENST00000638193,ENST00000578801,ENST00000639835,Q7RTN6-3,ENST00000638309,ENST00000582137,Q7RTN6-6,ENST00000578008,ENST00000638702,ENST00000640086,ENST00000336174,ENST00000638276	72149	Q3UUJ4,Q3UUJ4-2,ENSMUST00000122989,ENSMUST00000103072,Q3UUJ4-3,ENSMUST00000007444
92344	Q5T7V8-3,ENST00000367762,Q5T7V8-2,Q5T7V8-4,Q5T7V8,ENST00000367763	98376	ENSMUST00000186402,ENSMUST00000045138,Q8BRM2,Q8BRM2-2
92737	ENST00000341772,Q8NFT8	227325	ENSMUST00000049126,Q8JZM4
92912	ENST00000561851,Q8WVN8-3,Q8WVN8-4,Q8WVN8-2,Q8WVN8,ENST00000569423,ENST00000267938	109161	Q8K2Z8-2,Q8K2Z8,ENSMUST00000059555,ENSMUST00000121677,ENSMUST00000122441
92999	Q9UFB7-2,ENST00000232974,Q9UFB7	270210	ENSMUST00000093772
93109	Q2T9K0-4,Q2T9K0-6,ENST00000381975,ENST00000473092,Q2T9K0-2,Q2T9K0-7,ENST00000347147,Q2T9K0,ENST00000392432	224090	ENSMUST00000140402,ENSMUST00000144491
93343	Q96EY5,Q96EY5-3,ENST00000317040,Q96EY5-2	73711	ENSMUST00000034272,Q78HU3
93627	Q8TEA7,ENST00000273980,ENST00000394706,Q8TEA7-3,ENST00000361687,ENST00000394708,Q8TEA7-2	271981	Q8BM85,ENSMUST00000169172,Q8BM85-2
93973	ENST00000335754,Q9H981,Q9H981-3,ENST00000482349,Q9H981-2	56249	Q8R2S9,ENSMUST00000016115
94032	Q96S95,ENST00000296238	73047	Q78WH7,ENSMUST00000052939
112812	Q6P4F2-2,ENST00000393708,Q6P4F2	68165	ENSMUST00000010348,Q9CPW2,Q9CPW2-2
112939	ENST00000292431,Q96RE7	66830	ENSMUST00000001975,Q7TSZ8
112942	Q96G28-2,ENST00000349456,Q96G28,ENST00000339012	216618	ENSMUST00000020754,Q8C6E0
112970	Q96EK9	100087	Q9D1R2
113174	Q96ER3,ENST00000524803	78935	Q9D2C2,ENSMUST00000143082,Q9D2C2-2
113263	ENST00000223145,Q86VQ1	170772	ENSMUST00000162567,Q8K3I9-2,Q8K3I9,Q8K3I9-3,ENSMUST00000161217,ENSMUST00000064285
113444	ENST00000446026,ENST00000456842,Q96EX1,ENST00000417239,ENST00000521580,ENST00000423898	80284	ENSMUST00000142029,Q78RX3
114781	ENST00000481247,Q96Q07,ENST00000419706,ENST00000314100,Q96Q07-3,Q96Q07-2	224671	ENSMUST00000079924,ENSMUST00000236799,ENSMUST00000168787,Q8C726
114783	ENST00000650440	381983	ENSMUST00000120005,Q5XJV6
114784	ENST00000373388,Q7Z408,ENST00000373381,Q7Z408-3,Q7Z408-2,Q7Z408-4	329942	ENSMUST00000184063
114788	Q7Z407-2,Q7Z407-4,Q7Z407-5,ENST00000339701,ENST00000343508,Q7Z407-3,Q7Z407,ENST00000455883,ENST00000297405	239420	ENSMUST00000161653,Q80T79-1,Q80T79,Q80T79-2,ENSMUST00000100670
114794	ENST00000402918,Q5R3F8,ENST00000452946	207393	Q68FM6,ENSMUST00000229441,ENSMUST00000088592
114795	Q14DG7-3,Q14DG7,Q14DG7-2,ENST00000613307,ENST00000299308	208151	ENSMUST00000031446
114800	Q96PX6,ENST00000407595	216613	Q5SP85-3,Q5SP85-2,ENSMUST00000146385,Q5SP85,ENSMUST00000093253,ENSMUST00000042534
114879	ENST00000534454,ENST00000389989,Q9H0X9,ENST00000348039,ENST00000263650,Q9H0X9-3,Q9H0X9-2	79196	Q9ER64,ENSMUST00000020411,ENSMUST00000119499
114880	ENST00000409631,ENST00000409045,Q9BZF3-6,Q9BZF3-5,ENST00000190611,Q9BZF3,ENST00000359685,ENST00000392505,Q9BZF3-3,ENST00000315022,Q9BZF3-2,Q9BZF3-4	99031	ENSMUST00000111930,ENSMUST00000128034,ENSMUST00000077972,Q8BXR9,Q8BXR9-2,ENSMUST00000184442,ENSMUST00000111929
115024	Q969T7,Q969T7-2,ENST00000435506,ENST00000469698,ENST00000523903,ENST00000521789	68106	ENSMUST00000107397,ENSMUST00000092688,Q3UFY7-3,ENSMUST00000107398,Q3UFY7,Q3UFY7-2,Q3UFY7-4,ENSMUST00000092689
115703	O14559-12,O14559-10,ENST00000378944,ENST00000314737,O14559-11,O14559	233071	ENSMUST00000207860,Q80YF9,ENSMUST00000208538,ENSMUST00000207858
116143	Q96MX6,Q96MX6-2,ENST00000295121,ENST00000406245,ENST00000409164	103784	ENSMUST00000046955,Q8BGF3
116154	ENST00000371015,ENST00000395636,Q96KR7,ENST00000541461,ENST00000361300,ENST00000355648,ENST00000359926,Q96KR7-3,Q96KR7-2,Q96KR7-4	74189	Q8BYK5,ENSMUST00000108917,ENSMUST00000103065,Q8BYK5-3,ENSMUST00000108915,ENSMUST00000108916,Q8BYK5-2,ENSMUST00000103066,Q8BYK5-4
116173	Q96DZ9-6,ENST00000359320,ENST00000342473,Q96DZ9-5,Q96DZ9-2,ENST00000382809,ENST00000397227,ENST00000339180,Q96DZ9-4,Q96DZ9,Q96DZ9-3	67272	ENSMUST00000037814,Q9D6G9,ENSMUST00000227441,Q9D6G9-2
116496	Q9BZQ8,ENST00000367511	63913	ENSMUST00000148810,Q3UW53
116540	ENST00000258105,Q96EL3	68499	Q9D1H8,ENSMUST00000113938
118813	Q5T4F4-3,Q5T4F4-5,ENST00000370613,Q5T4F4-8,ENST00000337540,Q5T4F4-6,ENST00000359980,Q5T4F4,Q5T4F4-7,Q5T4F4-4,ENST00000370610,ENST00000393677,ENST00000357540,Q5T4F4-2	319740	ENSMUST00000099443,ENSMUST00000169536,Q3TXX3-2,Q3TXX3
119392	Q86XK3-3,ENST00000369729,ENST00000369727,Q86XK3,Q86XK3-2	67788	Q8BP27-2,Q8BP27-3,Q8BP27,ENSMUST00000099353
120526	Q6P3W2-2,ENST00000465995,Q6P3W2	99349	ENSMUST00000102555,Q91ZF0
121278	Q8IWU9,ENST00000333850,ENST00000546576,Q8IWU9-2	216343	Q8CGV2,ENSMUST00000006949
122060	Q8ND83-3,Q8ND83-4,Q8ND83-2,ENST00000351546,Q8ND83,ENST00000488699,ENST00000358679,ENST00000314070	105439	ENSMUST00000069443,Q68FF7-2,Q68FF7,ENSMUST00000160805
122704	Q86TS9,ENST00000355151,ENST00000556840,ENST00000553711,Q86TS9-4,ENST00000397505,ENST00000555345,ENST00000397496,Q86TS9-3,ENST00000432849,Q86TS9-2	68836	Q9D0Y8,ENSMUST00000010550,Q9D0Y8-2
122830	Q147X3,Q147X3-2,ENST00000556492	70646	ENSMUST00000153488,Q8CES0,Q8CES0-2
123041	Q8NFF2-4,ENST00000393265,ENST00000532405,Q8NFF2-2,ENST00000531433,Q8NFF2,Q8NFF2-3	238384	Q8CGQ8,ENSMUST00000079020,ENSMUST00000161325,Q8CGQ8-2
123207	Q8WUR7-2,Q8WUR7,ENST00000508990,Q8WUR7-3,ENST00000538348,ENST00000304177,ENST00000451195	67290	Q9CRC3,ENSMUST00000026092
123263	Q96DP5,Q96DP5-2,ENST00000220058	69606	Q9D799,ENSMUST00000074792
124808	ENST00000315286,Q96MW1-2,ENST00000457422,Q96MW1	52715	Q9CR29-2,Q9CR29,ENSMUST00000092569
124842	ENST00000631683,Q6IEE7	270893	Q6IEE6,ENSMUST00000054245
124944	Q8IXM2-3,Q8IXM2,Q8IXM2-2,ENST00000552402,ENST00000546495,ENST00000439424	104457	ENSMUST00000021181,ENSMUST00000108576,Q9DCT6-3,Q9DCT6-4,ENSMUST00000108578,Q9DCT6-2,ENSMUST00000102569,ENSMUST00000108579,Q9DCT6
125228	Q96ND0	108654	Q8BGY7,ENSMUST00000042852
126119	Q8TAC2-2,Q8TAC2,ENST00000598418,ENST00000601423,ENST00000594350,ENST00000595669	66124	ENSMUST00000121922,ENSMUST00000117324,ENSMUST00000118493,Q9CR30,ENSMUST00000035844,ENSMUST00000118628,ENSMUST00000120852
127253	Q6IPR3,ENST00000370867,ENST00000457880,Q6IPR3-2	209584	Q8BSA9,ENSMUST00000170461,ENSMUST00000052774
128239	ENST00000361170,Q86VI3	404710	ENSMUST00000071812
128308	Q7Z7F7,Q7Z7F7-2,ENST00000366733,ENST00000366746,ENST00000366747,ENST00000391867,ENST00000295008,ENST00000336300,ENST00000348259,ENST00000336520,ENST00000430433,ENST00000366739,ENST00000366734,ENST00000366742	67212	ENSMUST00000108787,ENSMUST00000108785,Q9CZ83-2,ENSMUST00000108786,Q9CZ83,ENSMUST00000045697,ENSMUST00000108784
129401	Q8NFH5,Q8NFH5-2,Q8NFH5-3,ENST00000295119,ENST00000409798	69482	Q8R4R6,ENSMUST00000028382
129450	A2RUC4-2,A2RUC4,ENST00000354611	68736	A2RSX7-2,ENSMUST00000160837,A2RSX7,ENSMUST00000162686
129642	ENST00000486484,Q6ZWT7,ENST00000305997	67216	Q8R3I2-2,Q8R3I2-3,ENSMUST00000221952,ENSMUST00000110942,Q8R3I2
130026	ENST00000617388,Q8NDH6,ENST00000358299,ENST00000425178,ENST00000392237,Q8NDH6-2	70375	ENSMUST00000191251,Q3TY65,ENSMUST00000027172,ENSMUST00000186970
130399	ENST00000243349,ENST00000335450,Q8NER5-2,Q8NER5-3,Q8NER5-4,ENST00000348328,ENST00000409680,Q8NER5	269275	ENSMUST00000028178,ENSMUST00000100085,Q8K348
130617	ENST00000621130,Q8WV99-2,ENST00000409336,ENST00000444522,Q8WV99,ENST00000289528	68818	Q91X58,ENSMUST00000162768,ENSMUST00000160439,ENSMUST00000027394
132158	ENST00000305690,ENST00000436784,Q8IVS8-6,Q8IVS8-5,Q8IVS8-2,Q8IVS8-7,Q8IVS8-4,ENST00000477382,Q8IVS8-3,Q8IVS8	235582	Q8QZY2,ENSMUST00000112543,ENSMUST00000036382,Q8QZY2-2
132299	ENST00000620187,ENST00000508632,ENST00000273860,Q56VL3,Q56VL3-2	433904	ENSMUST00000201908,Q9D8W7,ENSMUST00000087195
132430	ENST00000421491	241989	ENSMUST00000166505
133418	ENST00000514111,Q6PCB8,Q6PCB8-2,ENST00000303221	13723	ENSMUST00000022242,P21995
133746	Q8N9B5-2,ENST00000396137,Q8N9B5	57748	Q9QXM1-2,Q9QXM1,Q9QXM1-3,ENSMUST00000065537
134430	ENST00000612402,Q8NI36	225348	ENSMUST00000234158,ENSMUST00000053663,ENSMUST00000166214
137695	ENST00000523073,ENST00000334667,Q96MH6,ENST00000521229,Q96MH6-2,Q96MH6-3,ENST00000519780	72098	Q9D850,ENSMUST00000154922,ENSMUST00000029891,Q9D850-2
137886	ENST00000523409,ENST00000399598,Q14CS0	68053	ENSMUST00000029907,Q0KL01
138311	ENST00000371692,Q5VUD6-2,ENST00000371691,Q5VUD6	56279	ENSMUST00000074240,Q99ML4
138639	A2A3K4,ENST00000375360,ENST00000288976,ENST00000620992,A2A3K4-2	218232	ENSMUST00000222028,Q6NZK8-2,ENSMUST00000035824,Q6NZK8-3,Q6NZK8
139065	ENST00000356928,ENST00000338017,Q8IW52,ENST00000596188	245446	Q810B8,ENSMUST00000069926,ENSMUST00000114679
139596	Q96BW1-3,ENST00000530743,ENST00000373379,ENST00000462237,ENST00000373383,Q96BW1,Q96BW1-2	331487	B1AVZ0,ENSMUST00000087867
139728	Q6P2M8,Q6P2M8-3,ENST00000370150,ENST00000447676,ENST00000370142,ENST00000370145,Q6P2M8-5,ENST00000466074,Q6P2M8-6,ENST00000340888,Q6P2M8-2	93843	ENSMUST00000114472,Q9QYK9,ENSMUST00000114473,ENSMUST00000002087
139818	ENST00000633080,Q5JSL3,ENST00000276202	75974	A2AF47,ENSMUST00000033419
140459	ENST00000277458,Q9NWX5-2,ENST00000450050,ENST00000277459,Q9NWX5	72323	Q91ZU1,ENSMUST00000041726
140689	Q9NTU7,ENST00000064571	228942	Q8BME9,ENSMUST00000087950
140699	ENST00000343811,ENST00000400440,Q9H579,ENST00000421643,Q9H579-2	629499	ENSMUST00000143663
140707	ENST00000341446,Q8WY22	76809	Q8BXV2,ENSMUST00000049040,ENSMUST00000198811
140730	ENST00000541604,Q9H426,ENST00000372851,Q9H426-2	241770	ENSMUST00000044734,P60191
140739	ENST00000612130,ENST00000272930,Q969M7-7,Q969M7-4,ENST00000414443,Q969M7-3,Q969M7-5,Q969M7,ENST00000409953,Q969M7-2,Q969M7-6,ENST00000409633	67921	ENSMUST00000059743,Q9CY34,ENSMUST00000191368,ENSMUST00000178627,ENSMUST00000171112,ENSMUST00000171165
140775	ENST00000406438,Q8TEV9,Q8TEV9-2	237782	ENSMUST00000056907,Q3UMB5-2,Q3UMB5
140823	ENST00000374078,ENST00000374077,P60602,P60602-2	67067	ENSMUST00000088610,ENSMUST00000119950,P60603,ENSMUST00000109597
140838	ENST00000304788,Q8TBE9	67311	Q9CPT3,ENSMUST00000066640
142678	Q96AX9-10,ENST00000378712,Q96AX9-14,Q96AX9-4,ENST00000489635,ENST00000355826,Q96AX9-3,Q96AX9,Q96AX9-8,Q96AX9-13,ENST00000518681,Q96AX9-11,Q96AX9-7,Q96AX9-2,Q96AX9-9,Q96AX9-12,ENST00000520777,Q96AX9-5,Q96AX9-6	76580	ENSMUST00000103176,Q8R516-2,Q8R516-3,Q8R516
143384	Q86Y37,ENST00000369151,Q86Y37-2,Q86Y37-4	78832	Q8R0X2-2,ENSMUST00000081790,ENSMUST00000166712,Q8R0X2,ENSMUST00000111460
143879	Q8NAB2,ENST00000526793,ENST00000531837,ENST00000534815	69149	ENSMUST00000212221,Q8BHI4,ENSMUST00000049648
144165	ENST00000639958,ENST00000639589,ENST00000345127,ENST00000640132,ENST00000548696,Q96MT3	106042	ENSMUST00000109255,Q3U5C7,ENSMUST00000048982
144423	Q96MS3,ENST00000442111,ENST00000537468,ENST00000281703,ENST00000441390,Q96MS3-3,Q96MS3-2	319804	A4FUP9-2,A4FUP9,ENSMUST00000118139
145773	ENST00000288228,Q8TBF8	76886	Q3UXZ6,ENSMUST00000034749
146057	Q6IQ55,Q6IQ55-2,ENST00000267890,Q6IQ55-3	140810	ENSMUST00000057135,Q3UVR3-2,ENSMUST00000028740,Q3UVR3
146713	A6NFN3-2,ENST00000582043,ENST00000583458,ENST00000648001,A6NFN3,ENST00000580155	52897	Q8BIF2-4,ENSMUST00000117731,ENSMUST00000069343,ENSMUST00000106278,Q8BIF2,Q8BIF2-5,Q8BIF2-3,ENSMUST00000103023,ENSMUST00000120061,Q8BIF2-2,ENSMUST00000017576
146760	ENST00000331238,Q86UN2	237847	Q8K0S5,ENSMUST00000102514
147179	Q8TF74,ENST00000583130,ENST00000585043,Q8TF74-2,ENST00000323571	68524	Q6PEV3,ENSMUST00000037480
147339	ENST00000619301,ENST00000615052,Q96B23-2,Q96B23	212163	ENSMUST00000074653,ENSMUST00000237203,Q8BH50-2,Q8BH50
147906	Q96B18,ENST00000300875	629378	Q0PHV7,ENSMUST00000108493
148808	ENST00000367147,Q8N468,Q8N468-2	213006	Q6PDC8-2,ENSMUST00000112370,Q6PDC8-4,ENSMUST00000159038,Q6PDC8-3,Q6PDC8
148867	ENST00000357650,Q8NEW0,ENST00000370112	66500	ENSMUST00000067485,Q9JKN1
149041	Q5TC82,ENST00000367694,Q5TC82-2	381305	ENSMUST00000161609,Q4VGL6
149986	Q9BX40,ENST00000361670,ENST00000279068,Q9BX40-2,Q9BX40-3	241846	ENSMUST00000055485,Q8CGC4
150223	A8MPS7-2,A8MPS7-3,ENST00000415762,ENST00000473985,ENST00000292778,ENST00000398873,A8MPS7	69101	Q14BV6,Q14BV6-2,ENSMUST00000069064
150274	ENST00000420442,ENST00000216027,ENST00000398941,Q8IWL3,ENST00000450178,ENST00000495977	100900	ENSMUST00000056937,Q8K3A0
150864	ENST00000392238,Q6P1L5-2,Q6P1L5	72750	Q3U3E2,ENSMUST00000036540
151126	ENST00000466398,ENST00000409692,Q569K4,ENST00000409343,Q569K4-2,Q569K4-5,Q569K4-3,ENST00000410066,Q569K4-4,ENST00000336917	241494	Q8BXJ8-2,ENSMUST00000111830,Q8BXJ8
151525	ENST00000392796,Q8N9V3-2,Q8N9V3,ENST00000358147,ENST00000409990,ENST00000359774,ENST00000409124	72137	ENSMUST00000102751,Q9D0I6,ENSMUST00000028368
151556	ENST00000392551,ENST00000392552,ENST00000295500,Q7Z3F1,ENST00000614352	68526	ENSMUST00000112044,ENSMUST00000076463
151903	Q8WUD4	72654	ENSMUST00000019803,Q8R344
151987	ENST00000495566,Q9NY27-3,Q9NY27-2,Q9NY27,ENST00000356692	232314	ENSMUST00000063854,Q0VGB7
152002	Q8NBI6,Q8NBI6-2,ENST00000310380,ENST00000437101,Q8NBI6-3,ENST00000429994	268880	ENSMUST00000055389,Q3U4G3
154043	ENST00000607772,Q6P9H4,ENST00000433165,ENST00000479339	215748	Q8BMA3,ENSMUST00000015346,Q8BMA3-2
154661	Q96NL0-5,Q96NL0-3,ENST00000338056,Q96NL0-4,ENST00000394654,Q96NL0,ENST00000493037,Q96NL0-2	242819	ENSMUST00000047485,Q6PDC0,ENSMUST00000115378
154791	ENST00000297534,Q96HJ9,Q96HJ9-2	66117	Q9CR13,ENSMUST00000019833
154796	Q4VCS5,ENST00000371959,Q4VCS5-2,ENST00000304758	27494	Q8VHG2,ENSMUST00000112836,Q8VHG2-2,ENSMUST00000112835
154810	ENST00000317829,Q8IY63,Q8IY63-2,ENST00000433060	75723	ENSMUST00000013220,Q9D4H4,Q9D4H4-2
157567	ENST00000520311,ENST00000519597,Q86W74,Q86W74-1,ENST00000335659,ENST00000520552	68839	Q8BTZ5,ENSMUST00000057486
157638	ENST00000304916,Q96KN1	399603	ENSMUST00000100635
157695	ENST00000324079,ENST00000523656,Q86YL5-2,Q86YL5	72148	Q8C5P7,ENSMUST00000062613,Q8C5P7-2
158219	ENST00000297615,Q5VTQ0-6,ENST00000507285,Q5VTQ0,Q5VTQ0-5,Q5VTQ0-4,ENST00000512701,Q5VTQ0-3,ENST00000380850,Q5VTQ0-2,Q5VTQ0-7,ENST00000507993	69863	Q8BYY4,Q8BYY4-3,ENSMUST00000102823,Q8BYY4-2
159195	ENST00000497106,ENST00000424265,Q70EL1-9,Q70EL1-6,Q70EL1-10,Q70EL1-7,ENST00000339859,Q70EL1-4,Q70EL1,Q70EL1-8	78787	Q8BL06-2,Q8BL06,ENSMUST00000022356,ENSMUST00000035340,Q8BL06-3
160622	ENST00000552049,ENST00000546756,Q7Z6J2-2,Q7Z6J2,ENST00000293662	56149	Q9JJA9,ENSMUST00000000543
160760	Q8NI37,ENST00000354300	320717	ENSMUST00000053426,Q6NVE9-2,Q6NVE9
161176	Q6ZMZ3-2,ENST00000553340,Q6ZMZ3-3,ENST00000334258,ENST00000557275,Q6ZMZ3	212073	Q4FZC9,ENSMUST00000067005,Q4FZC9-2,ENSMUST00000095439
161357	ENST00000482848,ENST00000399232,Q7Z553,Q7Z553-3,Q7Z553-2	320772	ENSMUST00000037181,P60755
162427	ENST00000589797,Q86VR2,ENST00000309428,ENST00000585894,Q86VR2-2	67998	ENSMUST00000017946,Q9CQV4,Q9CQV4-2
162466	Q8TCT1-3,ENST00000413580,ENST00000310544,Q8TCT1-2,Q8TCT1	237928	ENSMUST00000054173,Q8R2H9
163782	Q5T7N3,ENST00000371153,ENST00000354381,Q5T7N3-2	242553	Q6P9J5,ENSMUST00000102790
163882	ENST00000366513,Q6PJW8-2,Q6PJW8-3,Q6PJW8,ENST00000366512	226744	Q8CBC4,ENSMUST00000040706,Q8CBC4-2,Q8CBC4-3
165324	ENST00000404924,P68543-2,P68543,ENST00000309033	217379	Q99KJ0,ENSMUST00000020962
166336	ENST00000295902,ENST00000638394,ENST00000564377,Q7Z3G6	243548	ENSMUST00000113447,Q80Y24,ENSMUST00000113446,ENSMUST00000032093,ENSMUST00000113445
166785	Q8IVH4,ENST00000649704,ENST00000648388	109136	ENSMUST00000048718,Q8C7H1
167555	Q6UXP7,ENST00000282226	73942	ENSMUST00000040106
169044	Q8NFW1-3,Q8NFW1-2,ENST00000435777,ENST00000303045,Q8NFW1	69700	ENSMUST00000159993,ENSMUST00000229585
171586	ENST00000580981,ENST00000289119,Q8WU67-2,Q8WU67,ENST00000578270	106861	Q91ZH7-2,ENSMUST00000117828,Q91ZH7
196441	O60293-2,O60293-4,ENST00000378743,O60293	216345	ENSMUST00000036044
196463	Q8NHP8-2,ENST00000280800,Q8NHP8,ENST00000545182	71772	Q3TCN2-2,Q3TCN2,ENSMUST00000031597
196743	ENST00000529585,Q6QHF9-5,Q6QHF9-6,ENST00000476834,ENST00000357296,Q6QHF9-4,ENST00000480071,ENST00000483211,Q6QHF9,ENST00000278060	212503	ENSMUST00000097967,Q8C0L6,Q8C0L6-2,ENSMUST00000026537
199953	ENST00000416541,ENST00000340305,ENST00000340381,Q5SNT2,Q5SNT2-2	230917	ENSMUST00000103208,A2A8U2,ENSMUST00000105687,A2A8U2-3,A2A8U2-2
200916	Q6P5R6,ENST00000463836,ENST00000295830	68028	Q9D7S7,ENSMUST00000043867,Q9D7S7-2,ENSMUST00000193168,ENSMUST00000194649
200933	P0C2W1,ENST00000311630	268882	ENSMUST00000042732,Q8K3B1
201292	ENST00000540128,ENST00000269383,Q6PJ69	338364	Q8BFW4,Q8BFW4-2,ENSMUST00000067632
201965	Q6NW29,Q6NW29-2,ENST00000326397	192174	Q9CPR1,ENSMUST00000033973
202052	ENST00000302060,Q9H819	76594	ENSMUST00000025208,Q9CZJ9
202559	ENST00000281156,Q5VWX1	170771	ENSMUST00000027226,Q9WU01,Q9WU01-2
203100	P83105,ENST00000302495	330723	ENSMUST00000084031,A2RT60
203228	ENST00000619707,Q96LT7-2,ENST00000379997,Q96LT7,ENST00000380003	73205	ENSMUST00000084724,ENSMUST00000108127,ENSMUST00000108126,Q6DFW0-2,Q6DFW0
203259	Q8IW50-3,Q8IW50-2,Q8IW50-6,Q8IW50,Q8IW50-5,ENST00000379087,ENST00000379080,ENST00000297620,Q8IW50-4,Q8IW50-7,ENST00000379081,ENST00000379089	71901	ENSMUST00000108052,ENSMUST00000108049,Q9D772
206358	ENST00000243389,Q7Z2H8-4,Q7Z2H8-3,ENST00000616007,ENST00000429484,ENST00000520701,Q7Z2H8	215335	ENSMUST00000108872,Q8K4D3
219402	ENST00000381120,Q9H2K0,ENST00000405591,ENST00000381116	76366	ENSMUST00000110566,ENSMUST00000016654,ENSMUST00000066675,Q9CZD5,ENSMUST00000110564
220929	ENST00000436087,ENST00000452305,ENST00000375311,ENST00000442986,ENST00000538351,Q7Z4V0,Q7Z4V0-2,Q7Z4V0-3,ENST00000413025	240186	ENSMUST00000234241,ENSMUST00000063989
220965	ENST00000618804,Q8NE31-5,ENST00000468840,ENST00000618427,ENST00000621119,Q8NE31,Q8NE31-4,Q8NE31-2,Q8NE31-3,ENST00000611933	71721	ENSMUST00000105436,ENSMUST00000173042,Q9DBR2,ENSMUST00000062883
221002	Q8N9B8,Q8N9B8-2,ENST00000395810,ENST00000374459	70727	ENSMUST00000164960,ENSMUST00000203482,ENSMUST00000203804
221035	Q6NUK4,Q6NUK4-2,ENST00000373758	28193	ENSMUST00000217841,ENSMUST00000020023,Q99KK1
221927	Q6PJG6-3,ENST00000340611,Q6PJG6,Q6PJG6-2	231841	ENSMUST00000100505,ENSMUST00000041588,ENSMUST00000153440,Q8C3R1-2,Q8C3R1
221981	ENST00000423059,Q9UPZ6	330267	Q69ZU6,ENSMUST00000119581
222234	ENST00000413034,ENST00000409231,Q8N0U4-2,Q8N0U4,ENST00000420217,ENST00000442873,Q8N0U4-3	330050	ENSMUST00000056045,Q7TPD2-2,Q7TPD2
246213	ENST00000323346,Q8NDX2,Q8NDX2-2,ENST00000392989	216227	ENSMUST00000020102,Q8BFU8,ENSMUST00000105295
246269	Q8WV93,ENST00000368977	215951	Q3V384,ENSMUST00000041024
252839	ENST00000367333,ENST00000367332,ENST00000367334,Q9P0T7,ENST00000367330,ENST00000485839	66241	ENSMUST00000117950,Q9CR23,ENSMUST00000165125,ENSMUST00000063719
253190	Q9H4I8-2,ENST00000327678,ENST00000340239,Q9H4I8-3,ENST00000477564,Q9H4I8,ENST00000335879	68607	ENSMUST00000078218,Q9EPB5
253558	Q6UWP7-2,ENST00000309052,Q6UWP7-3,Q6UWP7,ENST00000379509	225010	ENSMUST00000232703,ENSMUST00000067545,Q3UN02
253832	Q5W0Z9,ENST00000542645,Q5W0Z9-4,ENST00000320220,ENST00000382466,Q5W0Z9-2,Q5W0Z9-3,ENST00000400590	75965	Q5Y5T1-2,ENSMUST00000226057,ENSMUST00000089473,Q5Y5T1
254158	ENST00000379211,Q96LI9	631145	ENSMUST00000239046
254531	Q643R3,ENST00000314891,ENST00000617710	99010	Q6NVG1,ENSMUST00000028554
254863	ENST00000302422,Q8N2U0	69186	ENSMUST00000094065,Q5F285
255967	Q58A45-4,Q58A45-2,ENST00000399613,Q58A45,ENST00000380958,ENST00000503791,Q58A45-3	72587	Q640Q5,Q640Q5-2,ENSMUST00000031651
256586	ENST00000454181,Q8IV50,ENST00000267838,Q8IV50-2,ENST00000560491	70082	ENSMUST00000034702,Q9D7V2-2,Q9D7V2
260293	Q8N118-3,Q8N118-2,ENST00000371901,Q8N118	81906	Q6A152,ENSMUST00000106545
260425	Q5TCQ9,ENST00000307546,Q5TCQ9-1,ENST00000369615,Q5TCQ9-2,ENST00000369611,Q5TCQ9-3	99470	Q9EQJ9-2,ENSMUST00000121198,ENSMUST00000064371,Q9EQJ9
282969	ENST00000447176,ENST00000368551,ENST00000368552,A2VDF0-2,A2VDF0,ENST00000278025	69064	ENSMUST00000026539,ENSMUST00000142105,Q8R2K1-4,Q8R2K1,Q8R2K1-3,Q8R2K1-5,Q8R2K1-2
283459	ENST00000551765,O43716	384281	ENSMUST00000139167,Q8CBY0
283489	Q96JM3,ENST00000361283	101994	Q8K327,ENSMUST00000128557,ENSMUST00000051870
283927	ENST00000564085,P0C024-2,ENST00000437314,ENST00000613075,ENST00000268533,P0C024,P0C024-3	67528	Q99P30,Q99P30-4,ENSMUST00000073521,ENSMUST00000134593,Q99P30-3,Q99P30-2,ENSMUST00000109109,Q99P30-5,ENSMUST00000147605
283951	Q4G0I0,ENST00000442039	214489	ENSMUST00000088307,Q6RUT7
284252	ENST00000580059,Q719H9,ENST00000417602,ENST00000408011,ENST00000579973,ENST00000580191	106931	ENSMUST00000168989,ENSMUST00000025992,Q5M956-2,Q5M956
284266	Q6ZMC9,ENST00000389474,Q6ZMC9-2	620235	ENSMUST00000170760
284325	ENST00000470681,Q5BKX5-2,ENST00000469741,Q5BKX5-3,ENST00000378313,Q5BKX5	414069	ENSMUST00000108379
284352	ENST00000221462,O75864-2,O75864	232947	Q8BKR5,ENSMUST00000058444
284615	Q69YU3,ENST00000606888	545554	ENSMUST00000058943
284656	ENST00000373048,ENST00000437645,ENST00000319637,Q5JZY3,Q5JZY3-2,ENST00000534097,Q5JZY3-3,ENST00000446149	230735	ENSMUST00000059343,Q8BYG9-2,Q8BYG9
284695	ENST00000370447,Q5BKZ1,Q5BKZ1-3,ENST00000361911,Q5BKZ1-2,ENST00000340281	54367	O88291-3,O88291,O88291-2,ENSMUST00000031227
284697	Q9UPP5,Q9UPP5-2,ENST00000636805,ENST00000637221	100503185	D3YUB6,ENSMUST00000060553,Q80TK0
285025	ENST00000343876,ENST00000443758,Q6ZP82-2,ENST00000409284,Q6ZP82	545428	ENSMUST00000164114
285172	Q8IXS8,ENST00000418596	213056	Q8C729-2,ENSMUST00000161600,ENSMUST00000038372,ENSMUST00000097724,Q8C729
285175	Q8N2C7-2,ENST00000439458,Q8N2C7-7,Q8N2C7-6,Q8N2C7,ENST00000673951,Q8N2C7-5,Q8N2C7-3,ENST00000272845,Q8N2C7-4	329178	Q8BLN6,ENSMUST00000061620,Q8BLN6-2
285203	ENST00000383701,Q5NDL2-2,Q5NDL2-3,ENST00000295571,Q5NDL2,ENST00000496647	101351	Q8BYW9,ENSMUST00000054344
285343	ENST00000383746,Q8N3R3-2,ENST00000396078,ENST00000417237,Q8N3R3-3,Q8N3R3-4,Q8N3R3,ENST00000342649	382117	ENSMUST00000052740,Q66JZ4
285613	ENST00000297164,ENST00000444782,Q8NC24	225392	ENSMUST00000070709,Q8BRJ3,ENSMUST00000177058
286097	ENST00000519044,Q86XE3,ENST00000318063	78506	Q9CTY5,ENSMUST00000068999
286464	Q6ZTR5-2,ENST00000378653,Q6ZTR5-6,Q6ZTR5,Q6ZTR5-1	636104	ENSMUST00000197180
317762	A6NKD9,ENST00000380243	668158	E9Q6B2,ENSMUST00000222310,ENSMUST00000136175
319089	ENST00000476979	70846	ENSMUST00000172939
333926	Q5JR12,Q5JR12-2,ENST00000309276	71887	Q149T7,ENSMUST00000002298
338645	Q86TE4-4,ENST00000336930,Q86TE4,Q86TE4-2,Q86TE4-3,ENST00000533227	233271	Q8BGY3,ENSMUST00000082373
338692	ENST00000308440,Q6ZTN6-2,Q6ZTN6,Q6ZTN6-3,ENST00000511455	68423	Q6PD24,ENSMUST00000056888
338773	Q4V9L6,ENST00000392806	231633	ENSMUST00000067853,Q8R138
339287	ENST00000579565,Q68DK7,Q68DK7-3,Q68DK7-2,ENST00000578648,ENST00000398532	74026	Q6PDM1-2,ENSMUST00000037915,ENSMUST00000037930,ENSMUST00000107485,Q6PDM1-4,Q6PDM1-6,Q6PDM1,ENSMUST00000107487,Q6PDM1-5,Q6PDM1-3
339487	ENST00000373506,Q8IWT0-2,ENST00000492007,ENST00000465588,ENST00000468695,Q8IWT0,ENST00000373501,ENST00000436661	67106	Q505B7,Q505B7-2,ENSMUST00000141235
339983	Q8N9F0,ENST00000423729	269642	Q3UGX3,ENSMUST00000056355
340120	A5PLL1,ENST00000338682	218440	ENSMUST00000061594,Q3UUF8
340527	Q5HYW2,ENST00000631375,ENST00000633930,ENST00000632230,Q5HYW2-2	100042480	ENSMUST00000101339,B1AXH1
342667	Q6ZMT1-2,ENST00000333461,Q6ZMT1	217154	Q8R1B0,ENSMUST00000017544
345275	ENST00000328546,Q7Z5P4,Q7Z5P4-2,ENST00000302219	243168	ENSMUST00000112803,Q8VCR2-2,ENSMUST00000048118,Q8VCR2
345778	Q5HYI7-5,ENST00000509852,ENST00000512560,Q5HYI7,Q5HYI7-2,Q5HYI7-4,ENST00000512528	382793	ENSMUST00000076169
347731	ENST00000361320,Q86VH5-2,Q86VH5	216028	ENSMUST00000105439,Q8BZ81,Q8BZ81-2
348180	Q2VPK5-3,Q2VPK5-5,ENST00000453996,ENST00000567949,Q2VPK5	66965	ENSMUST00000116412,Q3U308
348262	ENST00000573478,ENST00000572645,C9JLW8,ENST00000455127,ENST00000538396	192173	Q3UGS4,ENSMUST00000034913
349149	ENST00000312891,Q8NFK1	118446	ENSMUST00000077119,Q921C1
349565	ENST00000642987,ENST00000339837,ENST00000413939,ENST00000646611,Q96T66,ENST00000645290,Q96T66-3,Q96T66-2,ENST00000296202	74080	Q99JR6,ENSMUST00000112938,ENSMUST00000112935,ENSMUST00000112937
349667	ENST00000335099,Q86UN3,Q86UN3-2	269295	Q7M6Z0
359948	ENST00000366610,Q7Z5L9,Q7Z5L9-2,Q7Z5L9-3,ENST00000366609	270110	ENSMUST00000054960,E9Q1P8
374868	O43861-2,ENST00000426216,O43861,ENST00000307671	50771	P98195,P98195-2,ENSMUST00000091790,ENSMUST00000225980
374986	Q8NAN2,ENST00000443751,ENST00000370791,ENST00000646892,ENST00000645526,Q8NAN2-2	215708	ENSMUST00000073089,Q4QQM5-2,Q4QQM5-3,Q4QQM5,ENSMUST00000068243
375449	ENST00000405643,ENST00000261569,ENST00000403666,ENST00000403625,ENST00000406039,O15021,O15021-2,O15021-3,ENST00000406374,O15021-6,O15021-4	328329	Q811L6,Q811L6-2,ENSMUST00000167058
375743	ENST00000377200,ENST00000340434,Q7Z6K3	72351	ENSMUST00000237333
386617	ENST00000360029,Q6ZWB6	243043	Q50H33-2,ENSMUST00000054095,Q50H33
387597	ENST00000525740,Q71H61,ENST00000271417	100039795	ENSMUST00000192638,ENSMUST00000192732,ENSMUST00000193860,ENSMUST00000111416,ENSMUST00000195557,B5TVM2,ENSMUST00000194964
387787	ENST00000310109,A6NK58	67164	ENSMUST00000032967,Q9D009
387882	Q8TAD7,ENST00000443585	69784	P0C913,ENSMUST00000150459
387921	Q5JS37,ENST00000379600,ENST00000379599,ENST00000470258,Q5JS37-2	212114	Q8CCH2,ENSMUST00000056749
388336	ENST00000409168,Q6ZSJ9,Q6ZSJ9-2,Q6ZSJ9-3,ENST00000432116	380702	ENSMUST00000066679,Q3UH99,Q3UH99-2
388789	ENST00000411646,ENST00000435844	228715	ENSMUST00000136628
389203	Q8N5G0-2,ENST00000506197,Q8N5G0	66278	ENSMUST00000147148,D3Z7Q2
390916	ENST00000397061,A8MXV4	110959	ENSMUST00000040962,P11930
392617	P0C7U0	243312	ENSMUST00000050519,Q8C8T7
399512	ENST00000380067,Q3KQZ1-3,Q3KQZ1,ENST00000585311,ENST00000580340,ENST00000577745,ENST00000579192,Q3KQZ1-2,Q3KQZ1-4	71998	Q5SWT3,ENSMUST00000102606
399818	Q5JPI9,ENST00000368836	72096	Q9D853,ENSMUST00000033257,ENSMUST00000120425
399909	ENST00000355703,Q9H6A9,Q9H6A9-3,Q9H6A9-2	104401	ENSMUST00000113615,Q8VI59,Q8VI59-2
399979	Q92543-2,ENST00000533214,ENST00000534726,ENST00000528555,Q92543,ENST00000265909	102607	ENSMUST00000164099,Q6P4T1
400745	ENST00000444387,Q6ZV89,ENST00000375031,Q6ZV89-2	230863	ENSMUST00000105824,Q8JZW5
400961	Q9ULR5,ENST00000244221	232164	Q91W45,ENSMUST00000058383
401207	A6NC05,ENST00000607731,A6NC05-2	77422	ENSMUST00000025488,Q9CWB7
401612	ENST00000594199,Q5H9E4	67062	ENSMUST00000113069,ENSMUST00000171738
401647	Q2TAP0,ENST00000370602	71146	Q9D428,ENSMUST00000087123,ENSMUST00000122375
402682	Q6NVU6	70240	Q9CZP0
403313	Q8IY26	74411	Q9D4F2
441024	Q9H903,ENST00000395759,Q9H903-1,Q9H903-5,Q9H903-2,Q9H903-3,ENST00000429519	665563	ENSMUST00000071652,D3YZG8
441381	Q50LG9,ENST00000529415	378937	Q8BHA1,ENSMUST00000049956
493911	ENST00000616524,Q8TCD6,ENST00000617738,ENST00000616481,ENST00000359744	73373	Q9D9M5,ENSMUST00000028494
497661	Q8TCD1,ENST00000318240,ENST00000613385	407819	Q91WE4,ENSMUST00000237263,ENSMUST00000236421,ENSMUST00000040284
552889	Q96GX2	382423	Q3UD01,ENSMUST00000099276
641372	ENST00000381139,ENST00000645972,Q3I5F7,ENST00000554229	217700	Q32Q92,Q32Q92-2,ENSMUST00000056822
642968	ENST00000673969,P0C2L3	109349	Q8BUM6,ENSMUST00000151224
643853	Q6ZT21-2,ENST00000416695,Q6ZT21,ENST00000342462	100504715	ENSMUST00000111820
644096	A6NFY7	68332	Q3U276
728656	Q5HYR2-2,Q5HYR2	632708	ENSMUST00000113609,ENSMUST00000101324
728763	ENST00000443866	381284	ENSMUST00000138595
729956	ENST00000376325,A6NL88	232813	ENSMUST00000119433,Q8C3Q5-2,ENSMUST00000066041,Q8C3Q5
729993	ENST00000423335,ENST00000558583,B4DS77,B4DS77-2,B4DS77-3	72555	Q9CZN4,ENSMUST00000170672,Q9CZN4-4,Q9CZN4-2,ENSMUST00000023138,Q9CZN4-3
790955	ENST00000377953,Q6UW78	107197	ENSMUST00000096253,Q8K2T4
100101267	ENST00000615331	107939	ENSMUST00000111171,Q8K3Z9
100130274	ENST00000542437,P0CW27	223648	ENSMUST00000182172,ENSMUST00000183130
100130890	H0UI37,ENST00000452647	77032	Q9D0B5,ENSMUST00000029915
100131244	C9JTQ0	383787	A2ARS0
100131390	ENST00000394967,P0CG40	381373	Q64HY3,ENSMUST00000090813,Q64HY3-2
100272147	P56277,ENST00000369484	105886298	ENSMUST00000149863,ENSMUST00000033543,Q61908
100287171	A8K0Z3,ENST00000442898	68767	ENSMUST00000116556,Q8VDD8,ENSMUST00000072383
100507421	H3BS89,ENST00000565468	434008	ENSMUST00000061740,ENSMUST00000239008

## Sheet: a3
Table S4. List of genes of canonical proteoforms.
Human Gene ID	Human Protein IDs	Mouse Gene ID	Mouse Protein IDs
466	P18846-2,ENST00000262053,P18846	11908	ENSMUST00000023769,P81269
627	ENST00000439476,ENST00000532997,P23560-5,ENST00000418212,ENST00000530861,ENST00000525528,ENST00000314915,ENST00000525950,P23560-3,ENST00000584049,ENST00000438929,ENST00000533246,ENST00000395981,P23560,ENST00000395986,ENST00000395978,P23560-4,P23560-2,ENST00000356660,ENST00000395983	12064	ENSMUST00000176893,ENSMUST00000111051,ENSMUST00000111046,P21237-2,ENSMUST00000111050,ENSMUST00000053317,ENSMUST00000111044,ENSMUST00000111049,ENSMUST00000111045,P21237,ENSMUST00000111043,ENSMUST00000111047
664	ENST00000368636,Q12983	12176	O55003,ENSMUST00000106112
746	ENST00000537328,P61165	69038	P61166,ENSMUST00000166412,ENSMUST00000040372
758	O15442,O15442-2,ENST00000443721	223726	Q91ZG2,ENSMUST00000046168,ENSMUST00000109470
770	ENST00000084798,O75493	12348	O70354,ENSMUST00000003360
904	O60563-2,ENST00000261900,O60563,ENST00000618666	12455	Q9QWV9
955	O75354-3,ENST00000376652,ENST00000360031,ENST00000376666,ENST00000354989,O75354,ENST00000433259,O75354-2	12497	ENSMUST00000094467
996	P30260-2,ENST00000527547,ENST00000531206,ENST00000066544,P30260	217232	A2A6Q5-2,A2A6Q5-3,ENSMUST00000093923,A2A6Q5
1068	Q12798	26369	P41209
1075	ENST00000227266,P53634-2,P53634-3,ENST00000529974,ENST00000524463,P53634	13032	ENSMUST00000131108,P97821,ENSMUST00000032779
1131	ENST00000255380,ENST00000468573,P20309	12671	ENSMUST00000187510,Q9ERZ3
1137	P43681,ENST00000370263,P43681-2	11438	O70174,ENSMUST00000067120
1288	ENST00000394872,Q14031-2,ENST00000334504,Q14031,ENST00000538570,ENST00000621266,ENST00000372216	94216	ENSMUST00000101205
1311	P49747-2,P49747,ENST00000222271	12845	Q9R0G6,ENSMUST00000003659
1436	P07333-2,P07333,ENST00000286301,ENST00000504875	12978	P09581,ENSMUST00000025523
1719	P00374,P00374-2	13361	P00375,ENSMUST00000022218
1801	Q9BZG8-2,Q9BZG8,ENST00000575667,ENST00000263083,Q9BZG8-3	116905	ENSMUST00000044949,Q5NCQ5
1812	P21728,ENST00000393752	13488	Q61616
1826	O60469-2,ENST00000400454,O60469	13508	Q9ERC8,ENSMUST00000056102
1831	ENST00000372383,ENST00000372390,Q99576-3,ENST00000372384,Q99576-4,ENST00000372397,ENST00000315660,ENST00000506081,Q99576	14605	Q9Z2S7,Q9Z2S7-4,ENSMUST00000112995,Q9Z2S7-3,Q9Z2S7-2,ENSMUST00000112996,ENSMUST00000055738
1955	ENST00000373930,Q9H1U4	230316	Q8BH27,ENSMUST00000107359
1969	P29317-2,P29317,ENST00000358432	13836	Q03145,ENSMUST00000006614
1998	Q15723-4,ENST00000358635,Q15723-2,ENST00000394235,ENST00000379550,ENST00000510408,ENST00000379549,Q15723-1,Q15723-3,Q15723	69257	ENSMUST00000108053,ENSMUST00000062009,Q9JHC9,Q9JHC9-2,Q9JHC9-4,ENSMUST00000108051,Q9JHC9-3
2051	ENST00000652003,O15197,O15197-3,ENST00000411471,O15197-2,ENST00000611578	13848	O08644-2,ENSMUST00000114732,O08644,O08644-3
2063	P10588,ENST00000291442	13864	ENSMUST00000002466,P43136
2123	ENST00000462804,P22794,ENST00000247270,P22794-2	14017	ENSMUST00000103236,P20934,ENSMUST00000170799
2207	ENST00000289902,P30273	14127	ENSMUST00000079957,P20491
2217	ENST00000426395,ENST00000221466,P55899	14132	ENSMUST00000210642,ENSMUST00000003512,Q61559
2222	ENST00000538689,ENST00000525954,P37268-2,P37268,ENST00000446331,P37268-3,ENST00000528643,ENST00000220584,P37268-5,ENST00000615631,P37268-4,ENST00000528812,ENST00000622850,ENST00000623368	14137	ENSMUST00000054963,P53798
2274	ENST00000408995,ENST00000393353,ENST00000344213,ENST00000322142,ENST00000530340,ENST00000393352,Q14192-2,ENST00000409807,Q14192,ENST00000409177	14200	ENSMUST00000008280,ENSMUST00000185893,O70433
2321	P17948-4,P17948,ENST00000615840,P17948-2,ENST00000541932,P17948-3,P17948-8,P17948-7,P17948-6,ENST00000539099,ENST00000282397,P17948-5	14254	ENSMUST00000110529,P35969,ENSMUST00000031653
2322	ENST00000241453,P36888,ENST00000380987,P36888-2	14255	Q00342,ENSMUST00000049324
2324	P35916,ENST00000502649,ENST00000393347,ENST00000261937,P35916-1,P35916-3	14257	P35917,ENSMUST00000020617
2348	ENST00000393676,P15328,ENST00000393681,ENST00000312293	14275	P35846,ENSMUST00000106983,ENSMUST00000106981,ENSMUST00000106985,ENSMUST00000106982,ENSMUST00000106986
2535	Q14332	57265	Q9JIP6
2563	O14764,ENST00000378585	14403	P22933,ENSMUST00000030925
2583	Q00973,ENST00000550764,ENST00000418555,ENST00000553142,Q00973-3,Q00973-2,ENST00000341156	14421	ENSMUST00000219523,ENSMUST00000006914,ENSMUST00000217678,ENSMUST00000220055,Q09200
2620	ENST00000278187,O43903,ENST00000454584,ENST00000532398,O43903-2	14453	P11862,ENSMUST00000051912,ENSMUST00000107591
2678	ENST00000400382,P19440-3,ENST00000400380,P19440-2,P19440	14598	ENSMUST00000134503,ENSMUST00000006508,Q60928
2742	P23416-3,P23416,ENST00000443437,ENST00000355020,ENST00000218075,P23416-2	237213	ENSMUST00000058787,Q7TNC8
2822	ENST00000230036,P80108,P80108-2	14756	ENSMUST00000021773
2868	P32298-4,ENST00000345167,P32298-2,P32298-3,ENST00000398052,ENST00000504933,ENST00000398051,P32298	14772	O70291,ENSMUST00000001112,ENSMUST00000074651
2869	P34947,ENST00000392870	14773	ENSMUST00000003313,Q8VEB1
2887	ENST00000402578,Q13322,ENST00000335866,Q13322-2,ENST00000398810,ENST00000401949,ENST00000643299,ENST00000357271,ENST00000645075,Q13322-3,ENST00000644879,Q13322-4	14783	ENSMUST00000093321,Q60760-2,ENSMUST00000109654,Q60760-3,Q60760
2888	Q14449-2,ENST00000263915,Q14449	50915	Q9JLM9,ENSMUST00000028252
2901	Q16478-2,Q16478,ENST00000301218,ENST00000262895	14809	Q61626,ENSMUST00000003468
2906	O15399,ENST00000263269	14814	ENSMUST00000002848,Q03391
3290	ENST00000367027,P28845,ENST00000367028	15483	P50172,ENSMUST00000016338,ENSMUST00000161737
3309	P11021,ENST00000324460	14828	ENSMUST00000100171,P20029,ENSMUST00000028222
3350	P08908	15550	Q64264
3351	P28222	15551	P28334,ENSMUST00000183482
3356	P28223,ENST00000543956,ENST00000542664,P28223-2	15558	P35363,ENSMUST00000036653
3423	ENST00000466323,ENST00000340855,ENST00000370441,P22304,P22304-3,P22304-2	15931	ENSMUST00000101509,Q08890
3756	O95259,O95259-2,ENST00000271751,ENST00000639952	16510	ENSMUST00000078470,Q60603,ENSMUST00000110844
3763	ENST00000609713,P48051	16522	P48542-2,P48542-3,ENSMUST00000095873,ENSMUST00000099508,P48542-4,ENSMUST00000232562,P48542,ENSMUST00000165538
3767	Q14654-2,Q14654,ENST00000528731	16514	Q61743,ENSMUST00000180081
3775	ENST00000366621,ENST00000366620,O00180	16525	ENSMUST00000046765,O08581
3786	ENST00000388996,ENST00000521134,O43525-2,O43525	110862	Q8K3F6,ENSMUST00000070256
3855	ENST00000331817,P08729	110310	ENSMUST00000068904,Q9DCV7
3872	ENST00000311208,Q04695	16667	Q9QWL7,ENSMUST00000080893
3880	ENST00000361566,P08727	16669	ENSMUST00000126460,P19001,ENSMUST00000007317
3885	ENST00000394001,O76011	16672	ENSMUST00000056362,Q9D646
3886	Q92764,ENST00000246639	53617	Q497I4,ENSMUST00000103127
3888	ENST00000257974,Q9NSB4	114566	Q99M74,ENSMUST00000023713
3964	O00214,ENST00000352231,ENST00000341872,ENST00000366584,O00214-2,ENST00000450372,ENST00000406509	56048	ENSMUST00000143693,ENSMUST00000144283,ENSMUST00000124888,ENSMUST00000135166,ENSMUST00000099820,Q9JL15
3965	ENST00000302228,O00182-2,ENST00000313648,O00182,ENST00000395473,O00182-3,O00182-6,O00182-4,ENST00000467111,O00182-5	16859	ENSMUST00000108269,O08573-2,O08573-3,O08573,ENSMUST00000108268
4004	ENST00000428101,ENST00000534484,P25800-2,ENST00000335790,P25800	109594	ENSMUST00000208136,ENSMUST00000036992,ENSMUST00000207178,Q924W9
4040	O75581,ENST00000261349,ENST00000538239	16974	ENSMUST00000032322,O88572
4049	P01374,ENST00000418386,ENST00000454783	16992	ENSMUST00000025266,P09225
4124	Q16706,ENST00000261483	17158	P27046,ENSMUST00000086723
4176	ENST00000354230,ENST00000621318,P33993-2,P33993,P33993-3,ENST00000303887	17220	Q61881,ENSMUST00000000505
4201	ENST00000645375,ENST00000643776,ENST00000645410,Q16626,ENST00000244711,ENST00000642748	17256	ENSMUST00000232762,ENSMUST00000233612,ENSMUST00000002845,Q64327,ENSMUST00000232732
4293	P80192-4,ENST00000553414,ENST00000381250,ENST00000611979,ENST00000555993,P80192,ENST00000554752	338372	ENSMUST00000223292,Q3U1V8,ENSMUST00000035987
4311	ENST00000382989,ENST00000360490,ENST00000492661,ENST00000460393,ENST00000493237,ENST00000462745,ENST00000615825,P08473	17380	ENSMUST00000029400,ENSMUST00000194150,ENSMUST00000194134,Q61391
4326	ENST00000360564,Q9ULZ9-2,ENST00000535291,Q9ULZ9	23948	ENSMUST00000031390,Q9R0S3
4486	ENST00000411578,Q04912-7,ENST00000296474,Q04912-4,Q04912-2,Q04912,Q04912-6,ENST00000621387,ENST00000344206,Q04912-3,Q04912-5	19882	Q62190,ENSMUST00000195617,ENSMUST00000035203
4502	P02795,ENST00000245185	17750	P02798,ENSMUST00000034214
4619	ENST00000226207,P12882	17879	Q5SX40,ENSMUST00000124516
4621	P11055	17883	ENSMUST00000165221,P13541
4622	ENST00000255381,Q9Y623	17884	Q5SX39
4624	ENST00000405093,P13533	17888	ENSMUST00000081857,Q02566,ENSMUST00000226297
4651	Q9HD67-3,ENST00000515803,ENST00000513610,Q9HD67-2,ENST00000505695,Q9HD67	17909	F8VQB6-2,ENSMUST00000022882,F8VQB6,ENSMUST00000110457
4750	Q96PY6-5,ENST00000507142,Q96PY6-6,Q96PY6-4,ENST00000439128,Q96PY6,ENST00000512193,ENST00000510533,Q96PY6-3,Q96PY6-2,ENST00000511633	18004	P51954,ENSMUST00000120689,ENSMUST00000211672,ENSMUST00000034065,ENSMUST00000211256
4752	P51956,P51956-2,ENST00000610828	23954	ENSMUST00000033865,ENSMUST00000178324,Q9R0A5
4753	ENST00000452445,ENST00000437801,Q99435-4,Q99435-3,Q99435,ENST00000333837,ENST00000395487,ENST00000429094,Q99435-2	54003	ENSMUST00000075275,ENSMUST00000229981,ENSMUST00000166170,Q61220
4799	Q12986,Q12986-3,ENST00000318524,Q12986-2,ENST00000379540	74164	ENSMUST00000098143,B1AY10-2,B1AY10-3,B1AY10,ENSMUST00000030133,ENSMUST00000091614
4853	Q04721,ENST00000256646	18129	O35516-2,O35516,ENSMUST00000079812
4914	P04629-3,P04629-2,ENST00000392302,ENST00000368196,ENST00000524377,P04629,P04629-4	18211	ENSMUST00000029712,Q3UFB7
4957	Q5BJF6,ENST00000546203,ENST00000604420,ENST00000434106,ENST00000448249,ENST00000372814,ENST00000372791,Q5BJF6-5,ENST00000351030,Q5BJF6-8,Q5BJF6-3,Q5BJF6-6,ENST00000372807,Q5BJF6-4,Q5BJF6-7,Q5BJF6-9,ENST00000393533,Q5BJF6-10,ENST00000444119,ENST00000393527,Q5BJF6-2	18286	ENSMUST00000028128,ENSMUST00000046571,A3KGV1-5,ENSMUST00000113759,ENSMUST00000113765,A3KGV1-6,ENSMUST00000113755,A3KGV1,A3KGV1-7,A3KGV1-3,A3KGV1-2,A3KGV1-4,ENSMUST00000113767,ENSMUST00000113756
5000	O43929-3,ENST00000392857,ENST00000536575,ENST00000540442,O43929,O43929-2	26428	O88708,ENSMUST00000090976,ENSMUST00000028098
5134	ENST00000453163,ENST00000541970,Q16342-4,ENST00000537445,Q16342,ENST00000542896,Q16342-3,Q16342-2,ENST00000443345,ENST00000614056,ENST00000392090,Q16342-5	18567	ENSMUST00000054450,P46718
5191	O00628,O00628-2,ENST00000318471	18634	P97865,ENSMUST00000166511,ENSMUST00000020182
5260	Q16816-2,Q16816,ENST00000297373,ENST00000452681	18682	ENSMUST00000026617,P07934
5367	ENST00000329406,P20382	110312	P56942,ENSMUST00000048621
5455	P20264,ENST00000361360	18993	ENSMUST00000054883,P31361
5456	P49335	18994	P62515
5463	Q14863,ENST00000636728,ENST00000333640	19009	ENSMUST00000073837,ENSMUST00000176271
5586	Q16513-5,Q16513-3,ENST00000370521,Q16513-2,Q16513,ENST00000370513,Q16513-4	109333	Q8BWW9-2,Q8BWW9-3,ENSMUST00000043812,Q8BWW9
5774	P26045-3,P26045-2,ENST00000412145,ENST00000374541,ENST00000446349,P26045	545622	ENSMUST00000075637,A2ALK8
5801	ENST00000378778,ENST00000440835,Q15256,Q15256-4,Q15256-3,ENST00000551219,Q15256-5,ENST00000342084,ENST00000283228	19279	ENSMUST00000063470,ENSMUST00000155606,ENSMUST00000105271,Q62132,Q62132-2,ENSMUST00000148731,ENSMUST00000128399,Q62132-3
5925	ENST00000267163,P06400	19645	P13405,ENSMUST00000022701
5959	ENST00000257895,Q92781,ENST00000548082	19682	O55240,ENSMUST00000026406
5999	ENST00000367906,ENST00000421743,P49798-2,P49798-5,P49798,ENST00000367908,ENST00000367909,P49798-3,P49798-4	19736	ENSMUST00000027991,O08899
6274	ENST00000368713,P33764	20197	ENSMUST00000001047,ENSMUST00000200290,P62818,ENSMUST00000200508
6302	ENST00000547472,ENST00000257910,Q12999	67125	ENSMUST00000060991,Q9CQ88
6304	ENST00000338745,ENST00000454909,Q01826-2,Q01826,ENST00000417717	20230	ENSMUST00000152830,ENSMUST00000133574,ENSMUST00000169480,Q60611,ENSMUST00000144331
6310	ENST00000642969,ENST00000436367,ENST00000244769,P54253	20238	ENSMUST00000180110,P54254,ENSMUST00000167708,ENSMUST00000091628
6332	Q01118,ENST00000441411	20272	ENSMUST00000042792
6525	P53814-2,ENST00000489337,ENST00000358743,ENST00000347557,ENST00000619644,P53814-5,ENST00000612341,P53814-6,ENST00000333137,P53814	29856	Q921U8-3,ENSMUST00000154861,ENSMUST00000170588,ENSMUST00000020721,Q921U8-2,ENSMUST00000075118,Q921U8-4,Q921U8
6530	ENST00000379906,ENST00000568943,P23975,ENST00000219833,P23975-3,P23975-2	20538	ENSMUST00000072939,O55192
6531	ENST00000270349,Q01959	13162	ENSMUST00000022100,Q61327
6532	P31645,P31645-2	15567	Q60857,ENSMUST00000021195
6585	O75093,ENST00000266058,O75093-2	20562	Q80TR4,ENSMUST00000025993
6596	Q14527,ENST00000465259,Q14527-2,ENST00000392912,ENST00000310053,ENST00000494055	20585	ENSMUST00000145853,ENSMUST00000002502,Q6PCN7
6668	Q02086-2,Q02086,ENST00000376741	78912	Q9D2H6,ENSMUST00000062652,ENSMUST00000107623,ENSMUST00000107624,Q9D2H6-2
6670	Q02447-2,Q02447-5,Q02447-3,Q02447-4,Q02447,ENST00000416195,ENST00000310015,Q02447-6,ENST00000418194	20687	ENSMUST00000102689,O70494-3,O70494,O70494-2,ENSMUST00000133615
6833	ENST00000642579,ENST00000642271,ENST00000389817,Q09428,Q09428-3,ENST00000644772,Q09428-2,ENST00000643260,ENST00000642611,ENST00000302539	20927	ENSMUST00000033123
6860	Q9H2B2,ENST00000255224,Q9H2B2-2	20983	P40749,ENSMUST00000025110
6882	ENST00000420584,Q15544-2,Q15544,ENST00000361288	68776	ENSMUST00000114848,Q99JX1
7016	ENST00000498522,Q15569,ENST00000336395	21754	ENSMUST00000060864,O70146
7059	ENST00000368378,ENST00000457183,P49746,P49746-2,ENST00000541576,ENST00000541990	21827	Q05895,ENSMUST00000029682,ENSMUST00000126315
7060	ENST00000511733,P35443,ENST00000350881	21828	Q9Z1T2,ENSMUST00000022213
7223	Q9UBN4-7,ENST00000625583,ENST00000358477,Q9UBN4,Q9UBN4-4,ENST00000355779,ENST00000379673,Q9UBN4-3,ENST00000379705,Q9UBN4-2,Q9UBN4-5,Q9UBN4-6	22066	ENSMUST00000029311,ENSMUST00000199399,Q9QUQ5,ENSMUST00000200048,Q9QUQ5-2
7311	ENST00000596272,ENST00000430157,ENST00000598780,ENST00000595158,P62987,ENST00000596304,ENST00000442744,ENST00000595683	22186	ENSMUST00000129909,ENSMUST00000125184,P62984,ENSMUST00000081940
7504	P51811,ENST00000378616	22439	Q9QXY7,ENSMUST00000015486
7572	ENST00000589881,ENST00000399061,P17028,ENST00000261332,P17028-2	59057	ENSMUST00000153337,ENSMUST00000066497,Q91VN1
7597	P24278,ENST00000394715,ENST00000555220,ENST00000608382	109929	ENSMUST00000167011,ENSMUST00000176278
7704	Q05516-2,Q05516,ENST00000335953,ENST00000392996	235320	ENSMUST00000093852,ENSMUST00000216150
7750	Q9UBW7-2,Q9UBW7,ENST00000610343,ENST00000382871,ENST00000382874	76007	ENSMUST00000223669,ENSMUST00000022511,Q9CU65
7763	ENST00000343431,ENST00000376962,ENST00000376960,O76080,ENST00000237937	22682	ENSMUST00000237651,O88878,ENSMUST00000025659
7862	ENST00000457855,ENST00000672515,ENST00000673551,ENST00000672126,ENST00000433861,P55201-3,ENST00000383829,ENST00000424362,P55201-4,P55201,P55201-2	78783	ENSMUST00000204198,ENSMUST00000113119,ENSMUST00000113117,ENSMUST00000113122,B2RRD7,ENSMUST00000204626
8220	ENST00000472073,ENST00000252137,ENST00000434568,Q96DF8	27886	O70279,ENSMUST00000232423,ENSMUST00000003621
8242	ENST00000404049,ENST00000452825,P41229-3,ENST00000375379,P41229-4,P41229,P41229-5,ENST00000375401,P41229-2	20591	P41230-2,P41230,ENSMUST00000112588,P41230-3
8434	ENST00000479053,ENST00000377966,O95980	53614	Q9Z0J1,ENSMUST00000030198
8493	ENST00000305921,O15297,O15297-2	53892	ENSMUST00000020835,Q9QZ67
8543	P61968,ENST00000370542,ENST00000370544	16911	ENSMUST00000121796,ENSMUST00000120539,ENSMUST00000121112,P61969
8577	Q8IYR6,Q8IYR6-2,ENST00000374879	230157	Q6PFE7-2,ENSMUST00000030032,Q6PFE7,Q6PFE7-3,ENSMUST00000130834
8633	ENST00000453304,O95185,O95185-2	22253	ENSMUST00000106236,O08747-2,ENSMUST00000075282,O08747
8754	ENST00000487273,ENST00000481873,ENST00000468065,Q13443,Q13443-2,ENST00000379917	11502	ENSMUST00000208247,ENSMUST00000084032,Q61072
8787	ENST00000449996,O75916,O75916-2,O75916-4,ENST00000584234,O75916-5,ENST00000262406,O75916-3	19739	ENSMUST00000106706,ENSMUST00000020920,O54828,O54828-2
8884	ENST00000310574,ENST00000408041,ENST00000488743,Q9Y289	330064	ENSMUST00000114668,ENSMUST00000202520,Q5U4D8,ENSMUST00000080431,ENSMUST00000202556
8888	ENST00000291688,O60318,O60318-2,ENST00000397708	54387	ENSMUST00000170795,Q9WUU9
8916	Q15034-2,ENST00000402738,Q15034,ENST00000407637,ENST00000512194	73998	ENSMUST00000041401,ENSMUST00000031823
8985	ENST00000223127,O60568	26433	Q9R0E1,ENSMUST00000004968
9175	ENST00000424227,ENST00000265026,O43283-3,O43283-5,O43283-4,ENST00000448876,ENST00000446828,O43283-6,ENST00000443863,O43283	71751	ENSMUST00000231988,Q1HKZ5,ENSMUST00000042065
9194	ENST00000548610,O60669,ENST00000547379,ENST00000261187,ENST00000552432	20503	O70451,ENSMUST00000211781,ENSMUST00000063318,ENSMUST00000105257
9270	ENST00000359712,O14713,ENST00000360635,ENST00000238091,ENST00000355346,O14713-2,ENST00000488451	16413	O35671,ENSMUST00000076260,ENSMUST00000173729
9325	Q15650,ENST00000261884	56404	ENSMUST00000122410,Q9QXN3-2,ENSMUST00000119245,Q9QXN3,ENSMUST00000117083
9353	O94813-3,ENST00000503823,O94813,O94813-2,ENST00000622093,ENST00000504154,ENST00000503837,ENST00000273739	20563	ENSMUST00000173107,Q9R1B9,ENSMUST00000174421,ENSMUST00000174313,ENSMUST00000170109
9435	Q9Y4C5-2,Q9Y4C5,ENST00000309575	54371	ENSMUST00000036267,Q80WV3
9440	Q9NVC6,Q9NVC6-2,ENST00000251871	234959	Q8VCD5,ENSMUST00000034411
9477	ENST00000409312,ENST00000467535,Q9H944,ENST00000265350,Q9H944-2	56771	Q9R0X0-3,Q9R0X0,Q9R0X0-2,ENSMUST00000024778,ENSMUST00000138638
9507	O75173,ENST00000367996,O75173-2	240913	Q8BNJ2,ENSMUST00000111315
9557	ENST00000431239,ENST00000651407,ENST00000652486,Q86WJ1-5,Q86WJ1-4,ENST00000652616,ENST00000652587,ENST00000369258,ENST00000467213,ENST00000369259,Q86WJ1-2,Q86WJ1-3,ENST00000651410,ENST00000652494,ENST00000652161,ENST00000488864,ENST00000651207,Q86WJ1,ENST00000650828,ENST00000652346,ENST00000361293,ENST00000650721	68058	ENSMUST00000029730,Q9CXF7,Q9CXF7-2
9616	Q9UBF6-4,Q9UBF6-3,ENST00000480908,Q9UBF6,ENST00000393000,Q9UBF6-2,ENST00000273480	19823	Q9WTZ1,ENSMUST00000071301,ENSMUST00000057500
9619	ENST00000398437,P45844-7,P45844-8,ENST00000343687,ENST00000398457,P45844,P45844-3,P45844-4,ENST00000347800,ENST00000361802,P45844-6,P45844-5,ENST00000462050,P45844-2,ENST00000398449	11307	Q64343,ENSMUST00000024829
9653	Q7LGA3,ENST00000370551,Q7LGA3-2,ENST00000370550,Q7LGA3-3	23908	Q8R3H7,ENSMUST00000043325
9665	Q9Y4F3-3,Q9Y4F3-4,Q9Y4F3-5,Q9Y4F3,ENST00000396368,ENST00000551742,Q9Y4F3-6,ENST00000548025	223989	Q8BJ34-5,ENSMUST00000090300,Q8BJ34-4,Q8BJ34,Q8BJ34-3,Q8BJ34-2,Q8BJ34-6
9683	ENST00000262384,O75113	80750	Q6A037,ENSMUST00000034074
9725	O94886,ENST00000366835	208795	ENSMUST00000027800,Q91YT8
9735	P50748-2,P50748,ENST00000333479	208628	Q8C3Y4,ENSMUST00000031366
9745	ENST00000355537,O15090	243937	Q8K083,ENSMUST00000056338
9813	O75071,ENST00000371933	230648	Q8BGQ6,ENSMUST00000074425,ENSMUST00000106525,Q8BGQ6-2
9836	O60294,ENST00000305641	329504	Q8BYR1,Q8BYR1-2
9856	Q5VV43-3,Q5VV43-4,Q5VV43,ENST00000616673,ENST00000535378,Q5VV43-2,ENST00000378214,ENST00000537886,ENST00000430948	210108	ENSMUST00000141572,Q5SZV5,ENSMUST00000006893
9875	O60287,ENST00000382751	207932	Q571H0,Q571H0-2,ENSMUST00000140920
9938	ENST00000409030,ENST00000467265,ENST00000463483,ENST00000479844,ENST00000409220,P42331-5,P42331-2,P42331,P42331-4,ENST00000409202,P42331-6,P42331-3	232201	ENSMUST00000071024,ENSMUST00000101197,Q8BYW1,ENSMUST00000113637,Q8BYW1-3,ENSMUST00000145128,Q8BYW1-2
10076	ENST00000460170,ENST00000373779,Q92729,ENST00000345512,Q92729-2,ENST00000428026,Q92729-3,Q92729-4	19273	ENSMUST00000105987,B1AUH1-2,B1AUH1,ENSMUST00000030741
10110	ENST00000423407,Q9HBY8-3,Q9HBY8-2,ENST00000341458,Q9HBY8,ENST00000373100	27219	ENSMUST00000117123,Q9QZS5-2,ENSMUST00000018012,Q9QZS5
10138	Q8IY57-4,ENST00000327791,Q8IY57-5,Q8IY57,Q8IY57-3,ENST00000555248,ENST00000552928,ENST00000534854,ENST00000380790	67057	Q99LW6-2,ENSMUST00000133736,ENSMUST00000080299,Q99LW6
10188	ENST00000672024,ENST00000333602,Q07912-2,Q07912,ENST00000428187,ENST00000672887,ENST00000673420,Q07912-3	51789	O54967-2,ENSMUST00000115120,ENSMUST00000115125,O54967,ENSMUST00000115124,ENSMUST00000238891,O54967-3
10203	ENST00000410068,ENST00000409998,ENST00000392370,Q16602	54598	ENSMUST00000074262,Q9R1W5
10312	ENST00000532635,ENST00000265686,Q13488,Q13488-2	27060	ENSMUST00000145791,ENSMUST00000126070,ENSMUST00000001801
10435	O14613,ENST00000279249	104252	Q8JZX9,ENSMUST00000055458
10472	Q99592,Q99592-2,ENST00000622512,ENST00000358704	30928	ENSMUST00000193480,Q9WUK6,ENSMUST00000195612,ENSMUST00000094276
10690	Q9Y231,ENST00000302103	14348	O88819,ENSMUST00000084770
10716	Q16650,ENST00000389554,Q16650-2	21375	Q64336,ENSMUST00000048934
10718	ENST00000404547,ENST00000372142,ENST00000372141,ENST00000602794,P56975-2,ENST00000556918,P56975-3,P56975-4,P56975	18183	O35181,ENSMUST00000168810,ENSMUST00000166968
10743	ENST00000353383,Q7Z5J4-3,Q7Z5J4-4,Q7Z5J4,Q7Z5J4-2	19377	ENSMUST00000171108,Q61818,ENSMUST00000064190,Q61818-2
10791	O95183,ENST00000306384	53620	ENSMUST00000101285,ENSMUST00000074231,Q9Z2P8
10818	ENST00000550389,ENST00000549921,Q8WU20	327826	Q8C180,ENSMUST00000020381
10882	ENST00000253407,O75973	23829	O88992,ENSMUST00000057849
10905	O60476,ENST00000356554	17156	P39098,P39098-2,ENSMUST00000008907
11070	Q12893,ENST00000266025	56395	Q9WUH1,ENSMUST00000010189
11097	ENST00000438012,O15504,O15504-3,O15504-2,ENST00000258742	231042	Q8CIC2-2,Q8CIC2,ENSMUST00000049887
11155	O75112-6,O75112-5,ENST00000429277,O75112,ENST00000263066,O75112-4,O75112-3,O75112-2,ENST00000361373,ENST00000372056,ENST00000623056,ENST00000623007,O75112-7,ENST00000372066	24131	Q9JKS4,Q9JKS4-3,ENSMUST00000022328,ENSMUST00000228044,Q9JKS4-2,ENSMUST00000022327,ENSMUST00000064098,Q9JKS4-6,ENSMUST00000022330,Q9JKS4-5,ENSMUST00000227819,ENSMUST00000090040,Q9JKS4-4
11169	O75717-2,O75717,ENST00000420358,ENST00000360586	218973	P59328,P59328-2,ENSMUST00000111792,P59328-3
11170	ENST00000360997,ENST00000474531,ENST00000447756,O95990-4,O95990,O95990-2,ENST00000394481,O95990-3	268709	ENSMUST00000121887,Q78TU8,ENSMUST00000120411,ENSMUST00000036070
11228	ENST00000405154,ENST00000542865,Q8NHQ8-2,Q8NHQ8,ENST00000282884,ENST00000381352	71323	ENSMUST00000111704,Q8CJ96
22832	ENST00000257766,ENST00000461137,Q5TB80-2,ENST00000403245,Q5TB80	382090	ENSMUST00000093802,Q6ZQ06
22836	O94955,ENST00000379982	73296	ENSMUST00000022078,Q9CTN4
22882	Q9Y6X8,ENST00000314393	387609	Q8C0C0,ENSMUST00000096430
22891	Q70YC4,Q70YC5,Q70YC5-3,Q70YC5-5,ENST00000395255,Q70YC5-2,Q70YC5-4,ENST00000395254	216049	Q8BG89-2,Q8BG89,ENSMUST00000064656
22897	Q9UPV0,Q9UPV0-2,ENST00000278935,ENST00000533706	214552	ENSMUST00000117194,ENSMUST00000213154
22901	ENST00000452479,Q96EG1,ENST00000448504,ENST00000621439	74008	ENSMUST00000106696,Q3TYD4-2,ENSMUST00000020928,Q3TYD4
22906	Q9UPV9-3,Q9UPV9,ENST00000327628,ENST00000613405,ENST00000449246,ENST00000396175,ENST00000487159,ENST00000672026,Q9UPV9-2,ENST00000341421	67095	Q6PD31,ENSMUST00000045903,ENSMUST00000211439,ENSMUST00000210636,Q6PD31-2,ENSMUST00000210798
22937	Q12770-4,Q12770-2,Q12770,ENST00000265565,ENST00000545718,Q12770-3	235623	Q6GQT6,ENSMUST00000098350
22944	O60870,ENST00000379562,O60870-2	16588	Q8K339,ENSMUST00000042512
22984	ENST00000649849,ENST00000369797,Q14690	18572	ENSMUST00000072141,Q6NS46
23005	ENST00000457542,O60336,ENST00000456763,ENST00000514566,O60336-2,O60336-6,O60336-3,O60336-5,O60336-4	26390	ENSMUST00000066058,Q6NS57,ENSMUST00000229024,Q6NS57-2
23008	Q6PID8,Q6PID8-2,ENST00000335420	76788	Q6PAR0,Q6PAR0-2,Q6PAR0-3,ENSMUST00000068240,ENSMUST00000068259
23034	Q9UPU9-3,ENST00000251091,ENST00000555192,Q9UPU9-2,Q9UPU9	74480	Q8CBY1-2,Q8CBY1-3,ENSMUST00000125113,Q8CBY1-4,ENSMUST00000125688,ENSMUST00000022386,Q8CBY1,ENSMUST00000100672
23062	ENST00000309859,Q9UJY4	74105	Q6P5E6-2,ENSMUST00000033160,Q6P5E6
23109	O94850,ENST00000421952	13199	ENSMUST00000075444,Q80TS7
23138	ENST00000274605,O15049	212706	Q8C7U1,ENSMUST00000001080
23142	ENST00000381441,ENST00000451288,Q92564-3,ENST00000477560,ENST00000334635,Q92564-2,Q92564	100737	Q8CCA0,ENSMUST00000113558,ENSMUST00000063882,ENSMUST00000087181
23212	Q15050	59014	Q9CYH6
23235	ENST00000304987,Q9H0K1	235344	ENSMUST00000041375,Q8CFH6
23242	O75128-5,ENST00000265136,O75128-6,O75128-2,ENST00000395542,ENST00000441453,ENST00000445054,O75128,ENST00000431948,O75128-4,O75128-3,ENST00000395540,O75128-7	12808	Q5NBX1-5,Q5NBX1,ENSMUST00000174874,Q5NBX1-2,ENSMUST00000046755,ENSMUST00000109651,Q5NBX1-3,Q5NBX1-4,ENSMUST00000109650
23261	ENST00000490738,Q9Y6Y1,Q9Y6Y1-3,ENST00000303635,ENST00000467404,Q9Y6Y1-4,ENST00000476163,ENST00000473578,Q9Y6Y1-2,ENST00000557126,ENST00000495233	100072	A2A891-3,ENSMUST00000105668,ENSMUST00000049790,A2A891-2,A2A891,A2A891-5,ENSMUST00000153938,A2A891-4
23308	O75144,O75144-3,O75144-2	50723	Q9JHJ8,ENSMUST00000105393,Q9JHJ8-2
23314	ENST00000428695,ENST00000457245,Q9UPW6,Q9UPW6-2,ENST00000417098,ENST00000440919,ENST00000260926	212712	ENSMUST00000114415,Q8VI24-2,Q8VI24
23423	ENST00000299705,ENST00000424155,Q9Y3Q3-2,Q9Y3Q3,ENST00000543455,ENST00000536821	66111	ENSMUST00000058488,Q78IS1
23457	Q9NP78-3,Q9NP78-6,ENST00000346530,Q9NP78,ENST00000392439,ENST00000344275,ENST00000280560,ENST00000442833,Q9NP78-7,ENST00000540285,Q9NP78-2,Q9NP78-5	56325	ENSMUST00000031354,Q9JJ59-2,Q9JJ59
23528	ENST00000367352,ENST00000367353,Q9Y2X9,ENST00000294740,Q9Y2X9-2	226442	ENSMUST00000047734,ENSMUST00000112046,Q99LI5
23551	Q96D21,ENST00000216127	75141	P63032,ENSMUST00000139848
23604	Q9UIK4-2,Q9UIK4,ENST00000457488,ENST00000612884	13143	Q8VDF3,Q8VDF3-2,ENSMUST00000034944
23623	Q9BVN2,Q9BVN2-3,ENST00000479924,ENST00000368347,ENST00000292254,ENST00000368352,ENST00000368349,ENST00000368354,Q9BVN2-4,Q9BVN2-2,ENST00000471876	72296	Q8BG26-3,ENSMUST00000166687,ENSMUST00000090929,Q8BG26,Q8BG26-2,ENSMUST00000052539
23671	ENST00000409056,ENST00000392314,ENST00000272771,Q9UIK5-2,Q9UIK5,Q9UIK5-3	56363	Q9QYM9,ENSMUST00000081851,Q9QYM9-2
23767	Q9NZU0,ENST00000341420,ENST00000378053	71436	Q8BGT1,ENSMUST00000056760,ENSMUST00000110057
23768	O43155,ENST00000554746,ENST00000557419,ENST00000330753	399558	ENSMUST00000110117,ENSMUST00000057324,Q8BLU0
25780	Q8IV61,Q8IV61-2,ENST00000407811,ENST00000402538,ENST00000403687	240168	ENSMUST00000095204,ENSMUST00000164192
25792	Q9ULV3-4,Q9ULV3-3,ENST00000372954,ENST00000357558,ENST00000372938,Q9ULV3-5,ENST00000372948,ENST00000634901,Q9ULV3,ENST00000538431,Q9ULV3-2,ENST00000629610,ENST00000415526	68379	ENSMUST00000113332,ENSMUST00000048964
25861	Q9P202,ENST00000362057,Q9P202-2,ENST00000265134,Q9P202-3,Q9P202-4	73750	ENSMUST00000102867,ENSMUST00000084510,Q80VW5-10,Q80VW5-7,Q80VW5-12,Q80VW5-3,Q80VW5-2,Q80VW5-5,Q80VW5-4,Q80VW5-6,Q80VW5,Q80VW5-8,ENSMUST00000063650,Q80VW5-9,ENSMUST00000107393,Q80VW5-11
25913	ENST00000357628,ENST00000393329,Q9NUX5-2,Q9NUX5	101185	Q91WC1-2,ENSMUST00000115330,Q91WC1
25924	Q8NFW9-4,ENST00000425621,ENST00000444716,ENST00000539167,Q8NFW9-3,ENST00000396217,Q8NFW9-6,Q8NFW9,Q8NFW9-2,Q8NFW9-5,ENST00000302541	245049	ENSMUST00000048121,Q8K3I4
25928	Q6X4U4-2,ENST00000307068,Q6X4U4	66042	ENSMUST00000041407,Q9CQN4
25953	Q8N490-4,ENST00000258362,ENST00000273077,Q8N490-3,Q8N490-2,ENST00000248451,Q8N490	56695	ENSMUST00000087225,ENSMUST00000027370,Q69ZP3-4,ENSMUST00000113805,Q69ZP3,Q69ZP3-3,Q69ZP3-2
26024	O75127,ENST00000292478	71799	ENSMUST00000031628,Q8C2E4
26030	A1L390-3,ENST00000247226,A1L390,A1L390-2	263406	Q4VAC9-2,Q4VAC9-4,Q4VAC9-5,ENSMUST00000075249,Q4VAC9,Q4VAC9-3
26063	Q9NUI1-2,Q9NUI1,ENST00000219481,Q9NUI1-3	26378	ENSMUST00000237875,ENSMUST00000040907,Q9WV68
26084	Q96DR7-3,Q96DR7,Q96DR7-4,ENST00000356448,ENST00000465093,ENST00000496710	622434	ENSMUST00000079300
26268	Q9UK97,ENST00000323557,ENST00000244426,ENST00000370939,Q9UK97-3,Q9UK97-2	71538	Q8BK06-3,Q8BK06,ENSMUST00000001402,Q8BK06-2,ENSMUST00000085311
26297	Q9UGK8,ENST00000525422,Q9UGK8-2,ENST00000528200,ENST00000265965	27414	Q80YD6,ENSMUST00000033127
26468	Q9UPM6-2,Q9UPM6-3,ENST00000373754,ENST00000394319,Q9UPM6-4,ENST00000559895,Q9UPM6-5,Q9UPM6,ENST00000541397,Q9UPM6-6,ENST00000373755,ENST00000340587	16874	ENSMUST00000112967,ENSMUST00000112966,Q9R1R0,Q9R1R0-2,ENSMUST00000112961
26503	ENST00000355773,Q9NRA2,Q9NRA2-2	235504	Q8BN82,Q8BN82-3,ENSMUST00000052441,Q8BN82-2,ENSMUST00000117645
26521	Q9Y5J9,ENST00000509359	30057	P62077,ENSMUST00000044051
27086	ENST00000648380,Q9H334-3,ENST00000649431,ENST00000649528,ENST00000650387,ENST00000484350,ENST00000649592,ENST00000648710,Q9H334-8,ENST00000498215,ENST00000648748,ENST00000650580,ENST00000615603,Q9H334-6,ENST00000493089,ENST00000475937,Q9H334,Q9H334-7,ENST00000614176,ENST00000318789,ENST00000649631,ENST00000491238,Q9H334-5,ENST00000318779,ENST00000648794,Q9H334-4	108655	ENSMUST00000113322,P58462-4,P58462-2,ENSMUST00000176565,P58462-5,P58462-3,P58462,ENSMUST00000177437,ENSMUST00000113326
27341	ENST00000323013,Q9Y3A4	74778	Q9D1C9,ENSMUST00000018184
28968	Q9GZN6-2,Q9GZN6,ENST00000335875	381884	ENSMUST00000213347
29058	ENST00000202834,ENST00000379277,ENST00000379286,ENST00000612323,Q96A57-2,ENST00000379283,ENST00000379279,ENST00000379299,Q96A57,ENST00000342308	70612	Q8CIB6,ENSMUST00000028816,ENSMUST00000180286
29066	Q8IWR0-2,ENST00000355758,Q8IWR0	106205	ENSMUST00000037633
29123	ENST00000642600,ENST00000301030,Q6UB99,ENST00000378332,ENST00000378330	77087	ENSMUST00000172906,ENSMUST00000098334,E9Q4F7
29761	Q9UHP3-1,ENST00000400183,ENST00000285681,ENST00000285679,Q9UHP3-3,Q9UHP3	30940	ENSMUST00000239066,P57080,ENSMUST00000023580
29916	Q9Y5W9-2,ENST00000359238,Q9Y5W9,ENST00000580219,ENST00000393405,ENST00000582104	74479	ENSMUST00000107661,Q91WL6,ENSMUST00000021246
29994	Q9UIF8-2,Q9UIF8-5,ENST00000392783,Q9UIF8-4,Q9UIF8-3,ENST00000392782,ENST00000607836,Q9UIF8	407823	ENSMUST00000112550
30850	ENST00000337231,Q86X02	237988	ENSMUST00000053288,A2A6T1
50484	Q7LG56-2,Q7LG56,ENST00000395912,Q7LG56-3,Q7LG56-4,Q7LG56-5,Q7LG56-6,ENST00000251810	382985	ENSMUST00000022901,Q6PEE3
51012	Q9Y3B1-2,ENST00000355937,ENST00000371033,Q9Y3B1	66390	ENSMUST00000016401,Q9CYY7
51117	Q9Y3A0,ENST00000300452,Q9Y3A0-2	227683	Q8BGB8,ENSMUST00000143616,ENSMUST00000028137
51133	ENST00000259154,Q9Y597,Q9Y597-3,Q9Y597-2	226823	Q8BFX3-2,ENSMUST00000085678,ENSMUST00000193143,Q8BFX3
51320	ENST00000406189,Q5U5Q3	240396	ENSMUST00000091852,Q05A36
51499	O43715,ENST00000546954	69076	Q9D8Z2,ENSMUST00000031508
51561	ENST00000228534,Q9NPF7	83430	Q9EQ14,ENSMUST00000026449
51601	Q9Y234,ENST00000393473	623661	Q8VCM4,ENSMUST00000041621
51616	ENST00000341864,Q9HBM6	407786	Q6NZA9,ENSMUST00000113495,ENSMUST00000055497
53637	ENST00000333430,Q9H228,ENST00000439028,Q9H228-2	94226	Q91X56,ENSMUST00000122088
54478	ENST00000572447,ENST00000250056,Q9BSJ6-2,Q9BSJ6	109212	ENSMUST00000021164,Q8BFY7,Q8BFY7-2
54509	Q9HBH0,ENST00000267205,Q9HBH0-2	23912	Q8BYP3,ENSMUST00000031401
54510	ENST00000412923,Q9HCL0,Q9HCL0-2,ENST00000344876	73173	Q8VHR0,ENSMUST00000035931
54764	Q9UGI0,ENST00000359653	360216	Q7M760,ENSMUST00000215716,ENSMUST00000106157
54839	ENST00000260382,ENST00000560158,Q8IUZ0-3,ENST00000560369,Q8IUZ0-4,Q8IUZ0,ENST00000560691,Q8IUZ0-2,ENST00000544974,ENST00000443425	102747	Q91YK0-2,ENSMUST00000114032,ENSMUST00000166168,ENSMUST00000114034,ENSMUST00000065603,Q91YK0,Q91YK0-3
54843	ENST00000527523,ENST00000359152,Q9HCH5-14,ENST00000525702,ENST00000389958,ENST00000634661,Q9HCH5-15,ENST00000525423,ENST00000533892,Q9HCH5-2,Q9HCH5-8,Q9HCH5-11,ENST00000528231,Q9HCH5-4,Q9HCH5-7,Q9HCH5-12,Q9HCH5-6,Q9HCH5-13,ENST00000389960,ENST00000529581,Q9HCH5,Q9HCH5-9	83671	Q99N50-6,ENSMUST00000208809,Q99N50-7,Q99N50,Q99N50-11,ENSMUST00000190731,ENSMUST00000107211,Q99N50-5,ENSMUST00000107210,ENSMUST00000208486,ENSMUST00000208580,ENSMUST00000190837,Q99N50-3,Q99N50-2,Q99N50-4,Q99N50-8
54886	Q8TBJ4,ENST00000374874,ENST00000395056	272031	Q8BFZ2,Q8BFZ2-2,ENSMUST00000076670
54922	Q5U651,ENST00000222145	69903	Q3U0S6,ENSMUST00000057927
55435	Q63HQ0,ENST00000274000,ENST00000309703,Q63HQ0-2	211556	ENSMUST00000051737
55515	ENST00000358078,Q96FT7,ENST00000347842,Q96FT7-2,Q96FT7-4	241118	ENSMUST00000037708,Q7TNS7
55622	ENST00000317907,Q6P3X3	74196	ENSMUST00000024882,Q8CD92-2,Q8CD92
55643	ENST00000255608,Q9BX70-2,Q9BX70	208198	ENSMUST00000003434
55689	Q9ULM3,ENST00000305135	208146	Q3TUF7-3,ENSMUST00000232338,ENSMUST00000090052,Q3TUF7,ENSMUST00000115560,Q3TUF7-2,ENSMUST00000232019
55760	ENST00000284690,Q7L7V1-2,Q7L7V1	101437	Q8BZS9-2,ENSMUST00000140593,Q8BZS9,ENSMUST00000106139,ENSMUST00000063669,ENSMUST00000033290
55787	Q9NUQ3-2,ENST00000398155,Q9NUQ3,ENST00000380122	353170	ENSMUST00000112315,ENSMUST00000041370,Q8BHN1-3,ENSMUST00000112316,Q8BHN1-2,Q8BHN1
55819	ENST00000521389,Q86XS8-2,Q86XS8,ENST00000261947,ENST00000522208	59044	ENSMUST00000102776,Q8VEM1,ENSMUST00000054684,ENSMUST00000238748
55851	ENST00000222266,ENST00000587708,Q9NZ42	66340	ENSMUST00000208628,Q9CQR7,ENSMUST00000043898
55863	ENST00000393375,Q8IUX1-5,Q8IUX1-4,Q8IUX1-3,ENST00000358867,ENST00000531274,Q8IUX1,Q8IUX1-2	68472	Q9D1R1,ENSMUST00000032843
55885	ENST00000261169,Q8TAP4-4,Q8TAP4,ENST00000534946,ENST00000447609,ENST00000396205,ENST00000537757,ENST00000540445,ENST00000537304,ENST00000541295,ENST00000441439,Q8TAP4-2,Q8TAP4-3,ENST00000354662,ENST00000546281	109593	ENSMUST00000163065,ENSMUST00000163024,ENSMUST00000162772,Q8BZL8
56062	Q9C0H6-2,ENST00000373119,ENST00000373114,Q9C0H6	237010	ENSMUST00000040504,ENSMUST00000113371,ENSMUST00000133447
56134	Q9Y5I4,ENST00000289269,Q9Y5I4-2	353237	ENSMUST00000047479
56135	Q9H158-2,Q9H158,ENST00000253807	353236	ENSMUST00000007584
56137	ENST00000398631,Q9UN75,Q9UN75-2	192164	ENSMUST00000047614
56143	Q9Y5H7,ENST00000529859,Q9Y5H7-3,Q9Y5H7-2	12941	ENSMUST00000192168
56479	ENST00000628967,Q9NR82-3,Q9NR82,ENST00000402622,Q9NR82-5,ENST00000370398,ENST00000342056,Q9NR82-6,Q9NR82-2,ENST00000370392,Q9NR82-7,Q9NR82-4,ENST00000629977	226922	ENSMUST00000029667,Q9JK45,ENSMUST00000173404,ENSMUST00000115300
56623	ENST00000371712,Q9NRR6-2,Q9NRR6	64436	Q9JII1,ENSMUST00000145701,ENSMUST00000114090,ENSMUST00000028291
56624	Q9NR71-2,ENST00000395526,Q9NR71	54447	ENSMUST00000236504,Q9JHE3
56660	ENST00000327876,Q9HB15	210741	ENSMUST00000055221
56666	ENST00000159647,Q96RD6,Q96RD6-2,Q96RD6-1,ENST00000395842	406218	Q6IMP4-2,ENSMUST00000162424,Q6IMP4
56704	ENST00000342232,Q9HDC5	57339	ENSMUST00000038382,Q9ET80
56942	ENST00000565650,Q9NRP2,ENST00000564249,ENST00000219400	66531	Q8K199,ENSMUST00000148235
56946	Q7Z589-5,ENST00000533248,Q7Z589-7,Q7Z589-3,Q7Z589-4,ENST00000525038,ENST00000524767,Q7Z589,Q7Z589-6,Q7Z589-2,ENST00000524490,ENST00000525919	233545	Q8BMB0-3,Q8BMB0-2,ENSMUST00000205276,Q8BMB0
56977	Q9P2F5,ENST00000308497,Q9P2F5-2	71069	Q499E5-2,ENSMUST00000211737,Q499E5-3,Q499E5,ENSMUST00000079195,ENSMUST00000110367
56992	Q9NS87-3,Q9NS87-4,ENST00000438321,Q9NS87-2,ENST00000326047,Q9NS87,ENST00000425755	209737	ENSMUST00000040717,Q6P9L6
56999	Q9P2N4,Q9P2N4-2,Q9P2N4-4,ENST00000498707,Q9P2N4-1,ENST00000295903	101401	ENSMUST00000113438
57062	ENST00000621632,Q9GZR7,Q9GZR7-2	27225	ENSMUST00000110001,Q9ESV0,ENSMUST00000044923
57134	ENST00000374332,Q9NR34,ENST00000374329	230815	ENSMUST00000054096
57154	ENST00000361125,ENST00000361368,Q9HCE7-2,Q9HCE7	75788	Q9CUN6,ENSMUST00000085684,ENSMUST00000100461
57162	ENST00000358912,Q96FA3	67245	ENSMUST00000093290,Q8C669
57165	ENST00000366714,Q5T442	118454	ENSMUST00000108790,ENSMUST00000108793,Q8BQU6
57172	ENST00000651530,Q96NX5,ENST00000361322,Q96NX5-2,ENST00000009105	215303	Q91VB2,ENSMUST00000016323
57186	Q2PPJ7-2,ENST00000202677,Q2PPJ7,Q2PPJ7-3,ENST00000430436	241694	A3KGS3,A3KGS3-2,ENSMUST00000109986
57216	Q9ULK5,ENST00000368061	93840	Q91ZD4,ENSMUST00000027837
57449	ENST00000377740,O94827,ENST00000400913,O94827-3,O94827-6,ENST00000535355,ENST00000340850,O94827-5,O94827-4,ENST00000400915,ENST00000377725,ENST00000537245,O94827-7,ENST00000377728,O94827-2	269608	Q66T02-2,Q66T02,ENSMUST00000105661,ENSMUST00000105662
57473	ENST00000369888,Q96KM6	269401	ENSMUST00000108789
57475	Q9ULM0,ENST00000329153,Q9ULM0-2	211945	Q80TI1,Q80TI1-2,ENSMUST00000039928
57497	Q9ULH4,ENST00000338305	70530	ENSMUST00000046254,Q80TG9
57582	ENST00000263604,ENST00000371757,Q5JUK3-2,Q5JUK3-4,ENST00000628528,Q5JUK3,Q5JUK3-3	227632	ENSMUST00000037580,Q6ZPR4,ENSMUST00000114176,ENSMUST00000114172,ENSMUST00000171268,ENSMUST00000197917
57586	ENST00000020926,Q7L8C5	80976	Q9EQT6,ENSMUST00000028648
57630	Q7Z6J0-3,Q7Z6J0,ENST00000284637	59009	Q69ZI1,Q69ZI1-3,Q69ZI1-4,Q69ZI1-2,ENSMUST00000034060,ENSMUST00000209611
57648	ENST00000373480,ENST00000294521,Q9P206-4,Q9P206-3,ENST00000373481,Q9P206,Q9P206-2,ENST00000401073	97130	ENSMUST00000106051,A2A7S8-2,A2A7S8-4,ENSMUST00000097873,ENSMUST00000052602,A2A7S8,A2A7S8-3
58157	ENST00000298352,Q9NPG2	64242	ENSMUST00000021420,Q9ER97,ENSMUST00000110177
60386	ENST00000416858,Q9HC21,ENST00000583332,ENST00000402418,ENST00000442286,ENST00000580994,Q9HC21-2	67283	ENSMUST00000106503,Q9DAM5,ENSMUST00000021089,ENSMUST00000178003
60482	ENST00000264047,Q9GZV3,ENST00000409059	63993	Q8BGY9,ENSMUST00000095712
63939	ENST00000360816,Q9NTX9,ENST00000358293	71532	ENSMUST00000094251
63982	ENST00000531568,ENST00000256737,Q9BYT9-2,Q9BYT9	228432	ENSMUST00000111019,A2AHL1,A2AHL1-2,ENSMUST00000099623
64005	B0I1T2,B0I1T2-2,ENST00000258787,B0I1T2-4,B0I1T2-3	246177	ENSMUST00000003459,Q5SUA5
64283	ENST00000296799,ENST00000513042,Q8N1W1-4,Q8N1W1-2,ENST00000545377,Q8N1W1,Q8N1W1-3,Q8N1W1-6,Q8N1W1-5	110596	ENSMUST00000109426,P97433-2,ENSMUST00000225884,P97433
64326	ENST00000308769,ENST00000367669,Q8NHY2-4,Q8NHY2-5,Q8NHY2-3,Q8NHY2,ENST00000367666,Q8NHY2-2	26374	Q9R1A8,ENSMUST00000076894
64409	Q6IS24,ENST00000333538	212996	Q7TT15-2,Q7TT15,ENSMUST00000086023
64718	Q9H9P5-3,ENST00000389221,ENST00000248104,ENST00000508903,Q9H9P5-6,Q9H9P5,ENST00000301712,Q9H9P5-5,Q9H9P5-1,Q9H9P5-2	74154	Q5FWH2-2,ENSMUST00000015271,ENSMUST00000039734,ENSMUST00000160896,Q5FWH2,Q5FWH2-1
64750	Q9HAU4,ENST00000262435	66313	A2A5Z6-2,ENSMUST00000103067,ENSMUST00000092517,A2A5Z6
64771	Q9H6K1-2,ENST00000374023,ENST00000374026,Q9H6K1	224647	ENSMUST00000114863,Q3TT38,ENSMUST00000114859,ENSMUST00000233508
64772	Q8NFI3-3,ENST00000300682,Q8NFI3,Q8NFI3-2,ENST00000579016	217364	Q8BX80,Q8BX80-2,ENSMUST00000135383
64895	ENST00000238714,ENST00000412217,Q9BWT3,ENST00000496283,Q9BWT3-2	216578	Q6PCL9,ENSMUST00000020513
64924	Q8TAD4-2,ENST00000502979,Q8TAD4-4,ENST00000380860,ENST00000396591,Q8TAD4-3,Q8TAD4	69048	Q8R4H9,ENSMUST00000067246
65057	Q96AP0-2,Q96AP0,ENST00000219251	497652	Q5EE38-2,Q5EE38-3,Q5EE38-5,ENSMUST00000212650,Q5EE38-4,Q5EE38,ENSMUST00000042608
79001	Q9BQB6,ENST00000319788,Q9BQB6-3,Q9BQB6-2,ENST00000394975,ENST00000354895	27973	ENSMUST00000033074,Q9CRC0
79095	Q9BUW7,ENST00000372994	73737	P58686,ENSMUST00000048792
79096	ENST00000395460,ENST00000378618,ENST00000378615,Q9H6J7-2,Q9H6J7-4,ENST00000278460,ENST00000525895,Q9H6J7,Q9H6J7-3	228356	Q8BHR8-2,Q8BHR8,ENSMUST00000102594,ENSMUST00000064652
79414	Q9BTN0,ENST00000246529	233067	ENSMUST00000046351,Q8BLY3
79571	ENST00000321407,Q96CN9	74375	Q9D4H2,ENSMUST00000090511
79572	ENST00000645319,Q9H7F0,ENST00000439040,ENST00000642744,Q9H7F0-2	224088	Q5XF89,Q5XF89-2,ENSMUST00000061350
79683	Q8IZN3-2,Q8IZN3,ENST00000359775,ENST00000414563	224454	ENSMUST00000089185,Q8BQQ1,Q8BQQ1-2
79739	Q6ZT98-2,ENST00000480174,Q6ZT98,ENST00000488014,ENST00000472688,ENST00000477524,ENST00000474957,Q6ZT98-3,ENST00000260505	70892	ENSMUST00000038090,A4Q9F0,ENSMUST00000106134,ENSMUST00000037942,A4Q9F0-2
79746	ENST00000379215,Q96DC8-2,Q96DC8	67856	ENSMUST00000042658,Q9D7J9
79778	Q8IY33-2,Q8IY33-3,Q8IY33,Q8IY33-5,Q8IY33-4,ENST00000297508,ENST00000413446	231830	Q3TN34,ENSMUST00000044642
79791	ENST00000311635,ENST00000618298,Q5XUX0-2,Q5XUX0	76454	ENSMUST00000059018,Q3TQF0
79932	ENST00000440579,ENST00000373266,Q8IZA0-3,ENST00000325722,ENST00000426982,Q8IZA0,Q8IZA0-2	100317	ENSMUST00000102608,ENSMUST00000047431,Q8K135,ENSMUST00000102607,Q8K135-2
79974	A4D0V7,A4D0V7-2,ENST00000450913,ENST00000310396	214642	ENSMUST00000115383
80004	ENST00000473183,Q9H6T0,ENST00000565858,Q9H6T0-2	77411	ENSMUST00000115979,Q8K0G8
80014	Q6AWC2-7,Q6AWC2-3,Q6AWC2-6,Q6AWC2-4,ENST00000403733,Q6AWC2-2,Q6AWC2-5,ENST00000448232,Q6AWC2	52357	Q6NXJ0,ENSMUST00000057561
80031	ENST00000536845,Q8NFY4,Q8NFY4-8,Q8NFY4-5,ENST00000316364,Q8NFY4-3,ENST00000354744,Q8NFY4-4,Q8NFY4-6,Q8NFY4-7,ENST00000355997,Q8NFY4-2,ENST00000389428,ENST00000358066,ENST00000558014,ENST00000389425	214968	ENSMUST00000103238,ENSMUST00000103239,ENSMUST00000103241,ENSMUST00000076335,Q76KF0-3,Q76KF0-4,ENSMUST00000051419,Q76KF0-2,Q76KF0-5,Q76KF0,Q76KF0-6,ENSMUST00000103240
80196	ENST00000613529,Q969K3-2,Q969K3,ENST00000361234	80751	ENSMUST00000031434,Q99KR6
80206	Q2V2M9,Q2V2M9-2,ENST00000590592,Q2V2M9-4,ENST00000257209,ENST00000592930,ENST00000359247,Q2V2M9-3	225288	ENSMUST00000037097,Q76LL6-2,Q76LL6-4,ENSMUST00000234834,Q76LL6-3,ENSMUST00000234526,Q76LL6
80210	Q7Z3E5,ENST00000349938,Q7Z3E5-2	78795	ENSMUST00000131412,Q9D2I5-6,Q9D2I5-9,Q9D2I5,Q9D2I5-5,Q9D2I5-8,ENSMUST00000113309,ENSMUST00000027434,Q9D2I5-3,Q9D2I5-7,Q9D2I5-2,Q9D2I5-4
80329	Q9BZM6,ENST00000229708	77777	ENSMUST00000177585
81555	Q969M3-3,Q969M3,ENST00000274496,Q969M3-2,ENST00000513112,ENST00000448443	67180	ENSMUST00000025364,Q9EQQ2
83479	Q5T1V6-2,ENST00000447706,Q5T1V6,ENST00000331314	67997	Q9DBN9,ENSMUST00000027655,Q9DBN9-2
83875	ENST00000532593,Q9BYV7-4,Q9BYV7-5,ENST00000438022,ENST00000526088,Q9BYV7,ENST00000361053,ENST00000357685,Q9BYV7-6,Q9BYV7-2	170752	ENSMUST00000119103,Q99NF1
83877	ENST00000456845,ENST00000397070,ENST00000456397,Q9BX73-2,Q9BX73	69742	ENSMUST00000033961,Q8R0I4
83933	ENST00000349505,Q969S8-2,Q969S8,ENST00000216271,Q969S8-5,Q969S8-4	170787	ENSMUST00000082197,ENSMUST00000128908,Q6P3E7,ENSMUST00000129398,ENSMUST00000143465
83937	ENST00000489171,Q9H2L5,Q9H2L5-2,ENST00000340258,Q9H2L5-4,Q9H2L5-3	213391	Q8CB96-2,Q8CB96-3,Q8CB96,ENSMUST00000035842
84079	ENST00000306065,Q96NW4	245886	Q3UMR0,ENSMUST00000186245,Q3UMR0-2,ENSMUST00000190503,ENSMUST00000040844,Q3UMR0-3
84182	ENST00000265299,Q4G0A6	330323	Q3UQI9,ENSMUST00000204842,Q3UQI9-2,ENSMUST00000053094
84272	ENST00000238831,Q9BSR8	67864	ENSMUST00000024873,Q8C407-2,Q8C407
84273	Q8NC60,ENST00000264230	56412	ENSMUST00000047860,Q9JJG9
84319	Q9BQ75,ENST00000489081,ENST00000421999,Q9BQ75-2	66497	Q9CZT6,ENSMUST00000114371
84435	ENST00000392607,Q86SQ6,ENST00000392606,Q86SQ6-1,Q86SQ6-2	52389	Q8C4G9,ENSMUST00000026548
84444	Q8TEK3-1,ENST00000398665,Q8TEK3	208266	ENSMUST00000105336
84502	ENST00000356300,Q96JJ6,ENST00000397118	319984	ENSMUST00000022819,Q80WT0,Q80WT0-2
84612	ENST00000371610,Q9BYG5,Q9BYG5-2	58220	ENSMUST00000052125,Q9JK83-2,Q9JK83
84624	Q4ZHG4-2,ENST00000297267,Q4ZHG4	68655	ENSMUST00000097425
84701	Q96KJ9,ENST00000376075	84682	Q91W29
84871	ENST00000371839,Q5VU57,Q5VU57-2,ENST00000371836	78933	Q09LZ8,ENSMUST00000106592,ENSMUST00000080744,Q09LZ8-2,ENSMUST00000097920
84881	Q96CM3-2,Q96CM3,ENST00000533628,ENST00000298317	71989	ENSMUST00000034543,Q9CWX4
84910	ENST00000650799,ENST00000283206,Q96K49,Q96K49-2	72477	Q8BKU8,Q8BKU8-3,ENSMUST00000152210,ENSMUST00000110325,Q8BKU8-2,ENSMUST00000143398
84937	Q8ND25,ENST00000335325,ENST00000566250,Q8ND25-2	170737	ENSMUST00000168428,Q91V17,ENSMUST00000171182,ENSMUST00000095176,ENSMUST00000174333,ENSMUST00000166859,ENSMUST00000173506
85397	ENST00000367556,ENST00000483095,P57771-2,ENST00000367557,P57771,ENST00000258302	67792	ENSMUST00000041776,ENSMUST00000111815,Q8BXT1,ENSMUST00000111814,ENSMUST00000111812
85415	Q8IUC4-2,Q8IUC4,ENST00000254260	52428	ENSMUST00000032705,Q8BWR8
85441	ENST00000427522,ENST00000467148,Q9BYK8-4,Q9BYK8,Q9BYK8-2	229003	ENSMUST00000121484,ENSMUST00000108831,E9QAM5,ENSMUST00000094203
85442	Q76NI1-5,Q76NI1-4,Q76NI1-6,Q76NI1-3,ENST00000304613,Q76NI1,Q76NI1-2,ENST00000368571	76484	Q0KK55,Q0KK55-2,Q0KK55-3,ENSMUST00000154782
85452	Q9C0B2,Q9C0B2-3,ENST00000493964,Q9C0B2-2	544678	Q3UY96-2,ENSMUST00000238423,ENSMUST00000123952,ENSMUST00000094408,Q3UY96
85461	Q9C0D5-2,Q9C0D5	66860	Q0VGY8-2,ENSMUST00000037526,Q0VGY8
90139	Q96SJ8,ENST00000518429	241556	ENSMUST00000111265,Q80WR1
90249	Q6ZN44-2,Q6ZN44-3,Q6ZN44,ENST00000509580,ENST00000329542	107448	ENSMUST00000109994,Q8K1S4,Q8K1S4-2,Q8K1S4-3,ENSMUST00000026994
90355	ENST00000515669,ENST00000319933,ENST00000510890,Q96GV9	52392	ENSMUST00000053033,Q8VEB3,ENSMUST00000153115,ENSMUST00000149927
90865	ENST00000456383,ENST00000381434,O95760-4,O95760-3,ENST00000417746,O95760-2,O95760,ENST00000611532	77125	ENSMUST00000025724,Q8BVZ5,ENSMUST00000120388
91050	Q6ZUS6,Q6ZUS6-2,Q6ZUS6-4,ENST00000389609,ENST00000504487,Q6ZUS6-5,Q6ZUS6-6,ENST00000635206,Q6ZUS6-3	100503884	ENSMUST00000059428
91147	Q5HYA8-3,ENST00000409623,Q5HYA8,ENST00000453321	329795	ENSMUST00000131145,ENSMUST00000050686,Q8BR76-2,Q8BR76,ENSMUST00000108293
91298	ENST00000356891,Q8N999-3,Q8N999,Q8N999-2	68281	ENSMUST00000054471,Q8BHN7-2,Q8BHN7
91369	ENST00000285243,Q6AI12	71452	Q5SUE8-3,Q5SUE8,Q5SUE8-2,ENSMUST00000021227
91419	Q9Y6H3,ENST00000300145	68876	Q9CWQ3,ENSMUST00000026504,ENSMUST00000168520,ENSMUST00000220051
91893	Q9BRP7,ENST00000260257,Q9BRP7-2	382137	Q3UY23,Q3UY23-3,ENSMUST00000042391,Q3UY23-2
92715	ENST00000277540,Q9BTV6	67228	ENSMUST00000028351,Q9CYU6-2,Q9CYU6
93145	ENST00000264833,O95897,ENST00000590841	244723	ENSMUST00000217198,Q8BM13,ENSMUST00000034692,ENSMUST00000215999
93589	Q7Z3S7-2,Q7Z3S7-4,Q7Z3S7,Q7Z3S7-7,ENST00000382722,Q7Z3S7-5,Q7Z3S7-6	319734	Q5RJF7,Q5RJF7-2,ENSMUST00000186622
93624	ENST00000515646,Q86TJ2,ENST00000310074,Q86TJ2-2,Q86TJ2-3	231151	ENSMUST00000031097
94122	ENST00000456733,Q8TDW5,Q8TDW5-2,ENST00000297875	236643	Q80T23,ENSMUST00000086165,Q80T23-2,ENSMUST00000067529
112611	Q9UIY3,ENST00000369724,Q9UIY3-2	69519	Q9D9S3,ENSMUST00000034988,ENSMUST00000179212,ENSMUST00000185566
113791	Q96FE7-3,ENST00000215912,Q96FE7-5,ENST00000441972,Q96FE7-2,Q96FE7-4,Q96FE7	216505	ENSMUST00000045153,Q7TMJ8,Q7TMJ8-2
114818	Q96CT2,Q96CT2-2,ENST00000486442	208439	Q80T74,ENSMUST00000020958
114881	ENST00000007414,Q9BZF2-2,Q9BZF2	71240	ENSMUST00000090020
115557	ENST00000286494,ENST00000616622,ENST00000333972,Q86VW2-3,Q86VW2-2,Q86VW2	52666	ENSMUST00000019611,ENSMUST00000218654,ENSMUST00000167353,ENSMUST00000219649,Q9CWR0,Q9CWR0-2
115992	Q96A37-3,Q96A37-2,ENST00000567844,ENST00000541206,Q96A37,ENST00000312838,ENST00000537718	68718	Q3U9F6,ENSMUST00000014614
116372	Q8N2G4-4,Q8N2G4-2,Q8N2G4-3,ENST00000397463,ENST00000345008,Q8N2G4	72585	ENSMUST00000159417,ENSMUST00000027582,Q8BLC3,ENSMUST00000162899
117178	Q9Y2D8,Q9Y2D8-2,ENST00000605755,ENST00000437941,ENST00000481102,ENST00000342203,Q9Y2D8-3	99167	ENSMUST00000106151,ENSMUST00000039021,Q8VC66,ENSMUST00000106153,ENSMUST00000106149
117579	Q8WXF3,ENST00000585987,ENST00000431365	212108	Q8CHK2,ENSMUST00000061923
118424	ENST00000400930,Q8N2K1,ENST00000349431,Q8N2K1-3,Q8N2K1-2,ENST00000347370,ENST00000360466,ENST00000400929	140499	ENSMUST00000105583,ENSMUST00000024056,ENSMUST00000103175,Q6P073,ENSMUST00000105582,ENSMUST00000166489
118472	Q8NB15,Q8NB15-1,ENST00000361518	69752	ENSMUST00000168194,Q6P0X2-2,Q6P0X2
121551	A6QL63-2,ENST00000357167,A6QL63,ENST00000420571,ENST00000280758,A6QL63-3,A6QL63-5,A6QL63-4	74007	Q6GQW0-3,Q6GQW0-2,Q6GQW0-4,ENSMUST00000105307,ENSMUST00000105306,ENSMUST00000020231,Q6GQW0
123688	ENST00000388988,A2RU49,A2RU49-2,A2RU49-3	235386	Q5U5V2-2,ENSMUST00000039742,Q5U5V2
124044	ENST00000289805,Q8IUW3-2,Q8IUW3	78779	Q8BNN1-2,Q8BNN1,ENSMUST00000098327,ENSMUST00000166768
124935	ENST00000571650,Q8N370-3,ENST00000301335,Q8N370-2,ENST00000412517,Q8N370-4,Q8N370	215113	Q8CGA3,ENSMUST00000042561,ENSMUST00000169547,ENSMUST00000108433
124936	ENST00000301391,ENST00000575251,Q8WUJ1-3,ENST00000577075,Q8WUJ1	192986	ENSMUST00000079681,Q5SSH8,Q5SSH8-2
125115	ENST00000461923,ENST00000398486,ENST00000377755,Q6A162	406221	ENSMUST00000074253,Q6IFX3,ENSMUST00000107443
127707	Q5VTJ3	242721	A2APT9
128853	ENST00000278979,Q9H1R2-2,ENST00000398084,ENST00000375966,Q9H1R2-3,Q9H1R2,Q9H1R2-4,ENST00000339738	252864	ENSMUST00000123121,Q8R4V2-2,Q8R4V2,ENSMUST00000037715
129807	Q8WWR8-3,ENST00000391969,ENST00000404257,ENST00000325935,Q8WWR8-2,Q8WWR8,ENST00000405370,ENST00000407683	241159	Q8BZL1,ENSMUST00000190212,Q8BZL1-1,ENSMUST00000050890
133015	Q8N7B6-3,ENST00000506702,ENST00000514292,Q8N7B6,ENST00000295290,ENST00000471979,ENST00000360916,ENST00000444671,ENST00000510051,ENST00000467997,ENST00000503585,ENST00000513459,ENST00000507634,ENST00000502374,Q8N7B6-4,Q8N7B6-2	66768	ENSMUST00000030968,Q9D3X5
134111	A1L167,ENST00000399816	76980	A0PJN4,ENSMUST00000065118
137964	Q86UL3,ENST00000396987	102247	Q8K2C8,ENSMUST00000167004
140688	ENST00000621426,Q96MY1,Q96MY1-2,ENST00000359676	329540	ENSMUST00000035346,ENSMUST00000109784
148534	ENST00000370203,Q96MV1	99887	Q8CGF5-2,ENSMUST00000029777,Q8CGF5,ENSMUST00000128909
148641	Q8IY50,Q8IY50-2,ENST00000366618,ENST00000366617	210027	ENSMUST00000108759,Q1LZI2
148741	Q8N283-2,ENST00000355594,Q8N283,ENST00000544626	213121	ENSMUST00000048427
152137	Q8IVM0,ENST00000392456,ENST00000392455,Q8IVM0-2	67501	Q810U5-3,ENSMUST00000096127,ENSMUST00000239351,Q810U5-2,ENSMUST00000100026,Q810U5
152789	ENST00000282924,ENST00000410077,Q96N16,Q96N16-2,ENST00000409371,Q96N16-7,ENST00000409831,Q96N16-4,Q96N16-5,ENST00000409021,Q96N16-3,Q96N16-6	76071	Q8BVL9,ENSMUST00000043794
152926	ENST00000608933,Q8N3J5-3,Q8N3J5,Q8N3J5-2	243382	Q8BXN7,ENSMUST00000042766
157285	Q86YV5	244418	ENSMUST00000110492,Q571I4
161253	Q8IYK8-2,Q8IYK8,ENST00000267396	140743	Q8VEL9-2,ENSMUST00000164766,Q8VEL9
161291	Q3MIR4,ENST00000555868	238257	Q8BHG3
163486	Q6P3S1-4,ENST00000620048,ENST00000235453,ENST00000367396,Q6P3S1,Q6P3S1-3,Q6P3S1-5,Q6P3S1-2	329260	Q3U1T9-2,ENSMUST00000168527,Q3U1T9-3,ENSMUST00000094505,Q3U1T9,Q3U1T9-4,Q3U1T9-5
164714	ENST00000433387	239591	ENSMUST00000109371,A4Q9F1
168090	ENST00000230301,Q5T5N4	66931	ENSMUST00000024650,ENSMUST00000151609
197335	Q96KV7-7,Q96KV7-10,ENST00000293879,Q96KV7,Q96KV7-5,Q96KV7-3	106618	ENSMUST00000079461,Q6ZPG2-3,Q6ZPG2,Q6ZPG2-2
200894	ENST00000303097,Q3SXY8,ENST00000394222,ENST00000335438,ENST00000535334,Q3SXY8-2,ENST00000471138,ENST00000460371,Q3SXY8-3	68146	ENSMUST00000089289,Q640N2
201562	ENST00000383657,Q6Y1H2	70757	Q9D3B1,ENSMUST00000061156
220164	Q6PKX4,ENST00000382713	623279	Q2MHE5,ENSMUST00000097495
221078	ENST00000377304,Q8TEA1	74455	Q7TS68,ENSMUST00000028034,ENSMUST00000076435,ENSMUST00000114715
221336	Q5SZJ8-4,Q5SZJ8,ENST00000370748,ENST00000370746,Q5SZJ8-2,Q5SZJ8-3	320705	Q6PFX2,ENSMUST00000062289,Q6PFX2-3,ENSMUST00000115161,Q6PFX2-2
222223	ENST00000423294,A8MWY0-3,A8MWY0,A8MWY0-2,ENST00000416314,ENST00000450689	231014	Q3UZV7-6,ENSMUST00000131626,Q3UZV7-7,ENSMUST00000069538,Q3UZV7-5,Q3UZV7-4,Q3UZV7,Q3UZV7-3,Q3UZV7-2,ENSMUST00000152095,ENSMUST00000134991
222950	ENST00000300179,Q6ZVC0,Q6ZVC0-2	243300	Q6PFX7-3,Q6PFX7,ENSMUST00000118326,Q6PFX7-2
225689	Q8TD08-2,Q8TD08-3,ENST00000338033,Q8TD08	332110	ENSMUST00000089669,Q80Y86
253152	Q8IUS5,ENST00000370383	384214	Q6IE26,ENSMUST00000049146
253980	ENST00000567795,Q8WZ19,ENST00000566842,ENST00000568000	233877	Q8BGV7,ENSMUST00000032924
254048	ENST00000473989,Q6ZU65,Q6ZU65-2	320538	ENSMUST00000160583,Q80WC1,Q80WC1-2,Q80WC1-3,Q80WC1-4
254251	ENST00000326877,Q8N3X6-2,Q8N3X6-3,Q8N3X6,ENST00000635767,ENST00000382226	209707	Q3U285-2,Q3U285-5,Q3U285-6,ENSMUST00000045586,ENSMUST00000190036,ENSMUST00000121573,ENSMUST00000016026,Q3U285-3,ENSMUST00000067997,ENSMUST00000087164,Q3U285
254950	Q3LI76	26560	Q9QZU5
256987	Q86VE9-2,Q86VE9-3,Q86VE9,ENST00000509193,Q86VE9-4,ENST00000507668	218442	ENSMUST00000049488,Q8BHJ6
257364	Q8WV41,ENST00000308527	235406	Q4VAA7,ENSMUST00000050916
257397	ENST00000378933,ENST00000467136,ENST00000378932,Q8N5C8-2,Q8N5C8	66724	ENSMUST00000048250,Q571K4
283373	Q8NB46,ENST00000267116	237615	ENSMUST00000014642,Q8BTI7
284129	ENST00000411502,Q86WA9,ENST00000361193,ENST00000572725,ENST00000546047	268512	ENSMUST00000050880,Q80ZD3-2,Q80ZD3
284992	Q8NCX0-3,Q8NCX0-2,ENST00000409270,Q8NCX0-4,Q8NCX0	78016	ENSMUST00000160472,Q8CDI7,ENSMUST00000163072,ENSMUST00000027128
285381	ENST00000383775,ENST00000488423,Q96FX2,Q96FX2-2	105638	ENSMUST00000112001,Q8K0W9,ENSMUST00000124303,ENSMUST00000067955,ENSMUST00000022461
285600	ENST00000513200,Q8IV33-3,Q8IV33-2,Q8IV33	72371	Q3UPC7,Q3UPC7-2,ENSMUST00000168779
286144	ENST00000519969,ENST00000524107,ENST00000520430,ENST00000537541,ENST00000378861,ENST00000521617,ENST00000521988,ENST00000518748,Q629K1	208820	ENSMUST00000183345,ENSMUST00000143186,B2B9E1
286262	Q4KMQ1,Q4KMQ1-4,ENST00000409012,Q4KMQ1-3,Q4KMQ1-2	97031	A2AI08,ENSMUST00000114336
286336	Q5JUQ0,ENST00000372271	241303	ENSMUST00000149300,Q8C552,ENSMUST00000139629,ENSMUST00000056406
286410	Q8NB49-2,Q8NB49,ENST00000361648,Q8NB49-4,Q8NB49-3,ENST00000370557,ENST00000327569	320940	ENSMUST00000033480,Q9QZW0,Q9QZW0-2,ENSMUST00000101527
317781	Q8N8A6,ENST00000397333	69663	ENSMUST00000031478,Q6P9R1
337867	Q8NBM4-5,ENST00000403766,Q8NBM4-4,ENST00000376440,Q8NBM4,Q8NBM4-2,Q8NBM4-3	68889	Q8R1K1,ENSMUST00000039803
337878	Q8IUC3	71363	Q9D3I6
340168	ENST00000370370,A6NC42	434423	ENSMUST00000071991,Q9CQS7
342357	ENST00000328086,Q63HK3,Q63HK3-2	210162	ENSMUST00000042470
343450	ENST00000609185,Q6UVM3-2,ENST00000498426,ENST00000647658,Q6UVM3-3,ENST00000294725,Q6UVM3-4,ENST00000367433,Q6UVM3	240776	ENSMUST00000120796
344148	O14513,ENST00000409261,O14513-2,O14513-3,O14513-4	210356	ENSMUST00000094609,ENSMUST00000161954
344838	Q6ZVX9	75552	Q6TCG2
345930	ENST00000541398,ENST00000367682,Q008S8	100045792	ENSMUST00000095817,ENSMUST00000208948
347902	ENST00000550413,ENST00000266581,ENST00000429635,Q86SJ2	105827	ENSMUST00000053106,ENSMUST00000229890,Q80ZD9
353299	ENST00000294854,ENST00000443996,A5PLK6-5,A5PLK6,A5PLK6-2,A5PLK6-3,A5PLK6-6,A5PLK6-4,ENST00000367561	240816	ENSMUST00000238926,ENSMUST00000124558
378805	ENST00000451786,ENST00000433079	232685	ENSMUST00000115107,ENSMUST00000231007,ENSMUST00000187876
387119	ENST00000368491,Q5SZL2-4,Q5SZL2-5,Q5SZL2-2,Q5SZL2,ENST00000419517,Q5SZL2-3	100038725	ENSMUST00000220443
388115	Q6ZUT6,Q6ZUT6-2,Q6ZUT6-4,Q6ZUT6-3	214239	A3KGF9,ENSMUST00000059997
389421	ENST00000637759,Q6ZN17,ENST00000345080,Q6ZN17-2	380669	Q45KJ6-3,Q45KJ6-2,Q45KJ6-4,Q45KJ6,ENSMUST00000079390
389840	Q6ZN16,ENST00000338883,Q6ZN16-2,ENST00000518578,Q6ZN16-3	270672	ENSMUST00000033665,A2AQW0
390792	ENST00000355612,Q6A163	237934	ENSMUST00000076948,Q6IFX4
391013	ENST00000442226	18781	P48076,ENSMUST00000030530
399473	Q2MJR0-2,ENST00000338502,Q2MJR0	101809	ENSMUST00000048923,Q6P6N5
399665	Q5T9C2,ENST00000373095,ENST00000373084,Q5T9C2-3,Q5T9C2-2	98952	Q78T81,ENSMUST00000048375
407738	Q7Z5A9,ENST00000496687,ENST00000478136	320265	Q7TPG8,ENSMUST00000122120
440836	A8MYP8-2,ENST00000401779,A8MYP8	70113	Q5M8M2,ENSMUST00000049968
644353	P0CG32	66995	ENSMUST00000033804,ENSMUST00000101227,Q8VD24,ENSMUST00000113067
648791	B7ZBB8	76487	Q9CW07,ENSMUST00000132661
729359	ENST00000633942	57435	ENSMUST00000190703,O88492-2,O88492
768211	ENST00000314117,Q8IUW5,ENST00000454158	100532	Q8K2J7,ENSMUST00000154169,Q8K2J7-2
100129583	ENST00000510197,ENST00000424749	384198	ENSMUST00000131166,ENSMUST00000082382
100131755	Q5H9R4-2,ENST00000445416,Q5H9R4-3,Q5H9R4	100503043	ENSMUST00000124226
100132963	ENST00000369529,A6NGZ8	434800	ENSMUST00000101433,Q3V0X1
102157402	ENST00000380818,ENST00000380822,Q9Y3D8,Q9Y3D8-2	102216272	ENSMUST00000022135,Q8VCP8

## Sheet: a4
Table S4. List of genes of canonical proteoforms.
Human Gene ID	Human Protein IDs	Mouse Gene ID	Mouse Protein IDs
90	ENST00000263640,ENST00000539637,ENST00000410057,Q04771,ENST00000409283,ENST00000424669,ENST00000434821	11477	ENSMUST00000090935,P37172,ENSMUST00000056376,ENSMUST00000112601
100	ENST00000372874,ENST00000537820,ENST00000536532,P00813	11486	ENSMUST00000017841,P03958
249	P05186-2,ENST00000540617,ENST00000374840,ENST00000539907,P05186,P05186-3,ENST00000374832	11647	ENSMUST00000030551,P09242
314	ENST00000253799,ENST00000452774,O75106-2,O75106	237940	Q812C9,ENSMUST00000041095
324	P25054-3,P25054,P25054-2,ENST00000508376,ENST00000257430	11789	ENSMUST00000079362
331	ENST00000371199,ENST00000434753,ENST00000355640,P98170	11798	ENSMUST00000115095,ENSMUST00000115094,ENSMUST00000055483,Q60989
336	P02652,ENST00000367990	11807	P09813,ENSMUST00000111321,ENSMUST00000005824,ENSMUST00000111320
338	P04114,ENST00000233242	238055	E9Q414,ENSMUST00000037811
462	ENST00000367698,P01008	11905	P32261,ENSMUST00000064725
563	P25311,ENST00000292401	12007	ENSMUST00000035390,Q64726
686	ENST00000417015,ENST00000449107,P43251-3,ENST00000303498,P43251-4,P43251,P43251-2,ENST00000383778,ENST00000672427,ENST00000437172	26363	Q8CIF4,ENSMUST00000090147
727	ENST00000223642,P01031	15139	P06684,ENSMUST00000028233
730	P10643,ENST00000313164	109828	ENSMUST00000110689
731	P07357,ENST00000361249	230558	ENSMUST00000064873,Q8K182,ENSMUST00000106808,ENSMUST00000048947
732	ENST00000543257,ENST00000371237,P07358,ENST00000535057	110382	Q8BH35-2,Q8BH35,ENSMUST00000031663,ENSMUST00000065072
733	P07360,ENST00000371634	69379	ENSMUST00000040042,ENSMUST00000015227,Q8VCG4
780	Q08345-6,ENST00000376568,ENST00000376569,Q08345-4,Q08345-5,ENST00000376570,ENST00000418800,Q08345-2,Q08345,ENST00000513240,ENST00000446312,ENST00000452441,ENST00000508312	12305	ENSMUST00000119825,Q03146-2,ENSMUST00000097333,ENSMUST00000117301,Q03146,ENSMUST00000166980
865	ENST00000290858,Q13951,ENST00000412916,Q13951-2	12400	ENSMUST00000052209,ENSMUST00000109395,Q08024-4,ENSMUST00000109394,Q08024-2,Q08024,ENSMUST00000109392,Q08024-3
866	ENST00000341584,P08185	12401	Q06770,ENSMUST00000044159
902	ENST00000508855,ENST00000256897,ENST00000504878,P51946	66671	ENSMUST00000022030,Q61458,ENSMUST00000163600
977	ENST00000397421,P48509,ENST00000322008,ENST00000397420	12476	O35566,ENSMUST00000058746,ENSMUST00000177840
1027	ENST00000228872,P46527	12576	ENSMUST00000003115,P46414
1102	ENST00000544904,ENST00000344532,O95199-2,ENST00000544492,O95199,ENST00000430805	105670	ENSMUST00000171767,Q99LJ7,ENSMUST00000164822,ENSMUST00000022702,Q99LJ7-2,ENSMUST00000169513
1129	ENST00000445907,ENST00000401861,ENST00000453373,ENST00000320658,P08172	243764	Q9ERZ4,ENSMUST00000172278
1337	ENST00000229379,P12074	12861	P43024,ENSMUST00000040154
1351	ENST00000314133,P10176	12868	ENSMUST00000039758,Q64445
1370	ENST00000323830,P22792,ENST00000429275	71756	ENSMUST00000064856,Q9DBB9
1381	ENST00000299529,P29762	12903	P62965,ENSMUST00000034830
1523	ENST00000437600,P39880-9,ENST00000549414,ENST00000425244,ENST00000360264,Q13948-10,ENST00000292535,P39880-5,P39880-4,P39880,ENST00000547394,Q13948,ENST00000645010,Q13948-2,Q13948-9,P39880-3,ENST00000646649,ENST00000393824,P39880-6,P39880-2	13047	P53564-3,ENSMUST00000176172,P53564-4,ENSMUST00000004097,P53564,ENSMUST00000175975,P53564-2,P53564-5,ENSMUST00000176745,ENSMUST00000176216
1593	Q02318,ENST00000494263,ENST00000258415	104086	ENSMUST00000027356,Q9DBG1
1634	P07585,ENST00000425043,ENST00000441303,P07585-2,P07585-4,P07585-3,ENST00000052754,ENST00000456569,ENST00000420120,P07585-5	13179	ENSMUST00000105287,P28654,ENSMUST00000163448
1795	Q8IZD9,ENST00000266037	208869	ENSMUST00000044532
1806	Q12882,ENST00000306031,Q12882-2,ENST00000370192	99586	Q8CHR6,ENSMUST00000039177
1807	Q14117,ENST00000351513	64705	Q9EQF5,ENSMUST00000022915,ENSMUST00000110306
2067	ENST00000592023,ENST00000340192,ENST00000592083,ENST00000300853,P07992-2,ENST00000013807,P07992-4,P07992-3,P07992	13870	ENSMUST00000003645,ENSMUST00000160369,P07903
2199	ENST00000404922,P98095,ENST00000492059,P98095-2,ENST00000295760	14115	ENSMUST00000041544,P37889,ENSMUST00000113498,P37889-2
2331	ENST00000354955,Q06828	14264	P50608,ENSMUST00000048183
2687	ENST00000327365,ENST00000398292,P36269-2,P36269,P36269-3,ENST00000263112	23887	Q9Z2A9,Q9Z2A9-2,ENSMUST00000072217,ENSMUST00000219247
2706	ENST00000382848,P29033	14619	Q00977,ENSMUST00000055698
2790	ENST00000374293,P50151	14700	ENSMUST00000041160,Q9CXP8
2878	ENST00000388825,P22352	14778	P46412,ENSMUST00000149324
2957	P52655-2,ENST00000434192,ENST00000553612,P52655	83602	ENSMUST00000021345,ENSMUST00000063314,Q99PM3
2975	ENST00000356183,Q12789-3,ENST00000561623,Q12789	233863	Q8K284-3,ENSMUST00000055506,Q8K284,Q8K284-2
3053	P05546,ENST00000215727	15160	ENSMUST00000231884,P49182,ENSMUST00000023450
3273	ENST00000232003,P04196	94175	Q9ESB3,ENSMUST00000023590
3321	O75054-2,O75054,ENST00000369486	78908	ENSMUST00000043983,Q6ZQA6
3416	ENST00000371581,P14735-2,ENST00000650060,ENST00000496903,P14735,ENST00000265986	15925	ENSMUST00000131070
3426	ENST00000512148,ENST00000394635,ENST00000394634,P05156	12630	Q61129,ENSMUST00000077918
3433	ENST00000371826,P09913	15958	ENSMUST00000102826,Q64112
3485	ENST00000456764,P18065,ENST00000233809	16008	P47877,ENSMUST00000047328
3654	P51617-4,ENST00000369980,ENST00000393687,ENST00000429936,P51617-3,P51617-2,ENST00000369974,P51617	16179	ENSMUST00000114352,ENSMUST00000114354,Q62406-2,ENSMUST00000068286,ENSMUST00000114360,Q62406,ENSMUST00000033769
3700	ENST00000406595,Q14624,ENST00000266041,Q14624-4,Q14624-3,Q14624-2	16427	ENSMUST00000078490,ENSMUST00000168782,A6X935,A6X935-2,ENSMUST00000120269,ENSMUST00000006703
3988	P38571,ENST00000336233,P38571-2,ENST00000456827	16889	ENSMUST00000178114,ENSMUST00000049572,Q9Z0M5
3993	ENST00000577200,ENST00000375227,Q6P1M3-3,Q6P1M3,Q6P1M3-2,ENST00000167462,ENST00000392550	217325	ENSMUST00000177736,ENSMUST00000103032,Q3TJ91
4047	P48449-2,ENST00000397728,P48449-3,ENST00000457828,P48449,ENST00000522411,ENST00000356396	16987	Q8BLN5,ENSMUST00000048678
4085	ENST00000296509,Q13257-2,Q13257	56150	ENSMUST00000101343,ENSMUST00000116605,Q9Z1B5
4122	ENST00000558161,ENST00000560451,ENST00000559717,P49641-2,P49641,ENST00000557865,P49641-1	140481	Q8BRK9-2,ENSMUST00000098346,Q8BRK9
4151	ENST00000397326,ENST00000397328,ENST00000406324,ENST00000359787,ENST00000401702,P02144	17189	P04247,ENSMUST00000169226,ENSMUST00000019037,ENSMUST00000166179
4211	O00470-2,ENST00000272369,O00470	17268	ENSMUST00000068264,Q60954,Q60954-3,Q60954-2,ENSMUST00000185131
4212	ENST00000559561,ENST00000340545,ENST00000607277,ENST00000338564,O14770-6,O14770,ENST00000314177,ENST00000424352,O14770-4,O14770-2,O14770-8,ENST00000397620,O14770-7,O14770-3,O14770-5,ENST00000561208	17536	ENSMUST00000028639,ENSMUST00000110906,P97367-4,ENSMUST00000110907,P97367-2,ENSMUST00000102538,ENSMUST00000110908,P97367-3,ENSMUST00000074285,P97367
4232	Q5EB52-3,Q5EB52-2,ENST00000341441,ENST00000393187,ENST00000416162,ENST00000223215,Q5EB52,ENST00000427521	17294	ENSMUST00000157040,ENSMUST00000124665,Q07646,ENSMUST00000163949,Q07646-2
4361	P49959-2,ENST00000323929,ENST00000407439,ENST00000323977,P49959,P49959-3	17535	Q61216-2,ENSMUST00000115632,ENSMUST00000034405,Q61216
4791	ENST00000189444,ENST00000369966,Q00653-4,ENST00000652277,ENST00000428099,Q00653,Q00653-3,ENST00000661543	18034	ENSMUST00000237791,Q9WTK5,ENSMUST00000073116,ENSMUST00000111881
4814	ENST00000375446,Q92982	18081	ENSMUST00000049022,O70131
4975	P47874	18378	Q64288
5105	P35558,ENST00000319441,P35558-2	18534	ENSMUST00000029017,Q9Z2V4
5192	O60683,ENST00000510434,ENST00000447513,O60683-2,ENST00000288774	668173	ENSMUST00000103180,B1AUE5
5207	ENST00000545676,P16118,P16118-2,ENST00000375006	18639	P70266-2,P70266,ENSMUST00000080884
5210	Q16877-3,ENST00000232375,ENST00000383734,ENST00000416568,Q16877-2,Q16877	270198	Q6DTY7-6,Q6DTY7-4,Q6DTY7-3,Q6DTY7-2,Q6DTY7,Q6DTY7-5,ENSMUST00000198140
5444	ENST00000222381,P27169	18979	ENSMUST00000177159,P52430,ENSMUST00000002663
5549	ENST00000343110,P51888	116847	Q9JK53,ENSMUST00000048432
5564	Q9Y478,ENST00000229328,ENST00000541640	19079	Q9R078,ENSMUST00000031486
5592	Q13976,Q13976-2,ENST00000373976,ENST00000401604,ENST00000373980,Q13976-3	19091	P0C605-2,ENSMUST00000073581,P0C605,ENSMUST00000065067
5740	ENST00000244043,Q16647	19223	O35074,ENSMUST00000018113
5742	ENST00000373698,P23219-4,P23219-6,P23219-5,ENST00000643810,ENST00000223423,P23219-3,ENST00000540753,P23219-2,ENST00000619306,ENST00000362012,P23219	19224	ENSMUST00000062069,P22437
5777	ENST00000456013,P29350,P29350-3,P29350-2,ENST00000416215,P29350-4,ENST00000318974,ENST00000399448	15170	P29351-2,P29351-3,P29351,ENSMUST00000171549,ENSMUST00000112484
5788	ENST00000413409,ENST00000348564,ENST00000442510,P08575,ENST00000367364,P08575-5,P08575-8,P08575-9,P08575-7,P08575-6,P08575-4,P08575-10	19264	P06800-6,ENSMUST00000182755,P06800,ENSMUST00000182283,P06800-5
5800	Q16827,Q16827-2,ENST00000445537,Q16827-3,ENST00000348962,Q16827-4,ENST00000281171,ENST00000542557,ENST00000674388,Q16827-5,ENST00000544244	19277	ENSMUST00000203914,E9Q612,ENSMUST00000077115,ENSMUST00000167679,ENSMUST00000167002
5863	O15211,O15211-2,ENST00000497454,ENST00000437840,ENST00000491168	19732	Q61193,ENSMUST00000047503
5973	P51606,ENST00000393700,P51606-2	19703	P82343,P82343-2,ENSMUST00000116578,ENSMUST00000114379
5981	ENST00000349703,ENST00000381897,P35251-2,P35251	19687	ENSMUST00000203471,ENSMUST00000204965,ENSMUST00000172732,P35601-2,P35601
5982	P35250-2,P35250,ENST00000352131,ENST00000621097,ENST00000055077	19718	ENSMUST00000023867,Q9WUK4
5985	ENST00000454402,P40937-2,P40937,ENST00000392542	72151	ENSMUST00000086461,Q9D0F6
5990	ENST00000592546,P48378,ENST00000303657,P48378-2	19725	ENSMUST00000086801,P48379-2,ENSMUST00000002444,P48379
5991	P48380-3,ENST00000617270,P48380-2,ENST00000382004,ENST00000358730,P48380,ENST00000302303	19726	P48381,ENSMUST00000174850,P48381-2,ENSMUST00000172907
6277	ENST00000496817,ENST00000368719,P06703	20200	ENSMUST00000001051,P14069
6280	P06702,ENST00000368738	20202	ENSMUST00000117167,P31725,ENSMUST00000069960
6281	ENST00000368811,P60903	20194	ENSMUST00000045756,P08207
6282	P31949,ENST00000271638	20195	ENSMUST00000029515,P50543
6307	ENST00000261507,ENST00000393766,Q15800-2,Q15800	66234	ENSMUST00000034015,Q9CRA4
6443	Q16585,Q16585-2,ENST00000381431	24051	P82349,ENSMUST00000081170
6444	Q92629,ENST00000517913,ENST00000435422,Q92629-3,ENST00000337851,Q92629-2	24052	ENSMUST00000077221,P82347
6547	P57103,ENST00000356921,P57103-2,P57103-4,P57103-6,P57103-3,ENST00000494208,P57103-5,ENST00000534137,P57103-7,ENST00000216568,ENST00000381269,ENST00000394330	110893	S4R2P9-2,S4R2P9,ENSMUST00000085238,ENSMUST00000182208
6603	Q92925-2,ENST00000448276,Q92925,ENST00000323347,ENST00000225742,Q92925-3	83796	Q99JR8-2,ENSMUST00000106843,ENSMUST00000021052,Q99JR8
6745	P43307-2,ENST00000489567,P43307,ENST00000244763	107513	ENSMUST00000225246,ENSMUST00000021864,Q9CY50
6773	ENST00000652741,ENST00000418572,P52630-4,P52630,ENST00000651805,ENST00000651915,ENST00000557235,ENST00000650805,ENST00000651301,ENST00000652091,ENST00000314128	20847	ENSMUST00000085708
6778	ENST00000537215,ENST00000554764,ENST00000300134,P42226,P42226-2,P42226-3,ENST00000553533,ENST00000543873,ENST00000454075,ENST00000538913	20852	P52633,ENSMUST00000092074
6838	O75683,ENST00000372022	20935	ENSMUST00000047632,P70279
6850	P43405-2,ENST00000375747,ENST00000375754,P43405,ENST00000375746,ENST00000375751	20963	ENSMUST00000120135,ENSMUST00000055087,P48025
6892	O15533-2,O15533-3,O15533-4,ENST00000434618,O15533,ENST00000489157,ENST00000426633	21356	ENSMUST00000234247,Q9R233,ENSMUST00000025161,Q9R233-2
7045	Q15582,ENST00000442011	21810	ENSMUST00000045173,ENSMUST00000225600,P82198
7373	ENST00000297848,ENST00000309791,Q05707,Q05707-2,Q05707-3	12818	Q80X19-2,Q80X19,ENSMUST00000110221,ENSMUST00000023053
7448	P04004,ENST00000226218	22370	ENSMUST00000017488,P29788
7520	ENST00000392132,P13010	22596	ENSMUST00000027379,P27641
7706	ENST00000316881,Q14258	217069	ENSMUST00000107896,Q61510
7936	P18615-4,ENST00000375429,P18615-3,P18615,ENST00000444811	27632	P19426,ENSMUST00000165953,ENSMUST00000173357,P19426-2
8175	ENST00000221494,Q15428	20222	ENSMUST00000148665
8295	ENST00000355540,Q9Y4A5,ENST00000456197,ENST00000359863,Q9Y4A5-2	100683	ENSMUST00000213013,ENSMUST00000100467
8320	O95936-4,ENST00000449599,ENST00000461503,O95936-3,O95936-2,ENST00000295743,O95936	13813	O54839,ENSMUST00000035020,ENSMUST00000150633,O54839-2,ENSMUST00000111763
8436	ENST00000304141,O95810	20324	Q63918,ENSMUST00000051572
8443	ENST00000366647,O15228-2,O15228	14712	P98192,ENSMUST00000034466
8495	ENST00000530181,ENST00000533792,ENST00000528883,ENST00000299492,Q8ND30-3,Q8ND30,Q8ND30-2	19024	O35711,ENSMUST00000098134,ENSMUST00000040056,O35711-3,O35711-4,O35711-2
8496	Q86W92-5,ENST00000542629,Q86W92-2,Q86W92-3,ENST00000537927,ENST00000318304,ENST00000228425,ENST00000540114,Q86W92-4,Q86W92	67533	ENSMUST00000016631,Q8C8U0-3,Q8C8U0,Q8C8U0-2,ENSMUST00000111623
8563	Q13769,ENST00000397872,ENST00000490103,ENST00000397873	107829	Q8BKT7,ENSMUST00000038237
8772	ENST00000301838,Q13158	14082	ENSMUST00000033394,Q61160
8790	O14772,O14772-2,ENST00000370894,ENST00000370898,O14772-3,ENST00000534056	75540	ENSMUST00000066568,G5E8F4
8836	ENST00000518113,Q92820,ENST00000260118	14590	ENSMUST00000098242,Q9Z0L8,Q9Z0L8-2
8897	Q13615,ENST00000333027,ENST00000401950,ENST00000351488,Q13615-3,Q13615-2	74302	Q8K296-2,Q8K296,ENSMUST00000128256,ENSMUST00000109943
8910	ENST00000437425,ENST00000447873,O43556-3,ENST00000646489,ENST00000643193,ENST00000648936,ENST00000642394,ENST00000643272,ENST00000644681,O43556-4,ENST00000445866,O43556	20392	ENSMUST00000115579,ENSMUST00000101677,ENSMUST00000133306,ENSMUST00000115577,O70258,ENSMUST00000004750,O70258-2,ENSMUST00000090686
9016	ENST00000543953,O95258,ENST00000424447,O95258-3,ENST00000612248,O95258-2,ENST00000361980	20523	Q9Z2B2-2,ENSMUST00000134257,ENSMUST00000033431,Q9Z2B2
9019	O95297-3,O95297-5,O95297-2,ENST00000392121,ENST00000474859,O95297-4,ENST00000359523,O95297	68481	ENSMUST00000194437,Q3TEW6-2,Q3TEW6,ENSMUST00000111435,ENSMUST00000068705
9261	ENST00000294981,ENST00000367103,P49137,P49137-2	17164	P49138,ENSMUST00000016672
9356	ENST00000458333,Q4U2R8,Q4U2R8-2,Q4U2R8-3,ENST00000377871,ENST00000360421,Q4U2R8-4,ENST00000421062	18399	ENSMUST00000010250,Q8VC69
9415	ENST00000278840,O95864-3,O95864-4,ENST00000257261,O95864,ENST00000522056,O95864-2	56473	Q9Z0R9,ENSMUST00000025567
9562	Q9UNW1-3,Q9UNW1,ENST00000536010,Q9UNW1-4,Q9UNW1-2,ENST00000371994,ENST00000371996	17330	Q9Z2L6,ENSMUST00000025827
9589	ENST00000631126,ENST00000337387,ENST00000614346,Q15007,ENST00000621533,Q15007-2,ENST00000358372,ENST00000650096	60532	Q9ER69-2,ENSMUST00000159986,Q9ER69,ENSMUST00000160781,ENSMUST00000007007
9607	Q16568,ENST00000296777	27220	ENSMUST00000022150,P56388,ENSMUST00000224142,P56388-2
9636	ENST00000649529,P05161	100038882	Q64339,ENSMUST00000085425
9646	ENST00000361367,Q6PD62	22083	ENSMUST00000005749,Q62018-3,Q62018,Q62018-2
9678	O94880-2,ENST00000634607,ENST00000403050,ENST00000642461,O94880,ENST00000423760	75725	Q9D4H9-2,Q9D4H9,Q9D4H9-3,ENSMUST00000115511,ENSMUST00000115510
9742	Q96RY7-2,Q96RY7,ENST00000426508,ENST00000361339,ENST00000439987	106633	ENSMUST00000024983,ENSMUST00000137386,E9PY46
9776	O75143,O75143-2,ENST00000359513,O75143-5,ENST00000528494,ENST00000529655,O75143-4,O75143-3,ENST00000524625,ENST00000530500,ENST00000526508	51897	ENSMUST00000028678,Q91YI1,Q91YI1-2,ENSMUST00000076803
9811	O43310-2,ENST00000382998,ENST00000256413,O43310	269037	ENSMUST00000165559,Q6PEE2,Q6PEE2-2
9896	Q92562,ENST00000230124	103199	Q91WF7,ENSMUST00000043814
9902	Q9UBG0,ENST00000303375	17534	Q64449-2,ENSMUST00000100335,Q64449
9933	ENST00000397885,Q15397	52874	Q8BKS9,ENSMUST00000076219
10058	ENST00000295750,Q9NP58-4,ENST00000265316,Q9NP58	74104	Q9DC29,ENSMUST00000027396
10287	P49795,ENST00000395042,ENST00000332298	56470	Q9CX84,ENSMUST00000108771,ENSMUST00000108778,ENSMUST00000108769,ENSMUST00000108776,ENSMUST00000108772,ENSMUST00000002532
10350	Q8IUA7,ENST00000340001,Q8IUA7-3,Q8IUA7-5,Q8IUA7-2,Q8IUA7-4	217262	Q8K449,ENSMUST00000044850
10368	ENST00000005284,O60359	54376	ENSMUST00000084615,Q9JJV5
10590	O76038,ENST00000377961	214189	ENSMUST00000021770,Q91WD9
10631	Q15063-4,ENST00000379747,Q15063-7,ENST00000379749,Q15063,ENST00000541481,Q15063-6,ENST00000541179,Q15063-5,ENST00000379743,Q15063-3,ENST00000379742,Q15063-2	50706	Q62009,ENSMUST00000073012,ENSMUST00000117373,Q62009-4,ENSMUST00000107985,Q62009-5,ENSMUST00000081564,Q62009-3,Q62009-2
10907	ENST00000585474,ENST00000592957,P83876,ENST00000269601	27366	P83877,ENSMUST00000145963
10916	Q9UNF1-2,ENST00000375058,Q9UNF1,ENST00000375068	80884	ENSMUST00000112697,ENSMUST00000112699,ENSMUST00000112700
10975	O14957,ENST00000591899	66594	Q9CPX8,ENSMUST00000020372
11078	Q9H2D6-3,Q9H2D6-2,Q9H2D6-4,ENST00000407319,ENST00000644935,Q9H2D6-5,Q9H2D6,Q9H2D6-6,Q9H2D6-7,ENST00000403663	110253	Q99KW3-5,Q99KW3-2,ENSMUST00000109687,ENSMUST00000109690,Q99KW3,Q99KW3-4,Q99KW3-1,ENSMUST00000109689,ENSMUST00000140228
11079	O15258,ENST00000605895	67830	ENSMUST00000030914,ENSMUST00000149796,Q9CQU3
11143	O95251-4,ENST00000454930,O95251-3,O95251-2,ENST00000510819,ENST00000259021,ENST00000424009,ENST00000509773,O95251-5,O95251	217127	ENSMUST00000107733,ENSMUST00000072621,ENSMUST00000107734,Q5SVQ0-5,ENSMUST00000103159,Q5SVQ0-2,Q5SVQ0-3,Q5SVQ0,Q5SVQ0-4
11189	Q5SZQ8,ENST00000420342,ENST00000290585,Q5SZQ8-2,Q5SZQ8-3,Q5SZQ8-4,ENST00000290583	78784	ENSMUST00000197699,ENSMUST00000199148,ENSMUST00000200342,ENSMUST00000199775,ENSMUST00000197558,ENSMUST00000198316,Q8CIN6-2,ENSMUST00000029784,Q8CIN6
11253	Q9UKM7,ENST00000371589	227619	A2AJ15,ENSMUST00000042390
22916	P52298-2,P52298-3,ENST00000427641,P52298,ENST00000422610,ENST00000321256,ENST00000452404,ENST00000447325,ENST00000411704	68092	ENSMUST00000023460,Q9CQ49
23007	Q4KWH8-3,Q4KWH8-4,Q4KWH8,ENST00000494598,ENST00000447496,Q4KWH8-2,ENST00000340059	269437	ENSMUST00000084105,Q4KWH5-3,Q4KWH5-5,Q4KWH5-2,ENSMUST00000159676,ENSMUST00000162269,Q4KWH5-4,Q4KWH5
23155	ENST00000369970,ENST00000348264,ENST00000356970,ENST00000302500,Q96S66-3,Q96S66-4,Q96S66-2,Q96S66	229725	ENSMUST00000106613,Q99LI2,ENSMUST00000029483,ENSMUST00000106609
23275	ENST00000331343,ENST00000612472,Q9Y2G5,ENST00000334538,Q9Y2G5-2,ENST00000349485,Q9Y2G5-1	80294	Q8VHI3,ENSMUST00000020493
23334	ENST00000634258,Q5T011-4,Q5T011,Q5T011-7,Q5T011-5	230676	A2A9C3-2,A2A9C3,ENSMUST00000075406
23404	ENST00000372358,Q13868-2,Q13868-3,Q13868,ENST00000372351,ENST00000546165,ENST00000430138	227715	ENSMUST00000038474,Q8VBV3
23481	O00541,O00541-2,ENST00000405677,ENST00000354694,ENST00000402281,ENST00000335214	64934	ENSMUST00000020705,Q9EQ61
23509	Q9H488,ENST00000375749,Q9H488-2,ENST00000375730	140484	ENSMUST00000049863,Q91ZW2
23555	ENST00000373290,O95858	70423	F7BWT7,F7BWT7-2,ENSMUST00000047883
24145	ENST00000227638,Q96RD7,Q96RD7-2	55991	ENSMUST00000164273,Q9JIP4
25841	Q8N961-2,Q8N961,ENST00000435224	99382	ENSMUST00000076212,Q7TQI7
25842	ENST00000229595,Q9Y294	66403	Q9CQE6,ENSMUST00000020004
25962	ENST00000421249,Q69YN4-4,Q69YN4-3,ENST00000297591,Q69YN4-2,Q69YN4	66185	ENSMUST00000059914,A2AIV2-2,A2AIV2,ENSMUST00000108307
25980	ENST00000373932,ENST00000320849,Q9Y312	68295	ENSMUST00000029158,Q9D2V5,ENSMUST00000109570
25994	Q9Y241-2,ENST00000418900,Q9Y241,ENST00000321331,ENST00000452906	56295	ENSMUST00000215300,ENSMUST00000213124,ENSMUST00000060251,Q9JLR9
26018	ENST00000496559,Q96JA1-2,Q96JA1,ENST00000273261	16206	P70193,ENSMUST00000101126
26035	ENST00000261858,O94923	93683	ENSMUST00000185675,Q9EPS3,ENSMUST00000034785
26258	ENST00000220531,ENST00000565323,Q9UL45,Q9UL45-2,ENST00000568816	18457	Q9R0C0,Q9R0C0-2,ENSMUST00000005954
26272	ENST00000281623,ENST00000296812,ENST00000509134,Q9UKT5-2,Q9UKT5	106052	ENSMUST00000022791,Q8CHQ0
27165	ENST00000623608,Q9UI32,Q9UI32-2,ENST00000311966	216456	Q571F8,ENSMUST00000044776
27241	Q3SYG4-7,ENST00000396127,ENST00000350941,Q3SYG4-5,ENST00000671952,ENST00000355070,ENST00000242067,ENST00000673230,Q3SYG4-2,ENST00000671963,Q3SYG4-4,Q3SYG4-3,ENST00000671890,ENST00000673056,ENST00000433714,Q3SYG4-6,Q3SYG4	319845	Q811G0-2,ENSMUST00000147405,Q811G0,ENSMUST00000150395,Q811G0-4,Q811G0-3,ENSMUST00000039798,ENSMUST00000147712
27333	O00461,ENST00000309027,ENST00000470487	73124	Q8BXA1,ENSMUST00000117242,ENSMUST00000038563
28972	Q9Y6A9,ENST00000619898	69019	Q9D958,ENSMUST00000186131
29105	Q9Y6A4,ENST00000262498	14894	Q8BTU1-2,Q8BTU1,ENSMUST00000034249
50512	Q9NZ53,ENST00000342480,Q9NZ53-2	319655	ENSMUST00000145944,Q8CAE9-2,ENSMUST00000038409,Q8CAE9,ENSMUST00000061262,Q8CAE9-3
50618	ENST00000355123,Q9NZM3-2,Q9NZM3,Q9NZM3-3,ENST00000361999,ENST00000406921,Q9NZM3-4	20403	ENSMUST00000220311
50999	ENST00000370282,Q9Y3A6-2,ENST00000479918,Q9Y3A6	73130	Q9CXE7,ENSMUST00000002837,ENSMUST00000117759
51009	Q9GZP9,ENST00000158771,ENST00000572834	116891	ENSMUST00000143850,Q8BNI4,ENSMUST00000171041,Q8BNI4-2
51019	ENST00000540536,Q9Y3C0,ENST00000545679,ENST00000240079	67282	ENSMUST00000020248,Q9CR27,ENSMUST00000182183,ENSMUST00000182619,ENSMUST00000171151
51225	Q9P2A4-2,Q9P2A4,ENST00000419580,ENST00000225941	66610	Q8BYZ1-2,ENSMUST00000059026,Q8BYZ1
51236	ENST00000347708,Q9BTY7	59053	Q8C3I8,ENSMUST00000023213
51268	ENST00000323372,Q9P0Z9	19193	ENSMUST00000017597,Q9D826
51329	Q66PJ3-5,Q66PJ3-4,ENST00000439686,ENST00000454885,Q66PJ3-2,ENST00000426960,Q66PJ3-6,Q66PJ3-3,ENST00000357866,Q66PJ3,Q66PJ3-7	65105	Q9JM93,ENSMUST00000031351
51611	Q9H2P9-6,ENST00000370109,Q9H2P9-2,Q9H2P9-3,Q9H2P9,Q9H2P9-5,ENST00000488176,ENST00000342173,Q9H2P9-4	69740	Q9CWQ0,ENSMUST00000043342
51752	ENST00000443439,Q9NZ08-2,ENST00000296754,Q9NZ08	80898	Q9EQH2,ENSMUST00000169114
54014	ENST00000341322,Q9NSI6-4,Q9NSI6-3,Q9NSI6-2,ENST00000333229,Q9NSI6,ENST00000342449	93871	Q921C3-2,ENSMUST00000099502,ENSMUST00000113827,Q921C3
54442	ENST00000301738,Q9NXV2	69259	ENSMUST00000017090,Q8VC57
54512	ENST00000316052,Q9NPD3	109075	Q921I9,ENSMUST00000059045
54566	Q9H329,ENST00000374566,ENST00000374557,Q9H329-2	54357	Q9JMC8,ENSMUST00000030142
54623	ENST00000595564,Q8N7H5-3,Q8N7H5,ENST00000221265,Q8N7H5-2	54624	ENSMUST00000003529,Q8K2T8
54810	Q8TF65,ENST00000370759	54120	Q9Z2H7,ENSMUST00000046614
54849	ENST00000567874,Q6ZN54-2,Q6ZN54-6,Q6ZN54-5,ENST00000617948,ENST00000563795,ENST00000563594,ENST00000268676,ENST00000570182,ENST00000610455,Q6ZN54-4,Q6ZN54,Q6ZN54-3,ENST00000418391	23854	Q99J78-2,Q99J78,ENSMUST00000001522,ENSMUST00000065534,ENSMUST00000108830
54858	Q9NXJ5,ENST00000252813,ENST00000269919,Q9NXJ5-2,ENST00000604499,ENST00000597431	66522	Q9ESW8,ENSMUST00000070173
54899	Q7Z7A4-6,Q7Z7A4-3,Q7Z7A4-2,ENST00000479241,ENST00000383716,Q7Z7A4,Q7Z7A4-7,Q7Z7A4-5,Q7Z7A4-4,ENST00000356151,ENST00000302779,ENST00000463280,ENST00000383715	218699	Q8BX57,ENSMUST00000036682,ENSMUST00000225653,Q8BX57-2,ENSMUST00000112689,Q8BX57-3
54919	Q86Y56,ENST00000297440,Q86Y56-2,ENST00000440747,Q86Y56-3	433956	ENSMUST00000196441,ENSMUST00000026975,B9EJR8
54946	Q96GZ6-3,Q96GZ6-4,ENST00000315891,Q96GZ6-9,ENST00000383598,Q96GZ6-7,ENST00000360370,Q96GZ6-5,ENST00000508835,Q96GZ6-2,Q96GZ6,ENST00000346785,Q96GZ6-6,Q96GZ6-8	71699	ENSMUST00000044019,Q921R8-2,Q921R8,ENSMUST00000032177
54947	Q7L5N7,Q7L5N7-2,ENST00000262134	270084	Q8BYI6-3,Q8BYI6,Q8BYI6-2,ENSMUST00000210099,ENSMUST00000046290
54968	Q9BUB7,ENST00000517439,Q9BUB7-3,Q9BUB7-2,ENST00000312184	70397	ENSMUST00000177501,ENSMUST00000065373,Q921N7
54994	ENST00000266069,Q9NWU2	76425	ENSMUST00000078687,Q9D7M1,ENSMUST00000029090
55062	Q5MNZ9-2,ENST00000546360,Q5MNZ9,ENST00000262139	52639	Q8R3E3,ENSMUST00000103060,Q8R3E3-3,Q8R3E3-2
55075	Q9BZF9-2,ENST00000322954,Q9BZF9,ENST00000539319,ENST00000560441,ENST00000379983	72565	Q8CGB3-2,Q8CGB3-3,Q8CGB3,ENSMUST00000217656,ENSMUST00000050183,ENSMUST00000214354
55081	Q9NWB7,ENST00000264538	73916	Q8BXG3-2,ENSMUST00000046777,Q8BXG3
55103	ENST00000367634,Q86X27-3,Q86X27,Q86X27-2,ENST00000367635	78255	Q9ERD6,ENSMUST00000063199,Q9ERD6-3,ENSMUST00000172057,ENSMUST00000191605,ENSMUST00000027886,Q9ERD6-2,ENSMUST00000171292,Q9ERD6-4
55217	Q9NVH6-3,ENST00000369439,Q9NVH6-4,Q9NVH6,ENST00000334398,Q9NVH6-7,Q9NVH6-5,Q9NVH6-2,Q9NVH6-8,Q9NVH6-6	192289	Q91ZE0
55239	Q8N543,Q8N543-2,ENST00000566157	270086	Q3U0K8,Q3U0K8-2,ENSMUST00000093301,Q3U0K8-3,ENSMUST00000109556
55268	Q86YB7-2,ENST00000536120,ENST00000371522,ENST00000358358,Q86YB7	52430	ENSMUST00000125647,Q3TLP5,Q3TLP5-3,ENSMUST00000052999,Q3TLP5-2
55277	Q96C11-5,Q96C11-6,Q96C11,Q96C11-3,Q96C11-2,ENST00000303721,ENST00000430447,ENST00000371218,ENST00000371210,Q96C11-4,ENST00000371212	75578	ENSMUST00000079223,A2AJL3,A2AJL3-2,ENSMUST00000043335
55299	Q8TDN6,ENST00000336767	67832	ENSMUST00000022855,Q9DCA5
55312	Q969G6,ENST00000376736	54391	Q8CFV9,ENSMUST00000025617
55339	ENST00000409658,ENST00000393006,Q9C0J8-2,ENST00000322313,Q9C0J8-3,Q9C0J8	74320	ENSMUST00000082319,Q8K4P0,ENSMUST00000025264,ENSMUST00000234957
55352	ENST00000302362,ENST00000378634,Q9NQ92	66423	Q9CQ13,ENSMUST00000033839
55677	Q96ST2-2,Q96ST2-3,Q96ST2,ENST00000295321	73473	Q8C1D8,Q8C1D8-2,ENSMUST00000025243
55803	ENST00000581285,Q9NPF8,ENST00000330889,Q9NPF8-2,ENST00000580525	216991	Q8R2V5,ENSMUST00000021050
56172	Q9HCJ1-2,Q9HCJ1,ENST00000284268	11732	ENSMUST00000022875,Q9JHZ2
56829	ENST00000471652,Q7Z2W4-3,Q7Z2W4-4,ENST00000242351,ENST00000464606,Q7Z2W4,Q7Z2W4-2,Q7Z2W4-5	78781	ENSMUST00000114900,ENSMUST00000143702,ENSMUST00000031850,Q3UPF5,Q3UPF5-2
56884	ENST00000427802,Q8N475-2,Q8N475-3,ENST00000379164,ENST00000306100,Q8N475	213262	Q8BFR2,ENSMUST00000160261,ENSMUST00000038364
56943	ENST00000517311,Q9NPA8,ENST00000521662,ENST00000521688,Q9NPA8-2	223527	ENSMUST00000226827,Q9JIX0,ENSMUST00000060652
57178	ENST00000446377,Q9ULJ6-2,ENST00000334512,Q9ULJ6	328365	Q6P1E1,ENSMUST00000162645,Q6P1E1-2,ENSMUST00000007961
57467	ENST00000441594,Q9HCP6,ENST00000310417	74770	Q9D1G3,ENSMUST00000035110
57619	Q8TF72-2,ENST00000296043,Q8TF72	27428	ENSMUST00000113051,ENSMUST00000113054,Q9QXN0-3,Q9QXN0-2,Q9QXN0,ENSMUST00000113055,Q9QXN0-4
57707	Q6P9B6,ENST00000343629	74347	Q8K0P3,Q8K0P3-2,ENSMUST00000049156
58527	ENST00000367660,Q9P1F3	73112	Q4KML4,ENSMUST00000218994,ENSMUST00000020002,ENSMUST00000220110
60490	ENST00000568649,ENST00000342932,Q96CD2-2,Q96CD2,ENST00000567336,ENST00000564923,ENST00000563393	66812	ENSMUST00000085709,ENSMUST00000216365,Q8BZB2,ENSMUST00000214144,ENSMUST00000214624,ENSMUST00000215961,ENSMUST00000214339
63941	Q96P71-3,Q96P71-2,ENST00000439478,ENST00000485399,ENST00000375238,Q96P71,ENST00000246190	56846	ENSMUST00000000895,Q9D6J4-2,Q9D6J4
64072	Q9H251-6,Q9H251,Q9H251-2,ENST00000461841,Q9H251-5,Q9H251-3,Q9H251-10,ENST00000224721,Q9H251-4,ENST00000619887,Q9H251-7,Q9H251-11,Q9H251-9,Q9H251-8,ENST00000398788	22295	ENSMUST00000153525,Q99PF4-2,Q99PF4-6,Q99PF4-3,ENSMUST00000105462,Q99PF4-4,Q99PF4-5,ENSMUST00000105464,Q99PF4
64426	Q9H7L9,ENST00000543473	71954	Q8BR65,ENSMUST00000086471,ENSMUST00000166397
64841	Q96EK6,ENST00000557604,ENST00000216410	54342	ENSMUST00000046191,Q9JK38
64849	Q8WWT9-2,ENST00000472148,ENST00000279027,ENST00000290317,Q8WWT9-5,ENST00000413164,Q8WWT9-3,Q8WWT9,Q8WWT9-4,Q8WWT9-6	114644	Q91Y63,ENSMUST00000029208
64943	ENST00000422318,ENST00000307076,Q9H857-3,Q9H857-2,Q9H857,Q9H857-4	70021	ENSMUST00000090212
79137	Q8NC44,ENST00000430297	227298	Q6NS82-2,ENSMUST00000097694,Q6NS82,Q6NS82-3,ENSMUST00000190240
79139	ENST00000259512,ENST00000523036,ENST00000405944,Q9BUN8-2,Q9BUN8	67819	Q99J56,ENSMUST00000022993
79154	Q6UWP2-3,ENST00000618403,Q6UWP2,Q6UWP2-2	192970	ENSMUST00000047560,Q3U0B3
79443	Q9BQS8,ENST00000296137,Q9BQS8-3,Q9BQS8-4,Q9BQS8-2	17281	Q8VDC1,ENSMUST00000084715
79691	ENST00000485050,Q9H974-4,ENST00000479882,Q9H974-2,Q9H974-3,ENST00000281273,ENST00000493014,Q9H974	106248	ENSMUST00000023387,B8ZXI1-2,ENSMUST00000239112,B8ZXI1
79719	ENST00000561452,ENST00000261880,Q6PD74-2,Q6PD74,ENST00000542650	66939	Q8R2R3,ENSMUST00000041551
79840	ENST00000356853,ENST00000409720,Q9H9Q4-2,Q9H9Q4	75570	Q3KNJ2-2,ENSMUST00000152855,Q3KNJ2
79971	Q5T9L3,Q5T9L3-2,ENST00000370976,ENST00000262348,Q5T9L3-3,ENST00000354777	68151	Q6DID7,ENSMUST00000198878,Q6DID7-2,ENSMUST00000068952
80381	Q5ZPR3-2,Q5ZPR3,ENST00000318424,Q5ZPR3-3,ENST00000537340,ENST00000318443,Q5ZPR3-4	102657	ENSMUST00000165365,Q8VE98
81562	Q9H0V9,ENST00000264963,Q9H0V9-2,Q9H0V9-3,ENST00000377079	214895	ENSMUST00000115011,P59481,ENSMUST00000125304
81563	Q9H246,ENST00000235307	69399	ENSMUST00000044581,Q8K207
81706	Q8TAE6,ENST00000361131	76142	Q8R4S0,ENSMUST00000043374
81926	ENST00000292577,ENST00000250974,Q96GS6-2,Q96GS6,Q96GS6-4,Q96GS6-3	216169	ENSMUST00000003436,Q99JW1,Q99JW1-2
83443	Q9BWJ5	66125	Q923D4
83548	Q96JB2-2,Q96JB2,ENST00000349995	338337	ENSMUST00000049168
83641	ENST00000378458,ENST00000378465,ENST00000181796,ENST00000378467,ENST00000378462,ENST00000478076,ENST00000622567,ENST00000468747,ENST00000468492,ENST00000378470,Q9H098-2,ENST00000479731,Q9H098,ENST00000489100	66540	ENSMUST00000027965,Q3TGF2
83657	ENST00000305904,ENST00000562982,ENST00000561880,Q8TF09	75465	Q9DAJ5,Q9DAJ5-2,ENSMUST00000078170
83743	ENST00000253237,Q9BQ67	101612	ENSMUST00000209484,Q810D6,ENSMUST00000107723
84085	ENST00000237281,Q8TB52	71865	ENSMUST00000129456,ENSMUST00000070300,Q8BJL1
84164	ENST00000542393,Q9H1I8,Q9H1I8-2,ENST00000397771,ENST00000307790,Q9H1I8-3	75452	Q91WR3-2,Q91WR3,Q91WR3-3,ENSMUST00000070257
84261	Q5XUX1,Q5XUX1-2,ENST00000393261	68628	ENSMUST00000095220
84321	Q96J01,Q96J01-2	73666	Q8VE80,ENSMUST00000026990
84447	ENST00000294256,Q86TM6-2,Q86TM6-3,ENST00000377190,Q86TM6	74126	Q9DBY1-2,ENSMUST00000138532,Q9DBY1,ENSMUST00000134667
84514	Q8N2G8-3,Q8N2G8-2,ENST00000587427,Q8N2G8,ENST00000414034	80860	ENSMUST00000017891,Q99J23
84522	Q8N5M9,ENST00000647897	67767	ENSMUST00000101070,Q5XKN4,ENSMUST00000204254
84623	ENST00000529097,Q8IZU9-2,Q8IZU9,ENST00000525144,ENST00000525704	67703	ENSMUST00000190549,Q8BR86-3,Q8BR86-2,ENSMUST00000187182,ENSMUST00000045091,Q8BR86-4,Q8BR86
84705	Q969Y2-3,ENST00000324894,ENST00000361619,Q969Y2-4,ENST00000358792,ENST00000600625,Q969Y2,Q969Y2-2	70359	Q923K4-2,Q923K4,ENSMUST00000007754,ENSMUST00000127741,ENSMUST00000095259
84747	ENST00000344651,A6NIH7	106840	ENSMUST00000060798,Q8C4B4-2,Q8C4B4
84883	ENST00000613322,Q9BRQ8-2,ENST00000307864,Q9BRQ8	71361	ENSMUST00000080099,ENSMUST00000105455,ENSMUST00000099706,Q8BUE4-2,Q8BUE4,ENSMUST00000067857
84950	Q8NAV1-2,ENST00000257181,Q8NAV1	230596	Q4FK66-2,ENSMUST00000079213,Q4FK66
84961	ENST00000577399,ENST00000264658,ENST00000394294,Q96IG2,Q96IG2-2	72194	Q9CZV8-3,ENSMUST00000103143,Q9CZV8-4,Q9CZV8
85455	ENST00000267889,A7MBM2	214240	ENSMUST00000037547,Q8CIP5-2,Q8CIP5
85465	Q9C0D9,ENST00000260585	28042	ENSMUST00000145167,Q80TA1
85477	Q9Y6U3-3,Q9Y6U3,ENST00000519209,Q9Y6U3-2,ENST00000297029	20259	Q60604,Q60604-2,ENSMUST00000078481,ENSMUST00000002640
89797	Q8IVL1-4,ENST00000527559,Q8IVL1-5,Q8IVL1-12,ENST00000396085,Q8IVL1-6,Q8IVL1-8,ENST00000360655,Q8IVL1-3,Q8IVL1-2,Q8IVL1-10,ENST00000396087,ENST00000533917,Q8IVL1-9,Q8IVL1,Q8IVL1-13,Q8IVL1-11,Q8IVL1-7,ENST00000349880	78286	ENSMUST00000184945,ENSMUST00000183659
90324	ENST00000269967,Q96F63	52132	Q9DBT3,ENSMUST00000002683
90701	Q9BY50,ENST00000588875,ENST00000587834	66286	ENSMUST00000025394,Q9D8V7
90809	Q86T03,Q86T03-3,ENST00000250489,Q86T03-2,ENST00000398020	219024	ENSMUST00000161166,ENSMUST00000160835,ENSMUST00000162957,ENSMUST00000049312,Q3TWL2
91289	Q9BU23-3,ENST00000474879,ENST00000216080,Q9BU23-2,Q9BU23	105847	Q8C3X8,ENSMUST00000023283
91703	ENST00000255082,Q96HD9	71670	Q91XE4,ENSMUST00000235612,ENSMUST00000236510
91746	ENST00000344157,ENST00000355665,Q96MU7,Q96MU7-2	231386	ENSMUST00000120498,E9Q5K9-3,E9Q5K9,ENSMUST00000038384,E9Q5K9-2,ENSMUST00000119339
92105	ENST00000529807,Q96HW7-3,Q96HW7-2,ENST00000433818,ENST00000534064,Q96HW7-4,Q96HW7	101861	Q8CIM8-3,Q8CIM8-2,Q8CIM8,ENSMUST00000026126
94235	ENST00000300873,Q9UK08	14709	P63078,ENSMUST00000078182,ENSMUST00000205459
112464	ENST00000303927,Q969G5	109042	Q91VJ2,ENSMUST00000047040
112487	Q96FN9,ENST00000310850	328092	ENSMUST00000021339,Q8BHA3-2,ENSMUST00000085404,Q8BHA3
114112	ENST00000524230,Q86VQ6,ENST00000523403	232223	ENSMUST00000000828,ENSMUST00000101171,Q99MD6
115708	Q96FX7,ENST00000389749	328162	ENSMUST00000084947,Q80XC2
116228	Q5RI15,ENST00000411948,Q5RI15-2	66359	ENSMUST00000027781,Q9D7J4
116844	ENST00000306390,P02750	76905	ENSMUST00000041357
119559	ENST00000369131,ENST00000355697,Q6P4A7,Q6P4A7-2,Q6P4A7-3	94281	ENSMUST00000135808,Q925N1
123016	ENST00000346301,ENST00000380656,ENST00000622513,ENST00000554686,Q8TAM2,Q8TAM2-2,ENST00000338104,Q8TAM2-3,Q8TAM2-4,Q8TAM2-6	76260	Q8VD72-2,ENSMUST00000079146,ENSMUST00000085109,Q8VD72
128861	Q9BQP9,Q9BQP9-2,ENST00000375452,ENST00000375454,ENST00000471233	73388	ENSMUST00000028984,ENSMUST00000109746,Q9D9J8
140576	ENST00000368705,ENST00000368704,ENST00000368706,Q96FQ6	67860	ENSMUST00000107333,ENSMUST00000107331,Q9D708,ENSMUST00000098911,ENSMUST00000107334,ENSMUST00000098910
140890	ENST00000380918,Q8WXA9,Q8WXA9-2,ENST00000334121	218543	Q8BZX4-2,Q8BZX4,ENSMUST00000210489,ENSMUST00000074616
143187	Q96AJ9,ENST00000432306,Q96AJ9-1,ENST00000393077	53611	ENSMUST00000225529,ENSMUST00000095950,ENSMUST00000223690,O89116
147015	Q6UX07-3,ENST00000378895,Q6UX07-2,Q6UX07	70451	ENSMUST00000021187,Q5SS80-2,Q5SS80
161003	ENST00000379631,ENST00000423210,Q8TAV4-2,Q8TAV4	229277	Q6PE84,ENSMUST00000029307
170384	Q495W5-2,ENST00000394790,ENST00000372841,Q495W5	73068	Q8BHC9,ENSMUST00000048016
192286	Q9BW72,ENST00000274787	67044	ENSMUST00000026986,Q9CQJ1
219988	Q86TB9-4,Q86TB9,Q86TB9-3,Q86TB9-2,ENST00000300146	225929	ENSMUST00000061618,Q3TC46
222008	Q8TAG5-2,Q8TAG5,ENST00000302287,ENST00000402613,ENST00000407838	211739	Q8R0A6,ENSMUST00000208926,ENSMUST00000109645
282991	ENST00000370372,ENST00000618916,ENST00000614731,Q6QNY1,ENST00000441611,Q6QNY1-2	73689	ENSMUST00000079033,Q9CWG9
317649	ENST00000448225,ENST00000425534,ENST00000295612,Q8N5X7-2,Q8N5X7,ENST00000421769	66892	ENSMUST00000032151,Q9DBB5
339416	ENST00000333279,Q5TZF3,Q5TZF3-1	73844	Q810N6
340267	Q2UY09-3,ENST00000399429,Q2UY09,Q2UY09-2	213945	Q2UY11,Q2UY11-2,ENSMUST00000115537
341359	Q6XYQ8,ENST00000228567	54526	Q9R0N4,ENSMUST00000029441
389677	Q8IXT5,ENST00000399300	77604	ENSMUST00000095143,Q66JV4,ENSMUST00000063839,Q66JV4-2
400569	Q9P086,ENST00000293777	66172	ENSMUST00000019067,Q9D8C6
401505	Q8N4H5,ENST00000377773,Q8N4H5-2,ENST00000544379,Q8N4H5-3,ENST00000321301	68512	ENSMUST00000107810,B1AXP6-4,ENSMUST00000107808,B1AXP6-3,B1AXP6,B1AXP6-2
414149	ENST00000356189,Q8N6N7	78245	Q9D258,ENSMUST00000115089
100996939	Q96I23,ENST00000273968	66459	Q9D1C3,ENSMUST00000053386

## Sheet: a5
Table S4. List of genes of canonical proteoforms.
Human Gene ID	Human Protein IDs	Mouse Gene ID	Mouse Protein IDs
14	ENST00000248450,Q13685,ENST00000444053	227290	ENSMUST00000178235,ENSMUST00000006462
22	ENST00000529949,O75027,O75027-2,O75027-3,ENST00000620875,ENST00000373394,ENST00000253577,ENST00000339447	11306	Q61102,ENSMUST00000033695
23	ENST00000326195,Q8NE71-2,Q8NE71,ENST00000376545	224742	ENSMUST00000043757,Q6P542
29	ENST00000544583,Q12979,Q12979-2,Q12979-4,Q12979-3,ENST00000291107,ENST00000543210,ENST00000302538,ENST00000536794	109934	ENSMUST00000108408,ENSMUST00000094012,Q5SSL4-3,ENSMUST00000072740,ENSMUST00000065028,Q5SSL4-4,Q5SSL4,Q5SSL4-2
14	ENST00000248450,Q13685,ENST00000444053	227290	ENSMUST00000178235,ENSMUST00000006462
22	ENST00000529949,O75027,O75027-2,O75027-3,ENST00000620875,ENST00000373394,ENST00000253577,ENST00000339447	11306	Q61102,ENSMUST00000033695
23	ENST00000326195,Q8NE71-2,Q8NE71,ENST00000376545	224742	ENSMUST00000043757,Q6P542
29	ENST00000544583,Q12979,Q12979-2,Q12979-4,Q12979-3,ENST00000291107,ENST00000543210,ENST00000302538,ENST00000536794	109934	ENSMUST00000108408,ENSMUST00000094012,Q5SSL4-3,ENSMUST00000072740,ENSMUST00000065028,Q5SSL4-4,Q5SSL4,Q5SSL4-2
31	ENST00000616317,Q13085-3,ENST00000617649,Q13085,ENST00000614428,Q13085-4,ENST00000612895,Q13085-2	107476	Q5SWU9-2,Q5SWU9,ENSMUST00000020843
33	ENST00000233710,P28330	11363	ENSMUST00000027153,P51174
41	ENST00000550558,ENST00000552438,ENST00000228468,ENST00000447966,P78348-1,P78348-3,P78348	11419	ENSMUST00000228185,Q6NXK8-2,Q6NXK8,ENSMUST00000023758
43	P22303-2,P22303,P22303-3,ENST00000419336,ENST00000428317,ENST00000440755,ENST00000412389,P22303-4,ENST00000411582,ENST00000241069	11423	ENSMUST00000024099,ENSMUST00000085934,P21836
53	P11117,ENST00000527256,ENST00000533929,ENST00000529444,P11117-2	11432	P24638
86	ENST00000429709,O96019,ENST00000392662,O96019-2,ENST00000450518	56456	ENSMUST00000029214,Q9Z2N8
97	P07311-2,P07311,ENST00000555463,ENST00000238618,ENST00000555694,ENST00000357971	66204	ENSMUST00000065913,P56376,ENSMUST00000008966,ENSMUST00000121930
98	ENST00000394666,ENST00000607452,P14621	75572	ENSMUST00000074613,P56375
102	O14672-2,O14672,ENST00000260408	11487	ENSMUST00000067880,O35598
103	ENST00000648231,P55265-4,ENST00000368474,P55265,P55265-2,P55265-5,P55265-3,ENST00000368471,ENST00000649022,ENST00000529168,ENST00000649749	56417	Q99MU3,Q99MU3-2,ENSMUST00000107405,ENSMUST00000029563,Q99MU3-3,Q99MU3-5,ENSMUST00000098924,Q99MU3-4
104	ENST00000360697,P78563,ENST00000389863,ENST00000389861,ENST00000348831,P78563-3,P78563-5,P78563-2,P78563-4,ENST00000496664,P78563-6	110532	ENSMUST00000020496,Q91ZS8-2,Q91ZS8,ENSMUST00000105404,Q91ZS8-4,Q91ZS8-6,ENSMUST00000144547,Q91ZS8-3,Q91ZS8-5,ENSMUST00000098374
111	O95622,O95622-2,ENST00000491190,ENST00000309879,ENST00000462833	224129	P84309-2,P84309,ENSMUST00000114913
112	ENST00000307885,O43306,O43306-2	11512	Q01341,ENSMUST00000228566,ENSMUST00000096224
114	ENST00000377928,P40145,ENST00000286355	11514	ENSMUST00000228014,ENSMUST00000023007,P97490
117	ENST00000614107,ENST00000409363,ENST00000304166,P41586-5,P41586-2,ENST00000409489,P41586,P41586-4,P41586-3	11517	ENSMUST00000172084,ENSMUST00000070756,ENSMUST00000070736,ENSMUST00000165786,P70205
119	P35612-3,ENST00000413157,ENST00000264436,ENST00000407644,P35612-8,P35612-4,P35612-5,P35612-9,P35612,ENST00000430656,P35612-2,P35612-6,P35612-7,ENST00000355733	11519	ENSMUST00000203724,Q9QYB8-3,ENSMUST00000203366,Q9QYB8,Q9QYB8-2,ENSMUST00000032069,ENSMUST00000205034,ENSMUST00000204059
142	ENST00000366794,P09874	11545	ENSMUST00000027777
156	ENST00000308595,P25098	110355	Q99MK8,ENSMUST00000088737,ENSMUST00000025791
157	ENST00000324198,P35626	320129	Q3UYH7,ENSMUST00000065167
158	P30566,P30566-2,ENST00000342312,ENST00000216194,ENST00000636265,ENST00000625194,ENST00000636714,ENST00000623063	11564	P54822,ENSMUST00000023043
176	ENST00000559004,P16112-2,P16112-3,ENST00000439576,ENST00000560601,ENST00000352105,P16112	11595	ENSMUST00000032835,Q61282
199	ENST00000376059,P55008,P55008-3,ENST00000376049,P55008-2	11629	ENSMUST00000172693,O70200,ENSMUST00000173324,ENSMUST00000172679
214	ENST00000472644,Q13740,Q13740-2,Q13740-3,ENST00000470756,ENST00000306107,Q13740-4	11658	ENSMUST00000023312,ENSMUST00000170035,Q61490
218	P30838,ENST00000457500,ENST00000494157,ENST00000225740,ENST00000479677	11670	ENSMUST00000108716,P47739,ENSMUST00000019246
220	ENST00000329841,ENST00000346623,P47895	56847	ENSMUST00000015278,Q9JHW9
221	ENST00000614849,ENST00000612297,P43353,ENST00000342456,P43353-2,ENST00000617288	67689	Q80VQ0,ENSMUST00000051803
225	Q9UBJ2,ENST00000308666	26874	Q61285,ENSMUST00000069511
267	ENST00000290649,Q9UKV5	23802	Q9R049-2,ENSMUST00000053766,Q9R049
270	P23109,ENST00000520113,ENST00000369538,P23109-2	229665	ENSMUST00000090715,Q3V1D3
271	Q01433-2,Q01433-4,ENST00000342115,ENST00000528667,Q01433,ENST00000528454,Q01433-5,ENST00000663749,Q01433-3,ENST00000358729	109674	ENSMUST00000078912,ENSMUST00000102637,ENSMUST00000102638,ENSMUST00000136712,Q9DBT5
272	ENST00000528723,ENST00000396554,Q01432,Q01432-6,ENST00000396553,ENST00000529507,Q01432-5,Q01432-3,Q01432-2,Q01432-4,ENST00000444303	11717	ENSMUST00000170374,O08739,ENSMUST00000005829
290	ENST00000300060,P15144	16790	ENSMUST00000107392,P97449
320	Q02410,Q02410-2,ENST00000265381	319924	B2RUJ5-2,B2RUJ5-3,ENSMUST00000025830,B2RUJ5
321	ENST00000558330,ENST00000558402,ENST00000558259,Q99767,ENST00000411764,Q99767-2,ENST00000561069	11784	P98084,ENSMUST00000032732
322	O00213-2,O00213,O00213-5,O00213-3,ENST00000609331,ENST00000608704,ENST00000311051,ENST00000530885,ENST00000609360,ENST00000608435,O00213-6,O00213-4,ENST00000608645,ENST00000608394	11785	ENSMUST00000081165,ENSMUST00000191601,ENSMUST00000190369,Q9QXJ1,Q9QXJ1-2,ENSMUST00000187057,ENSMUST00000189378,ENSMUST00000191011
327	ENST00000296456,P13798	235606	Q8R146-2,ENSMUST00000193254,Q8R146
333	P51693-2,P51693,ENST00000221891	11803	ENSMUST00000006828,Q03157
334	Q06481-6,Q06481-5,Q06481-3,ENST00000345598,ENST00000338167,ENST00000263574,ENST00000528499,Q06481,Q06481-4,Q06481-2,ENST00000278756	11804	Q06335,Q06335-2,ENSMUST00000072634,ENSMUST00000217641,ENSMUST00000079758
337	P06727,ENST00000357780	11808	P06728,ENSMUST00000034585
341	ENST00000592885,ENST00000592535,ENST00000588802,P02654,ENST00000588750	11812	P34928,ENSMUST00000108451,ENSMUST00000045035
345	ENST00000227667,P02656	11814	ENSMUST00000118649,ENSMUST00000034586,ENSMUST00000214729,P33622,ENSMUST00000121916
351	P05067-11,ENST00000357903,P05067-10,P05067-7,ENST00000348990,P05067-2,ENST00000439274,P05067-4,P05067-3,P05067,ENST00000359726,ENST00000358918,P05067-6,ENST00000346798,P05067-9,P05067-8,ENST00000448850,ENST00000354192,ENST00000440126,P05067-5	11820	P12023,P12023-2,ENSMUST00000226232,ENSMUST00000005406,P12023-3,ENSMUST00000227021,ENSMUST00000226801,ENSMUST00000227723
357	Q13796,ENST00000380913,ENST00000418909,ENST00000452575	110380	A2ALU4,ENSMUST00000101141,ENSMUST00000137217,ENSMUST00000062317,A2ALU4-2
358	P29972-3,P29972-2,ENST00000311813,P29972-4,P29972	11826	Q02013,ENSMUST00000004774
372	ENST00000392859,ENST00000264028,P48444-2,P48444	213827	ENSMUST00000034607,Q5XJY5
382	P62330,ENST00000298316	11845	ENSMUST00000050063,P62331
392	ENST00000528837,ENST00000311956,Q07960	228359	ENSMUST00000090614,ENSMUST00000111331,ENSMUST00000111330,Q5FWK3
407	P36575-2,ENST00000307959,P36575	170735	ENSMUST00000113769,Q9EQP6
408	ENST00000420843,P49407,ENST00000360025,P49407-2	109689	Q8BWG8-2,Q8BWG8,ENSMUST00000098266,ENSMUST00000032995
409	P32121-3,P32121-5,ENST00000575877,ENST00000346341,ENST00000572457,P32121,P32121-4,ENST00000269260,ENST00000381488,ENST00000412477,P32121-2	216869	Q91YI4,ENSMUST00000102564,ENSMUST00000108568,Q91YI4-2,ENSMUST00000102563,ENSMUST00000079056
410	ENST00000395619,ENST00000356098,ENST00000453344,ENST00000216124,P15289,ENST00000395621,P15289-2	11883	P50428,ENSMUST00000165199
411	ENST00000396151,P15848,P15848-2,ENST00000264914,ENST00000565165	11881	ENSMUST00000091403,P50429-2,P50429
421	ENST00000263207,O00192-2,O00192,ENST00000495096,ENST00000406259	11877	ENSMUST00000090103,ENSMUST00000115614,P98203-4,ENSMUST00000150253,ENSMUST00000115613,P98203-2,ENSMUST00000232025,P98203-5,ENSMUST00000115612,P98203
435	ENST00000395331,ENST00000380839,P04424-3,P04424,P04424-2,ENST00000304874,ENST00000395332	109900	ENSMUST00000161094,Q91YI0
439	ENST00000357332,O43681	56495	ENSMUST00000064314,O54984
440	P08243-2,ENST00000437628,ENST00000455086,ENST00000175506,ENST00000394309,ENST00000444334,P08243,ENST00000394308,P08243-3	27053	Q61024,ENSMUST00000031766
444	ENST00000522603,ENST00000522835,Q12797-9,ENST00000445642,Q12797-3,ENST00000518068,Q12797-10,ENST00000379449,Q12797,ENST00000356457,ENST00000517847,Q12797-6,Q12797-11,ENST00000517903,ENST00000518306,Q12797-4,ENST00000541428,ENST00000517661,ENST00000389204,Q12797-5,Q12797-8,ENST00000379454,Q12797-2,Q12797-7	65973	Q8BSY0-2,ENSMUST00000108337,Q8BSY0,ENSMUST00000078139,ENSMUST00000108335,ENSMUST00000084915,ENSMUST00000108333,ENSMUST00000108334,ENSMUST00000108339,ENSMUST00000103004,ENSMUST00000146441,ENSMUST00000038564,ENSMUST00000108340
460	ENST00000367657,ENST00000424564,ENST00000361833,O14525-3,O14525-2,O14525	11899	ENSMUST00000046110,ENSMUST00000193042,Q61137,Q61137-2
475	ENST00000313115,O00244	11927	O08997,ENSMUST00000108857
476	P05023-4,P05023-3,P05023,ENST00000369496,ENST00000295598,ENST00000537345,P05023-2	11928	ENSMUST00000036493,Q8VDN2
478	P13637,ENST00000545399,P13637-3,ENST00000543770,ENST00000648268,P13637-2	232975	Q6PIC6,ENSMUST00000080882
479	ENST00000381946,P54707-2,ENST00000218548,P54707	192113	ENSMUST00000007340,Q9Z1W8
483	ENST00000286371,P54709-2,P54709	11933	P97370,ENSMUST00000034983
487	ENST00000536376,O14983-2,O14983,O14983-3,ENST00000395503,ENST00000357084	11937	ENSMUST00000032974,Q8R429
488	ENST00000377685,P16615,P16615-4,P16615-3,ENST00000308664,P16615-2,P16615-5,ENST00000539276,ENST00000548169	11938	O55143-2,ENSMUST00000177974,O55143
489	ENST00000359983,ENST00000397043,Q93084-4,ENST00000397035,Q93084-7,ENST00000397041,Q93084-3,ENST00000309890,Q93084-6,Q93084-1,ENST00000352011,Q93084,Q93084-5	53313	Q64518-1,ENSMUST00000108485,Q64518,ENSMUST00000021142,Q64518-3
490	P20020-4,P20020-6,P20020-1,P20020-2,P20020-5,ENST00000359142,P20020,ENST00000261173	67972	ENSMUST00000020107,G5E829
491	ENST00000646379,Q01814-3,ENST00000460129,Q01814-7,ENST00000452124,ENST00000360273,Q01814-6,Q01814-4,Q01814,ENST00000397077,ENST00000638646,Q01814-8,Q01814-2,Q01814-5,ENST00000643662	11941	ENSMUST00000152831,ENSMUST00000101044,Q9R0K7,ENSMUST00000089003,ENSMUST00000101045
492	Q16720-2,Q16720-3,Q16720-6,ENST00000349466,Q16720-8,Q16720,ENST00000370186,Q16720-7,Q16720-5,ENST00000359149,Q16720-4	320707	ENSMUST00000088429,ENSMUST00000033744
493	ENST00000367218,P23634-5,P23634,P23634-8,P23634-6,P23634-3,ENST00000357681,P23634-4,P23634-7,P23634-2	381290	ENSMUST00000165602,ENSMUST00000048953,Q6Q477,Q6Q477-2
521	P56385	11958	ENSMUST00000118632,ENSMUST00000049628,Q06185
522	P18859,ENST00000400094,ENST00000457143,ENST00000400087,P18859-2,ENST00000284971,ENST00000400090,ENST00000400093	11957	P97450,ENSMUST00000114191,ENSMUST00000023608,ENSMUST00000114193
527	P27449,ENST00000330398	11984	P63082,ENSMUST00000024932,ENSMUST00000098862
535	ENST00000264649,ENST00000537728,Q93050,Q93050-1,Q93050-3,ENST00000585525,ENST00000544137,ENST00000343619,ENST00000393829	11975	Q9Z1G4-2,ENSMUST00000044721,Q9Z1G4-3,Q9Z1G4,ENSMUST00000092663,ENSMUST00000103110
537	ENST00000369762,Q15904,ENST00000619046	54411	ENSMUST00000019231,ENSMUST00000114171,Q9R1Q9
547	ENST00000498729,ENST00000650130,ENST00000320389,Q12756,ENST00000647731,ENST00000647885,Q12756-2,ENST00000649306,ENST00000648364,Q12756-3,ENST00000648047,ENST00000650053,ENST00000648129,ENST00000648680,ENST00000649096	16560	ENSMUST00000086819,ENSMUST00000112958,ENSMUST00000171796,ENSMUST00000171556
567	P61769	12010	P01887,ENSMUST00000102476
572	ENST00000309032,ENST00000394532,Q92934	12015	ENSMUST00000025910,ENSMUST00000113423,Q61337
573	ENST00000634734,Q99933-4,Q99933-2,Q99933-3,Q99933	12017	ENSMUST00000191273,Q60739-2,Q60739
575	ENST00000521208,O14514	107831	ENSMUST00000187485,ENSMUST00000186360,Q3UHD1,ENSMUST00000042035
577	ENST00000370598,O60242-2,O60242	210933	Q80ZF8,ENSMUST00000151309
582	Q8NFJ9-3,ENST00000318312,Q8NFJ9-2,Q8NFJ9	52028	ENSMUST00000053506,Q3V3N7
585	ENST00000268057,Q96RK4,ENST00000395205,Q96RK4-2,Q96RK4-3	102774	ENSMUST00000026265,Q8C1Z7
586	ENST00000539282,P54687-4,ENST00000342945,P54687-3,ENST00000261192,ENST00000538118,P54687,ENST00000539780,P54687-2,P54687-5	12035	P24288,ENSMUST00000032402,ENSMUST00000111742
587	ENST00000545387,ENST00000597011,ENST00000402551,ENST00000316273,O15382-2,O15382	12036	O35855,ENSMUST00000209204,ENSMUST00000033098
610	ENST00000251287,Q9UL51	15166	O88703,ENSMUST00000099513
613	ENST00000305877,P11274-2,ENST00000359540,P11274	110279	ENSMUST00000164107,Q6PAJ1
617	ENST00000477422,ENST00000359273,ENST00000431802,Q9Y276,ENST00000392109,ENST00000412366,ENST00000439945,ENST00000392110,ENST00000392111	66821	Q9CZP5,ENSMUST00000113733,ENSMUST00000027358
622	ENST00000392379,Q02338,ENST00000358186,ENST00000392378	71911	ENSMUST00000115227,ENSMUST00000089759,Q80XN0
633	ENST00000331595,P21810	12111	P28653,ENSMUST00000033741
637	P55957-2,ENST00000551952,ENST00000614949,P55957-3,ENST00000622694,ENST00000399767,ENST00000399765,ENST00000317361,P55957-4,P55957	12122	P70444,ENSMUST00000004560
642	Q13867,ENST00000261714	104184	ENSMUST00000021197,Q8R016
663	Q12982,Q12982-2,ENST00000415213	12175	ENSMUST00000085393,O54940,ENSMUST00000034754
667	Q03001-10,ENST00000361203,Q03001-9,ENST00000370765,Q03001-8,Q03001-11,Q03001-12,Q03001-3,ENST00000421834,Q03001-14,Q03001-13,Q03001,ENST00000244364	13518	Q91ZU6,ENSMUST00000183302,Q91ZU6-4,Q91ZU6-8,Q91ZU6-6,ENSMUST00000183034,Q91ZU6-3,ENSMUST00000097786,ENSMUST00000097785,ENSMUST00000185269,Q91ZU6-5,Q91ZU6-2
673	ENST00000288602,P15056,ENST00000644969,ENST00000646891,ENST00000496384	109880	ENSMUST00000002487,P28028,P28028-2
689	P20290,P20290-2,ENST00000380591,ENST00000335895	218490	ENSMUST00000152704,ENSMUST00000022163,Q64152-2,Q64152
710	ENST00000278407,P05155-2,P05155,P05155-3	12258	P97290,ENSMUST00000023994
712	ENST00000374642,P02745,ENST00000438241,ENST00000402322	12259	ENSMUST00000046285,P98086
713	ENST00000432749,P02746,ENST00000509305	12260	ENSMUST00000046384,P14106
714	ENST00000374637,P02747,ENST00000374640,ENST00000374639	12262	Q02105,ENSMUST00000046332
718	P01024,ENST00000245907	12266	P01027,ENSMUST00000024988,P01027-2
726	ENST00000648752,O15484	12337	O08688,ENSMUST00000107112,ENSMUST00000040971
738	ENST00000279281,Q9UID3-2,Q9UID3	68505	Q3UVL4-3,Q3UVL4,ENSMUST00000025711,Q3UVL4-2
744	Q15777,ENST00000448418,ENST00000358117,Q15777-2	77015	ENSMUST00000111063,ENSMUST00000016530,Q9CZJ0
747	Q9Y4D2,ENST00000257215	269060	ENSMUST00000039327,Q6WQJ1
752	O95466-3,O95466,O95466-2,ENST00000331495	57778	ENSMUST00000107027,Q9JL26-2,Q9JL26,ENSMUST00000042286
762	ENST00000300900,P22748,P22748-2	12351	ENSMUST00000103194,Q64444
767	P35219,ENST00000317995	12319	P28651,ENSMUST00000066674
773	ENST00000637432,O00555-5,O00555-3,O00555-4,ENST00000638009,O00555,ENST00000636549,ENST00000360228,ENST00000638029,O00555-6,O00555-2	12286	P97445,ENSMUST00000122053,ENSMUST00000121390
775	Q13936-16,Q13936-12,Q13936-11,Q13936-30,Q13936,ENST00000399638,ENST00000399644,ENST00000399649,Q13936-27,ENST00000399617,ENST00000399637,Q13936-26,Q13936-15,Q13936-29,Q13936-22,Q13936-37,ENST00000399655,ENST00000399591,Q13936-9,Q13936-33,Q13936-8,ENST00000399634,Q13936-23,ENST00000344100,ENST00000399621,Q13936-32,Q13936-31,Q13936-25,Q13936-7,ENST00000399601,Q13936-19,Q13936-14,ENST00000399595,ENS…	12288	ENSMUST00000187940,ENSMUST00000112825,ENSMUST00000188078,ENSMUST00000190285,ENSMUST00000112793,ENSMUST00000187386,Q01815-3,Q01815,ENSMUST00000078320,ENSMUST00000112790,Q01815-2,ENSMUST00000187474,ENSMUST00000188106,ENSMUST00000186889
781	P54289-4,ENST00000356253,P54289,ENST00000423588,P54289-3,P54289-2,P54289-5,ENST00000356860	12293	ENSMUST00000180204,ENSMUST00000199704,ENSMUST00000101581,O08532-5,ENSMUST00000078272,O08532-3,O08532-4,O08532,ENSMUST00000039370,O08532-2
782	ENST00000344140,ENST00000394303,Q02641-3,ENST00000394310,Q02641,Q02641-2	12295	ENSMUST00000103144,ENSMUST00000092736,Q8R3Z5-3,Q8R3Z5-2,Q8R3Z5-4,ENSMUST00000017552,ENSMUST00000107561,ENSMUST00000107562,Q8R3Z5
783	Q08289-5,ENST00000643096,ENST00000377319,ENST00000652391,ENST00000377329,ENST00000645287,Q08289-7,ENST00000650685,Q08289-10,ENST00000352115,Q08289-6,ENST00000282343,Q08289-2,Q08289-3,ENST00000396576,Q08289-4,Q08289,ENST00000377315,Q08289-9,Q08289-8,ENST00000324631	12296	ENSMUST00000193262,Q8CC27-2,ENSMUST00000114719,Q8CC27-3,ENSMUST00000193800,Q8CC27,Q8CC27-4,ENSMUST00000114723
784	ENST00000301050,ENST00000551544,P54284-5,ENST00000540990,P54284-2,P54284-3,P54284-4,ENST00000547230,ENST00000536187,P54284	12297	ENSMUST00000109150,ENSMUST00000230490,ENSMUST00000003442,P54285
785	O00305-2,O00305,O00305-4,ENST00000201943,ENST00000637312,ENST00000637779,ENST00000637284,ENST00000439467,O00305-3,ENST00000635738,ENST00000638005,ENST00000637217,ENST00000534999,ENST00000636785,ENST00000539935,ENST00000637547,ENST00000636762,ENST00000638040	12298	Q8R0S4-1,ENSMUST00000078324,Q8R0S4,ENSMUST00000102760,Q8R0S4-2,ENSMUST00000102761
788	ENST00000319017,O43772	57279	ENSMUST00000035222,Q9Z2Z6
790	P27708,ENST00000403525,ENST00000264705	69719	ENSMUST00000202795,ENSMUST00000201182,ENSMUST00000013773,B2RQC6,B2RQC6-2
800	Q05682-5,Q05682-3,Q05682-4,ENST00000424922,ENST00000393118,Q05682,ENST00000361675,Q05682-2,Q05682-6,ENST00000361901,ENST00000422748,ENST00000443197	109624	ENSMUST00000115026,ENSMUST00000115021
810	P27482	70405	Q9D6P8,ENSMUST00000077698
813	ENST00000479257,ENST00000249364,O43852-6,O43852-3,O43852-8,ENST00000535011,O43852,O43852-9,O43852-14,ENST00000493278,O43852-7,O43852-15,ENST00000449187,O43852-2,O43852-4,ENST00000542996,O43852-12,O43852-11,O43852-13,O43852-5,O43852-10	12321	ENSMUST00000090481,ENSMUST00000173216,ENSMUST00000031779,O35887
819	ENST00000297156,P49069	12328	P49070,ENSMUST00000021963
831	ENST00000309190,ENST00000395813,P20810-8,P20810-10,P20810,P20810-2,P20810-5,P20810-9,P20810-7,ENST00000509903,P20810-4,ENST00000338252,ENST00000395812,ENST00000484552,ENST00000504465,P20810-6,P20810-3	12380	ENSMUST00000223206,P51125-4,P51125,ENSMUST00000223033,ENSMUST00000220738,ENSMUST00000223309,ENSMUST00000065629,P51125-6,ENSMUST00000222588,P51125-3,P51125-5,P51125-2,P51125-7,ENSMUST00000223126
836	ENST00000523916,P42574,ENST00000308394,ENST00000517513,ENST00000393588	12367	ENSMUST00000093517,ENSMUST00000211115,P70677
857	ENST00000393468,Q03135,ENST00000393467,Q03135-2,ENST00000405348,ENST00000341049	12389	P49817,P49817-2,ENSMUST00000007799,ENSMUST00000115453,ENSMUST00000115454
867	ENST00000264033,P22681	12402	ENSMUST00000037644,P22682,ENSMUST00000206720
875	P35520,P0DN79,P35520-2	12411	ENSMUST00000078509,ENSMUST00000236853,Q91WT9,ENSMUST00000118504,ENSMUST00000067801,Q91WT9-2
947	ENST00000356522,P28906-2,ENST00000310833,P28906	12490	Q64314-2,Q64314,ENSMUST00000016638,ENSMUST00000110815
950	Q14108,ENST00000452464,Q14108-2,ENST00000264896	12492	ENSMUST00000031377,O35114
953	ENST00000543964,ENST00000371207,P49961-6,P49961-3,ENST00000371205,ENST00000453258,P49961-2,P49961,P49961-4,P49961-5	12495	P55772,ENSMUST00000112231,ENSMUST00000134063
961	ENST00000355354,Q08722-2,Q08722-3,Q08722-4,ENST00000361309,Q08722	16423	ENSMUST00000229206,ENSMUST00000084838,ENSMUST00000230836,ENSMUST00000230641,Q61735-2,Q61735,ENSMUST00000229101
987	P50851-2,ENST00000510413,ENST00000357115,P50851,ENST00000648878	80877	ENSMUST00000192145,Q9ESE1-3,ENSMUST00000107635,ENSMUST00000195524,Q9ESE1,ENSMUST00000194759,Q9ESE1-2
1000	ENST00000413878,P19022-2,ENST00000269141,P19022,ENST00000399380	12558	P15116,ENSMUST00000025166
1002	ENST00000614565,P55283,P55283-2,ENST00000543233	12561	ENSMUST00000000314,ENSMUST00000108911,P39038
1004	P55285,P55285-2,ENST00000514738,ENST00000265071	12563	ENSMUST00000036439,P97326
1008	ENST00000264463,Q9Y6N8,ENST00000510477	320873	P70408,ENSMUST00000040562,ENSMUST00000166873
1012	ENST00000567109,ENST00000428848,ENST00000565636,P55290,ENST00000268613,P55290-5,P55290-4,P55290-3,P55290-2,ENST00000431540	12554	Q9WTR5,ENSMUST00000117160
1019	P11802-2,P11802,ENST00000257904	12567	ENSMUST00000006911,P30285
1025	ENST00000373264,P50750-2,P50750	107951	Q99J95,Q99J95-3,ENSMUST00000009699,Q99J95-2
1040	Q92903,ENST00000295887	74596	P98191,ENSMUST00000031273
1047	ENST00000325617,O14967-2,O14967,ENST00000414773	12745	P52194,ENSMUST00000109831,ENSMUST00000002259
1104	ENST00000398958,P18754,ENST00000373832,ENST00000373833,ENST00000411533,P18754-2,ENST00000373831	100088	ENSMUST00000084250,ENSMUST00000030726,Q8VE37
1107	Q12873,Q12873-3,ENST00000380358,ENST00000330494,ENST00000358181,Q12873-2	216848	ENSMUST00000108661,ENSMUST00000092971
1108	Q14839-2,Q14839,ENST00000357008,ENST00000544040,ENST00000645022	107932	ENSMUST00000112390,ENSMUST00000112392,ENSMUST00000056889,Q6PDQ2
1113	ENST00000334654,P10645,ENST00000216492	12652	ENSMUST00000021610,P26339
1114	P05060,ENST00000378961	12653	P16014,ENSMUST00000028826
1120	Q9Y259-2,ENST00000406938,Q9Y259	12651	O55229,ENSMUST00000023289,ENSMUST00000170334
1123	ENST00000409156,ENST00000651501,ENST00000409900,P15882,P15882-3,ENST00000295497,P15882-2	108699	Q91V57-2,ENSMUST00000166199,ENSMUST00000102677,ENSMUST00000070579,Q91V57,ENSMUST00000112024,Q91V57-3
1124	P52757-6,P52757-5,ENST00000421775,ENST00000439711,P52757-4,P52757-7,ENST00000424025,P52757-8,P52757-3,ENST00000409041,ENST00000222792,P52757-9,P52757,ENST00000412711	69993	ENSMUST00000114402,ENSMUST00000046856,Q80XD1,Q80XD1-2,ENSMUST00000146114,ENSMUST00000114401,Q80XD1-3,ENSMUST00000067741
1128	P11229-2,P11229,ENST00000306960	12669	ENSMUST00000035444,ENSMUST00000163785,P12657
1173	ENST00000382456,ENST00000292807,Q96CW1-2,Q96CW1	11773	ENSMUST00000007216,ENSMUST00000090023,P84091
1174	ENST00000337619,P61966,P61966-2	11769	P61967,ENSMUST00000111080
1175	P53680-2,ENST00000263270,ENST00000599990,P53680,ENST00000352203,ENST00000601649,ENST00000601498	232910	P62743,ENSMUST00000086112
1176	Q92572,ENST00000506430,ENST00000395548,ENST00000316788	11777	ENSMUST00000224622,ENSMUST00000025357,Q9DCR2
1183	ENST00000380833,P51793-2,P51793	12727	ENSMUST00000210809,ENSMUST00000000619,Q61418,ENSMUST00000210594,ENSMUST00000210989
1185	ENST00000346436,P51797-3,ENST00000312413,P51797-2,P51797-6,P51797-4,P51797,P51797-5	26372	O35454,ENSMUST00000030879
1209	O96005-4,ENST00000541297,O96005,ENST00000546079,O96005-3,ENST00000337392	56457	Q8VBZ3,ENSMUST00000055242
1264	ENST00000252456,ENST00000592923,P51911-2,ENST00000535659,P51911	12797	Q08091,Q08091-2,ENSMUST00000001384
1268	ENST00000428600,P21554,P21554-2,ENST00000369501,ENST00000369499,P21554-3,ENST00000468898	12801	ENSMUST00000084736,ENSMUST00000057188,P47746
1271	ENST00000378980,ENST00000351266,P26992	12804	O88507,ENSMUST00000102961,ENSMUST00000102962
1272	ENST00000547702,ENST00000348761,Q12860,ENST00000347616,ENST00000547849,ENST00000551295,Q12860-3,Q12860-2	12805	ENSMUST00000169825,ENSMUST00000000109,P12960,ENSMUST00000068378
1277	ENST00000225964,P02452	12842	ENSMUST00000001547,P11087-2,P11087
1278	ENST00000297268,P08123	12843	Q01149,ENSMUST00000031668
1291	P12109,ENST00000361866	12833	Q04857,ENSMUST00000001147
1292	P12110,P12110-3,P12110-2,ENST00000397763,ENST00000300527,ENST00000310645	12834	ENSMUST00000105413,Q02788,ENSMUST00000001181
1303	Q99715,ENST00000322507,Q99715-2,Q99715-4,ENST00000483888,ENST00000345356	12816	Q60847-4,Q60847-2,Q60847,Q60847-5,ENSMUST00000071750,Q60847-3
1306	ENST00000375001,P39059	12819	O35206,ENSMUST00000102917
1314	ENST00000241704,P53621,P53621-2,ENST00000368069	12847	Q8CIE6,ENSMUST00000135192
1315	ENST00000439561,P53618,ENST00000249923	70349	ENSMUST00000033012,Q9JIF7
1340	ENST00000649813,P14854	110323	ENSMUST00000075738,P56391
1345	ENST00000520468,ENST00000520271,P09669	12864	ENSMUST00000014457,Q9CPQ1
1346	ENST00000292907,P24310	12865	ENSMUST00000098594,P56392
1347	ENST00000370089,ENST00000509698,P14406	12866	ENSMUST00000034881,P48771
1350	P15954,ENST00000247655	12867	P17665,ENSMUST00000131011
1355	ENST00000370483,ENST00000016171,Q7KZN9,Q7KZN9-2	226139	Q8BJ03,ENSMUST00000045562,Q8BJ03-2
1356	ENST00000264613,P00450,ENST00000481169,ENST00000490639	12870	ENSMUST00000003714,Q61147,ENSMUST00000108328,ENSMUST00000091309
1362	O75976,O75976-2,ENST00000543464,ENST00000225719	12874	O89001,ENSMUST00000021201
1363	ENST00000402744,P16870,P16870-2	12876	Q00493,ENSMUST00000048967
1368	ENST00000551568,ENST00000546373,P14384	70574	Q80V42,ENSMUST00000020399,Q80V42-2
1371	P36551-2,P36551,ENST00000647941	12892	ENSMUST00000060077,P36552
1374	ENST00000265641,ENST00000376618,ENST00000539743,P50416-2,P50416	12894	ENSMUST00000025835,P97742
1384	P43155,ENST00000318080,P43155-2,P43155-3	12908	ENSMUST00000102854,ENSMUST00000028207,P47934
1396	ENST00000392531,P50238	12925	P63254,ENSMUST00000006523
1404	P10915,ENST00000274341	12950	ENSMUST00000022108,Q9QUP5
1432	ENST00000229795,Q16539,Q16539-3,ENST00000468133,ENST00000310795,Q16539-2,Q16539-5,Q16539-4,ENST00000229794	26416	P47811,P47811-2,P47811-3,ENSMUST00000114752,ENSMUST00000062694,ENSMUST00000114754,P47811-4,ENSMUST00000004990
1445	ENST00000567571,P41240,ENST00000220003,ENST00000439220	12988	ENSMUST00000215396,ENSMUST00000034863,ENSMUST00000217314,P41241
1453	P48730,P48730-2,ENST00000392334,ENST00000314028	104318	ENSMUST00000070575,Q9DC28-2,Q9DC28,ENSMUST00000018274
1455	P78368,ENST00000255641	103236	ENSMUST00000079773,ENSMUST00000085435,Q8BVP5
1456	ENST00000510842,ENST00000360683,Q9Y6M4-2,Q9Y6M4-4,ENST00000361991,Q9Y6M4-3,ENST00000512718,Q9Y6M4-6,ENST00000345990,ENST00000511130,Q9Y6M4-5,Q9Y6M4	70425	ENSMUST00000069597,Q8C4X2,ENSMUST00000237880
1459	ENST00000262506,P19784	13000	O54833,ENSMUST00000056919
1463	ENST00000252575,O14594	13004	ENSMUST00000002412,P55066
1464	ENST00000308508,Q6UVK1	121021	Q8VHY0-3,Q8VHY0-2,ENSMUST00000035661,Q8VHY0
1468	ENST00000545862,Q9UBX3,Q9UBX3-2,ENST00000350690,ENST00000331531	27376	ENSMUST00000026899,Q9QZD8
1471	ENST00000398411,ENST00000376925,P01034	13010	P21460,ENSMUST00000028938
1476	ENST00000291568,P04080	13014	Q62426,ENSMUST00000005185
1477	Q05048,ENST00000217109	67337	Q99LC2,ENSMUST00000116375
1478	ENST00000372972,P33240,ENST00000415585,P33240-2	108062	ENSMUST00000113287,ENSMUST00000033609,Q8BIQ5-2,ENSMUST00000113286,Q8BIQ5
1479	ENST00000323959,ENST00000438862,Q12996-3,ENST00000431742,Q12996-2,Q12996	228410	ENSMUST00000122900,ENSMUST00000028599,ENSMUST00000137961,Q99LI7
1487	Q13363,Q13363-2,ENST00000290921,ENST00000382952	13016	O88712-2,ENSMUST00000201575,O88712,O88712-3,ENSMUST00000079746,ENSMUST00000202868
1488	ENST00000337195,ENST00000531469,P56545-2,ENST00000411419,P56545-3,ENST00000334808,ENST00000309035,P56545,ENST00000494626	13017	P56546,ENSMUST00000169570,ENSMUST00000166439,ENSMUST00000033269,P56546-2
1491	P32929,P32929-3,P32929-2,ENST00000370938,ENST00000346806,ENST00000411986	107869	ENSMUST00000118539,Q8VCN5
1500	O60716-15,ENST00000361391,O60716-8,O60716-13,ENST00000530094,ENST00000532245,ENST00000529873,O60716-6,O60716-29,O60716-21,O60716-23,O60716-2,O60716-5,O60716-19,O60716-32,ENST00000428599,ENST00000532787,O60716-9,O60716-27,O60716-26,ENST00000528621,ENST00000528232,ENST00000673683,O60716-30,O60716-14,ENST00000526357,ENST00000358694,O60716-10,ENST00000532649,O60716-31,ENST00000361796,O60716-20,ENST00…	12388	P30999,P30999-2,ENSMUST00000036811,ENSMUST00000066177,ENSMUST00000067232,ENSMUST00000111697,ENSMUST00000111670,ENSMUST00000111692,ENSMUST00000111677,ENSMUST00000111691,P30999-3
1525	ENST00000400169,P78310-2,P78310-4,P78310-6,ENST00000356275,P78310-7,P78310-5,P78310-3,ENST00000400166,ENST00000284878,ENST00000400165,P78310	13052	P97792,ENSMUST00000231356,P97792-2,ENSMUST00000023572,ENSMUST00000114229,P97792-3
1528	P00167,ENST00000494131,P00167-2,ENST00000397914,ENST00000340533,P00167-3	109672	ENSMUST00000160180,P56395
1540	ENST00000568704,ENST00000311559,ENST00000569418,Q9NQC7-2,ENST00000427738,ENST00000398568,ENST00000564326,Q9NQC7	74256	ENSMUST00000209532,ENSMUST00000211554,ENSMUST00000209559,ENSMUST00000209206,Q80TQ2,Q80TQ2-3,Q80TQ2-2
1595	ENST00000450723,ENST00000003100,Q16850-2,Q16850	13121	ENSMUST00000001507,Q8K0C4
1603	ENST00000250498,P61803	13135	ENSMUST00000022781,ENSMUST00000128231,P61804
1605	Q14118,ENST00000308775,ENST00000673708	13138	ENSMUST00000191899,ENSMUST00000171412,ENSMUST00000080435,Q62165,ENSMUST00000166905
1607	ENST00000402815,Q9Y6T7-2,ENST00000406247,ENST00000407950,Q9Y6T7	217480	ENSMUST00000220990,ENSMUST00000040500,Q6NS52-2,Q6NS52
1608	ENST00000344484,P49619-2,P49619,ENST00000265022,ENST00000382164,P49619-3	110197	ENSMUST00000023578,ENSMUST00000089925,Q91WG7
1609	P52824,ENST00000273814	110524	Q6P5E8,ENSMUST00000153238,ENSMUST00000053913,Q6P5E8-2,ENSMUST00000144624
1612	ENST00000622514,P53355-4,ENST00000472284,P53355-2,ENST00000408954,P53355,P53355-3,ENST00000358077	69635	ENSMUST00000077453,ENSMUST00000226059,Q80YE7,ENSMUST00000044083,Q80YE7-2
1620	O60477,ENST00000265922,O60477-3,O60477-2	56710	ENSMUST00000030036,Q920P3-2,Q920P3
1622	ENST00000535757,ENST00000409094,P07108-3,P07108-6,ENST00000535617,ENST00000311521,P07108-4,ENST00000627093,P07108-5,P07108-2,ENST00000355857,ENST00000460901,ENST00000627305,P07108,ENST00000393103	13167	P31786,ENSMUST00000151708,ENSMUST00000027634
1627	ENST00000309007,Q16643,ENST00000393565,Q16643-3,ENST00000292385,Q16643-2	56320	Q9QXS6-2,ENSMUST00000109923,ENSMUST00000109921,Q9QXS6,Q9QXS6-3,ENSMUST00000021950
1629	ENST00000370132,P11182	13171	P53395,ENSMUST00000000349
1630	ENST00000581580,ENST00000442544,P43146	13176	ENSMUST00000114943,P70211,P70211-3,P70211-2
1641	ENST00000637570,ENST00000488120,ENST00000637453,ENST00000635795,O43602-2,ENST00000636035,ENST00000371993,O43602	13193	ENSMUST00000087313,ENSMUST00000112856,ENSMUST00000033642,ENSMUST00000112851,O88809
1642	ENST00000301764,Q16531-2,Q16531	13194	Q3U1J4,ENSMUST00000025649
1650	P39656-3,P39656-2,P39656	13200	O54734,ENSMUST00000030538
1652	ENST00000398344,P30046,P30046-2,ENST00000350608	13202	ENSMUST00000001716,O35215
1656	ENST00000620157,ENST00000526070,ENST00000534980,P26196	13209	ENSMUST00000170489,P54823,ENSMUST00000217034
1657	Q9Y485,ENST00000539542,ENST00000311085	240283	ENSMUST00000180611,Q6PNC0
1659	Q14562,ENST00000262415,ENST00000540306	217207	ENSMUST00000039152,A2A4P0
1660	ENST00000367549,Q08211,Q08211-2	13211	O70133,O70133-2,ENSMUST00000186380,O70133-3
1665	O43143,ENST00000336812	13204	ENSMUST00000199321,O35286,ENSMUST00000031061
1676	O00273,ENST00000377036,O00273-2,ENST00000377038	13347	O54786-2,O54786,ENSMUST00000030816,ENSMUST00000103216
1678	ENST00000372902,O60220,ENST00000644112	30058	Q9WVA2,ENSMUST00000054213
1687	ENST00000342947,ENST00000645220,O60443-2,O60443-3,O60443,ENST00000419307,ENST00000409970	54722	Q9Z2D3
1723	ENST00000219240,Q02127	56749	O35435,ENSMUST00000123605
1729	ENST00000518047,O60610-3,ENST00000389054,ENST00000647433,O60610,O60610-2	13367	ENSMUST00000115634,ENSMUST00000025337,ENSMUST00000115631,O08808
1736	O60832,O60832-2,ENST00000620277,ENST00000369550	245474	Q9ESX5,ENSMUST00000033776
1739	Q12959-6,ENST00000660898,ENST00000670455,ENST00000656944,Q12959,ENST00000661336,ENST00000664564,ENST00000443183,ENST00000419354,ENST00000422288,ENST00000653331,ENST00000671185,ENST00000659716,ENST00000357674,ENST00000659221,Q12959-8,ENST00000655488,Q12959-3,ENST00000669565,ENST00000346964,ENST00000666007,Q12959-2,ENST00000660432,Q12959-7,Q12959-4,ENST00000670935,ENST00000667104,ENST00000657381,EN…	13383	ENSMUST00000115201,ENSMUST00000023454,Q811D0-2,ENSMUST00000100001,ENSMUST00000064477,ENSMUST00000115196,Q811D0,ENSMUST00000115205,Q811D0-3,ENSMUST00000132176
1740	ENST00000404783,Q15700-2,ENST00000398309,Q15700,ENST00000524982,ENST00000418306,Q15700-4,ENST00000532653,ENST00000330014,Q15700-5,ENST00000376104,Q15700-3,ENST00000531015,ENST00000426717	23859	ENSMUST00000098308,Q91XM9-2,ENSMUST00000107196,Q91XM9,Q91XM9-5,Q91XM9-3,Q91XM9-6,Q91XM9-4,Q91XM9-7,Q91XM9-8
1741	ENST00000374360,ENST00000374355,ENST00000194900,Q92796-2,ENST00000542398,Q92796-3,Q92796	53310	P70175,ENSMUST00000113736,ENSMUST00000151020,ENSMUST00000087984,ENSMUST00000000901,ENSMUST00000147863,ENSMUST00000113735
1742	P78352-3,ENST00000649186,ENST00000399506,ENST00000302955,P78352,ENST00000399510,ENST00000648172,ENST00000491753,P78352-2,ENST00000649520,ENST00000649971,ENST00000648896	13385	ENSMUST00000108588,Q62108,ENSMUST00000231506,Q62108-2,Q62108-3
1756	P11532-6,P11532-12,ENST00000361471,P11532-16,P11532-2,P11532,ENST00000378707,P11532-18,P11532-15,P11532-8,ENST00000378677,P11532-3,P11532-9,P11532-4,P11532-11,ENST00000343523,ENST00000378723,P11532-14,ENST00000541735,P11532-17,ENST00000474231,P11532-5,P11532-7,ENST00000359836,P11532-13,ENST00000357033,ENST00000378702	13405	ENSMUST00000113991,P11531,ENSMUST00000113992,ENSMUST00000114000
1757	Q9UL12-2,ENST00000371872,Q9UL12,ENST00000439388	192166	Q99LB7,ENSMUST00000102886
1762	Q09019,ENST00000270223	13401	ENSMUST00000032570,Q08274
1778	Q14204,ENST00000360184	13424	Q9JHU4,ENSMUST00000018851
1781	ENST00000409317,Q13409-2,ENST00000410079,Q13409-3,ENST00000340296,Q13409,Q13409-7,Q13409-6,ENST00000409773,ENST00000409197,ENST00000397119,Q13409-5,ENST00000409453,ENST00000508530	13427	ENSMUST00000081710,ENSMUST00000112144,O88487,ENSMUST00000112142,ENSMUST00000112138
1793	ENST00000623213,ENST00000280333,Q14185	330662	ENSMUST00000084488,Q8BUR4,Q8BUR4-2
1804	ENST00000427557,ENST00000404039,P42658,ENST00000332007,ENST00000377770,P42658-2,ENST00000406326	13483	ENSMUST00000120555,ENSMUST00000101471,ENSMUST00000071500,ENSMUST00000122171,Q9Z218
1810	Q01658,ENST00000370272	13486	ENSMUST00000031190,Q91WV0
1819	P55039,ENST00000467099,ENST00000225729,ENST00000395726	13495	ENSMUST00000018568,Q9QXB9
1832	P15924-2,ENST00000379802,P15924-3,P15924,ENST00000418664	109620	E9Q557,ENSMUST00000124830
1837	ENST00000591182,ENST00000595022,ENST00000399121,Q9Y4J8-7,Q9Y4J8-4,Q9Y4J8-5,Q9Y4J8-2,ENST00000597599,ENST00000556414,ENST00000597674,Q9Y4J8-10,ENST00000444659,ENST00000283365,Q9Y4J8-11,ENST00000554864,Q9Y4J8-13,Q9Y4J8-15,Q9Y4J8-16,ENST00000598334,Q9Y4J8-12,ENST00000348997,ENST00000269192,Q9Y4J8-3,Q9Y4J8,ENST00000598774,Q9Y4J8-8,ENST00000596745,ENST00000315456,Q9Y4J8-14,Q9Y4J8-6,ENST00000598142,Q9Y…	13527	ENSMUST00000220904,Q9D2N4-4,Q9D2N4-7,Q9D2N4-2,Q9D2N4-3,ENSMUST00000115832,Q9D2N4-6,ENSMUST00000047954,Q9D2N4-5,Q9D2N4
1838	O60941-5,ENST00000406818,O60941-4,O60941-6,ENST00000405222,O60941-7,ENST00000398951,ENST00000496972,O60941-3,ENST00000407186,ENST00000288642,ENST00000404103,O60941,O60941-2,ENST00000407038,ENST00000407661	13528	O70585-2,ENSMUST00000077930,O70585,ENSMUST00000164578
1861	ENST00000651202,ENST00000351698,O14656,O14656-2	30931	ENSMUST00000028200,Q9ER39
1901	P21453,ENST00000305352	13609	O08530,ENSMUST00000055676
1947	ENST00000204961,P98172	13641	ENSMUST00000052839,P52795
1948	P52799,ENST00000646441	13642	ENSMUST00000001319,P52800
1949	Q15768,ENST00000226091	13643	ENSMUST00000004036,O35393
1952	Q9HCU4,ENST00000271332	53883	Q9R0M0-2,Q9R0M0,ENSMUST00000090558
1956	P00533-2,ENST00000344576,P00533,P00533-3,ENST00000420316,ENST00000275493,ENST00000455089,ENST00000342916,ENST00000454757,P00533-4	13649	ENSMUST00000102884,ENSMUST00000020329,Q01279
1968	P41091,ENST00000253039	26905	ENSMUST00000050328,Q9Z0N1
1979	Q13542,ENST00000373218	13688	P70445,ENSMUST00000020288
2009	ENST00000649352,O00423-3,ENST00000262233,ENST00000334192,O00423	68519	Q05BC3-2,ENSMUST00000054955,Q05BC3-3,ENSMUST00000109860,ENSMUST00000109857,Q05BC3
2010	P50402,ENST00000369842	13726	O08579,ENSMUST00000002029
2011	ENST00000402010,Q7KZI7-14,Q7KZI7-16,ENST00000508192,Q7KZI7-15,Q7KZI7-2,Q7KZI7-12,ENST00000425897,Q7KZI7-8,ENST00000509502,Q7KZI7-10,ENST00000350490,Q7KZI7-5,Q7KZI7-7,Q7KZI7-9,Q7KZI7-11,Q7KZI7-6,Q7KZI7-13,Q7KZI7,Q7KZI7-3,Q7KZI7-4,ENST00000361128	13728	ENSMUST00000164205,Q05512-2,Q05512,ENSMUST00000032557,ENSMUST00000165965,Q05512-3,Q05512-4,ENSMUST00000025921
2017	Q14247-2,ENST00000301843,ENST00000346329,Q14247-3,ENST00000376561,Q14247	13043	ENSMUST00000103079,Q60598,ENSMUST00000033407
2029	O43768-3,O43768-5,O43768-9,O43768,O43768-4,ENST00000513281,ENST00000361532,O43768-7,O43768-2,ENST00000369014,O43768-8,ENST00000361631,ENST00000362052,O43768-6,ENST00000271690,ENST00000503241,ENST00000339643	56205	P60840-3,P60840-2,ENSMUST00000037983,P60840,ENSMUST00000058230
2038	P16452,ENST00000648595,ENST00000441366,P16452-2,P16452-3	13828	P49222,ENSMUST00000102490
2039	Q08495,Q08495-3,Q08495-4,ENST00000415253,ENST00000381470,ENST00000519907,ENST00000432128,ENST00000523266,ENST00000517600,Q08495-2,ENST00000523782,ENST00000265800	13829	Q9WV69,ENSMUST00000228009,ENSMUST00000228295,Q9WV69-4,ENSMUST00000022694,ENSMUST00000228001,ENSMUST00000110984,Q9WV69-2,Q9WV69-3
2043	ENST00000409938,ENST00000281821,ENST00000409854,P54764-2,P54764	13838	Q03137,ENSMUST00000027451,Q03137-2
2044	P54756-3,ENST00000273854,ENST00000622150,P54756-2,ENST00000613740,ENST00000354839,P54756,ENST00000511294,ENST00000432638	13839	Q60629,ENSMUST00000053733
2048	P29323,P29323-3,ENST00000400191,ENST00000374632,P29323-2,ENST00000374630,ENST00000374627	13844	P54763,P54763-2,P54763-4,ENSMUST00000059287,ENSMUST00000105845
2055	Q9UBY8,ENST00000519254,ENST00000635751,ENST00000331222,ENST00000637156	26889	Q9QUK3,ENSMUST00000027554
2058	ENST00000366923,P07814	107508	Q8CGC7,ENSMUST00000046514
2059	ENST00000647087,ENST00000543612,Q12929,ENST00000281172,Q12929-2	13860	ENSMUST00000100841,ENSMUST00000111878,ENSMUST00000058210,Q08509
2060	P42566,ENST00000371733,P42566-2,ENST00000371730	13858	P42567,P42567-2,ENSMUST00000176251,ENSMUST00000102729,ENSMUST00000030281
2079	P84090,ENST00000557016	13877	P84089,ENSMUST00000021559,ENSMUST00000166931
2091	ENST00000221801,P22087,ENST00000595545	14113	P35550,ENSMUST00000042405
2107	ENST00000360541,P62495,ENST00000503014,P62495-2,ENST00000499810	225363	ENSMUST00000025218,Q8BWY3
2110	ENST00000307738,ENST00000511912,Q16134,Q16134-3	66841	ENSMUST00000029386,Q921G7
2130	ENST00000333395,Q01844-2,ENST00000406548,Q01844-5,ENST00000360091,Q01844-4,ENST00000414183,ENST00000629659,Q01844-6,ENST00000397938,Q01844-3,Q01844,ENST00000332035	14030	ENSMUST00000102930,Q61545,ENSMUST00000079949,ENSMUST00000073308
2135	ENST00000535414,Q9UBQ6,ENST00000370114,ENST00000370113	58193	ENSMUST00000106501,ENSMUST00000106502,ENSMUST00000029575,Q9ES89
2147	P00734,ENST00000311907	14061	ENSMUST00000028681,P19221
2152	P13726,ENST00000370207,P13726-2,ENST00000334047	14066	ENSMUST00000029771,P20352
2162	ENST00000264870,P00488	74145	ENSMUST00000037491,Q8BH61,ENSMUST00000164727
2166	O00519,ENST00000243167	14073	O08914,ENSMUST00000049095
2170	ENST00000373713,P05413	14077	ENSMUST00000070532,P11404
2173	ENST00000356535,ENST00000368444,O15540-2,O15540	12140	ENSMUST00000020024,P51880
2180	ENST00000513317,P33121-2,P33121,ENST00000454703,P33121-3,ENST00000281455,ENST00000504342,ENST00000507295,ENST00000515030	14081	ENSMUST00000110372,P41216,ENSMUST00000034046
2181	ENST00000392066,ENST00000357430,O95573	74205	ENSMUST00000134566,ENSMUST00000142704,Q9CZW4,ENSMUST00000035779
2182	ENST00000671846,ENST00000469796,O60488,O60488-2,ENST00000672401,ENST00000672282,ENST00000502391,ENST00000348502	50790	Q9QUJ7-2,ENSMUST00000112903,ENSMUST00000112904,ENSMUST00000033634,Q9QUJ7
2185	ENST00000346049,ENST00000397501,Q14289-2,Q14289	19229	ENSMUST00000089250,Q9QVP9,ENSMUST00000178730,ENSMUST00000111121
2230	ENST00000260270,P10109	14148	ENSMUST00000034552,P46656,ENSMUST00000214013
2232	P22570-6,ENST00000413947,ENST00000582944,P22570-7,P22570-2,P22570-3,ENST00000577509,ENST00000442102,ENST00000544854,P22570-4,ENST00000420580,ENST00000293195,P22570-5,ENST00000581530,P22570	14149	Q61578,ENSMUST00000021078
2239	O75487-2,ENST00000370828,O75487	14735	ENSMUST00000033450,P51655
2241	P16591,ENST00000618353,ENST00000502752,P16591-3,P16591-2,ENST00000281092	14158	P70451,P70451-3,P70451-5,P70451-2,ENSMUST00000000129,ENSMUST00000038080,P70451-4,ENSMUST00000233190
[truncated: 2,724 more rows]

## Sheet: a6
Table S4. List of genes of canonical proteoforms.
[truncated: 1,413 more rows]

## Sheet: a7
Table S4. List of genes of canonical proteoforms.
[truncated: 28 more rows]

[truncated: 8 more sheets: a8, a9, a10, a11, a12, a13, a14, a15]
