# Supplementary material for: Proteogenomics Reveals Orthologous Alternatively Spliced Proteoforms in the Same Human and Mouse Brain Regions with Differential Abundance in an Alzheimer’s Disease Mouse Model
Source: Cells. 2021 Jun 23;10(7):1583. doi: 10.3390/cells10071583 (PMC8303486; doi:10.3390/cells10071583)
Supplement: Supplementary file 1 [file cells-10-01583-s001.zip › Table S5 - List of genes of noncanonical proteoforms.xlsx]

## Sheet: General
Table S5. List of genes of noncanonical proteoforms.

## Sheet: a1
Table S5. List of genes of noncanonical proteoforms.
Human Gene ID	Human Protein IDs	Mouse Gene ID	Mouse Protein IDs
1258	ENST00000311183,Q14028,ENST00000251102,ENST00000564448,Q14028-2,Q14028-4,Q14028-3	333329	ENSMUST00000093268,ENSMUST00000119870
1911	P78364	13619	ENSMUST00000079560,ENSMUST00000161054,ENSMUST00000161739,Q64028-2,Q64028-4,Q64028,Q64028-3,ENSMUST00000160163
2137	ENST00000220562,O43909	54616	ENSMUST00000022550
2258	ENST00000305414,Q92913-2,ENST00000315930,Q92913-3,Q92913-5,ENST00000441825,ENST00000626909,Q92913-4,Q92913,ENST00000436198	14168	ENSMUST00000033473,P70377-3,P70377,P70377-2,ENSMUST00000119306
3112	P13765,ENST00000438763	15002	ENSMUST00000095342
3795	P50053,ENST00000260598,ENST00000429697,ENST00000260599,P50053-2	16548	ENSMUST00000031053,ENSMUST00000202752,P97328,ENSMUST00000201621,ENSMUST00000201571
3801	ENST00000541240,ENST00000564136,Q9BVG8-5,ENST00000540079,ENST00000379655,ENST00000543930,Q9BVG8-2,ENST00000445690,Q9BVG8-4,Q9BVG8-6,ENST00000562903,Q9BVG8,ENST00000465878,ENST00000421376	16582	O35231-2,ENSMUST00000034240,O35231,ENSMUST00000169748,ENSMUST00000213004
4163	ENST00000408903,P23508,P23508-2,ENST00000302475,ENST00000515367	328949	ENSMUST00000089874,ENSMUST00000164666
4168	ENST00000370576,ENST00000414978,P10911-4,P10911-2,P10911,P10911-5,ENST00000536274,ENST00000338585,ENST00000519895,P10911-3,P10911-6,ENST00000370573	109904	ENSMUST00000101531,ENSMUST00000063507,ENSMUST00000033478
4810	Q6T4R5-2,ENST00000398097,Q6T4R5-4,Q6T4R5-3,Q6T4R5,ENST00000617601,ENST00000380060	195727	ENSMUST00000081569,ENSMUST00000087085
5046	ENST00000615296,ENST00000611967,ENST00000398185,P29122-8,P29122-4,P29122,P29122-2,ENST00000611716,P29122-3,P29122-7,P29122-5,P29122-6,ENST00000618548	18553	ENSMUST00000055576,ENSMUST00000098391
5287	O00750,ENST00000424712,ENST00000367187	240752	ENSMUST00000077730
5329	Q03405,ENST00000221264,Q03405-3,Q03405-2,ENST00000339082,ENST00000601723,ENST00000340093,ENST00000599892	18793	ENSMUST00000002284,P35456-2,P35456
6123	ENST00000268661,Q92901	66211	ENSMUST00000170239,ENSMUST00000045186
6510	Q15758-3,ENST00000542575,Q15758,ENST00000434726,Q15758-2,ENST00000412532	20514	ENSMUST00000108496
6721	Q12772-2,Q12772,ENST00000424354,ENST00000361204	20788	Q3U1N2-2,Q3U1N2,ENSMUST00000023100
6934	Q9NQB0-8,Q9NQB0-10,Q9NQB0-12,ENST00000369397,Q9NQB0-17,Q9NQB0-2,Q9NQB0,ENST00000629706,ENST00000538897,ENST00000355995,ENST00000355717,Q9NQB0-13,Q9NQB0-4,Q9NQB0-7,Q9NQB0-16,ENST00000545257,Q9NQB0-9,Q9NQB0-3,ENST00000536810,Q9NQB0-5,ENST00000627217,ENST00000534894,Q9NQB0-11,Q9NQB0-15,ENST00000369395,ENST00000352065,Q9NQB0-14,Q9NQB0-6	21416	ENSMUST00000111656,ENSMUST00000127233,Q924A0-3,ENSMUST00000061496,Q924A0-8,Q924A0,Q924A0-2,ENSMUST00000111658,ENSMUST00000111646,ENSMUST00000111659,ENSMUST00000111657,Q924A0-7,ENSMUST00000041717,ENSMUST00000111662,Q924A0-9,Q924A0-4,Q924A0-5,Q924A0-6
7716	Q14119,ENST00000581208,ENST00000584396	22344	ENSMUST00000018521
8715	ENST00000589544,ENST00000261592,O94818-3,O94818-2,ENST00000590712,ENST00000538587,ENST00000535384,O94818-4,O94818	319211	ENSMUST00000164893,P60954-2,ENSMUST00000097651,P60954,ENSMUST00000164186,ENSMUST00000081423
8896	ENST00000403633,P41223,ENST00000222969,P41223-2	231889	ENSMUST00000162308,Q6PGH1-2,ENSMUST00000162594,ENSMUST00000160075,Q6PGH1
8913	O43497-32,O43497-17,O43497-8,O43497-2,ENST00000442258,O43497-4,O43497-18,O43497-24,ENST00000359106,O43497-5,ENST00000513689,ENST00000515165,ENST00000360761,O43497-16,ENST00000513964,ENST00000507609,O43497-3,O43497-29,O43497-30,ENST00000512389,ENST00000504076,O43497-34,O43497-26,ENST00000503436,ENST00000507896,ENST00000358244,O43497-20,ENST00000515411,ENST00000507510,ENST00000354983,O43497-7,ENST0…	12291	ENSMUST00000107789,ENSMUST00000107790,ENSMUST00000107788,ENSMUST00000107786,ENSMUST00000107792,ENSMUST00000021234,ENSMUST00000100561
8972	O43451,ENST00000475668,ENST00000549489	232714	ENSMUST00000071535,ENSMUST00000238599
9169	ENST00000369367,Q99590-2,Q99590	72193	ENSMUST00000047835
9172	P54296,ENST00000262113	17930	ENSMUST00000033842
9187	ENST00000399033,ENST00000544319,O60721-3,ENST00000261892,ENST00000546330,O60721,ENST00000537259,O60721-2	214111	ENSMUST00000037798
9196	O43448,ENST00000303790	16499	ENSMUST00000018614
9611	O75376,ENST00000268712,O75376-2,O75376-3,ENST00000395851,ENST00000395848	20185	ENSMUST00000101067,ENSMUST00000069456
9710	O15063,ENST00000299505	233103	ENSMUST00000085592,ENSMUST00000206399
9759	P56524,ENST00000543185,ENST00000345617,P56524-2	208727	Q6NZM9,Q6NZM9-2,ENSMUST00000097644
9790	ENST00000374518,Q14692	213895	ENSMUST00000032237
10395	Q96QB1-3,Q96QB1-5,ENST00000520226,Q96QB1-4,ENST00000276297,Q96QB1,Q96QB1-6,ENST00000512044,ENST00000358919,Q96QB1-1,ENST00000511869	50768	Q9R0Z9,ENSMUST00000098826,ENSMUST00000163663,ENSMUST00000033923,Q9R0Z9-2
11023	Q5SQQ9-2,ENST00000369206,Q5SQQ9,ENST00000277905	22326	Q2NKI2-2,ENSMUST00000172821,Q2NKI2
11128	O14802,ENST00000372371	218832	ENSMUST00000026322
11214	Q12802-5,ENST00000394518,Q12802-4,Q12802,ENST00000361243,Q12802-2	75547	E9Q394-2,ENSMUST00000166315,E9Q394
22989	Q9Y2K3,ENST00000273353	667772	ENSMUST00000168680
23313	ENST00000251993,Q6ICG6-2,ENST00000391627,Q6ICG6,Q6ICG6-3,ENST00000336156	223739	Q3UE31,ENSMUST00000047144
23415	ENST00000264661,Q9UQ05	380728	ENSMUST00000107361
23518	ENST00000410054,Q15032-4,Q15032-2,ENST00000264160,Q15032-3,ENST00000409606,Q15032,ENST00000409478,ENST00000429703	226412	ENSMUST00000036288
25989	ENST00000440863,ENST00000647587,ENST00000570276,ENST00000561725,Q6PHR2-4,Q6PHR2-3,Q6PHR2,Q6PHR2-2,ENST00000568667,ENST00000569437,ENST00000566479	71742	ENSMUST00000053230,Q3U3Q1,Q3U3Q1-2,Q3U3Q1-3
26136	Q9UGI8,Q9UGI8-2,ENST00000358204,ENST00000393481	21753	ENSMUST00000115467
27328	Q9BZA7-5,Q9BZA7,ENST00000406881,Q9BZA7-4,ENST00000361655,Q9BZA7-3,ENST00000373094,Q9BZA7-7,ENST00000298274,Q9BZA7-8,ENST00000373097,ENST00000373088,Q9BZA7-6,ENST00000504220,Q9BZA7-2	245578	ENSMUST00000113358
51154	ENST00000330263,Q9UKD2	69902	ENSMUST00000102503,Q9D0I8,ENSMUST00000030513
51439	Q9UBU6,ENST00000259963	97863	ENSMUST00000099547
54454	Q9ULI0,ENST00000238789,Q9ULI0-2	320817	ENSMUST00000045664
54464	Q8IZH2-2,ENST00000463916,ENST00000264951,Q8IZH2,Q8IZH2-3,ENST00000392981	24127	ENSMUST00000185633,ENSMUST00000034981
54801	Q7Z4H7,ENST00000380502,Q7Z4H7-3,Q7Z4H7-2	230376	ENSMUST00000070607
54982	Q9NWW5-2,ENST00000249806,Q9NWW5	76524	ENSMUST00000034776
55030	Q9NWN3,ENST00000555280,ENST00000313833,ENST00000440021	78938	ENSMUST00000168833,ENSMUST00000043112,ENSMUST00000228019,Q80XI1,Q80XI1-2,ENSMUST00000163324,ENSMUST00000165714
55082	Q9NWB6-3,Q9NWB6-2,Q9NWB6,ENST00000400198,ENST00000472226	234023	ENSMUST00000048545,Q3UL36,Q3UL36-2
55285	Q96IZ5-3,ENST00000372479,Q96IZ5,Q96IZ5-2,ENST00000372487	237073	ENSMUST00000113007,Q8JZV4-4,ENSMUST00000113011,Q8JZV4-2,ENSMUST00000087400,Q8JZV4-3,Q8JZV4,ENSMUST00000033810
55510	Q9NXZ2,Q9NXZ2-2,ENST00000370336	100048658	ENSMUST00000113367
55757	Q9NYU1-2,Q9NYU1,ENST00000376747	66435	ENSMUST00000156203
55892	Q9NPC7-4,ENST00000356716,ENST00000544106,Q9NPC7-3,Q9NPC7-2,ENST00000349841,Q9NPC7	80732	ENSMUST00000047502,Q99MD8,Q99MD8-2,ENSMUST00000192715,Q99MD8-3
57546	Q9P2J9,ENST00000311765	382051	ENSMUST00000059588
58525	ENST00000599910,ENST00000673675,ENST00000389282,ENST00000263381,O95785-3,O95785-2,ENST00000545156,ENST00000643092,O95785,O95785-4	22404	O88286-3,ENSMUST00000087703,ENSMUST00000163107,O88286-4,O88286,ENSMUST00000064694,O88286-2
60680	ENST00000292672,Q8N6W0,ENST00000334293,ENST00000588350,Q8N6W0-2,ENST00000541430	319586	ENSMUST00000118763,ENSMUST00000119060,ENSMUST00000120856,ENSMUST00000120508
64864	Q2KHR2,Q2KHR2-2,ENST00000673948,ENST00000673997	319758	ENSMUST00000163401
65109	ENST00000345865,ENST00000276201,Q9BZI7,Q9BZI7-2	68134	ENSMUST00000076265
65999	ENST00000359623,Q9BV99,ENST00000323078	243371	Q8R2R5,ENSMUST00000101436,ENSMUST00000114545
66008	ENST00000332624,O60296,O60296-2	70827	ENSMUST00000027186
79868	ENST00000473389,Q9NP73-4,Q9NP73-3,ENST00000623255,ENST00000621367,ENST00000251943,Q9NP73,ENST00000394780,ENST00000636363,ENST00000623189,ENST00000610588,ENST00000436609,ENST00000482742,Q9NP73-2,ENST00000371979	67574	ENSMUST00000070801,Q9D8C3-2,Q9D8C3,ENSMUST00000154827
79895	ENST00000557955,ENST00000559726,Q8TF62,ENST00000284509	241633	ENSMUST00000040128,ENSMUST00000040149
80333	ENST00000382149,Q6PIL6-5,ENST00000382150,Q6PIL6,ENST00000382148,Q6PIL6-3,Q6PIL6-2,ENST00000382152,Q6PIL6-4,ENST00000509207	80334	ENSMUST00000176978,Q6PHZ8,Q6PHZ8-3,ENSMUST00000166924,ENSMUST00000175660,Q6PHZ8-2,Q6PHZ8-4,ENSMUST00000087395
84144	Q5VT97-2,Q5VT97,ENST00000341460	214804	ENSMUST00000039517,ENSMUST00000212479
84632	Q8N4X5-3,ENST00000369271,Q8N4X5-2,Q8N4X5-4,Q8N4X5,ENST00000304129	226250	Q5DTU0-2,ENSMUST00000122359,Q5DTU0,ENSMUST00000111584,ENSMUST00000118800
84940	Q6QEF8-4,Q6QEF8-2,ENST00000580212,Q6QEF8,ENST00000469090,Q6QEF8-5,Q6QEF8-3	216961	ENSMUST00000052515,ENSMUST00000021190,Q920M5-2,Q920M5-3,Q920M5,ENSMUST00000108391,ENSMUST00000079770,Q920M5-4
90780	Q9BRQ0,ENST00000368457	68911	ENSMUST00000107413,ENSMUST00000060061
122060	Q8ND83-3,Q8ND83-4,Q8ND83-2,ENST00000351546,Q8ND83,ENST00000488699,ENST00000358679,ENST00000314070	105439	ENSMUST00000069443,Q68FF7-2,Q68FF7,ENSMUST00000160805
123803	ENST00000624579,Q96AB6,ENST00000622833,ENST00000287706	18203	ENSMUST00000115805,ENSMUST00000023362,ENSMUST00000136618,Q64311
124944	Q8IXM2-3,Q8IXM2,Q8IXM2-2,ENST00000552402,ENST00000546495,ENST00000439424	104457	ENSMUST00000021181,ENSMUST00000108576,Q9DCT6-3,Q9DCT6-4,ENSMUST00000108578,Q9DCT6-2,ENSMUST00000102569,ENSMUST00000108579,Q9DCT6
127579	Q5T1A1,Q5T1A1-2,ENST00000368424,ENST00000485982,ENST00000368423	329702	ENSMUST00000208216
128869	Q9H490,ENST00000217446,Q9H490-2	228812	ENSMUST00000077626
143098	Q5T2T1,ENST00000496637,Q5T2T1-2,ENST00000375719,ENST00000375732	75739	Q8BVD5-5,Q8BVD5-3,Q8BVD5-2,Q8BVD5,ENSMUST00000115869,Q8BVD5-4
145447	Q7Z5M8-4,Q7Z5M8-2,Q7Z5M8-5,ENST00000353130,Q7Z5M8,ENST00000337334	100504285	ENSMUST00000169156
146547	ENST00000268281,Q5K4E3-2,Q5K4E3,ENST00000562368,ENST00000418068,Q5K4E3-3,ENST00000569305	77613	ENSMUST00000118755
147463	Q8N6D5-3,Q8N6D5,ENST00000592179,ENST00000322980	225187	ENSMUST00000118525
147685	Q8NEA5,ENST00000314391	73090	ENSMUST00000032541
151254	Q53TS8-2,Q53TS8-4,Q53TS8-3,ENST00000439802,ENST00000439140,ENST00000450242,Q53TS8,ENST00000286195	73463	ENSMUST00000238949,ENSMUST00000097080
151963	Q8IYB1,ENST00000392452	239796	ENSMUST00000100023
161142	Q8N9W8-2,Q8N9W8	70897	ENSMUST00000077968,ENSMUST00000219551
170394	ENST00000305233,ENST00000631148,Q6NUJ5-2,Q6NUJ5	101631	ENSMUST00000093993,ENSMUST00000172136
205717	ENST00000316407,Q68DE3,ENST00000491165	207806	ENSMUST00000169582
221458	Q6ZMV9-2,ENST00000538893,ENST00000229913,ENST00000287152,Q6ZMV9-3,Q6ZMV9,Q6ZMV9-4	319991	ENSMUST00000162854
221545	Q5SQH8,ENST00000376471,Q5SQH8-3,Q5SQH8-4,Q5SQH8-2,ENST00000376473	69662	ENSMUST00000148721
221656	ENST00000449850,Q8NB78-2,ENST00000297792,ENST00000650836,Q8NB78-4,Q8NB78	218214	Q8CIG3-3,Q8CIG3-2,ENSMUST00000037025,Q8CIG3
222194	Q6PCB5-2,Q6PCB5,ENST00000334955	242860	ENSMUST00000036489
254240	ENST00000397452,ENST00000300399,Q8NFQ6-2,Q8NFQ6	270757	Q8C186,ENSMUST00000061699
339366	Q6ZMM2,Q6ZMM2-2,ENST00000330475	66548	ENSMUST00000095446
340554	ENST00000338957,Q5HYM0,Q5HYM0-2	547176	ENSMUST00000082183
388795	ENST00000400522	100504221	ENSMUST00000126656
389170	ENST00000477399,ENST00000356539,ENST00000491763	624866	ENSMUST00000177434,ENSMUST00000099075
642938	ENST00000522781,Q6ZSG2,Q6ZSG2-2	627214	ENSMUST00000171394
727897	ENST00000529681,Q9HC84	74180	ENSMUST00000165147
100129480	H3BPM6	70291	ENSMUST00000112957
100131187	ENST00000423014,Q8NFU3-4,Q8NFU3,Q8NFU3-3,ENST00000318289,Q8NFU3-2,ENST00000368024	226654	ENSMUST00000171362

## Sheet: a2
Table S5. List of genes of noncanonical proteoforms.
Human Gene ID	Human Protein IDs	Mouse Gene ID	Mouse Protein IDs
202	Q9Y4K1-2,Q9Y4K1,ENST00000633556	11630	ENSMUST00000020017,ENSMUST00000200401
369	P10398-2,ENST00000377045,P10398,ENST00000290277	11836	ENSMUST00000001155,ENSMUST00000136451,ENSMUST00000120356,P04627
434	ENST00000374954,P42127	50518	ENSMUST00000029123,Q03288,ENSMUST00000130870
639	ENST00000652320,ENST00000648754,O75626-3,ENST00000369096,O75626,ENST00000369089,O75626-2	12142	Q60636-3,Q60636-4,Q60636-2,Q60636-5,ENSMUST00000105490,Q60636
1130	Q99698-2,Q99698,ENST00000389793,Q99698-3,ENST00000489585	17101	P97412-2,ENSMUST00000110559,P97412
1768	ENST00000389394,Q9C0G6-3,Q9C0G6-4,Q9C0G6,Q9C0G6-2	330355	ENSMUST00000064948
1770	Q9NYC9-2,Q9NYC9,ENST00000608377,Q9NYC9-3,ENST00000262442	237806	ENSMUST00000080665
2195	Q14517,ENST00000441802	14107	ENSMUST00000191428
2237	P39748,ENST00000305885,P39748-2	14156	ENSMUST00000142241,ENSMUST00000156291,ENSMUST00000116542
2595	Q8TET4,ENST00000440615,ENST00000318010,ENST00000566442	76051	Q8BVW0,Q8BVW0-2,ENSMUST00000135074
2965	P32780-2,ENST00000453096,ENST00000265963,P32780	14884	Q9DBA9,ENSMUST00000107644,ENSMUST00000006774
3104	ENST00000377674,P10074	100090	Q1H9T6-2,Q1H9T6,ENSMUST00000066715
4037	ENST00000253193,O75074	435965	ENSMUST00000122409
5314	P08F94,P08F94-2,ENST00000371117,ENST00000340994	241035	ENSMUST00000088448
5546	Q92733,ENST00000271526	94315	ENSMUST00000005015
6018	Q13129,ENST00000372771	109263	ENSMUST00000056635
6522	ENST00000485713,ENST00000461735,ENST00000392826,P04920,P04920-2,ENST00000413384,P04920-3	20535	P13808,P13808-4,P13808-5,P13808-2,P13808-3,ENSMUST00000080067
6598	ENST00000407422,ENST00000344921,Q12824,Q12824-2,ENST00000644036	20587	ENSMUST00000000925,ENSMUST00000121304,Q9Z0H3-2,Q9Z0H3
6874	ENST00000252996,O00268	228980	ENSMUST00000041618
6894	Q13395,ENST00000040877	212728	ENSMUST00000170518
7733	ENST00000221327,Q9UJW8-4,ENST00000391956,Q9UJW8,Q9UJW8-3,ENST00000592529,Q9UJW8-2	210135	ENSMUST00000068975
8031	ENST00000578454,ENST00000581486,ENST00000585132,Q13772-2,ENST00000579039,Q13772-3,Q13772,ENST00000583565,Q13772-4	27057	ENSMUST00000163336
8449	O60231,ENST00000376442,ENST00000376437	69192	ENSMUST00000025292
8911	Q9P0X4,Q9P0X4-2,ENST00000402142,ENST00000404898,Q9P0X4-4,Q9P0X4-3	239556	ENSMUST00000160424
9185	Q8NFH8-2,ENST00000303843,Q8NFH8,Q8NFH8-3,Q8NFH8-4,ENST00000357277	194590	ENSMUST00000112334,Q80XA6,ENSMUST00000154424,ENSMUST00000101102
9372	ENST00000371591,O95405,O95405-3,O95405-2,ENST00000357206	230597	ENSMUST00000042185
9416	Q9BUQ8-2,ENST00000308025,Q9BUQ8	74351	ENSMUST00000003450
9472	Q13023,ENST00000280979,Q13023-2	238161	ENSMUST00000095737
9729	Q6ZU52,Q6ZU52-2	212448	ENSMUST00000213489,ENSMUST00000092627
9749	ENST00000440869,ENST00000305766,O75167,O75167-5,O75167-2,ENST00000367582,ENST00000427704,O75167-4	215789	ENSMUST00000079698,ENSMUST00000105546,ENSMUST00000105543,ENSMUST00000105545
9819	O75157,O75157-2,ENST00000361875	72033	ENSMUST00000199164,ENSMUST00000099090
9832	Q96AA8-2,Q96AA8,ENST00000265272,Q96AA8-4,ENST00000616793,ENST00000507386,Q96AA8-3,ENST00000333010	76217	ENSMUST00000082254
9972	P49790-3,ENST00000537253,ENST00000262077,ENST00000613258,P49790-2,P49790	218210	ENSMUST00000021803
10042	ENST00000216106,ENST00000418170,Q9UGU5	70823	ENSMUST00000109940,ENSMUST00000041759
10180	ENST00000442092,P78332-2,ENST00000443081,ENST00000419610,ENST00000422955,ENST00000454079,P78332,P78332-3,ENST00000266022	19654	ENSMUST00000183032,ENSMUST00000035201
10389	Q9UQR0,Q9UQR0-2,ENST00000251900	107815	ENSMUST00000074802,ENSMUST00000019101
10579	ENST00000515273,ENST00000260733,O95359-1,ENST00000360561,O95359-3,ENST00000369005,ENST00000369001,O95359,ENST00000513429,ENST00000515603,O95359-5,O95359-6,O95359-2,ENST00000369004,ENST00000368999,ENST00000369000	57752	ENSMUST00000084513,ENSMUST00000059145,Q9JJG0-4,ENSMUST00000033141,ENSMUST00000207282,Q9JJG0-3,Q9JJG0,Q9JJG0-2
10846	Q9Y233-2,ENST00000648884,Q9Y233,ENST00000647989,ENST00000539869,ENST00000647768,ENST00000649761,ENST00000672902	23984	ENSMUST00000115724,ENSMUST00000089085,Q8CA95,Q8CA95-2,ENSMUST00000115720,Q8CA95-3,Q8CA95-4
10940	Q99575,ENST00000349693	67724	ENSMUST00000052290,ENSMUST00000079028
11276	Q9UMZ2-3,Q9UMZ2-6,ENST00000619541,Q9UMZ2-4,Q9UMZ2-8,ENST00000612223,Q9UMZ2,Q9UMZ2-9,Q9UMZ2-5,ENST00000621136,ENST00000614941,ENST00000622045,Q9UMZ2-7,ENST00000616179	217030	ENSMUST00000092834,Q5SV85,Q5SV85-2
22905	O95208-5,ENST00000314728,O95208-2,O95208,O95208-3,ENST00000395618	13855	Q8CHU3-2,ENSMUST00000179936,Q8CHU3,ENSMUST00000001063,ENSMUST00000108713
22938	ENST00000555761,Q13573,ENST00000261531	66354	Q9CSN1,ENSMUST00000021428
22950	ENST00000613058,Q9BWU0	20534	ENSMUST00000201858,ENSMUST00000114533,ENSMUST00000202950
22993	ENST00000502717,Q12766,Q12766-2	106894	ENSMUST00000235480,ENSMUST00000091884
23113	ENST00000252050,Q8IWT3-3,Q8IWT3	78309	ENSMUST00000182485
23195	ENST00000369393,Q9NU22	100019	ENSMUST00000178134
23217	ENST00000439086,ENST00000262961,ENST00000586578,Q9UPR6-2,Q9UPR6,Q9UPR6-3	103406	ENSMUST00000117798
23264	Q9UGR2,ENST00000352645	20286	ENSMUST00000109554
23469	ENST00000509330,ENST00000262043,Q92576,ENST00000393387,Q92576-2	213109	ENSMUST00000088310
23523	ENST00000617531,Q9Y6J0-2,ENST00000263119,Q9Y6J0,ENST00000405822,ENST00000398319	104248	ENSMUST00000001712
23613	Q9ULU4-21,Q9ULU4-19,Q9ULU4-7,Q9ULU4-22,Q9ULU4-13,ENST00000360911,Q9ULU4-18,ENST00000355972,ENST00000536340,Q9ULU4-10,Q9ULU4-9,Q9ULU4-14,Q9ULU4-5,Q9ULU4-3,Q9ULU4,ENST00000458360,Q9ULU4-8,Q9ULU4-23,Q9ULU4-11,Q9ULU4-17,Q9ULU4-12,Q9ULU4-4,ENST00000311275,ENST00000352431,Q9ULU4-2,Q9ULU4-16,ENST00000372023,ENST00000262975,ENST00000540497,Q9ULU4-15,Q9ULU4-6,Q9ULU4-20,ENST00000461685,ENST00000617418,ENST…	228880	ENSMUST00000099084,ENSMUST00000109269,ENSMUST00000109266,ENSMUST00000170272,ENSMUST00000153655,ENSMUST00000177633
25758	ENST00000265654,Q6ZVL6,Q6ZVL6-2,ENST00000321505	241589	ENSMUST00000136156,ENSMUST00000089726
25894	ENST00000450733,ENST00000427155,Q58EX7-2,Q58EX7,ENST00000379344,ENST00000360461,Q58EX7-3	102075	ENSMUST00000014927
25896	Q9NVH2,Q9NVH2-2,Q9NVH2-3,ENST00000366994,ENST00000366993,ENST00000440600,ENST00000366992,Q9NVH2-4,ENST00000469606	77065	ENSMUST00000045450,Q7TQK1,Q7TQK1-2
25901	Q8IWP9	215814	ENSMUST00000052648,ENSMUST00000080860
25948	Q8IY47,ENST00000304056	210973	ENSMUST00000114323,ENSMUST00000114321
26025	ENST00000252085,O60330,O60330-2,ENST00000613314	93724	ENSMUST00000044851
26034	Q8WWN9-2,ENST00000422970,ENST00000367220,Q8WWN9,ENST00000265198	320495	Q5DU31-2,Q5DU31-3,ENSMUST00000105617,ENSMUST00000154998,ENSMUST00000078070,Q5DU31,ENSMUST00000144622
26093	Q9Y3X0,ENST00000221922	243846	ENSMUST00000041010,Q8VC31,ENSMUST00000118976
26154	Q86UK0-2,Q86UK0,ENST00000389661,ENST00000272895	74591	ENSMUST00000087268
28234	ENST00000381545,Q9NPD5-2,Q9NPD5	28253	Q9JJL3,Q9JJL3-2,ENSMUST00000042812
28513	Q9H159,Q9H159-2,ENST00000262150,ENST00000540086	227485	ENSMUST00000094626
50506	ENST00000389039,Q9NRD8,ENST00000603300	214593	ENSMUST00000237546
51088	ENST00000508137,Q96PQ7-2,Q96PQ7-6,Q96PQ7,Q96PQ7-4,Q96PQ7-3,ENST00000504108,ENST00000261426,Q96PQ7-5,ENST00000261425	71778	ENSMUST00000204097,ENSMUST00000101191
51332	ENST00000320955,Q9NRC6	640524	ENSMUST00000156159
51642	ENST00000508278,ENST00000542303,Q96GC5,Q96GC5-3,ENST00000310614	52443	Q8JZS9,ENSMUST00000150042
51773	ENST00000308488,Q96T23-2,Q96T23,Q96T23-3,ENST00000480887	233532	ENSMUST00000107153
53335	Q9H165,Q9H165-6,ENST00000359629,ENST00000335712,ENST00000358510,Q9H165-3,Q9H165-2,ENST00000642384,ENST00000356842,Q9H165-8	14025	Q9QYE3-16,Q9QYE3-15,ENSMUST00000118955,ENSMUST00000109514,ENSMUST00000109516,Q9QYE3-11,Q9QYE3-10,Q9QYE3-12,Q9QYE3,ENSMUST00000000881,Q9QYE3-14,Q9QYE3-13
53905	Q9NRD9,Q9NRD9-2,ENST00000389037,ENST00000561166,ENST00000321429	99439	ENSMUST00000099461
54777	Q8IYW2-2,Q8IYW2,Q8IYW2-3	212124	ENSMUST00000129990
54872	ENST00000506402,ENST00000509768,Q5H8A4-3,Q5H8A4-6,ENST00000310340,ENST00000503111,Q5H8A4-5,Q5H8A4-4,ENST00000383028,Q5H8A4-2,ENST00000504346,Q5H8A4,ENST00000453061	433931	ENSMUST00000031189,ENSMUST00000119014
54887	ENST00000192788,Q6BDS2	224648	ENSMUST00000114849
55296	Q8N5T2-2,Q8N5T2,ENST00000264866,ENST00000511789	67249	ENSMUST00000037337
55633	ENST00000373491,Q9NU19	381085	ENSMUST00000048677
55751	ENST00000296582,Q9NVA4,Q9NVA4-2	234463	ENSMUST00000034030,Q3TPR7-2,Q3TPR7
56105	Q9Y5H2,ENST00000398587,Q9Y5H2-2,ENST00000518882,Q9Y5H2-3	93723	ENSMUST00000061279
56154	ENST00000643185	104271	F8VPN2-2,F8VPN2,ENSMUST00000009772
57478	ENST00000219689,Q70CQ4,Q70CQ4-2	76179	ENSMUST00000046929
57480	ENST00000644968,Q9ULL1,ENST00000358517	213783	ENSMUST00000042438,ENSMUST00000120274
57583	ENST00000367090,Q9P2C4	77106	ENSMUST00000088940,ENSMUST00000232383
60625	ENST00000373323,Q9H5Z1,Q9H5Z1-2,ENST00000484417,ENST00000252011	71715	ENSMUST00000145692,ENSMUST00000029186
64146	Q9HBH1,ENST00000288022	68023	ENSMUST00000055316
64748	ENST00000591608,ENST00000251473,Q96GM1-2,Q96GM1	235044	ENSMUST00000046371,Q8VCY8-2,Q8VCY8,ENSMUST00000190387
64766	ENST00000373475,Q96BU1-2,ENST00000373476,Q96BU1	74648	Q9D5K4-2,ENSMUST00000072431,ENSMUST00000106061,Q9D5K4,Q9D5K4-4,Q9D5K4-5,ENSMUST00000106059,Q9D5K4-3
65062	Q96Q45-5,Q96Q45-4,ENST00000409883,Q96Q45-3,Q96Q45-2,Q96Q45,ENST00000409444	381259	Q3V0J1-2,ENSMUST00000087475,Q3V0J1,ENSMUST00000094917,Q3V0J1-3,ENSMUST00000186794
65065	ENST00000449802,Q6ZS30-1,Q6ZS30	269198	ENSMUST00000160834
65987	ENST00000533144,ENST00000353172,Q9BQ13-2,Q9BQ13	233529	ENSMUST00000205577,ENSMUST00000050732,ENSMUST00000206658,ENSMUST00000206279
79832	Q2KHR3,Q2KHR3-2	99003	ENSMUST00000117237
80025	Q9BZ23-4,ENST00000497424,Q9BZ23-2,Q9BZ23,ENST00000621507,Q9BZ23-3,ENST00000316562,ENST00000495692	74450	ENSMUST00000184932,ENSMUST00000150843,ENSMUST00000131779
80129	Q8IYT3,ENST00000239374	100504234	ENSMUST00000138112,ENSMUST00000019901
80169	Q2NKJ3-2,ENST00000651323,Q2NKJ3,ENST00000449476	68964	ENSMUST00000021278,Q5SUQ9,Q5SUQ9-2,ENSMUST00000116359,ENSMUST00000161455,Q5SUQ9-3
80830	Q9BWW8,ENST00000409652	71939	ENSMUST00000149569,ENSMUST00000127957
80852	Q9C0E4-3,Q9C0E4-2,ENST00000621039,Q9C0E4	243547	ENSMUST00000162300,ENSMUST00000162293
81691	ENST00000261377,ENST00000566993,ENST00000348433,Q96IC2-2,ENST00000564274,Q96IC2	434234	ENSMUST00000106520,ENSMUST00000033218
84074	ENST00000636395,ENST00000524722,Q9H0J4,Q9H0J4-3,Q9H0J4-2	217341	ENSMUST00000208602,Q3V2A7
84443	ENST00000276185,Q5JV73	245643	ENSMUST00000208130
84726	Q5JSZ5,Q5JSZ5-4,Q5JSZ5-3,ENST00000405995,Q5JSZ5-5,Q5JSZ5-2	227723	ENSMUST00000036691,ENSMUST00000069817,Q7TPM1-2,Q7TPM1
85458	Q155Q3-4,Q155Q3-2,Q155Q3-5,ENST00000615255,ENST00000529225,Q155Q3,ENST00000440460	330938	Q80Y83-9,ENSMUST00000034566,Q80Y83-6,Q80Y83-4,Q80Y83-11,Q80Y83-12,Q80Y83-15,Q80Y83-14,Q80Y83-2,Q80Y83-13,Q80Y83-3,Q80Y83-7,Q80Y83-10,Q80Y83-16,Q80Y83-8,Q80Y83-5,Q80Y83
90990	Q96AC6,Q96AC6-2,ENST00000645548,ENST00000301332	16581	ENSMUST00000230451,ENSMUST00000004294
92999	Q9UFB7-2,ENST00000232974,Q9UFB7	270210	ENSMUST00000093772
93109	Q2T9K0-4,Q2T9K0-6,ENST00000381975,ENST00000473092,Q2T9K0-2,Q2T9K0-7,ENST00000347147,Q2T9K0,ENST00000392432	224090	ENSMUST00000140402,ENSMUST00000144491
93627	Q8TEA7,ENST00000273980,ENST00000394706,Q8TEA7-3,ENST00000361687,ENST00000394708,Q8TEA7-2	271981	Q8BM85,ENSMUST00000169172,Q8BM85-2
114784	ENST00000373388,Q7Z408,ENST00000373381,Q7Z408-3,Q7Z408-2,Q7Z408-4	329942	ENSMUST00000184063
114795	Q14DG7-3,Q14DG7,Q14DG7-2,ENST00000613307,ENST00000299308	208151	ENSMUST00000031446
114880	ENST00000409631,ENST00000409045,Q9BZF3-6,Q9BZF3-5,ENST00000190611,Q9BZF3,ENST00000359685,ENST00000392505,Q9BZF3-3,ENST00000315022,Q9BZF3-2,Q9BZF3-4	99031	ENSMUST00000111930,ENSMUST00000128034,ENSMUST00000077972,Q8BXR9,Q8BXR9-2,ENSMUST00000184442,ENSMUST00000111929
123041	Q8NFF2-4,ENST00000393265,ENST00000532405,Q8NFF2-2,ENST00000531433,Q8NFF2,Q8NFF2-3	238384	Q8CGQ8,ENSMUST00000079020,ENSMUST00000161325,Q8CGQ8-2
128239	ENST00000361170,Q86VI3	404710	ENSMUST00000071812
132430	ENST00000421491	241989	ENSMUST00000166505
133746	Q8N9B5-2,ENST00000396137,Q8N9B5	57748	Q9QXM1-2,Q9QXM1,Q9QXM1-3,ENSMUST00000065537
134430	ENST00000612402,Q8NI36	225348	ENSMUST00000234158,ENSMUST00000053663,ENSMUST00000166214
140699	ENST00000343811,ENST00000400440,Q9H579,ENST00000421643,Q9H579-2	629499	ENSMUST00000143663
151556	ENST00000392551,ENST00000392552,ENST00000295500,Q7Z3F1,ENST00000614352	68526	ENSMUST00000112044,ENSMUST00000076463
157638	ENST00000304916,Q96KN1	399603	ENSMUST00000100635
161357	ENST00000482848,ENST00000399232,Q7Z553,Q7Z553-3,Q7Z553-2	320772	ENSMUST00000037181,P60755
167555	Q6UXP7,ENST00000282226	73942	ENSMUST00000040106
169044	Q8NFW1-3,Q8NFW1-2,ENST00000435777,ENST00000303045,Q8NFW1	69700	ENSMUST00000159993,ENSMUST00000229585
196441	O60293-2,O60293-4,ENST00000378743,O60293	216345	ENSMUST00000036044
220929	ENST00000436087,ENST00000452305,ENST00000375311,ENST00000442986,ENST00000538351,Q7Z4V0,Q7Z4V0-2,Q7Z4V0-3,ENST00000413025	240186	ENSMUST00000234241,ENSMUST00000063989
221002	Q8N9B8,Q8N9B8-2,ENST00000395810,ENST00000374459	70727	ENSMUST00000164960,ENSMUST00000203482,ENSMUST00000203804
254158	ENST00000379211,Q96LI9	631145	ENSMUST00000239046
256586	ENST00000454181,Q8IV50,ENST00000267838,Q8IV50-2,ENST00000560491	70082	ENSMUST00000034702,Q9D7V2-2,Q9D7V2
284266	Q6ZMC9,ENST00000389474,Q6ZMC9-2	620235	ENSMUST00000170760
284325	ENST00000470681,Q5BKX5-2,ENST00000469741,Q5BKX5-3,ENST00000378313,Q5BKX5	414069	ENSMUST00000108379
284615	Q69YU3,ENST00000606888	545554	ENSMUST00000058943
285025	ENST00000343876,ENST00000443758,Q6ZP82-2,ENST00000409284,Q6ZP82	545428	ENSMUST00000164114
286464	Q6ZTR5-2,ENST00000378653,Q6ZTR5-6,Q6ZTR5,Q6ZTR5-1	636104	ENSMUST00000197180
319089	ENST00000476979	70846	ENSMUST00000172939
345778	Q5HYI7-5,ENST00000509852,ENST00000512560,Q5HYI7,Q5HYI7-2,Q5HYI7-4,ENST00000512528	382793	ENSMUST00000076169
375743	ENST00000377200,ENST00000340434,Q7Z6K3	72351	ENSMUST00000237333
388789	ENST00000411646,ENST00000435844	228715	ENSMUST00000136628
401612	ENST00000594199,Q5H9E4	67062	ENSMUST00000113069,ENSMUST00000171738
643853	Q6ZT21-2,ENST00000416695,Q6ZT21,ENST00000342462	100504715	ENSMUST00000111820
728656	Q5HYR2-2,Q5HYR2	632708	ENSMUST00000113609,ENSMUST00000101324
728763	ENST00000443866	381284	ENSMUST00000138595
100130274	ENST00000542437,P0CW27	223648	ENSMUST00000182172,ENSMUST00000183130
100507421	H3BS89,ENST00000565468	434008	ENSMUST00000061740,ENSMUST00000239008

## Sheet: a3
Table S5. List of genes of noncanonical proteoforms.
Human Gene ID	Human Protein IDs	Mouse Gene ID	Mouse Protein IDs
14	ENST00000248450,Q13685,ENST00000444053	227290	ENSMUST00000178235,ENSMUST00000006462
20	ENST00000341511,Q9BZC7,ENST00000459850,ENST00000614293,ENST00000371605,Q9BZC7-2,Q9BZC7-3	11305	ENSMUST00000102919
142	ENST00000366794,P09874	11545	ENSMUST00000027777
267	ENST00000290649,Q9UKV5	23802	Q9R049-2,ENSMUST00000053766,Q9R049
271	Q01433-2,Q01433-4,ENST00000342115,ENST00000528667,Q01433,ENST00000528454,Q01433-5,ENST00000663749,Q01433-3,ENST00000358729	109674	ENSMUST00000078912,ENSMUST00000102637,ENSMUST00000102638,ENSMUST00000136712,Q9DBT5
334	Q06481-6,Q06481-5,Q06481-3,ENST00000345598,ENST00000338167,ENST00000263574,ENST00000528499,Q06481,Q06481-4,Q06481-2,ENST00000278756	11804	Q06335,Q06335-2,ENSMUST00000072634,ENSMUST00000217641,ENSMUST00000079758
394	Q13017-4,ENST00000556611,Q13017,ENST00000345122,ENST00000539826,Q13017-2,Q13017-3	11855	ENSMUST00000110725,ENSMUST00000219443
444	ENST00000522603,ENST00000522835,Q12797-9,ENST00000445642,Q12797-3,ENST00000518068,Q12797-10,ENST00000379449,Q12797,ENST00000356457,ENST00000517847,Q12797-6,Q12797-11,ENST00000517903,ENST00000518306,Q12797-4,ENST00000541428,ENST00000517661,ENST00000389204,Q12797-5,Q12797-8,ENST00000379454,Q12797-2,Q12797-7	65973	Q8BSY0-2,ENSMUST00000108337,Q8BSY0,ENSMUST00000078139,ENSMUST00000108335,ENSMUST00000084915,ENSMUST00000108333,ENSMUST00000108334,ENSMUST00000108339,ENSMUST00000103004,ENSMUST00000146441,ENSMUST00000038564,ENSMUST00000108340
460	ENST00000367657,ENST00000424564,ENST00000361833,O14525-3,O14525-2,O14525	11899	ENSMUST00000046110,ENSMUST00000193042,Q61137,Q61137-2
492	Q16720-2,Q16720-3,Q16720-6,ENST00000349466,Q16720-8,Q16720,ENST00000370186,Q16720-7,Q16720-5,ENST00000359149,Q16720-4	320707	ENSMUST00000088429,ENSMUST00000033744
547	ENST00000498729,ENST00000650130,ENST00000320389,Q12756,ENST00000647731,ENST00000647885,Q12756-2,ENST00000649306,ENST00000648364,Q12756-3,ENST00000648047,ENST00000650053,ENST00000648129,ENST00000648680,ENST00000649096	16560	ENSMUST00000086819,ENSMUST00000112958,ENSMUST00000171796,ENSMUST00000171556
586	ENST00000539282,P54687-4,ENST00000342945,P54687-3,ENST00000261192,ENST00000538118,P54687,ENST00000539780,P54687-2,P54687-5	12035	P24288,ENSMUST00000032402,ENSMUST00000111742
800	Q05682-5,Q05682-3,Q05682-4,ENST00000424922,ENST00000393118,Q05682,ENST00000361675,Q05682-2,Q05682-6,ENST00000361901,ENST00000422748,ENST00000443197	109624	ENSMUST00000115026,ENSMUST00000115021
813	ENST00000479257,ENST00000249364,O43852-6,O43852-3,O43852-8,ENST00000535011,O43852,O43852-9,O43852-14,ENST00000493278,O43852-7,O43852-15,ENST00000449187,O43852-2,O43852-4,ENST00000542996,O43852-12,O43852-11,O43852-13,O43852-5,O43852-10	12321	ENSMUST00000090481,ENSMUST00000173216,ENSMUST00000031779,O35887
955	O75354-3,ENST00000376652,ENST00000360031,ENST00000376666,ENST00000354989,O75354,ENST00000433259,O75354-2	12497	ENSMUST00000094467
956	O75355-2,ENST00000445129,O75355,ENST00000301825,ENST00000456402	215446	ENSMUST00000047687
961	ENST00000355354,Q08722-2,Q08722-3,Q08722-4,ENST00000361309,Q08722	16423	ENSMUST00000229206,ENSMUST00000084838,ENSMUST00000230836,ENSMUST00000230641,Q61735-2,Q61735,ENSMUST00000229101
1107	Q12873,Q12873-3,ENST00000380358,ENST00000330494,ENST00000358181,Q12873-2	216848	ENSMUST00000108661,ENSMUST00000092971
1123	ENST00000409156,ENST00000651501,ENST00000409900,P15882,P15882-3,ENST00000295497,P15882-2	108699	Q91V57-2,ENSMUST00000166199,ENSMUST00000102677,ENSMUST00000070579,Q91V57,ENSMUST00000112024,Q91V57-3
1124	P52757-6,P52757-5,ENST00000421775,ENST00000439711,P52757-4,P52757-7,ENST00000424025,P52757-8,P52757-3,ENST00000409041,ENST00000222792,P52757-9,P52757,ENST00000412711	69993	ENSMUST00000114402,ENSMUST00000046856,Q80XD1,Q80XD1-2,ENSMUST00000146114,ENSMUST00000114401,Q80XD1-3,ENSMUST00000067741
1176	Q92572,ENST00000506430,ENST00000395548,ENST00000316788	11777	ENSMUST00000224622,ENSMUST00000025357,Q9DCR2
1288	ENST00000394872,Q14031-2,ENST00000334504,Q14031,ENST00000538570,ENST00000621266,ENST00000372216	94216	ENSMUST00000101205
1501	ENST00000304623,ENST00000503622,Q9UQB3,ENST00000495388,ENST00000513588,Q9UQB3-2,ENST00000511377	18163	O35927,ENSMUST00000081728,ENSMUST00000226119,O35927-2
1660	ENST00000367549,Q08211,Q08211-2	13211	O70133,O70133-2,ENSMUST00000186380,O70133-3
1739	Q12959-6,ENST00000660898,ENST00000670455,ENST00000656944,Q12959,ENST00000661336,ENST00000664564,ENST00000443183,ENST00000419354,ENST00000422288,ENST00000653331,ENST00000671185,ENST00000659716,ENST00000357674,ENST00000659221,Q12959-8,ENST00000655488,Q12959-3,ENST00000669565,ENST00000346964,ENST00000666007,Q12959-2,ENST00000660432,Q12959-7,Q12959-4,ENST00000670935,ENST00000667104,ENST00000657381,EN…	13383	ENSMUST00000115201,ENSMUST00000023454,Q811D0-2,ENSMUST00000100001,ENSMUST00000064477,ENSMUST00000115196,Q811D0,ENSMUST00000115205,Q811D0-3,ENSMUST00000132176
2744	ENST00000338435,O94925,ENST00000320717,O94925-2,O94925-3	14660	ENSMUST00000114510,D3Z7P3,D3Z7P3-2,ENSMUST00000114513
2802	Q08378-4,ENST00000545875,ENST00000450791,Q08378,Q08378-2,ENST00000204726	269682	P55937-1,P55937,ENSMUST00000031477,ENSMUST00000112512
2822	ENST00000230036,P80108,P80108-2	14756	ENSMUST00000021773
2889	Q13905-2,ENST00000372195,Q13905-4,ENST00000372190,Q13905,ENST00000372189,Q13905-3	107746	ENSMUST00000091146,ENSMUST00000102872,ENSMUST00000147755,ENSMUST00000095087
2890	ENST00000518142,ENST00000518783,ENST00000340592,P42261-6,ENST00000285900,P42261-3,P42261,P42261-5,ENST00000448073,ENST00000521843,P42261-2,P42261-4	14799	ENSMUST00000036315,ENSMUST00000094179,P23818,ENSMUST00000151045
2902	ENST00000371559,ENST00000371555,Q05586-6,Q05586-2,ENST00000371561,ENST00000471122,ENST00000371560,Q05586,Q05586-3,Q05586-4,Q05586-5,ENST00000371553,ENST00000371550,Q05586-7,ENST00000371546	14810	ENSMUST00000114317,P35438-2,ENSMUST00000114312,P35438,ENSMUST00000028335
2918	O00222-2,ENST00000358373,ENST00000339582,O00222-3,ENST00000472701,O00222,ENST00000341617	14823	ENSMUST00000115324,ENSMUST00000115323,ENSMUST00000090512,P47743
2932	ENST00000264235,P49841,ENST00000650344,ENST00000316626,P49841-2	56637	ENSMUST00000114750,ENSMUST00000023507,Q9WV60
2969	P78347-5,ENST00000573035,ENST00000443166,ENST00000621734,P78347-2,P78347-3,ENST00000620879,P78347-4,ENST00000614986,P78347	14886	ENSMUST00000111261,ENSMUST00000059042,Q9ESZ8-4,ENSMUST00000174354,Q9ESZ8-2,ENSMUST00000174772,ENSMUST00000082057,ENSMUST00000174513,Q9ESZ8-6,Q9ESZ8,Q9ESZ8-5,ENSMUST00000173888,Q9ESZ8-3,ENSMUST00000174155,ENSMUST00000173341
2977	P33402-2,P33402,ENST00000526355,ENST00000282249,P33402-3	234889	ENSMUST00000115733
3275	ENST00000397638,P55345-7,ENST00000458387,ENST00000451211,P55345,P55345-6,ENST00000291705,P55345-4,ENST00000440086,ENST00000355680,P55345-2,P55345-3,P55345-5,ENST00000334494	15468	ENSMUST00000128099,ENSMUST00000099572,ENSMUST00000020452,ENSMUST00000099571
3339	ENST00000374695,P98160	15530	Q05793,ENSMUST00000171332,ENSMUST00000030547
3556	ENST00000422485,ENST00000443369,ENST00000413869,ENST00000317757,Q9NPH3,Q9NPH3-5,Q9NPH3-2,ENST00000439062,ENST00000072516,ENST00000422940,ENST00000447382,ENST00000342550,Q9NPH3-3	16180	Q61730-2,Q61730-3,ENSMUST00000166294,ENSMUST00000174202,ENSMUST00000023156,Q61730,ENSMUST00000096129
3631	ENST00000409851,Q96PE3-3,ENST00000409016,Q96PE3,Q96PE3-2,Q96PE3-4,ENST00000074304,ENST00000409540	269180	ENSMUST00000168546,ENSMUST00000027287,ENSMUST00000137266,ENSMUST00000114933,Q9EPW0-2,ENSMUST00000058307,Q9EPW0
3655	P23229-3,P23229-9,ENST00000264107,P23229-2,P23229-7,P23229-6,P23229-5,ENST00000409080,P23229-4,P23229,ENST00000409532	16403	Q61739-2,Q61739,ENSMUST00000238991,ENSMUST00000028522
3684	P11215,ENST00000544665,P11215-2	16409	ENSMUST00000064821,ENSMUST00000106242
3707	ENST00000366784,P27987,P27987-2	320404	ENSMUST00000070181
3756	O95259,O95259-2,ENST00000271751,ENST00000639952	16510	ENSMUST00000078470,Q60603,ENSMUST00000110844
3763	ENST00000609713,P48051	16522	P48542-2,P48542-3,ENSMUST00000095873,ENSMUST00000099508,P48542-4,ENSMUST00000232562,P48542,ENSMUST00000165538
3785	O43526,O43526-3,ENST00000344425,O43526-4,ENST00000626839,O43526-2,ENST00000344462,ENST00000359125,ENST00000370224,O43526-5,O43526-6,ENST00000360480	16536	Q9Z351-4,Q9Z351-8,ENSMUST00000049792,Q9Z351,ENSMUST00000149964,ENSMUST00000103048,ENSMUST00000016491,Q9Z351-10,ENSMUST00000103049,Q9Z351-13,Q9Z351-6,Q9Z351-7,Q9Z351-11,Q9Z351-2,Q9Z351-3,ENSMUST00000103047,Q9Z351-9,Q9Z351-5,Q9Z351-12,ENSMUST00000081528
3831	ENST00000452929,Q07866-9,Q07866-10,Q07866-4,Q07866-7,Q07866,Q07866-8,Q07866-2,Q07866-5,Q07866-3,ENST00000389744,ENST00000348520,Q07866-6	16593	ENSMUST00000122300,ENSMUST00000084941,ENSMUST00000118471
3895	Q86UP2-2,Q86UP2,ENST00000395314,Q86UP2-4,Q86UP2-3,ENST00000395311,ENST00000459737,ENST00000438792	16709	ENSMUST00000187262,Q61595-11,ENSMUST00000190182,ENSMUST00000191446,Q61595-9,Q61595-10,ENSMUST00000191511,ENSMUST00000190535,Q61595-15,ENSMUST00000190252,ENSMUST00000022391,Q61595-12,ENSMUST00000186761,Q61595-3,ENSMUST00000185940,Q61595-16,ENSMUST00000190999,Q61595-7,Q61595-2,Q61595-5,Q61595-14,Q61595-4,Q61595,Q61595-13,ENSMUST00000189101,ENSMUST00000185343,ENSMUST00000188330,ENSMUST00000186627,Q6…
3897	P32004-2,ENST00000361981,P32004,P32004-3,ENST00000361699	16728	ENSMUST00000102871
4008	ENST00000341547,Q8WWI1-4,Q8WWI1-5,ENST00000526202,Q8WWI1-3,ENST00000447038,ENST00000377534,ENST00000321797,Q8WWI1-2,Q8WWI1,ENST00000465261	380928	ENSMUST00000100337,ENSMUST00000159314
4126	O00462,ENST00000647097	110173	Q8K2I4,ENSMUST00000029814
4133	P11137-2,ENST00000360351,ENST00000392194,ENST00000447185,P11137-3,ENST00000199940,P11137-4,ENST00000673860,P11137	17756	ENSMUST00000114013,P20357,ENSMUST00000114015,ENSMUST00000114017
4356	ENST00000398389,Q13368,ENST00000496503,ENST00000398393	13384	ENSMUST00000062801
4580	ENST00000316721,Q13505-3,ENST00000368376,Q13505,Q13505-2	17827	ENSMUST00000073572,ENSMUST00000173477,ENSMUST00000119222
4669	P54802,ENST00000225927	27419	ENSMUST00000001802
4736	ENST00000322203,ENST00000478340,P62906	19896	ENSMUST00000042334,ENSMUST00000150103
4756	Q92859-2,Q92859-4,Q92859,Q92859-3,ENST00000558964,ENST00000560262,ENST00000261908	18007	ENSMUST00000068664,ENSMUST00000214547
4848	Q9NZN8-4,Q9NZN8-2,Q9NZN8,Q9NZN8-5,Q9NZN8-3,ENST00000548159,ENST00000229195,ENST00000418359,ENST00000551043,ENST00000550641	72068	ENSMUST00000020374,ENSMUST00000105265,ENSMUST00000105267,Q8C5L3,ENSMUST00000168036,Q8C5L3-3,Q8C5L3-2
4858	ENST00000263257,Q9UNW9	384569	ENSMUST00000220302
4928	ENST00000397004,P52948-2,P52948,ENST00000397007,P52948-5,ENST00000324932,ENST00000355260,P52948-3,ENST00000359171,ENST00000650171,P52948-4,P52948-6	269966	ENSMUST00000210682,ENSMUST00000070165,ENSMUST00000211235,ENSMUST00000211022,Q6PFD9,ENSMUST00000211005
4978	Q14982-4,Q14982-2,ENST00000331898,Q14982,Q14982-3,ENST00000524381,ENST00000374778	330908	ENSMUST00000115243
5097	ENST00000287008,Q08174-2,ENST00000357517,ENST00000394536,Q08174,ENST00000511044	75599	ENSMUST00000057185
5098	ENST00000308177,Q9UN70,ENST00000617641,Q9UN70-2	93706	ENSMUST00000076807
5099	O60245,O60245-2,ENST00000361762	54216	ENSMUST00000094783,ENSMUST00000191837,ENSMUST00000068110
5101	Q9HC56,ENST00000456367,ENST00000377865,ENST00000377861,Q9HC56-2,ENST00000544246	211712	ENSMUST00000192221,ENSMUST00000193901,ENSMUST00000195376
5142	Q07343-3,ENST00000423207,ENST00000341517,ENST00000480109,ENST00000329654,Q07343,ENST00000371045,Q07343-2,Q07343-4	18578	ENSMUST00000106907,ENSMUST00000030251,ENSMUST00000097950,ENSMUST00000097949,ENSMUST00000106908,ENSMUST00000106911
5144	ENST00000360047,Q08499-5,ENST00000503258,ENST00000502484,Q08499-7,ENST00000502575,ENST00000636120,ENST00000507116,ENST00000358923,Q08499-12,Q08499-6,Q08499-3,ENST00000340635,ENST00000405755,Q08499-9,Q08499-11,Q08499-8,ENST00000317118,Q08499,Q08499-4,Q08499-10,Q08499-2	238871	Q01063-3,Q01063,Q01063-2,ENSMUST00000153234,ENSMUST00000120671,ENSMUST00000122041
5203	Q9NQP4,ENST00000371419	109054	ENSMUST00000075087,ENSMUST00000063682,ENSMUST00000136839
5318	Q99959,ENST00000340811,Q99959-2,ENST00000070846	67451	ENSMUST00000039408
5332	Q15147-2,Q15147,Q15147-5,ENST00000278655,ENST00000378473,Q15147-4,ENST00000378501	18798	ENSMUST00000110109
5463	Q14863,ENST00000636728,ENST00000333640	19009	ENSMUST00000073837,ENSMUST00000176271
5471	Q06203,ENST00000264220	231327	ENSMUST00000140076
5528	Q14738,ENST00000485511,Q14738-2,ENST00000394110,ENST00000461010,Q14738-3	21770	ENSMUST00000233988,ENSMUST00000002839
5602	ENST00000449047,ENST00000641983,ENST00000642038,ENST00000641881,ENST00000641047,ENST00000359221,ENST00000641208,ENST00000640970,ENST00000642015,ENST00000395169,ENST00000642023,ENST00000641170,ENST00000641462,ENST00000641737,ENST00000641066,ENST00000395157,ENST00000641166,ENST00000641050,ENST00000641952,ENST00000638313,ENST00000641989,ENST00000641767,ENST00000641607,ENST00000641803,ENST00000641157…	26414	Q61831-2,ENSMUST00000086854,Q61831,ENSMUST00000112846
5662	A5PKW4,ENST00000020673,ENST00000611678,A5PKW4-2,ENST00000406432	73728	ENSMUST00000096029,Q5DTT2-2,Q5DTT2,Q5DTT2-3,ENSMUST00000041391
5786	P18433-6,ENST00000399903,P18433,ENST00000380393,ENST00000216877	19262	P18052,ENSMUST00000028769,P18052-2,ENSMUST00000077303
5789	P23468-7,ENST00000381196,ENST00000486161,P23468-3,ENST00000355233,ENST00000397611,P23468-6,P23468,ENST00000537002,P23468-4,P23468-2,P23468-5,ENST00000397606,ENST00000651105	19266	Q64487-12,ENSMUST00000173376,ENSMUST00000174531,Q64487-1,Q64487-6,Q64487-2,Q64487-10,Q64487-7,Q64487-8,Q64487-11,Q64487-9,ENSMUST00000050757,Q64487-5,Q64487,Q64487-3
5802	Q13332-2,Q13332,ENST00000587303,Q13332-3,Q13332-6,Q13332-4,Q13332-5,ENST00000588012,ENST00000592099,ENST00000262963,Q13332-7	19280	B0V2N1-4,ENSMUST00000223859,B0V2N1,ENSMUST00000067538,B0V2N1-2,B0V2N1-5,B0V2N1-3,B0V2N1-6,ENSMUST00000086828
5921	ENST00000274376,P20936-3,P20936-4,ENST00000515800,P20936,P20936-2,ENST00000456692	218397	ENSMUST00000109552
5999	ENST00000367906,ENST00000421743,P49798-2,P49798-5,P49798,ENST00000367908,ENST00000367909,P49798-3,P49798-4	19736	ENSMUST00000027991,O08899
6000	ENST00000348120,ENST00000366564,ENST00000366563,P49802-3,ENST00000440928,P49802-5,P49802,P49802-2,ENST00000366565,P49802-4	24012	ENSMUST00000192227,O54829,ENSMUST00000195324,ENSMUST00000194555
6092	ENST00000332191,Q9HCK4-3,Q9HCK4-2,ENST00000461745,Q9HCK4	268902	ENSMUST00000117200,ENSMUST00000117785
6206	P25398,ENST00000230050	20042	ENSMUST00000218107
6242	ENST00000305557,Q9BST9,Q9BST9-3,ENST00000233330,ENST00000272430,Q9BST9-2	20166	ENSMUST00000065512,Q8C6B2-2,ENSMUST00000087938,Q8C6B2,ENSMUST00000121093
6249	ENST00000620786,ENST00000537178,ENST00000358808,P30622-1,P30622-2,P30622	56430	ENSMUST00000137363,Q922J3-2,Q922J3,ENSMUST00000111566,ENSMUST00000111564
6305	O95248-4,ENST00000380817,O95248-5,O95248,ENST00000348911	77980	ENSMUST00000144585,Q6ZPE2,ENSMUST00000123791,Q6ZPE2-2
6332	Q01118,ENST00000441411	20272	ENSMUST00000042792
6448	P51688,ENST00000573150,ENST00000326317	27029	ENSMUST00000005173
6453	Q15811-12,Q15811-8,Q15811-2,Q15811-6,Q15811,ENST00000399338,ENST00000381291,Q15811-13,ENST00000399352,ENST00000399353,Q15811-5,Q15811-3,Q15811-4,ENST00000399355,ENST00000399349,ENST00000399367,ENST00000381318,Q15811-9,Q15811-7,Q15811-11,Q15811-10	16443	Q9Z0R4-2,ENSMUST00000064797,ENSMUST00000114002,ENSMUST00000056482,ENSMUST00000095909,Q9Z0R4
6457	Q99963-3,Q99963-2,Q99963,ENST00000563901,ENST00000324537,ENST00000427482,Q99963-4	20408	Q62421,ENSMUST00000032874
6499	ENST00000474839,Q15477,ENST00000375394,ENST00000465703	108077	ENSMUST00000046022
6546	P32418,ENST00000405901,P32418-5,ENST00000407929,P32418-3,ENST00000402441,P32418-2,ENST00000408028,ENST00000406785,ENST00000403092,P32418-4	20541	ENSMUST00000234131,ENSMUST00000163680,P70414,ENSMUST00000163123
6601	Q8TAQ2-2,ENST00000550164,ENST00000394023,ENST00000267064,ENST00000347471,Q8TAQ2,Q8TAQ2-3	68094	ENSMUST00000099131,ENSMUST00000105235,Q6PDG5,Q6PDG5-2,ENSMUST00000026433
6728	ENST00000515463,P09132-3,ENST00000505459,P09132-2,ENST00000282999,P09132,ENST00000621420	66384	ENSMUST00000072576
6731	O76094,ENST00000510663,O76094-2,ENST00000642900	66661	ENSMUST00000101087
6742	Q04837,ENST00000467681,ENST00000481508,ENST00000469123,ENST00000498107,ENST00000265304,ENST00000612337	381760	ENSMUST00000114779,ENSMUST00000031971,Q9CYR0,ENSMUST00000121360,ENSMUST00000117411
6780	O95793-2,O95793,ENST00000360426,ENST00000371828,ENST00000614381,O95793-3,ENST00000371856,ENST00000347458,ENST00000371802,ENST00000340954	20853	Q9Z108,ENSMUST00000049412,ENSMUST00000109236,ENSMUST00000109235,ENSMUST00000109238
6833	ENST00000642579,ENST00000642271,ENST00000389817,Q09428,Q09428-3,ENST00000644772,Q09428-2,ENST00000643260,ENST00000642611,ENST00000302539	20927	ENSMUST00000033123
7074	Q13009-2,ENST00000286827,Q13009	21844	ENSMUST00000002588,ENSMUST00000163370,ENSMUST00000164263
7109	P48553,P48553-2,ENST00000291574	216131	ENSMUST00000000384
7145	ENST00000615025,ENST00000419504,Q9HBL0,ENST00000651849,Q9HBL0-2,ENST00000171887,ENST00000430930	21961	ENSMUST00000187584,ENSMUST00000191104,ENSMUST00000169786
7174	P29144,ENST00000376052,ENST00000376065	22019	Q64514,ENSMUST00000188313,Q64514-2,ENSMUST00000087933
7249	P49815-4,ENST00000646388,ENST00000219476,ENST00000642561,ENST00000382538,ENST00000642936,P49815-8,ENST00000644329,P49815-3,ENST00000644043,P49815-5,P49815-6,ENST00000350773,P49815-2,ENST00000642365,ENST00000439673,ENST00000644335,P49815-7,ENST00000642797,ENST00000401874,P49815,ENST00000568454	22084	ENSMUST00000228412,ENSMUST00000097373,ENSMUST00000227607,ENSMUST00000226398,ENSMUST00000227745,ENSMUST00000226284
7402	P46939-2,P46939-4,P46939-3,P46939,ENST00000367526	22288	ENSMUST00000219003,ENSMUST00000076817
7555	P62633-8,ENST00000502976,ENST00000422453,ENST00000451728,P62633-2,ENST00000446936,P62633-6,P62633,P62633-7,P62633-5,P62633-4,P62633-3,ENST00000441626	12785	ENSMUST00000204890,ENSMUST00000204653,P53996-3,P53996,P53996-2,ENSMUST00000113619,ENSMUST00000032138
7597	P24278,ENST00000394715,ENST00000555220,ENST00000608382	109929	ENSMUST00000167011,ENSMUST00000176278
7704	Q05516-2,Q05516,ENST00000335953,ENST00000392996	235320	ENSMUST00000093852,ENSMUST00000216150
7818	ENST00000421487,ENST00000471642,P51398-2,ENST00000343043,P51398,ENST00000535183,ENST00000368336,P51398-3	65111	ENSMUST00000173135,ENSMUST00000090938,ENSMUST00000107491,Q9ER88-2,Q9ER88
8148	Q92804-2,ENST00000604841,ENST00000605844,Q92804	70439	ENSMUST00000021018,ENSMUST00000133170
8260	ENST00000370009,P41227,P41227-2,ENST00000464845	56292	ENSMUST00000033763,Q9QY36,ENSMUST00000114389,ENSMUST00000114387
8470	O94875-11,ENST00000319454,O94875-4,O94875-9,O94875-5,O94875-10,ENST00000449407,ENST00000437304,O94875-8,O94875-12,O94875-3,ENST00000284776,ENST00000418609,ENST00000355634,ENST00000448662,ENST00000393528,O94875-7,O94875-2,O94875-6,ENST00000319471,O94875	234214	ENSMUST00000067107,Q3UTJ2-3,ENSMUST00000153798,Q3UTJ2-7,ENSMUST00000171337,Q3UTJ2-2,ENSMUST00000130011,Q3UTJ2-6,ENSMUST00000132139,Q3UTJ2,Q3UTJ2-4,Q3UTJ2-5
8497	O75335,ENST00000272198,O75335-1,O75335-2,ENST00000367240	68507	ENSMUST00000168515
8500	ENST00000253925,ENST00000389547,ENST00000532504,Q13136-2,Q13136	233977	ENSMUST00000168134,ENSMUST00000182226
8522	ENST00000437099,ENST00000585266,O60861,ENST00000579158,ENST00000432992,ENST00000323816,O60861-2,ENST00000580865,O60861-4,O60861-1	14457	ENSMUST00000041611,ENSMUST00000108682,ENSMUST00000108681
8537	ENST00000371435,O75363,O75363-2,ENST00000395961	76960	ENSMUST00000013667,Q80YN3,ENSMUST00000109152
8618	Q9ULU8-2,ENST00000283269,Q9ULU8,ENST00000357948,Q9ULU8-5,Q9ULU8-4,ENST00000383710,ENST00000612439,Q9ULU8-3	27062	Q80TJ1,ENSMUST00000067491,ENSMUST00000177814,Q80TJ1-4,ENSMUST00000112658,Q80TJ1-2
8641	Q9UN71-2,ENST00000519479,Q9UN71	93701	ENSMUST00000195363
8671	ENST00000425175,Q9Y6R1-5,Q9Y6R1,ENST00000340595,ENST00000264485,Q9Y6R1-2,Q9Y6R1-4,Q9Y6R1-3,ENST00000649996	54403	O88343-2,O88343,ENSMUST00000130041,ENSMUST00000156238,ENSMUST00000239214,ENSMUST00000113218,ENSMUST00000148750,O88343-3
8672	O43432-4,ENST00000356916,O43432-2,O43432,ENST00000374935,ENST00000264211,O43432-3,ENST00000634879,ENST00000400422,ENST00000602326	230861	Q80XI3-2,Q80XI3-3,ENSMUST00000058133,ENSMUST00000084215,Q80XI3,ENSMUST00000084214,Q80XI3-4,ENSMUST00000105831
8729	Q92538-2,ENST00000369983,ENST00000673650,Q92538-3,ENST00000674034,Q92538	107338	ENSMUST00000026254,ENSMUST00000176992
8831	Q96PV0-2,Q96PV0,Q96PV0-4,Q96PV0-3,ENST00000449372	240057	ENSMUST00000194598,ENSMUST00000201349,F6SEU4,ENSMUST00000193200
8853	O43150-2,ENST00000281419,ENST00000315273,O43150	211914	ENSMUST00000064595,Q7SIG6-2,ENSMUST00000050990,ENSMUST00000101562,Q7SIG6
8891	Q9NR50-3,ENST00000360403,Q9NR50-2,ENST00000372183,Q9NR50,ENST00000620860	108067	ENSMUST00000106448,ENSMUST00000106447
8916	Q15034-2,ENST00000402738,Q15034,ENST00000407637,ENST00000512194	73998	ENSMUST00000041401,ENSMUST00000031823
8925	ENST00000443617,Q15751	235439	ENSMUST00000042824
8939	ENST00000319725,Q96I24,Q96I24-2	320267	ENSMUST00000113482,ENSMUST00000055244
9044	ENST00000265990,O14981-2,O14981	107182	ENSMUST00000099494
9053	Q14244-2,ENST00000618822,Q14244,ENST00000438100,ENST00000544465,Q14244-4,ENST00000454590,Q14244-7,Q14244-5,ENST00000617204,ENST00000432797,ENST00000611373,ENST00000354570,ENST00000616617,Q14244-3,Q14244-6	17761	ENSMUST00000020173,O88735-2,ENSMUST00000116259,O88735
9209	ENST00000336686,Q9Y608,Q9Y608-4,ENST00000421276,Q9Y608-2,ENST00000440230,ENST00000354379,Q9Y608-5,ENST00000396428,Q9Y608-3	71268	ENSMUST00000098340,Q91WK0-2,ENSMUST00000035078,Q91WK0
9295	ENST00000370951,ENST00000370949,Q05519-2,Q05519,ENST00000370950	69207	ENSMUST00000121326,ENSMUST00000072875
9321	Q15643,Q15643-2,ENST00000267622,ENST00000554357	109181	ENSMUST00000021605
9330	ENST00000409364,Q9Y5Q9,ENST00000263956,Q9Y5Q9-2	98488	ENSMUST00000041638
9354	ENST00000252108,Q14139-2,Q14139,ENST00000431736	140630	E9Q735,ENSMUST00000117506,ENSMUST00000154287,ENSMUST00000117549,ENSMUST00000138559
9397	ENST00000378150,O60551,ENST00000378165	18108	O70311,ENSMUST00000081932,ENSMUST00000102989,ENSMUST00000091504
9448	O95819-3,ENST00000350878,O95819-5,ENST00000347699,ENST00000417294,O95819-6,O95819-2,ENST00000625522,O95819,O95819-4,ENST00000413150,ENST00000627726,ENST00000302217,ENST00000634702,ENST00000324219	26921	ENSMUST00000195860,ENSMUST00000192509,ENSMUST00000195259,ENSMUST00000193682,P97820
9475	ENST00000315872,ENST00000401753,O75116	19878	P70336-2,ENSMUST00000020904,P70336
9481	ENST00000411689,O95847,O95847-2,ENST00000371347	74011	ENSMUST00000024705
9497	Q9Y6M7-12,Q9Y6M7,ENST00000440156,ENST00000455077,ENST00000437179,Q9Y6M7-13,Q9Y6M7-10,Q9Y6M7-5,ENST00000445684,Q9Y6M7-3,ENST00000428386,Q9Y6M7-4,Q9Y6M7-9,ENST00000454389,ENST00000295736,Q9Y6M7-14,Q9Y6M7-8,ENST00000446700,ENST00000419036,Q9Y6M7-7,Q9Y6M7-11,Q9Y6M7-6,Q9Y6M7-2	218756	ENSMUST00000224952,ENSMUST00000223981,ENSMUST00000223607,ENSMUST00000226079,ENSMUST00000224333,ENSMUST00000224672,ENSMUST00000225630,ENSMUST00000224049,ENSMUST00000225238,ENSMUST00000225979,ENSMUST00000223761,ENSMUST00000057015,ENSMUST00000223695,ENSMUST00000225175,ENSMUST00000223740
9513	ENST00000250113,P51116	23879	ENSMUST00000018909
9515	Q9Y2K9-2,ENST00000461772,ENST00000471262,ENST00000273666,Q9Y2K9,ENST00000471454	207227	ENSMUST00000114787,ENSMUST00000114782,Q5DQR4-7,Q5DQR4-6,Q5DQR4-5,Q5DQR4-2,Q5DQR4,Q5DQR4-3,ENSMUST00000114781,ENSMUST00000114780,Q5DQR4-4
9612	Q9Y618-4,Q9Y618-2,Q9Y618,Q9Y618-5,ENST00000429285,ENST00000405201,ENST00000404621	20602	ENSMUST00000111394,ENSMUST00000111402,Q9WU42-2,ENSMUST00000111393,ENSMUST00000086083,Q9WU42,ENSMUST00000111398
9632	ENST00000345254,P53992,P53992-2,ENST00000339365	218811	ENSMUST00000048657,ENSMUST00000223751
9651	O75038-4,O75038-5,O75038-2,O75038-3,ENST00000378486,O75038,ENST00000449969	269615	ENSMUST00000176194,A2AP18-5,A2AP18-4,ENSMUST00000135665,ENSMUST00000105631,ENSMUST00000139976,A2AP18,A2AP18-3,A2AP18-2
9652	ENST00000358746,Q6PGP7	218343	ENSMUST00000091466,ENSMUST00000224386
9685	ENST00000523094,Q14677,Q14677-3,Q14677-2,ENST00000411809,ENST00000523908	216705	ENSMUST00000109260,ENSMUST00000109261
9699	Q9UQ26-8,Q9UQ26-4,ENST00000668113,ENST00000507740,ENST00000408894,Q9UQ26-1,Q9UQ26,Q9UQ26-2,Q9UQ26-7,ENST00000666250,Q9UQ26-5,ENST00000262231,ENST00000504942,ENST00000632716,Q9UQ26-3	116838	ENSMUST00000042917,ENSMUST00000227243,ENSMUST00000082054,Q9EQZ7,ENSMUST00000226410,Q9EQZ7-2,Q9EQZ7-3
9715	ENST00000409578,Q86XD5-3,ENST00000443739,Q86XD5-2,Q86XD5,ENST00000409222	76156	Q3TY60-2,Q3TY60,ENSMUST00000143278,ENSMUST00000031891,ENSMUST00000095974
9758	ENST00000656302,ENST00000640291,ENST00000672010,ENST00000673271,ENST00000380682,Q14CM0	333605	A2AFR3,ENSMUST00000112145,A2AFR3-2,A2AFR3-3,ENSMUST00000112146,ENSMUST00000238211
9785	Q92620-2,ENST00000268482,Q92620	64340	ENSMUST00000042601
9826	O15085,O15085-2,ENST00000361409,ENST00000368194	213498	ENSMUST00000129113,ENSMUST00000039476
9829	O75061-4,O75061-3,O75061-2,ENST00000263441,O75061,ENST00000371069,ENST00000395325	72685	ENSMUST00000106930,Q80TZ3,Q80TZ3-3,ENSMUST00000038207,Q80TZ3-2
9847	ENST00000446597,ENST00000536386,ENST00000545552,Q86YS7-2,Q86YS7-5,ENST00000333957,Q86YS7-4,ENST00000396028,Q86YS7-3,Q86YS7	74741	ENSMUST00000171349,Q7TPS5-3,ENSMUST00000203187,Q7TPS5,Q7TPS5-2,ENSMUST00000087485
9871	ENST00000280551,O94855-2,O94855,ENST00000511481	69608	ENSMUST00000047923
9895	O15040-2,ENST00000558678,ENST00000359520,O15040	104859	ENSMUST00000165978,ENSMUST00000169597
9910	ENST00000486220,Q5R372-4,ENST00000251507,ENST00000367690,Q5R372-7,Q5R372-2,Q5R372,ENST00000325589,ENST00000478442,Q5R372-5,Q5R372-3,ENST00000347255,B7ZAP0,ENST00000357444,ENST00000489615,Q5R372-6,Q5R372-8,ENST00000635248,Q5R372-9,ENST00000392064	29809	ENSMUST00000028049,A6H6A9-4,A6H6A9,A6H6A9-2,A6H6A9-3,ENSMUST00000028052
9922	ENST00000648114,Q6DN90-3,ENST00000273221,Q6DN90-2,Q6DN90,ENST00000618604,ENST00000648386,ENST00000613206	232227	Q8R0S2,Q8R0S2-2,ENSMUST00000101151,ENSMUST00000101153
10021	Q9Y3Q4,ENST00000261917	330953	ENSMUST00000034889
10059	ENST00000452533,O00429-4,ENST00000414834,ENST00000381000,ENST00000547312,ENST00000549701,O00429-9,O00429-5,O00429-6,O00429-2,O00429,O00429-8,ENST00000553257,O00429-7,ENST00000266481,O00429-3,ENST00000358214	74006	Q8K1M6-5,Q8K1M6-3,ENSMUST00000096229,Q8K1M6-2,ENSMUST00000023477,ENSMUST00000230022,Q8K1M6,Q8K1M6-4,ENSMUST00000230980
10152	Q9NYB9-3,ENST00000424558,Q9NYB9,ENST00000261016,ENST00000295851,ENST00000261017,Q9NYB9-2,ENST00000430418,Q9NYB9-4	329165	ENSMUST00000188594,P62484,ENSMUST00000189980,ENSMUST00000188618,ENSMUST00000052332
10257	O15439-4,O15439-2,ENST00000536256,ENST00000646439,O15439,ENST00000645237,ENST00000643051,O15439-3,ENST00000629385	239273	ENSMUST00000036554,ENSMUST00000226703,ENSMUST00000166646
10312	ENST00000532635,ENST00000265686,Q13488,Q13488-2	27060	ENSMUST00000145791,ENSMUST00000126070,ENSMUST00000001801
10342	ENST00000487505,Q92734,Q92734-3,Q92734-2,ENST00000463568,Q92734-4,ENST00000240851	21787	ENSMUST00000065515
10427	ENST00000504968,O95487-3,ENST00000399100,O95487,O95487-2,ENST00000265175	99683	ENSMUST00000001079
10802	ENST00000322887,O95486-2,O95486,ENST00000398844	77371	Q3U2P1-2,ENSMUST00000109097,ENSMUST00000038210,Q3U2P1
10953	Q15785,ENST00000372813	67145	Q9CYG7,Q9CYG7-2,ENSMUST00000109384,ENSMUST00000018466
10992	Q13435,ENST00000322535	319322	ENSMUST00000025774
11011	Q86UE8-2,ENST00000582809,Q86UE8-3,ENST00000346027,Q86UE8,ENST00000581041,ENST00000343388,ENST00000326270	24086	O55047-2,ENSMUST00000106939,ENSMUST00000145048,ENSMUST00000106941,ENSMUST00000092537,O55047-3,O55047
11101	ENST00000369040,ENST00000540606,ENST00000369043,O95260,O95260-2,ENST00000224652	11907	ENSMUST00000033139,Q9Z2A5-2,ENSMUST00000035458,ENSMUST00000094017,Q9Z2A5,ENSMUST00000178534
11215	Q9UKA4,ENST00000025301	219181	ENSMUST00000123853
11273	ENST00000382686,Q8WWM7-9,ENST00000570200,Q8WWM7-3,ENST00000325215,Q8WWM7-8,ENST00000564304,Q8WWM7-4,ENST00000340394,Q8WWM7-7,Q8WWM7-6,ENST00000336783,ENST00000395547,Q8WWM7-2,Q8WWM7-5,Q8WWM7	233871	ENSMUST00000167759,Q7TQH0,Q7TQH0-3,ENSMUST00000040202,Q7TQH0-2,ENSMUST00000206577
22854	Q9Y2I2,ENST00000370067,ENST00000370073,Q9Y2I2-5,Q9Y2I2-6,ENST00000370068,Q9Y2I2-2,ENST00000370074,ENST00000370066,Q9Y2I2-1,Q9Y2I2-4	80883	Q8R4G0-5,ENSMUST00000156177,Q8R4G0,ENSMUST00000138953,Q8R4G0-8,Q8R4G0-3,ENSMUST00000133268,Q8R4G0-2,ENSMUST00000072596,Q8R4G0-7,Q8R4G0-4,Q8R4G0-10,ENSMUST00000138344,Q8R4G0-9,Q8R4G0-6
22866	ENST00000279451,Q8WXI2-4,ENST00000645245,ENST00000425654,Q8WXI2,ENST00000543067,ENST00000644585,ENST00000379510,ENST00000642359,Q8WXI2-5,Q8WXI2-2,ENST00000645791	245684	Q80YA9,ENSMUST00000026750,Q80YA9-2
22878	ENST00000580104,ENST00000283351,ENST00000582539,Q9Y2L5,Q9Y2L5-2	75964	ENSMUST00000097658,ENSMUST00000225661
22883	ENST00000361311,ENST00000377298,O94985-2,O94985,ENST00000435891	65945	Q9EPL2,ENSMUST00000039144,Q9EPL2-2,ENSMUST00000105691
22897	Q9UPV0,Q9UPV0-2,ENST00000278935,ENST00000533706	214552	ENSMUST00000117194,ENSMUST00000213154
22941	Q9UPX8-3,ENST00000656230,Q9UPX8,Q9UPX8-4,ENST00000659264,Q9UPX8-2,ENST00000338508	210274	Q80Z38,ENSMUST00000105900,ENSMUST00000239495,ENSMUST00000146006,Q80Z38-3,Q80Z38-2
22982	Q9Y2E4-2,ENST00000634311,Q9Y2E4,ENST00000280886	208440	ENSMUST00000174552
22999	Q86UR5-13,Q86UR5-4,ENST00000517827,ENST00000523963,Q86UR5-8,Q86UR5-5,Q86UR5-9,ENST00000517433,Q86UR5-11,Q86UR5-2,Q86UR5-6,Q86UR5-3,Q86UR5-10,ENST00000414192,ENST00000453976,ENST00000264839,ENST00000517960,Q86UR5-12,ENST00000425662,ENST00000521978,Q86UR5,Q86UR5-7,ENST00000401910,ENST00000370420	116837	Q99NE5,Q99NE5-6,ENSMUST00000097811,Q99NE5-5,ENSMUST00000097810,Q99NE5-7,ENSMUST00000097809,ENSMUST00000081544,Q99NE5-3,Q99NE5-4,ENSMUST00000115273,Q99NE5-2
23043	Q9UKE5,Q9UKE5-3,ENST00000470834,Q9UKE5-5,ENST00000341852,Q9UKE5-7,ENST00000475336,Q9UKE5-2,ENST00000436636,ENST00000488470,ENST00000460047,ENST00000284483,Q9UKE5-8,Q9UKE5-6,ENST00000357327,Q9UKE5-4	665113	ENSMUST00000162037,P83510,ENSMUST00000159680,ENSMUST00000159236,ENSMUST00000160307,P83510-2
23108	ENST00000254695,ENST00000366401,ENST00000637138,Q684P5-2,Q684P5,ENST00000540393,Q684P5-3	380711	ENSMUST00000102521,Q5SVL6-2,ENSMUST00000047488,Q5SVL6
23165	Q92621,ENST00000285968	70699	ENSMUST00000201609,ENSMUST00000043815
23181	ENST00000417564,Q14689-6,ENST00000400274,Q14689-3,Q14689-5,Q14689,ENST00000457905,ENST00000466639,Q14689-2,Q14689-4,ENST00000435722	64451	Q8BWT5,ENSMUST00000036033
23189	ENST00000674102,Q14678,ENST00000382297,ENST00000382293,Q14678-2,ENST00000382303,ENST00000619269	107351	ENSMUST00000049400
23192	ENST00000482507,Q9Y4P1-2,Q9Y4P1-3,Q9Y4P1-4,Q9Y4P1-6,ENST00000405546,Q9Y4P1,ENST00000404914,ENST00000402096	66615	ENSMUST00000027502,Q8BGE6
23200	ENST00000323116,ENST00000498086,Q9Y2G3	76295	ENSMUST00000198599,ENSMUST00000029257
23248	Q5VT52-5,ENST00000369068,Q5VT52-4,Q5VT52,Q5VT52-3,ENST00000401000,Q5VT52-2	75137	ENSMUST00000090791,Q6NXI6-2,Q6NXI6,ENSMUST00000200164,ENSMUST00000197449
23261	ENST00000490738,Q9Y6Y1,Q9Y6Y1-3,ENST00000303635,ENST00000467404,Q9Y6Y1-4,ENST00000476163,ENST00000473578,Q9Y6Y1-2,ENST00000557126,ENST00000495233	100072	A2A891-3,ENSMUST00000105668,ENSMUST00000049790,A2A891-2,A2A891,A2A891-5,ENSMUST00000153938,A2A891-4
23277	O75153,ENST00000570628	74148	Q5SW19-3,Q5SW19,Q5SW19-2,ENSMUST00000092915
23303	ENST00000524189,Q9NQT8-2,Q9NQT8	16554	ENSMUST00000100473
23305	ENST00000357096,Q9UKU0-6,Q9UKU0-9,Q9UKU0-1,Q9UKU0-2,Q9UKU0-5,Q9UKU0-8,ENST00000651427,Q9UKU0-3,ENST00000651883,Q9UKU0,ENST00000379244,Q9UKU0-7,ENST00000379246,ENST00000651356	216739	Q91WC3-2,ENSMUST00000093106,ENSMUST00000108905,ENSMUST00000108904,ENSMUST00000101213,Q91WC3
23317	O75165,ENST00000260818	235567	ENSMUST00000035170,ENSMUST00000186788
23348	Q9BZ29-5,ENST00000652315,Q9BZ29-6,ENST00000442173,ENST00000376460,ENST00000427887,Q9BZ29-4,ENST00000448493,Q9BZ29-3,ENST00000627024,Q9BZ29	105445	ENSMUST00000212376,ENSMUST00000040700,ENSMUST00000100299,ENSMUST00000212181
23362	Q9NYI0-2,ENST00000286485,Q9NYI0-3,ENST00000523619,ENST00000327040,Q9NYI0	234353	Q2PFD7-2,ENSMUST00000120071,Q2PFD7-4,Q2PFD7-3,ENSMUST00000038959,Q2PFD7,ENSMUST00000093468,Q2PFD7-5
24139	ENST00000587152,O95834-3,O95834-2,ENST00000588308,ENST00000536630,O95834,ENST00000245925	72205	Q7TNG5-2,ENSMUST00000117338,ENSMUST00000048502,ENSMUST00000120595,Q7TNG5
25769	ENST00000286344,ENST00000341998,Q9UI40,Q9UI40-2	76376	ENSMUST00000107158,ENSMUST00000107157
25780	Q8IV61,Q8IV61-2,ENST00000407811,ENST00000402538,ENST00000403687	240168	ENSMUST00000095204,ENSMUST00000164192
25782	Q9H2M9-2,Q9H2M9,ENST00000358951	98732	Q8BMG7-2,Q8BMG7,ENSMUST00000069652
25792	Q9ULV3-4,Q9ULV3-3,ENST00000372954,ENST00000357558,ENST00000372938,Q9ULV3-5,ENST00000372948,ENST00000634901,Q9ULV3,ENST00000538431,Q9ULV3-2,ENST00000629610,ENST00000415526	68379	ENSMUST00000113332,ENSMUST00000048964
25852	Q8IUR7-7,ENST00000481646,ENST00000469044,ENST00000538260,Q8IUR7,Q8IUR7-2,Q8IUR7-3,Q8IUR7-6,ENST00000461822,ENST00000471453,ENST00000485396,ENST00000358441,Q8IUR7-8,ENST00000491704	74125	ENSMUST00000185524,Q9DBR3-2,ENSMUST00000035043,Q9DBR3,Q9DBR3-3
25861	Q9P202,ENST00000362057,Q9P202-2,ENST00000265134,Q9P202-3,Q9P202-4	73750	ENSMUST00000102867,ENSMUST00000084510,Q80VW5-10,Q80VW5-7,Q80VW5-12,Q80VW5-3,Q80VW5-2,Q80VW5-5,Q80VW5-4,Q80VW5-6,Q80VW5,Q80VW5-8,ENSMUST00000063650,Q80VW5-9,ENSMUST00000107393,Q80VW5-11
25873	ENST00000394580,Q9Y3U8,ENST00000347512	54217	ENSMUST00000080492
25890	Q7Z7G0,Q7Z7G0-3,ENST00000284322,ENST00000486770,ENST00000471714,Q7Z7G0-2,ENST00000495063,Q7Z7G0-4	320712	ENSMUST00000171000,ENSMUST00000048471,ENSMUST00000096012,ENSMUST00000096013,ENSMUST00000231870
26027	Q8WXI4-2,ENST00000343744,ENST00000371316,Q8WXI4	329910	Q8VHQ9,ENSMUST00000065253,ENSMUST00000102762
26047	ENST00000361727,Q9UHC6,Q9UHC6-2	66797	Q9CPW0-2,ENSMUST00000199100,ENSMUST00000114641,Q9CPW0
26056	ENST00000486777,Q9BXF6,ENST00000258098	52055	Q8R361,ENSMUST00000060837,ENSMUST00000204087
26084	Q96DR7-3,Q96DR7,Q96DR7-4,ENST00000356448,ENST00000465093,ENST00000496710	622434	ENSMUST00000079300
26468	Q9UPM6-2,Q9UPM6-3,ENST00000373754,ENST00000394319,Q9UPM6-4,ENST00000559895,Q9UPM6-5,Q9UPM6,ENST00000541397,Q9UPM6-6,ENST00000373755,ENST00000340587	16874	ENSMUST00000112967,ENSMUST00000112966,Q9R1R0,Q9R1R0-2,ENSMUST00000112961
26509	Q9NZM1-5,Q9NZM1-6,Q9NZM1-7,Q9NZM1-4,Q9NZM1,ENST00000359263,Q9NZM1-3,Q9NZM1-2,Q9NZM1-8,ENST00000358334	226101	Q69ZN7-2,Q69ZN7-4,Q69ZN7,ENSMUST00000226068,ENSMUST00000041475,Q69ZN7-3
26512	ENST00000442263,Q9UL03-2,ENST00000311234,Q9UL03-3,Q9UL03,ENST00000398119,ENST00000490542	18130	Q6PCM2-2,Q6PCM2-3,ENSMUST00000053959,Q6PCM2
26960	ENST00000400445,ENST00000379939,Q8NFP9,Q8NFP9-2,Q8NFP9-3,ENST00000537702	26422	Q9EPN1-2,ENSMUST00000029374,Q9EPN1-3,Q9EPN1-4,Q9EPN1
27236	P53367-2,ENST00000451320,ENST00000405727,P53367-3,ENST00000353617,P53367,ENST00000356064	99889	ENSMUST00000143514,ENSMUST00000098990
27253	ENST00000377918,O14917-2,O14917	219228	ENSMUST00000071370
27332	ENST00000264447,Q14966-6,Q14966,Q14966-2,ENST00000409544,Q14966-5,Q14966-3,Q14966-4	18139	Q61464-5,ENSMUST00000204751,Q61464-2,Q61464-7,Q61464,Q61464-3,ENSMUST00000113835,Q61464-4
28968	Q9GZN6-2,Q9GZN6,ENST00000335875	381884	ENSMUST00000213347
28971	Q9H7C9,ENST00000526164,ENST00000304716,Q9H7C9-2,ENST00000525034,ENST00000527134,ENST00000526415,Q9H7C9-3,ENST00000393427	66273	ENSMUST00000138060,Q8R0P4,ENSMUST00000072725,Q8R0P4-2,ENSMUST00000154853,ENSMUST00000136757
29066	Q8IWR0-2,ENST00000355758,Q8IWR0	106205	ENSMUST00000037633
29966	ENST00000357479,ENST00000355683,Q13033-2,Q13033	94186	ENSMUST00000169503,Q9ERG2,ENSMUST00000013130
29994	Q9UIF8-2,Q9UIF8-5,ENST00000392783,Q9UIF8-4,Q9UIF8-3,ENST00000392782,ENST00000607836,Q9UIF8	407823	ENSMUST00000112550
49855	ENST00000563290,Q9BY12-2,ENST00000324767,Q9BY12-3,ENST00000538941,ENST00000564590,Q9BY12	244891	ENSMUST00000214747
50628	P57678,ENST00000319004	276919	ENSMUST00000102500
50649	Q9NR80-4,ENST00000326016,Q9NR80,ENST00000409303,Q9NR80-3,ENST00000409359,ENST00000392953	226970	ENSMUST00000047664,ENSMUST00000159747,Q7TNR9
51068	Q96D46,ENST00000472947,ENST00000351193,ENST00000460469	97112	Q99L48,ENSMUST00000029358,Q99L48-2
51375	ENST00000529992,Q9UNH6-2,ENST00000528824,Q9UNH6,Q9UNH6-3,ENST00000306121	76561	ENSMUST00000169812,ENSMUST00000029639
51451	Q9UIC8-2,Q9UIC8,ENST00000380966,Q9UIC8-3,ENST00000399069	30949	ENSMUST00000033025
51555	Q8IYB4-6,ENST00000468741,ENST00000472994,Q8IYB4-4,ENST00000464614,ENST00000467460,ENST00000465751,Q8IYB4-3,Q8IYB4-2,Q8IYB4,Q8IYB4-8,Q8IYB4-5,ENST00000476138,ENST00000263962,Q8IYB4-7,ENST00000485199	58869	ENSMUST00000192093,ENSMUST00000108226,ENSMUST00000108224,ENSMUST00000193289,ENSMUST00000193681,ENSMUST00000108221,Q8C437,Q8C437-3,Q8C437-4
51594	ENST00000442506,A2RRP1,A2RRP1-2,ENST00000281513	71169	ENSMUST00000042953
51735	ENST00000627212,ENST00000296859,Q8TEU7-3,ENST00000510071,Q8TEU7-4,ENST00000308008,Q8TEU7-2,Q8TEU7,Q8TEU7-6,ENST00000509018,Q8TEU7-5,ENST00000507093	192786	ENSMUST00000207429,ENSMUST00000102743
51776	Q9NYL2,ENST00000409176,Q9NYL2-3,ENST00000338983,Q9NYL2-2,ENST00000375213,ENST00000539448	65964	ENSMUST00000150126,ENSMUST00000135469,ENSMUST00000090824,Q9ESL4-2,Q9ESL4,Q9ESL4-3
53353	Q9NZR2,ENST00000389484	94217	ENSMUST00000052550
53616	ENST00000398209,Q9P0K1-2,ENST00000265727,ENST00000398204,Q9P0K1-5,Q9P0K1-3,Q9P0K1-4,Q9P0K1,ENST00000398201	11496	Q9R1V6-8,Q9R1V6-17,Q9R1V6-13,Q9R1V6-11,ENSMUST00000046838,Q9R1V6-14,Q9R1V6-9,Q9R1V6-6,ENSMUST00000050166,Q9R1V6-10,Q9R1V6-5,ENSMUST00000088761,Q9R1V6-21,Q9R1V6-15,Q9R1V6-4,Q9R1V6,Q9R1V6-12,ENSMUST00000115388,Q9R1V6-16,Q9R1V6-1,Q9R1V6-18,Q9R1V6-7,Q9R1V6-2,Q9R1V6-20,Q9R1V6-19
54477	Q9HAU0-3,Q9HAU0-2,ENST00000539256,Q9HAU0-8,ENST00000299275,Q9HAU0-7,ENST00000536974,Q9HAU0-4,ENST00000540972,Q9HAU0,ENST00000538714,Q9HAU0-6,Q9HAU0-5,ENST00000424268,ENST00000429027	109135	ENSMUST00000087622
54629	Q8NBR6,ENST00000560289,Q8NBR6-2,ENST00000450403,ENST00000559228	235461	Q6PDI6-2,Q6PDI6-3,Q6PDI6,ENSMUST00000049031
54764	Q9UGI0,ENST00000359653	360216	Q7M760,ENSMUST00000215716,ENSMUST00000106157
54776	Q9BZL4-4,ENST00000435544,ENST00000263433,Q9BZL4-3,Q9BZL4-5,ENST00000592993,Q9BZL4,Q9BZL4-2	232807	Q3UMT1,ENSMUST00000013886,ENSMUST00000124248
55102	Q96BY7	76559	Q80XK6-5,ENSMUST00000041055,Q80XK6,Q80XK6-4,ENSMUST00000221015
55187	Q5THJ4,Q5THJ4-2,ENST00000613099,ENST00000620676	230895	ENSMUST00000036579
55213	Q8NDN9,ENST00000378302,Q8NDN9-2	71330	ENSMUST00000043227,ENSMUST00000022551,Q6NXM2,ENSMUST00000095778
55288	Q8IXI2-7,Q8IXI2-4,ENST00000545287,ENST00000358365,Q8IXI2-3,Q8IXI2,ENST00000578205,Q8IXI2-2,ENST00000581031,ENST00000333942,ENST00000354266,ENST00000394692,ENST00000581094,Q8IXI2-6,Q8IXI2-5	59040	ENSMUST00000077451,ENSMUST00000134894,Q8BG51-3,Q8BG51-2,Q8BG51,ENSMUST00000092857,ENSMUST00000055056,Q8BG51-4,ENSMUST00000017831
55435	Q63HQ0,ENST00000274000,ENST00000309703,Q63HQ0-2	211556	ENSMUST00000051737
55604	ENST00000329474,Q5VZK9-4,Q5VZK9,Q5VZK9-2,Q5VZK9-3	68732	Q6EDY6-3,Q6EDY6,ENSMUST00000072889,Q6EDY6-2,ENSMUST00000110398
55605	Q7Z4S6-4,ENST00000636569,Q7Z4S6,Q7Z4S6-3,ENST00000544797,Q7Z4S6-2,Q7Z4S6-5,Q7Z4S6-6,ENST00000541463,ENST00000361418,ENST00000361961	16564	Q9QXL2-3,Q9QXL2,ENSMUST00000109288,ENSMUST00000109287,ENSMUST00000088614,Q9QXL2-4,Q9QXL2-2,ENSMUST00000067205
55607	ENST00000456331,Q9ULJ8,Q9ULJ8-4,ENST00000289495,Q9ULJ8-5,ENST00000433881,Q9ULJ8-3,ENST00000340694,Q9ULJ8-2,ENST00000433360	243725	ENSMUST00000175889,ENSMUST00000035813,ENSMUST00000164110
55643	ENST00000255608,Q9BX70-2,Q9BX70	208198	ENSMUST00000003434
55644	ENST00000206542,Q9NPF4	66246	ENSMUST00000159292,Q8BWU5
55753	Q9ULD0,ENST00000419399,ENST00000432695,Q9ULD0-3,Q9ULD0-2,ENST00000374103	239017	ENSMUST00000228529
55914	ENST00000380935,ENST00000506030,Q96RT1-7,Q96RT1-5,Q96RT1-3,Q96RT1-6,Q96RT1-2,Q96RT1-4,ENST00000284037,ENST00000511297,ENST00000380938,Q96RT1-9,ENST00000380943,Q96RT1-8,Q96RT1	59079	Q80TH2-1,ENSMUST00000188997,Q80TH2-2,ENSMUST00000091269,ENSMUST00000191275,Q80TH2,ENSMUST00000169083
55930	ENST00000261839,Q9NQX4-2,Q9NQX4	208943	ENSMUST00000036555
56062	Q9C0H6-2,ENST00000373119,ENST00000373114,Q9C0H6	237010	ENSMUST00000040504,ENSMUST00000113371,ENSMUST00000133447
56097	Q9Y5F6-2,ENST00000252087,Q9Y5F6,ENST00000610789	93708	ENSMUST00000055935
56104	Q9Y5G3-2,ENST00000523390,Q9Y5G3	93699	ENSMUST00000192931
56134	Q9Y5I4,ENST00000289269,Q9Y5I4-2	353237	ENSMUST00000047479
56135	Q9H158-2,Q9H158,ENST00000253807	353236	ENSMUST00000007584
56137	ENST00000398631,Q9UN75,Q9UN75-2	192164	ENSMUST00000047614
56143	Q9Y5H7,ENST00000529859,Q9Y5H7-3,Q9Y5H7-2	12941	ENSMUST00000192168
56243	Q5T5P2-2,ENST00000376462,Q5T5P2-6,Q5T5P2-3,ENST00000458595,Q5T5P2-8,Q5T5P2,Q5T5P2-7,Q5T5P2-4,Q5T5P2-10,Q5T5P2-9,ENST00000376452,ENST00000376454,ENST00000307544,ENST00000396446,ENST00000376451	208618	A2AQ25-6,ENSMUST00000114604,ENSMUST00000045555,A2AQ25-2,A2AQ25-4,A2AQ25-9,A2AQ25-3,ENSMUST00000114614,A2AQ25,A2AQ25-7,A2AQ25-8,ENSMUST00000066509,A2AQ25-5
56252	P49750,ENST00000549293,P49750-3,P49750-1,ENST00000552421	56531	ENSMUST00000021670
56660	ENST00000327876,Q9HB15	210741	ENSMUST00000055221
56850	Q4V328-3,Q4V328,ENST00000376423,Q4V328-2,Q4V328-4	54645	Q8VD04,ENSMUST00000115675,ENSMUST00000065932,ENSMUST00000101694
56907	Q08AE8-2,ENST00000453447,ENST00000410092,Q08AE8-4,Q08AE8,Q08AE8-3,ENST00000409402,Q08AE8-5	68166	ENSMUST00000115050,ENSMUST00000224799
56931	Q96G46-2,ENST00000320699,ENST00000309061,Q96G46-3,Q96G46	224907	ENSMUST00000007747,Q91XI1,Q91XI1-2
56999	Q9P2N4,Q9P2N4-2,Q9P2N4-4,ENST00000498707,Q9P2N4-1,ENST00000295903	101401	ENSMUST00000113438
57118	Q8IU85-2,ENST00000615792,ENST00000619168,ENST00000378845,Q8IU85	227541	Q8BW96-2,ENSMUST00000114987,ENSMUST00000044009,Q8BW96-3,Q8BW96
57134	ENST00000374332,Q9NR34,ENST00000374329	230815	ENSMUST00000054096
57148	Q86X10,Q86X10-3,Q86X10-4,ENST00000397040,Q86X10-2,ENST00000397042,ENST00000262879,ENST00000438490	228850	ENSMUST00000109485,ENSMUST00000109486,ENSMUST00000141497
57466	O95104,ENST00000399804,ENST00000434667,ENST00000286835,O95104-2,O95104-3	224432	Q7TSH6,ENSMUST00000039280,ENSMUST00000232371,Q7TSH6-3,Q7TSH6-2,ENSMUST00000163419
57473	ENST00000369888,Q96KM6	269401	ENSMUST00000108789
57498	Q9ULH0-3,ENST00000473731,Q9ULH0-5,ENST00000256707,Q9ULH0-2,ENST00000496383,ENST00000569008,ENST00000319688,ENST00000489024,Q9ULH0-4,Q9ULH0	77480	ENSMUST00000066652
57521	ENST00000544334,ENST00000306801,Q8N122-2,Q8N122-3,Q8N122	74370	ENSMUST00000026671
57558	ENST00000529308,ENST00000526425,Q9P2H5-2,Q9P2H5	244144	ENSMUST00000139582
57575	ENST00000618019,ENST00000264360,Q9P2E7,Q9P2E7-2	18526	ENSMUST00000170695,ENSMUST00000166126,ENSMUST00000171554
57584	Q5T5U3-3,ENST00000396432,ENST00000486374,Q5T5U3	71435	ENSMUST00000154230,Q6DFV3,ENSMUST00000173194
57662	ENST00000446248,Q9P1Y5-2,Q9P1Y5,ENST00000160298	69697	Q80VC9-16,Q80VC9-10,ENSMUST00000207077,Q80VC9-6,Q80VC9-3,ENSMUST00000057028,Q80VC9-12,Q80VC9-17,Q80VC9,Q80VC9-15,ENSMUST00000208240,ENSMUST00000207432,Q80VC9-2,ENSMUST00000207970,Q80VC9-11,ENSMUST00000207533,Q80VC9-4,Q80VC9-9,Q80VC9-8,Q80VC9-13,ENSMUST00000171962,Q80VC9-5,Q80VC9-7,Q80VC9-14,ENSMUST00000207712
57787	ENST00000300843,ENST00000262891,Q96L34,Q96L34-2	232944	Q8CIP4-2,ENSMUST00000239292,Q8CIP4,ENSMUST00000085715
63939	ENST00000360816,Q9NTX9,ENST00000358293	71532	ENSMUST00000094251
64423	ENST00000330634,Q27J81-2,Q27J81-3,Q27J81,ENST00000392634,ENST00000398337	70435	Q0GNC1,ENSMUST00000101029,Q0GNC1-3
64601	Q9H269,ENST00000380445,Q9H269-2,ENST00000380469	80743	ENSMUST00000028900
64837	Q9H0B6,ENST00000394067,ENST00000316924,Q9H0B6-2	16594	ENSMUST00000116563,ENSMUST00000025798
65057	Q96AP0-2,Q96AP0,ENST00000219251	497652	Q5EE38-2,Q5EE38-3,Q5EE38-5,ENSMUST00000212650,Q5EE38-4,Q5EE38,ENSMUST00000042608
65059	Q70E73-4,Q70E73-3,Q70E73-2,ENST00000630330,Q70E73-7,ENST00000319170,Q70E73-6,ENST00000308091,Q70E73-8,Q70E73-5,Q70E73-9,Q70E73	77300	ENSMUST00000140485
79026	ENST00000378024,Q09666,Q09666-2,ENST00000257247	66395	ENSMUST00000237912,ENSMUST00000092956,ENSMUST00000092955
79065	ENST00000361242,ENST00000396761,Q7Z3C6-2,ENST00000409033,Q7Z3C6,Q7Z3C6-3	245860	ENSMUST00000040689,ENSMUST00000188347,Q68FE2
79632	ENST00000368475,ENST00000352896,Q8NB25-2,ENST00000338891,Q8NB25-3,Q8NB25-4,Q8NB25	75906	ENSMUST00000020003
79726	Q6PJI9,ENST00000616369,ENST00000536050,Q6PJI9-2,Q6PJI9-3,Q6PJI9-4	319481	Q8C0M0-2,ENSMUST00000034437,Q8C0M0,ENSMUST00000211981,Q8C0M0-3,ENSMUST00000038193
79974	A4D0V7,A4D0V7-2,ENST00000450913,ENST00000310396	214642	ENSMUST00000115383
80164	Q9H6K5-2,Q9H6K5,ENST00000618550	73072	ENSMUST00000168386
80329	Q9BZM6,ENST00000229708	77777	ENSMUST00000177585
80725	ENST00000621763,ENST00000617146,Q9C0H9,Q9C0H9-4,Q9C0H9-2	56013	Q9QWI6,ENSMUST00000107596,Q9QWI6-2,Q9QWI6-3
80821	ENST00000357758,ENST00000395606,Q8NEL9,Q8NEL9-4,Q8NEL9-3,ENST00000673822,Q8NEL9-2	114874	Q80YA3,ENSMUST00000087320,ENSMUST00000051310,Q80YA3-2,ENSMUST00000111828
81502	Q8TCT9-4,ENST00000398174,Q8TCT9-5,ENST00000340852,Q8TCT9,ENST00000498035,Q8TCT9-2	14950	ENSMUST00000125366,ENSMUST00000109825,Q9D8V0-3,Q9D8V0-4,Q9D8V0-2,ENSMUST00000089059,Q9D8V0
83605	ENST00000544363,Q9BSQ5-2,ENST00000541586,Q9BSQ5-3,ENST00000258781,ENST00000461377,Q9BSQ5-4,ENST00000474617,Q9BSQ5,ENST00000488727	216527	Q8K2Y9,ENSMUST00000000388,ENSMUST00000109722,Q8K2Y9-2
84070	ENST00000533372,Q8IYM0-2,Q8IYM0,ENST00000257894	545136	ENSMUST00000109100
84251	ENST00000371039,Q9BQI5-5,ENST00000237247,Q9BQI5,Q9BQI5-4,Q9BQI5-2,Q9BQI5-3,ENST00000371037	73094	ENSMUST00000106882,Q8VD37-5,ENSMUST00000080728,Q8VD37-3,ENSMUST00000066824,Q8VD37-6,Q8VD37-8,ENSMUST00000072481,ENSMUST00000149547,Q8VD37,Q8VD37-2,Q8VD37-4
84258	Q9BQG1,ENST00000338916,ENST00000593901,ENST00000600079	20981	O35681,ENSMUST00000120262,ENSMUST00000118962,ENSMUST00000118831
84303	ENST00000508789,ENST00000290913,ENST00000503119,ENST00000513253,Q9BRQ6	66098	Q91VN4,ENSMUST00000113550,ENSMUST00000032172
84444	Q8TEK3-1,ENST00000398665,Q8TEK3	208266	ENSMUST00000105336
84448	Q6H8Q1-4,ENST00000447017,ENST00000514025,ENST00000407564,Q6H8Q1-9,ENST00000545242,ENST00000361581,ENST00000510277,Q6H8Q1-3,Q6H8Q1-2,Q6H8Q1-6,Q6H8Q1-8,ENST00000505872,ENST00000428004,ENST00000361737,Q6H8Q1,ENST00000341937,Q6H8Q1-7,Q6H8Q1-5	231148	Q8BL65-4,ENSMUST00000054598,Q8BL65-5,ENSMUST00000114206,ENSMUST00000101280,Q8BL65-3,ENSMUST00000114205,ENSMUST00000114204,Q8BL65-2,Q8BL65
84624	Q4ZHG4-2,ENST00000297267,Q4ZHG4	68655	ENSMUST00000097425
84669	Q8NFA0-2,ENST00000592339,Q8NFA0,ENST00000300896	237898	ENSMUST00000108075
85358	ENST00000445220	58234	Q4ACU6-9,Q4ACU6-10,Q4ACU6-2,Q4ACU6-8,Q4ACU6-12,Q4ACU6-6,ENSMUST00000109309,Q4ACU6,Q4ACU6-7,Q4ACU6-11,Q4ACU6-3
90416	ENST00000416810,ENST00000559103,ENST00000358005,Q9BV29,Q9BV29-2,ENST00000559911,ENST00000558113,ENST00000561011,Q9BV29-3	269336	ENSMUST00000036470
90523	Q5VWP3-3,ENST00000274897,ENST00000502396,Q5VWP3-4,Q5VWP3-2,ENST00000514921,Q5VWP3	69642	Q5FW52-2,ENSMUST00000184322,ENSMUST00000034910,ENSMUST00000184415,ENSMUST00000184848,ENSMUST00000185039,ENSMUST00000183955,ENSMUST00000185144,Q5FW52
90550	Q8NE86-2,Q8NE86-3,Q8NE86,ENST00000536019,ENST00000373053,ENST00000357157	215999	Q3UMR5-2,Q3UMR5,ENSMUST00000020312
91050	Q6ZUS6,Q6ZUS6-2,Q6ZUS6-4,ENST00000389609,ENST00000504487,Q6ZUS6-5,Q6ZUS6-6,ENST00000635206,Q6ZUS6-3	100503884	ENSMUST00000059428
91833	Q8TBZ3,Q8TBZ3-6,Q8TBZ3-8,Q8TBZ3-4,Q8TBZ3-3,ENST00000556511,ENST00000556807,ENST00000299135,Q8TBZ3-2,Q8TBZ3-7,ENST00000342702,ENST00000424963,Q8TBZ3-5,ENST00000454394,ENST00000322340,ENST00000335263	69641	ENSMUST00000193053,ENSMUST00000095410
92259	P82909,ENST00000256441	66128	ENSMUST00000109333,Q9CQX8,ENSMUST00000078573
92521	ENST00000395527,ENST00000583528,Q5M775-2,ENST00000583463,ENST00000581399,Q5M775-3,ENST00000395530,ENST00000579688,ENST00000261503,Q5M775,ENST00000395525,Q5M775-4,ENST00000395522,ENST00000395529,Q5M775-5	432572	ENSMUST00000202178,ENSMUST00000202179
93058	ENST00000433805,Q96MF6-3,ENST00000308197,Q96MF6-2,Q96MF6	210582	ENSMUST00000043211
93145	ENST00000264833,O95897,ENST00000590841	244723	ENSMUST00000217198,Q8BM13,ENSMUST00000034692,ENSMUST00000215999
93624	ENST00000515646,Q86TJ2,ENST00000310074,Q86TJ2-2,Q86TJ2-3	231151	ENSMUST00000031097
112574	Q96RF0,ENST00000381410,Q96RF0-2,ENST00000326277,Q96RF0-3	170625	ENSMUST00000109241
114088	Q9C026-4,ENST00000360392,ENST00000298355,Q9C026-5,Q9C026,ENST00000338969	94090	Q8C7M3-5,Q8C7M3,ENSMUST00000221370,ENSMUST00000167755,ENSMUST00000110520,Q8C7M3-4,ENSMUST00000222316,ENSMUST00000221294,Q8C7M3-3,Q8C7M3-2,Q8C7M3-6,ENSMUST00000110522
114881	ENST00000007414,Q9BZF2-2,Q9BZF2	71240	ENSMUST00000090020
114883	ENST00000453295,ENST00000495776,ENST00000531828,ENST00000361556,Q96SU4-4,ENST00000428468,Q96SU4-5,Q96SU4-3,Q96SU4-6,ENST00000371714,ENST00000486942,Q96SU4-2,Q96SU4-7,Q96SU4,ENST00000447887,ENST00000462759	100273	A2A8Z1,ENSMUST00000160774,ENSMUST00000194478,ENSMUST00000084366,ENSMUST00000030288,ENSMUST00000160271,ENSMUST00000162787,A2A8Z1-2
115704	ENST00000538904,ENST00000270530,Q96CN4-2,Q96CN4	213027	ENSMUST00000176825
116966	ENST00000280190,ENST00000508596,Q8IZU2,Q8IZU2-2,ENST00000507824	244484	ENSMUST00000144711,ENSMUST00000150488
116983	ENST00000353662,Q96P50,Q96P50-1,ENST00000354700,Q96P50-4	140500	ENSMUST00000105584
116988	Q96P47-3,ENST00000335367,ENST00000479901,Q96P47-2,ENST00000397238,ENST00000463381,Q96P47-6,ENST00000473312,Q96P47-5,Q96P47-4,Q96P47	213990	ENSMUST00000197513,ENSMUST00000024123,ENSMUST00000212381
127833	ENST00000367267,Q8N9I0,ENST00000367268	20980	ENSMUST00000121990,ENSMUST00000188842,P46097
129049	Q2NKQ1-3,ENST00000400358,ENST00000610372,ENST00000400359,Q2NKQ1,Q2NKQ1-4	52850	ENSMUST00000147856,Q8BPQ7,ENSMUST00000112325,ENSMUST00000057209,ENSMUST00000048112,ENSMUST00000145708,Q8BPQ7-2
134111	A1L167,ENST00000399816	76980	A0PJN4,ENSMUST00000065118
135112	Q8NI08-7,ENST00000392477,ENST00000229634,Q8NI08-2,Q8NI08-5,Q8NI08-6,Q8NI08-3,ENST00000438495,Q8NI08-4,ENST00000368357,Q8NI08	211329	ENSMUST00000213836,ENSMUST00000068567,Q6DFV7-3,Q6DFV7-4,Q6DFV7-6,Q6DFV7,Q6DFV7-2,ENSMUST00000215926,ENSMUST00000216172,Q6DFV7-5
140688	ENST00000621426,Q96MY1,Q96MY1-2,ENST00000359676	329540	ENSMUST00000035346,ENSMUST00000109784
140886	ENST00000312600,Q96DU9,Q96DU9-2	93728	ENSMUST00000040961
146206	Q6F5E8,ENST00000545661,Q6F5E8-2,ENST00000334583	234695	ENSMUST00000213019
147965	ENST00000252530,ENST00000343358,Q17RN3,Q17RN3-2	73833	ENSMUST00000164589
148741	Q8N283-2,ENST00000355594,Q8N283,ENST00000544626	213121	ENSMUST00000048427
151195	Q8N7R7-2,ENST00000392209,Q8N7R7-3,Q8N7R7,ENST00000339882,ENST00000295414	227210	ENSMUST00000094898
151636	Q8TDB6,ENST00000296161,Q8TDB6-2	209200	Q3UIR3-2,Q3UIR3,ENSMUST00000081933
157922	Q5T5Y3,ENST00000389532,Q5T5Y3-3,Q5T5Y3-2,ENST00000312405,ENST00000409386	227634	A2AHC3-2,A2AHC3,ENSMUST00000114167
163486	Q6P3S1-4,ENST00000620048,ENST00000235453,ENST00000367396,Q6P3S1,Q6P3S1-3,Q6P3S1-5,Q6P3S1-2	329260	Q3U1T9-2,ENSMUST00000168527,Q3U1T9-3,ENSMUST00000094505,Q3U1T9,Q3U1T9-4,Q3U1T9-5
165215	Q6P995,Q6P995-2,ENST00000304698	241520	Q14CH0-2,Q14CH0,ENSMUST00000051454
166614	Q8N568,ENST00000411937,ENST00000296550,Q8N568-3,ENST00000302176,ENST00000635524,ENST00000506325,Q8N568-2	70762	Q6PGN3-5,Q6PGN3-4,Q6PGN3-2,Q6PGN3-3,ENSMUST00000194452,Q6PGN3-6,Q6PGN3,ENSMUST00000029719,ENSMUST00000195561
168090	ENST00000230301,Q5T5N4	66931	ENSMUST00000024650,ENSMUST00000151609
196385	Q8IVF4-2,Q8IVF4,ENST00000673944	56087	ENSMUST00000058440
197335	Q96KV7-7,Q96KV7-10,ENST00000293879,Q96KV7,Q96KV7-5,Q96KV7-3	106618	ENSMUST00000079461,Q6ZPG2-3,Q6ZPG2,Q6ZPG2-2
219287	Q8N7J2-2,ENST00000357816,ENST00000515384,Q8N7J2	72125	Q8CCJ4,Q8CCJ4-2,ENSMUST00000225247
221061	ENST00000378116,Q5VUB5	269233	ENSMUST00000072955,ENSMUST00000115099,ENSMUST00000091505,ENSMUST00000062934
221424	ENST00000372441,Q5JTD7	224813	ENSMUST00000233692
253959	Q6GYQ0-2,Q6GYQ0-3,Q6GYQ0-7,Q6GYQ0,Q6GYQ0-6,ENST00000382366,ENST00000389698,Q6GYQ0-4,ENST00000307138,Q6GYQ0-5	56784	Q6GYP7-3,Q6GYP7-4,Q6GYP7-2,Q6GYP7-6,ENSMUST00000219432,ENSMUST00000085385,Q6GYP7-5,Q6GYP7
254251	ENST00000326877,Q8N3X6-2,Q8N3X6-3,Q8N3X6,ENST00000635767,ENST00000382226	209707	Q3U285-2,Q3U285-5,Q3U285-6,ENSMUST00000045586,ENSMUST00000190036,ENSMUST00000121573,ENSMUST00000016026,Q3U285-3,ENSMUST00000067997,ENSMUST00000087164,Q3U285
284697	Q9UPP5,Q9UPP5-2,ENST00000636805,ENST00000637221	100503185	D3YUB6,ENSMUST00000060553,Q80TK0
285527	ENST00000507711,ENST00000507873,O94915,O94915-2	72313	ENSMUST00000101127
286336	Q5JUQ0,ENST00000372271	241303	ENSMUST00000149300,Q8C552,ENSMUST00000139629,ENSMUST00000056406
342357	ENST00000328086,Q63HK3,Q63HK3-2	210162	ENSMUST00000042470
343450	ENST00000609185,Q6UVM3-2,ENST00000498426,ENST00000647658,Q6UVM3-3,ENST00000294725,Q6UVM3-4,ENST00000367433,Q6UVM3	240776	ENSMUST00000120796
343990	Q6NV74,ENST00000397899	72097	ENSMUST00000162875
344148	O14513,ENST00000409261,O14513-2,O14513-3,O14513-4	210356	ENSMUST00000094609,ENSMUST00000161954
345930	ENST00000541398,ENST00000367682,Q008S8	100045792	ENSMUST00000095817,ENSMUST00000208948
353299	ENST00000294854,ENST00000443996,A5PLK6-5,A5PLK6,A5PLK6-2,A5PLK6-3,A5PLK6-6,A5PLK6-4,ENST00000367561	240816	ENSMUST00000238926,ENSMUST00000124558
378805	ENST00000451786,ENST00000433079	232685	ENSMUST00000115107,ENSMUST00000231007,ENSMUST00000187876
387119	ENST00000368491,Q5SZL2-4,Q5SZL2-5,Q5SZL2-2,Q5SZL2,ENST00000419517,Q5SZL2-3	100038725	ENSMUST00000220443
388336	ENST00000409168,Q6ZSJ9,Q6ZSJ9-2,Q6ZSJ9-3,ENST00000432116	380702	ENSMUST00000066679,Q3UH99,Q3UH99-2
389421	ENST00000637759,Q6ZN17,ENST00000345080,Q6ZN17-2	380669	Q45KJ6-3,Q45KJ6-2,Q45KJ6-4,Q45KJ6,ENSMUST00000079390
727957	Q8NDA8,ENST00000534366,Q8NDA8-5,Q8NDA8-7,Q8NDA8-4,ENST00000423230,ENST00000528919,ENST00000532255,Q8NDA8-3,Q8NDA8-2,Q8NDA8-6	223658	ENSMUST00000096385,ENSMUST00000092595
100129583	ENST00000510197,ENST00000424749	384198	ENSMUST00000131166,ENSMUST00000082382
100131755	Q5H9R4-2,ENST00000445416,Q5H9R4-3,Q5H9R4	100503043	ENSMUST00000124226
107984640	A0A0U1RRK4,ENST00000634353	380787	ENSMUST00000150384

## Sheet: a4
Table S5. List of genes of noncanonical proteoforms.
Human Gene ID	Human Protein IDs	Mouse Gene ID	Mouse Protein IDs
8320	O95936-4,ENST00000449599,ENST00000461503,O95936-3,O95936-2,ENST00000295743,O95936	13813	O54839,ENSMUST00000035020,ENSMUST00000150633,O54839-2,ENSMUST00000111763
55217	Q9NVH6-3,ENST00000369439,Q9NVH6-4,Q9NVH6,ENST00000334398,Q9NVH6-7,Q9NVH6-5,Q9NVH6-2,Q9NVH6-8,Q9NVH6-6	192289	Q91ZE0
57178	ENST00000446377,Q9ULJ6-2,ENST00000334512,Q9ULJ6	328365	Q6P1E1,ENSMUST00000162645,Q6P1E1-2,ENSMUST00000007961
57619	Q8TF72-2,ENST00000296043,Q8TF72	27428	ENSMUST00000113051,ENSMUST00000113054,Q9QXN0-3,Q9QXN0-2,Q9QXN0,ENSMUST00000113055,Q9QXN0-4
123016	ENST00000346301,ENST00000380656,ENST00000622513,ENST00000554686,Q8TAM2,Q8TAM2-2,ENST00000338104,Q8TAM2-3,Q8TAM2-4,Q8TAM2-6	76260	Q8VD72-2,ENSMUST00000079146,ENSMUST00000085109,Q8VD72
340267	Q2UY09-3,ENST00000399429,Q2UY09,Q2UY09-2	213945	Q2UY11,Q2UY11-2,ENSMUST00000115537

## Sheet: a5
Table S5. List of genes of noncanonical proteoforms.
Human Gene ID	Human Protein IDs	Mouse Gene ID	Mouse Protein IDs
16	P49588-2,ENST00000261772,P49588	234734	Q8BGQ7,ENSMUST00000034441
81	O43707-3,ENST00000424234,O43707,ENST00000440400,ENST00000252699,O43707-2	60595	P57780,ENSMUST00000068045
87	P12814-2,P12814-3,P12814-4,P12814,ENST00000193403,ENST00000394419,ENST00000438964	109711	ENSMUST00000167327,ENSMUST00000021554,Q7TPR4
88	P35609-2,ENST00000542672,ENST00000366578,P35609	11472	Q9JI91,ENSMUST00000064204
89	ENST00000502692,Q08043,ENST00000513398	11474	O88990,ENSMUST00000006626
117	ENST00000614107,ENST00000409363,ENST00000304166,P41586-5,P41586-2,ENST00000409489,P41586,P41586-4,P41586-3	11517	ENSMUST00000172084,ENSMUST00000070756,ENSMUST00000070736,ENSMUST00000165786,P70205
161	ENST00000448903,O94973-2,O94973,O94973-3,ENST00000332231,ENST00000528815	11772	ENSMUST00000003038,P17427
214	ENST00000472644,Q13740,Q13740-2,Q13740-3,ENST00000470756,ENST00000306107,Q13740-4	11658	ENSMUST00000023312,ENSMUST00000170035,Q61490
223	ENST00000354775,P49189,P49189-3,P49189-2	56752	Q9JLJ2,ENSMUST00000028004
287	ENST00000672045,ENST00000671727,ENST00000672088,ENST00000672854,ENST00000671825,ENST00000671951,ENST00000672221,Q01484-5,ENST00000672731,ENST00000671756,ENST00000672684,ENST00000357077,ENST00000671882,ENST00000672209,ENST00000671854,Q01484,ENST00000672955,ENST00000672366,ENST00000394537,ENST00000672986,Q01484-2,ENST00000672350,ENST00000673453,ENST00000671793,ENST00000672779,ENST00000672356,ENST00…	109676	Q8C8R3-3,ENSMUST00000182078,Q8C8R3-4,ENSMUST00000044443,Q8C8R3-7,Q8C8R3,Q8C8R3-2,Q8C8R3-5,Q8C8R3-8,Q8C8R3-6
302	P07355,ENST00000332680,ENST00000421017,ENST00000396024,P07355-2,ENST00000558985,ENST00000451270,ENST00000559113	12306	ENSMUST00000034756,P07356
408	ENST00000420843,P49407,ENST00000360025,P49407-2	109689	Q8BWG8-2,Q8BWG8,ENSMUST00000098266,ENSMUST00000032995
490	P20020-4,P20020-6,P20020-1,P20020-2,P20020-5,ENST00000359142,P20020,ENST00000261173	67972	ENSMUST00000020107,G5E829
491	ENST00000646379,Q01814-3,ENST00000460129,Q01814-7,ENST00000452124,ENST00000360273,Q01814-6,Q01814-4,Q01814,ENST00000397077,ENST00000638646,Q01814-8,Q01814-2,Q01814-5,ENST00000643662	11941	ENSMUST00000152831,ENSMUST00000101044,Q9R0K7,ENSMUST00000089003,ENSMUST00000101045
493	ENST00000367218,P23634-5,P23634,P23634-8,P23634-6,P23634-3,ENST00000357681,P23634-4,P23634-7,P23634-2	381290	ENSMUST00000165602,ENSMUST00000048953,Q6Q477,Q6Q477-2
667	Q03001-10,ENST00000361203,Q03001-9,ENST00000370765,Q03001-8,Q03001-11,Q03001-12,Q03001-3,ENST00000421834,Q03001-14,Q03001-13,Q03001,ENST00000244364	13518	Q91ZU6,ENSMUST00000183302,Q91ZU6-4,Q91ZU6-8,Q91ZU6-6,ENSMUST00000183034,Q91ZU6-3,ENSMUST00000097786,ENSMUST00000097785,ENSMUST00000185269,Q91ZU6-5,Q91ZU6-2
752	O95466-3,O95466,O95466-2,ENST00000331495	57778	ENSMUST00000107027,Q9JL26-2,Q9JL26,ENSMUST00000042286
815	ENST00000672479,Q9UQM7-2,ENST00000671881,ENST00000672752,ENST00000348628,Q9UQM7	12322	ENSMUST00000102888,ENSMUST00000025519,P11798-2,ENSMUST00000039904,ENSMUST00000115295,P11798
816	ENST00000350811,ENST00000395749,Q13554-4,ENST00000258682,Q13554-7,Q13554-3,Q13554-6,ENST00000347193,ENST00000457475,ENST00000346990,ENST00000440254,Q13554,Q13554-2,Q13554-8,ENST00000358707,Q13554-5,ENST00000353625	12323	ENSMUST00000109812,ENSMUST00000090443,P28652,ENSMUST00000109813
817	Q13557-6,Q13557-12,Q13557-11,Q13557-5,Q13557-9,ENST00000514328,ENST00000394524,ENST00000508738,ENST00000511664,ENST00000505990,ENST00000394522,ENST00000515496,Q13557-3,Q13557-10,Q13557-8,ENST00000379773,ENST00000342666,Q13557-4,Q13557	108058	ENSMUST00000106402,ENSMUST00000199300,ENSMUST00000163226,ENSMUST00000066466,ENSMUST00000200171,ENSMUST00000106401,ENSMUST00000106400,Q6PHZ2-4,ENSMUST00000106399,Q6PHZ2-2,Q6PHZ2-5,ENSMUST00000171289,Q6PHZ2
818	ENST00000322635,Q13555-4,Q13555-2,ENST00000433289,Q13555-7,Q13555-9,ENST00000305762,ENST00000351293,Q13555-6,Q13555-5,Q13555-8,Q13555-11,ENST00000423381,ENST00000322680,ENST00000394762,ENST00000372765,Q13555,Q13555-10,Q13555-3	12325	Q923T9-2,ENSMUST00000100837,ENSMUST00000080440,ENSMUST00000071816,Q923T9-3,Q923T9
987	P50851-2,ENST00000510413,ENST00000357115,P50851,ENST00000648878	80877	ENSMUST00000192145,Q9ESE1-3,ENSMUST00000107635,ENSMUST00000195524,Q9ESE1,ENSMUST00000194759,Q9ESE1-2
989	ENST00000399034,ENST00000435235,Q16181-2,ENST00000350320,Q16181	235072	O55131,ENSMUST00000165594,ENSMUST00000115272
998	ENST00000315554,P60953,ENST00000344548,P60953-1,ENST00000656825	12540	P60766,ENSMUST00000051477,ENSMUST00000030417,P60766-1
1277	ENST00000225964,P02452	12842	ENSMUST00000001547,P11087-2,P11087
1356	ENST00000264613,P00450,ENST00000481169,ENST00000490639	12870	ENSMUST00000003714,Q61147,ENSMUST00000108328,ENSMUST00000091309
1400	ENST00000512574,Q14194-2,Q14194,ENST00000324989,ENST00000397890,ENST00000511535	12933	P97427,ENSMUST00000031004,ENSMUST00000114158
1607	ENST00000402815,Q9Y6T7-2,ENST00000406247,ENST00000407950,Q9Y6T7	217480	ENSMUST00000220990,ENSMUST00000040500,Q6NS52-2,Q6NS52
1627	ENST00000309007,Q16643,ENST00000393565,Q16643-3,ENST00000292385,Q16643-2	56320	Q9QXS6-2,ENSMUST00000109923,ENSMUST00000109921,Q9QXS6,Q9QXS6-3,ENSMUST00000021950
1756	P11532-6,P11532-12,ENST00000361471,P11532-16,P11532-2,P11532,ENST00000378707,P11532-18,P11532-15,P11532-8,ENST00000378677,P11532-3,P11532-9,P11532-4,P11532-11,ENST00000343523,ENST00000378723,P11532-14,ENST00000541735,P11532-17,ENST00000474231,P11532-5,P11532-7,ENST00000359836,P11532-13,ENST00000357033,ENST00000378702	13405	ENSMUST00000113991,P11531,ENSMUST00000113992,ENSMUST00000114000
1785	ENST00000355667,P50570-5,ENST00000389253,P50570-2,P50570-4,ENST00000359692,ENST00000408974,P50570-3,ENST00000585892,P50570	13430	ENSMUST00000165766,ENSMUST00000174050,ENSMUST00000091087,P39054-2,ENSMUST00000072362,P39054,ENSMUST00000172482,ENSMUST00000173397
1804	ENST00000427557,ENST00000404039,P42658,ENST00000332007,ENST00000377770,P42658-2,ENST00000406326	13483	ENSMUST00000120555,ENSMUST00000101471,ENSMUST00000071500,ENSMUST00000122171,Q9Z218
1936	ENST00000529272,ENST00000423316,P29692-3,ENST00000526838,ENST00000532741,P29692,ENST00000618139,ENST00000442189,P29692-4,ENST00000395119,P29692-2,ENST00000528610	66656	P57776,P57776-2,ENSMUST00000109972,ENSMUST00000023235,P57776-3,ENSMUST00000154584,ENSMUST00000089680,ENSMUST00000116440,ENSMUST00000089681
2036	ENST00000202028,Q9H4G0-4,Q9H4G0,ENST00000338074,ENST00000636016,Q9H4G0-2,Q9H4G0-3,ENST00000441639,ENST00000628415,ENST00000373946	13821	ENSMUST00000029155,ENSMUST00000109577,Q9Z2H5-3,ENSMUST00000103137,ENSMUST00000125153,ENSMUST00000103136,ENSMUST00000109574,Q9Z2H5,Q9Z2H5-2
2335	P02751-17,P02751-14,P02751-5,P02751-13,P02751-1,P02751-9,ENST00000356005,P02751-2,P02751-16,ENST00000354785,P02751-4,ENST00000421182,ENST00000359671,ENST00000323926,ENST00000336916,P02751-10,P02751-8,ENST00000443816,P02751-3,ENST00000446046,P02751-12,P02751,ENST00000432072,ENST00000426059,ENST00000357867,P02751-6,P02751-11,P02751-7	14268	ENSMUST00000055226,ENSMUST00000187938,ENSMUST00000188894,ENSMUST00000189821,ENSMUST00000188674,P11276,ENSMUST00000186129,ENSMUST00000190780
2775	ENST00000262494,P09471-2,ENST00000262493,P09471	14681	P18872-2,ENSMUST00000138659,P18872,ENSMUST00000034198
2778	P63092-4,Q5JWF2-3,ENST00000464960,ENST00000477931,ENST00000306090,ENST00000354359,ENST00000419558,P63092-3,ENST00000265620,Q5JWF2-2,ENST00000488546,ENST00000371102,P63092-2,ENST00000464624,Q5JWF2,P84996,ENST00000371081,P63092,ENST00000371075,ENST00000371095,O95467,ENST00000657090,ENST00000371100,ENST00000480975,ENST00000371085	14683	ENSMUST00000087876,P63094-2,ENSMUST00000185956,ENSMUST00000109096,Q6R0H7-3,Q9Z0F1-2,ENSMUST00000087877,Q6R0H7,Q6R0H7-2,ENSMUST00000109084,ENSMUST00000087871,ENSMUST00000154658,ENSMUST00000156623,Q9Z0F1,Q6R0H7-4,Q6R0H6,ENSMUST00000109085,ENSMUST00000109087,P63094-3,P63094
2824	Q13491,ENST00000316715,ENST00000356942,Q13491-2,ENST00000454189,Q13491-4,ENST00000355135,Q13491-3	14758	P35803-2,ENSMUST00000112224,P35803-8,P35803,ENSMUST00000112233,P35803-4,P35803-7,P35803-5,ENSMUST00000112223,ENSMUST00000112229,ENSMUST00000112226,ENSMUST00000112235,P35803-3,ENSMUST00000112227,P35803-6,ENSMUST00000060210,ENSMUST00000112228
3068	P51858,ENST00000357325,P51858-2,P51858-3,ENST00000368206,ENST00000368209	15191	ENSMUST00000005017,ENSMUST00000159492,P51859
3069	Q00341,ENST00000391975,Q00341-2,ENST00000391976,ENST00000310931,ENST00000427183	110611	Q8VDJ3,ENSMUST00000042498,ENSMUST00000170883
3182	ENST00000358344,Q99729-3,Q99729-4,Q99729,Q99729-2,ENST00000355836	15384	ENSMUST00000109103,ENSMUST00000074669,Q99020
3183	ENST00000554969,ENST00000430246,ENST00000336053,ENST00000554455,ENST00000553300,ENST00000555309,ENST00000557201,P07910,ENST00000420743,P07910-2,P07910-4,P07910-3	15381	ENSMUST00000111610,Q9Z204-3,ENSMUST00000227242,ENSMUST00000228198,ENSMUST00000227458,Q9Z204-5,ENSMUST00000228232,Q9Z204,Q9Z204-4,ENSMUST00000227536,Q9Z204-2,ENSMUST00000164655,ENSMUST00000228748
3190	ENST00000376281,ENST00000376263,P61978-3,P61978-2,P61978,ENST00000457156	15387	P61979,P61979-3,ENSMUST00000224182,ENSMUST00000043269,ENSMUST00000177497,P61979-2,ENSMUST00000116403,ENSMUST00000177019,ENSMUST00000176207
3609	Q12906-2,Q12906-3,Q12906-6,Q12906-4,Q12906-5,Q12906,ENST00000589998,ENST00000449870,Q12906-7,ENST00000250241,ENST00000590261,ENST00000407004	16201	Q9Z1X4,ENSMUST00000213518,Q9Z1X4-3,ENSMUST00000115414,ENSMUST00000067646,ENSMUST00000216892,ENSMUST00000213603,Q9Z1X4-2,ENSMUST00000214758
3689	P05107,ENST00000355153	16414	P11835,ENSMUST00000153541,ENSMUST00000156644,ENSMUST00000000299
3692	ENST00000374443,ENST00000440766,ENST00000374450,P56537-2,ENST00000447927,P56537,ENST00000374436	16418	ENSMUST00000029142,O55135
3757	Q12809-7,Q12809-5,ENST00000262186,Q12809,Q12809-6,Q12809-4,ENST00000461280,Q12809-2,ENST00000330883,ENST00000532957	16511	ENSMUST00000115098,O35219-3,O35219,O35219-2,ENSMUST00000036092
3798	Q12840,ENST00000286452,ENST00000455537	16572	P33175,ENSMUST00000099172,ENSMUST00000217895
4134	ENST00000395734,ENST00000439356,ENST00000360240,P27816-6,ENST00000426837,P27816-3,P27816-2,P27816,P27816-4,P27816-5,P27816-7	17758	ENSMUST00000169851,ENSMUST00000035055,P27546-3,P27546-2,ENSMUST00000165876,ENSMUST00000199498,P27546,ENSMUST00000164930,P27546-4
4137	P10636-6,ENST00000420682,P10636-7,ENST00000351559,ENST00000535772,P10636-9,ENST00000344290,P10636,P10636-8,P10636-2,ENST00000262410,P10636-3,ENST00000334239,ENST00000446361,P10636-4,P10636-5	17762	P10637-5,P10637-3,P10637-2,P10637-4,P10637-6,ENSMUST00000106989,P10637,ENSMUST00000106992,ENSMUST00000100347
4628	ENST00000360416,ENST00000269243,P35580,P35580-3,P35580-5,P35580-4,P35580-2,ENST00000379980	77579	ENSMUST00000102611,Q61879
4646	Q9UM54-1,ENST00000369975,ENST00000672093,Q9UM54,ENST00000369985,ENST00000369977,Q9UM54-5,Q9UM54-4,ENST00000664640,Q9UM54-2,Q9UM54-6	17920	ENSMUST00000035889
4684	ENST00000619839,ENST00000401611,ENST00000621850,P13591-6,P13591-5,P13591-3,ENST00000615112,P13591,P13591-1,P13591-4,ENST00000316851,ENST00000618266,ENST00000531044,ENST00000621128	17967	ENSMUST00000166811,P13595,P13595-3,P13595-2,ENSMUST00000114476,P13595-4,ENSMUST00000193547
4698	ENST00000355749,ENST00000611607,ENST00000471770,Q16718,Q16718-2,ENST00000618945	68202	ENSMUST00000023851,Q9CPP6,ENSMUST00000118558
4731	P56181,P56181-2,ENST00000354250,ENST00000340344	78330	ENSMUST00000064798,Q8BK30,ENSMUST00000046288
4976	O60313,ENST00000361150,ENST00000361510,ENST00000392437,ENST00000646277,O60313-10,ENST00000361908,O60313-11,O60313-9,O60313-13,ENST00000361715,ENST00000361828,ENST00000643329,ENST00000646793,O60313-2	74143	P58281,ENSMUST00000160597,ENSMUST00000038867,P58281-2
5048	ENST00000397195,P43034-2,P43034	18472	ENSMUST00000021091,P63005-2,P63005
5217	P35080,P35080-2,ENST00000239940,ENST00000452853	18645	Q9JJV2-3,Q9JJV2,ENSMUST00000066882,Q9JJV2-2
5257	Q93100-2,ENST00000566044,ENST00000299167,Q93100,ENST00000323584,Q93100-3,Q93100-4	102093	Q7TSH2,ENSMUST00000053771
5333	P51178,ENST00000334661,P51178-2,ENST00000463876	18799	ENSMUST00000010804,ENSMUST00000213464,ENSMUST00000214470,Q8R3B1
5339	Q15149-2,ENST00000398774,ENST00000322810,Q15149-9,Q15149-4,ENST00000354589,Q15149-3,Q15149-6,ENST00000527303,Q15149-8,Q15149-7,ENST00000436759,ENST00000356346,Q15149,ENST00000345136,ENST00000354958,Q15149-5,ENST00000357649	18810	Q9QXS1-13,Q9QXS1-3,Q9QXS1-9,ENSMUST00000054449,Q9QXS1-15,Q9QXS1-14,Q9QXS1-16,ENSMUST00000071869,ENSMUST00000169108,Q9QXS1-12,ENSMUST00000171562,Q9QXS1,Q9QXS1-2,Q9QXS1-5,ENSMUST00000169714,ENSMUST00000076442,Q9QXS1-4,ENSMUST00000023226,ENSMUST00000080857,Q9QXS1-11,ENSMUST00000169438,Q9QXS1-7,Q9QXS1-6,ENSMUST00000073418,ENSMUST00000089610,Q9QXS1-8,ENSMUST00000072692,ENSMUST00000074834,Q9QXS1-10
5365	ENST00000361971,ENST00000538966,Q9ULL4,Q9ULL4-2	140571	Q9QY40,ENSMUST00000002079
5413	ENST00000438754,Q99719,ENST00000455784,Q99719-2	18951	Q9Z2Q6,ENSMUST00000096987
5547	ENST00000393399,P42785,P42785-2,ENST00000313010	72461	ENSMUST00000076052,Q7TMR0-2,Q7TMR0
5579	ENST00000643927,ENST00000321728,P05771-2,P05771	18751	ENSMUST00000064989,ENSMUST00000064921,P68404-2,P68404
5594	ENST00000215832,P28482,P28482-2,ENST00000398822	26413	ENSMUST00000069107,ENSMUST00000232611,P63085,ENSMUST00000115731
5595	ENST00000395199,ENST00000322266,ENST00000263025,P27361,P27361-2,P27361-3	26417	ENSMUST00000057669,Q63844
5781	ENST00000635625,Q06124,ENST00000351677,Q06124-3,Q06124-1,ENST00000392597	19247	ENSMUST00000100770,P35235,ENSMUST00000054547,P35235-1
5909	P47736-2,ENST00000611549,P47736,ENST00000290101,ENST00000374761,ENST00000542643,ENST00000471600,ENST00000374763,P47736-3,ENST00000374765,ENST00000495204,P47736-4	110351	ENSMUST00000105835,ENSMUST00000097837,ENSMUST00000047243,A2ALS5-4,A2ALS5-2,A2ALS5-3,A2ALS5
6447	ENST00000300175,P05408,P05408-2,ENST00000413748	20394	ENSMUST00000024005,P12961
6616	P60880-2,ENST00000254976,P60880,ENST00000304886	20614	P60879,ENSMUST00000110098,P60879-2,ENSMUST00000028727
6812	ENST00000636962,P61764-2,ENST00000373299,ENST00000637521,P61764,ENST00000637173,ENST00000650920,ENST00000637953,ENST00000626539,ENST00000373302	20910	O08599,ENSMUST00000050000,O08599-2,ENSMUST00000077458
6949	ENST00000445265,ENST00000643257,ENST00000439160,ENST00000674413,ENST00000513538,Q13428-3,Q13428-8,ENST00000513346,Q13428-2,Q13428-4,ENST00000427724,ENST00000323668,Q13428-5,Q13428-7,ENST00000394269,Q13428-6,Q13428	21453	ENSMUST00000176630,ENSMUST00000163446,ENSMUST00000175934,O08784
7164	Q16890-4,ENST00000368402,Q16890-2,Q16890-3,ENST00000534000,ENST00000534199,ENST00000532429,Q16890-5,ENST00000304877,ENST00000527711,Q16890,ENST00000368388,ENST00000528193,ENST00000392482	21987	O54818,ENSMUST00000000305,ENSMUST00000213528,ENSMUST00000214644
7169	ENST00000647435,ENST00000378292,P07951-3,P07951-2,ENST00000645482,P07951,ENST00000329305	22004	P58774,ENSMUST00000107913,ENSMUST00000107914,P58774-2,ENSMUST00000030184
7171	P67936-2,ENST00000586833,ENST00000645471,ENST00000643579,ENST00000344824,ENST00000658224,ENST00000647464,P67936	326618	Q6IRU2,ENSMUST00000003575
7419	Q9Y277-2,ENST00000022615,Q9Y277,ENST00000521158	22335	Q60931,ENSMUST00000009036
7511	ENST00000502935,Q9NQW7,ENST00000369683,ENST00000322238,Q9NQW7-2,Q9NQW7-3,Q9NQW7-4	170750	ENSMUST00000183108,Q6P1B1
8050	O00330,O00330-2,ENST00000430469,ENST00000448838,ENST00000227868,O00330-3	27402	Q8BKZ9,ENSMUST00000011058
8078	ENST00000229268,P45974-2,P45974,ENST00000389231	22225	P56399,ENSMUST00000122110,ENSMUST00000047510
8437	ENST00000446861,O95294-2,ENST00000261729,ENST00000546530,O95294-3,O95294,ENST00000548055,O95294-4	19415	ENSMUST00000031606,Q9Z268
8499	ENST00000548586,O75334-7,ENST00000549396,O75334-3,O75334-8,ENST00000552948,ENST00000550359,O75334-6,O75334,ENST00000407050,O75334-5,ENST00000549325,O75334-4,O75334-2,ENST00000550584,ENST00000541017,ENST00000541570	327814	Q8BSS9,ENSMUST00000029404,ENSMUST00000217854
8573	ENST00000644219,ENST00000644347,O14936-2,ENST00000646087,O14936,ENST00000421587,ENST00000378158,O14936-3,O14936-5,O14936-4,ENST00000645566,ENST00000442742,ENST00000378163,O14936-6,ENST00000646120	12361	ENSMUST00000115436,O70589-4,O70589,O70589-5,O70589-2,ENSMUST00000115438,O70589-3
8874	ENST00000375741,ENST00000646102,ENST00000218789,ENST00000466143,Q14155-6,Q14155-1,ENST00000426073,ENST00000375739,ENST00000478679,ENST00000317133,Q14155,Q14155-5,Q14155-2,Q14155-3,ENST00000375736	54126	Q9ES28-7,ENSMUST00000098938,Q9ES28-5,Q9ES28-2,Q9ES28-8,ENSMUST00000110909,Q9ES28-4,ENSMUST00000074856,Q9ES28-3,Q9ES28,Q9ES28-6
8905	ENST00000672987,ENST00000380291,P56377-2,P56377,ENST00000329235,ENST00000673591,ENST00000450644	108012	ENSMUST00000112294,Q9DB50,ENSMUST00000069041,ENSMUST00000033734
9039	ENST00000415609,ENST00000349511,Q8TBC4-2,ENST00000361055,Q8TBC4	22200	ENSMUST00000089287,Q8C878,Q8C878-2,ENSMUST00000164744
9066	O43581,O43581-6,ENST00000542836,O43581-3,ENST00000540677,ENST00000535826,ENST00000539008,O43581-5,O43581-4,ENST00000542670,ENST00000263846,O43581-2	54525	ENSMUST00000224135,ENSMUST00000223586,Q9R0N7-2,Q9R0N7,Q9R0N7-3,Q9R0N7-4,ENSMUST00000073899
9208	ENST00000308482,ENST00000289175,Q32MZ4,ENST00000392000,Q32MZ4-2,Q32MZ4-3,ENST00000244815,Q32MZ4-4	16978	Q3UZ39-2,ENSMUST00000097649,ENSMUST00000068116,ENSMUST00000185531,ENSMUST00000097650,Q3UZ39,ENSMUST00000189617,Q3UZ39-3
9344	Q9UL54-3,Q9UL54-4,ENST00000543033,Q9UL54-2,Q9UL54,ENST00000308893,ENST00000279394	381921	Q6ZQ29-2,ENSMUST00000071268,ENSMUST00000117394,Q6ZQ29
9462	ENST00000462775,Q9UJF2-2,ENST00000367649,Q9UJF2	226525	ENSMUST00000078308
10015	Q8WUM4-2,Q8WUM4,Q8WUM4-3,ENST00000457054,ENST00000307296	18571	ENSMUST00000111861,Q9WU78,ENSMUST00000035086,Q9WU78-2,Q9WU78-3
10097	P61160,ENST00000377982,ENST00000260641,P61160-2	66713	ENSMUST00000000137,P61161
10236	O43390-3,ENST00000478691,ENST00000606561,O43390-4,O43390-2,ENST00000374612,O43390,ENST00000374616,ENST00000302271,ENST00000427764	74326	ENSMUST00000131671,ENSMUST00000105850,ENSMUST00000084219,ENSMUST00000148843
10396	ENST00000381668,Q9Y2Q0-3,Q9Y2Q0-2,Q9Y2Q0,ENST00000264449	11980	P70704,P70704-3,ENSMUST00000135930,ENSMUST00000037380,ENSMUST00000072971,P70704-2
10458	ENST00000435091,Q9UQB8-6,ENST00000428708,Q9UQB8-5,Q9UQB8,ENST00000575712,Q9UQB8-3,Q9UQB8-4,Q9UQB8-2,ENST00000321300,ENST00000321280,ENST00000575245	108100	Q8BKX1,ENSMUST00000026436,Q8BKX1-2,Q8BKX1-3,ENSMUST00000103021,Q8BKX1-4,ENSMUST00000075180
10479	ENST00000370695,ENST00000370698,Q92581,ENST00000636092,ENST00000630721,ENST00000370701,ENST00000637581,Q92581-3,Q92581-2,ENST00000637195	236794	ENSMUST00000077741
10985	ENST00000300648,Q92616	231659	ENSMUST00000064454,E9PVA8
22924	ENST00000405074,Q9UPY8-2,ENST00000233121,ENST00000402218,Q9UPY8	100732	ENSMUST00000031058,Q6PER3
22930	ENST00000487003,Q15042,ENST00000264158,ENST00000442034,Q15042-4,Q15042-3	226407	ENSMUST00000212506,Q80UJ7,ENSMUST00000037649
22948	ENST00000503026,P48643,P48643-2,ENST00000506600,ENST00000515390,ENST00000280326,ENST00000515676	12465	ENSMUST00000022842,P80316
23114	O94856-7,O94856-8,ENST00000404076,O94856-12,O94856-6,O94856-9,ENST00000539706,O94856,O94856-11,ENST00000360049,ENST00000430393,O94856-10,ENST00000403080,ENST00000367173,O94856-2,O94856-5,O94856-4,O94856-13,O94856-3	269116	ENSMUST00000043189,ENSMUST00000094569,ENSMUST00000186389,ENSMUST00000163770,Q810U3
23122	ENST00000399362,ENST00000635664,O75122-3,ENST00000480013,ENST00000461133,O75122-2,O75122,ENST00000468888	76499	Q8BRT1,Q8BRT1-5,ENSMUST00000213966,ENSMUST00000216817,ENSMUST00000163895,ENSMUST00000166734,ENSMUST00000214522,ENSMUST00000111838,Q8BRT1-6
23136	ENST00000341928,Q9Y2J2-3,Q9Y2J2,ENST00000545076,ENST00000540638,ENST00000544123,Q9Y2J2-2,ENST00000542652,Q9Y2J2-4,ENST00000342933	13823	ENSMUST00000080208,ENSMUST00000232706,ENSMUST00000233964,Q9WV92-5,Q9WV92-7,ENSMUST00000112680,Q9WV92-3,Q9WV92-4,Q9WV92,Q9WV92-8,Q9WV92-2,ENSMUST00000233509,Q9WV92-6
23284	ENST00000514591,ENST00000511324,Q9HAR2-3,ENST00000507625,ENST00000509896,Q9HAR2-4,Q9HAR2-2,ENST00000504896,Q9HAR2,ENST00000512091,ENST00000506700,ENST00000506720	319387	Q80TS3-3,ENSMUST00000118442,ENSMUST00000072521,Q80TS3-2,Q80TS3-5,ENSMUST00000120128,ENSMUST00000122356,Q80TS3-4,Q80TS3,Q80TS3-6,ENSMUST00000119385,ENSMUST00000122037
23332	Q7Z460-2,Q7Z460,Q7Z460-4,Q7Z460-5,ENST00000397587,ENST00000541377,Q7Z460-3,ENST00000409078	76707	ENSMUST00000189738,Q80TV8-2,ENSMUST00000165223,ENSMUST00000191445,ENSMUST00000190571,ENSMUST00000178710,ENSMUST00000188710,Q80TV8
23369	Q8TB72-2,Q8TB72-3,ENST00000338086,ENST00000361078,Q8TB72-4,Q8TB72	80913	ENSMUST00000163569,Q80U58-2,ENSMUST00000111122,ENSMUST00000168361,Q80U58-3,ENSMUST00000020915,ENSMUST00000111123,ENSMUST00000165293,Q80U58
23479	ENST00000392807,Q9H1K1,Q9H1K1-2,ENST00000535729,ENST00000431221,ENST00000311893,ENST00000547005	66383	Q9D7P6,ENSMUST00000026937
23499	Q9UPN3-3,Q9UPN3-5,ENST00000361689,Q9UPN3-4,Q9UPN3-2,Q9UPN3	11426	ENSMUST00000097897,ENSMUST00000082108
23705	Q9BY67-3,Q9BY67-5,ENST00000331581,Q9BY67,Q9BY67-4,ENST00000536727,ENST00000537058,Q9BY67-2,ENST00000452722,ENST00000542447	54725	Q8R5M8-3,ENSMUST00000114548,Q8R5M8-5,ENSMUST00000114547,Q8R5M8-7,ENSMUST00000152459,Q8R5M8,ENSMUST00000034581,Q8R5M8-2,Q8R5M8-4,Q8R5M8-6,ENSMUST00000085909
23729	Q9UHJ6,ENST00000225519	74637	ENSMUST00000006105,Q9D5J6
23770	Q14318,Q14318-3,ENST00000608443,Q14318-2,ENST00000222308	14232	O35465-2,O35465,ENSMUST00000119698,ENSMUST00000119353,ENSMUST00000075491
26052	Q9UQ16-3,ENST00000627582,ENST00000367731,Q9UQ16-2,Q9UQ16-5,Q9UQ16,ENST00000355305,ENST00000367733,Q9UQ16-4	103967	Q8BZ98,ENSMUST00000070330,Q8BZ98-2
27068	ENST00000432483,Q9H2U2-3,Q9H2U2,ENST00000354147,Q9H2U2-2,ENST00000348706,Q9H2U2-6,ENST00000341695,Q9H2U2-4	74776	ENSMUST00000029644,Q91VM9,Q91VM9-2,ENSMUST00000122334
28988	Q9UJU6-6,Q9UJU6-4,Q9UJU6-3,ENST00000440166,ENST00000490734,Q9UJU6,Q9UJU6-5,Q9UJU6-2,ENST00000494774,ENST00000468694,ENST00000448521	13169	Q62418-2,Q62418-3,Q62418,ENSMUST00000109845,ENSMUST00000102928,ENSMUST00000020769
29926	ENST00000358215,Q96IJ6,ENST00000373908,Q96IJ6-2,ENST00000313597	69080	Q922H4,ENSMUST00000113584,ENSMUST00000037796
29934	ENST00000622277,ENST00000374274,ENST00000276105,Q9UMY4,Q9UMY4-3,Q9UMY4-1	55988	ENSMUST00000120389,ENSMUST00000077876,O70493,ENSMUST00000156473
51062	ENST00000441560,Q8WXF7-2,ENST00000358385,Q8WXF7	73991	ENSMUST00000021466,Q8BH66
51194	Q9UI26,Q9UI26-2,ENST00000325324,ENST00000409296	76582	ENSMUST00000186033,ENSMUST00000080856,Q8K2V6-2,Q8K2V6
51592	ENST00000369543,ENST00000358465,Q9UPN9-2,Q9UPN9	94093	Q99PP7,ENSMUST00000029444,Q99PP7-2,ENSMUST00000106860
51727	ENST00000450808,ENST00000371873,P30085-3,P30085-2,P30085,ENST00000471289	66588	Q9DBP5,ENSMUST00000030491
55735	ENST00000377577,Q9NVH1,Q9NVH1-3,Q9NVH1-2	230935	Q5U458,ENSMUST00000062904
56889	ENST00000649367,Q9HD45,ENST00000371142	107358	ENSMUST00000237871,Q9ET30
56899	Q7Z6G8-7,Q7Z6G8-9,Q7Z6G8-8,ENST00000547010,Q7Z6G8,Q7Z6G8-4,ENST00000547776,ENST00000341752,Q7Z6G8-10,ENST00000546960,ENST00000333732,ENST00000547446,Q7Z6G8-2,Q7Z6G8-6,Q7Z6G8-5,ENST00000549493,ENST00000549025,ENST00000546568,ENST00000550778,ENST00000550693,ENST00000549558,Q7Z6G8-3	77531	Q8BIZ1,ENSMUST00000182284,ENSMUST00000183156,Q8BIZ1-4,Q8BIZ1-3,ENSMUST00000099364,ENSMUST00000182356,ENSMUST00000179694,ENSMUST00000179337,ENSMUST00000182595,ENSMUST00000182113,ENSMUST00000182430,Q8BIZ1-5,Q8BIZ1-2
56904	ENST00000372564,ENST00000372554,Q9NR46,Q9NR46-2,ENST00000416629,ENST00000372559	227700	ENSMUST00000028214,ENSMUST00000113620,Q8R3V5,Q8R3V5-1,Q8R3V5-3,ENSMUST00000100215,ENSMUST00000163668
56947	ENST00000409565,Q9GZY8-4,ENST00000353339,ENST00000304593,ENST00000349901,Q9GZY8-3,Q9GZY8,ENST00000337110,Q9GZY8-2,ENST00000354503,Q9GZY8-5	75734	Q6PCP5,ENSMUST00000160786,Q6PCP5-3,Q6PCP5-4,ENSMUST00000078332,ENSMUST00000073025,Q6PCP5-2,ENSMUST00000160972
57142	ENST00000357732,Q9NQC3-2,ENST00000394609,ENST00000404909,Q9NQC3-3,ENST00000337526,Q9NQC3-4,Q9NQC3-5,ENST00000317610,Q9NQC3-6,ENST00000357376,ENST00000405240,Q9NQC3,ENST00000394611	68585	ENSMUST00000078830,Q99P72-5,ENSMUST00000102843,ENSMUST00000060992,Q99P72,ENSMUST00000102842,Q99P72-4,ENSMUST00000102841,Q99P72-3,Q99P72-1
57488	A0FGR8-2,A0FGR8-6,ENST00000251527,ENST00000275418,A0FGR8,A0FGR8-4,A0FGR8-5	52635	Q3TZZ7,ENSMUST00000100986,Q3TZZ7-2
57614	ENST00000256858,Q9P260-2,ENST00000644646,Q9P260,ENST00000587725,ENST00000398130	227446	ENSMUST00000039173,ENSMUST00000186807,Q148V7-2,Q148V7-3,ENSMUST00000190501,ENSMUST00000086721,Q148V7
58513	ENST00000592031,ENST00000597937,ENST00000248070,Q9UBC2-3,Q9UBC2-2,Q9UBC2-4,ENST00000455140,ENST00000535753,Q9UBC2	13859	ENSMUST00000212121,Q60902-3,ENSMUST00000163643,Q60902-4,Q60902,ENSMUST00000212590,Q60902-2
64225	ENST00000378954,ENST00000406122,Q8NHH9,ENST00000452935,Q8NHH9-2,Q8NHH9-3,Q8NHH9-5,ENST00000419554,Q8NHH9-4	56298	ENSMUST00000112437,ENSMUST00000068282,Q6PA06,Q6PA06-2
64786	Q8TC07-3,ENST00000550746,ENST00000485960,Q8TC07-2,ENST00000319106,Q8TC07	66687	Q9CXF4,ENSMUST00000020339
65009	Q9ULP0-7,ENST00000356752,Q9ULP0-6,Q9ULP0-4,ENST00000258187,ENST00000569923,ENST00000566192,Q9ULP0-2,ENST00000568640,Q9ULP0-8,Q9ULP0-5,ENST00000570248,Q9ULP0,Q9ULP0-3,ENST00000394282	234593	Q8BTG7-2,ENSMUST00000073139,ENSMUST00000080666,Q8BTG7,Q8BTG7-3
79084	ENST00000449340,Q9BQA1,Q9BQA1-2,ENST00000235090	70465	ENSMUST00000010278,Q99J09
81570	Q9H078-5,Q9H078-2,Q9H078,ENST00000543042,ENST00000538039,Q9H078-4,ENST00000340729,ENST00000294053,ENST00000437826,Q9H078-3	20480	Q60649,ENSMUST00000001884,ENSMUST00000209579
84630	ENST00000259750,ENST00000304139,Q5TCY1-2,Q5TCY1	106763	ENSMUST00000047034,Q6PCN3,ENSMUST00000225808
84717	Q7Z4V5,Q7Z4V5-2,Q7Z4V5-4,ENST00000621835,Q7Z4V5-3,ENST00000616600	15193	ENSMUST00000002911,ENSMUST00000226053,ENSMUST00000225843,Q3UMU9-2,Q3UMU9-4,Q3UMU9,Q3UMU9-3
85379	ENST00000401395,ENST00000358431,ENST00000637069,Q9BY89-2,Q9BY89	243219	ENSMUST00000050125,ENSMUST00000212276,Q8BRV5,ENSMUST00000211733
114793	Q96PY5-3,ENST00000288670,Q96PY5	71409	A2APV2-2,ENSMUST00000049483,A2APV2-3,A2APV2
116986	Q99490-2,ENST00000547588,ENST00000257897,Q99490,ENST00000328568	216439	ENSMUST00000039259,ENSMUST00000217941,Q3UHD9,Q3UHD9-2
127281	Q8TBF2-3,Q8TBF2-4,Q8TBF2,Q8TBF2-7,ENST00000444521,Q8TBF2-2,ENST00000484099,ENST00000378425,ENST00000419916,ENST00000537325,Q8TBF2-6,ENST00000378427	66469	ENSMUST00000030935,Q9DB60
133686	ENST00000381937,Q4G0N4,ENST00000506945,ENST00000282512,Q4G0N4-2,Q4G0N4-3,ENST00000397338	68646	Q8C5H8-4,ENSMUST00000100789,ENSMUST00000190591,Q8C5H8-3,Q8C5H8,ENSMUST00000100790,Q8C5H8-2
140885	ENST00000622179,P78324,P78324-2,P78324-4,ENST00000358771,ENST00000400068	19261	P97797,ENSMUST00000160276,ENSMUST00000161620,ENSMUST00000163034,ENSMUST00000049262,P97797-3,P97797-4,ENSMUST00000179001,ENSMUST00000103202,ENSMUST00000099113,P97797-2
150209	ENST00000399163,Q96NN9-3,Q96NN9,ENST00000399167,ENST00000405089,Q96NN9-2	72168	ENSMUST00000115685,Q3TY86-3,Q3TY86-2,Q3TY86,ENSMUST00000023448
283450	ENST00000377560	269700	ENSMUST00000042614
375790	ENST00000652369,O00468-3,O00468-5,O00468-4,O00468-7,O00468-6,ENST00000620552,O00468,O00468-2,ENST00000379370	11603	ENSMUST00000180572,ENSMUST00000105575
440574	ENST00000617872,Q5TGZ0,Q5TGZ0-2,ENST00000322753	433771	Q7TNS2,ENSMUST00000143971

## Sheet: a6
Table S5. List of genes of noncanonical proteoforms.
Human Gene ID	Human Protein IDs	Mouse Gene ID	Mouse Protein IDs
72	ENST00000409731,P63267,P63267-2,ENST00000345517	11468	ENSMUST00000075161,P63268
529	ENST00000253413,P36543-2,P36543-3,P36543,ENST00000399796,ENST00000399798	11973	P50518,ENSMUST00000019354
832	ENST00000433834,ENST00000264203,P47756,ENST00000264202,P47756-2,ENST00000375142	12345	P47757-4,ENSMUST00000030518,P47757-2,ENSMUST00000102508,ENSMUST00000102507,P47757
1759	ENST00000341179,Q05193,Q05193-5,ENST00000393594,ENST00000486160,ENST00000475805,ENST00000372923,Q05193-2,ENST00000628346,Q05193-3	13429	P39053-5,ENSMUST00000202578,P39053,P39053-3,ENSMUST00000113352,P39053-6,P39053-4,ENSMUST00000091089,ENSMUST00000201433,ENSMUST00000139624,ENSMUST00000078352,ENSMUST00000113350
1808	ENST00000523027,ENST00000311151,Q16555-2,ENST00000521913,Q16555	12934	ENSMUST00000022629,O08553
1809	ENST00000398514,Q14195,Q14195-2,ENST00000343218	22240	Q62188,ENSMUST00000121805,ENSMUST00000118043,ENSMUST00000025379
2273	Q13642-5,ENST00000370674,ENST00000651929,ENST00000539015,ENST00000543669,ENST00000370676,ENST00000394155,Q13642-4,ENST00000630084,Q13642-1,ENST00000651089,ENST00000535737,ENST00000618438,Q13642,Q13642-3,ENST00000370683	14199	ENSMUST00000114769,ENSMUST00000023854,ENSMUST00000114773,ENSMUST00000114772,ENSMUST00000144600,P97447-2,P97447
2885	ENST00000316804,P62993,ENST00000316615,P62993-2	14784	Q60631-2,ENSMUST00000021090,ENSMUST00000106497,Q60631
3845	P01116,ENST00000311936,ENST00000256078,P01116-2	16653	P32883,ENSMUST00000032399,P32883-2
4190	P40925-2,ENST00000233114,ENST00000432309,P40925,ENST00000409476,P40925-3	17449	P14152
5315	ENST00000319622,ENST00000568459,P14618-2,ENST00000389093,ENST00000449901,P14618-3,ENST00000335181,P14618	18746	P52480-2,ENSMUST00000034834,P52480
5861	P62820-3,ENST00000398529,P62820-2,ENST00000409892,ENST00000409784,P62820	19324	ENSMUST00000020358,P62821
5901	ENST00000541630,ENST00000543796,ENST00000535090,P62826	19384	ENSMUST00000031383,P62827
6252	ENST00000395090,Q16799-3,Q16799-2,ENST00000342503,ENST00000267484,Q16799	104001	Q8K0T0,ENSMUST00000078505,ENSMUST00000021497,ENSMUST00000150156
6709	Q13813,Q13813-3,ENST00000372731,ENST00000630804,ENST00000358161,Q13813-2,ENST00000372739,ENST00000630866	20740	ENSMUST00000129241,ENSMUST00000095083,ENSMUST00000100225,ENSMUST00000113717
7168	P09493,ENST00000357980,ENST00000288398,P09493-5,P09493-4,ENST00000559556,ENST00000404484,P09493-2,ENST00000559397,ENST00000558910,ENST00000559281,P09493-10,ENST00000267996,ENST00000561266,ENST00000358278,P09493-9,P09493-6,P09493-7,ENST00000334895,ENST00000560970,ENST00000651590,ENST00000403994,ENST00000651344,P09493-8,ENST00000317516,P09493-3	22003	ENSMUST00000113693,ENSMUST00000113690,ENSMUST00000113687,ENSMUST00000113697,ENSMUST00000050905,ENSMUST00000113696,P58771-2,ENSMUST00000113707,P58771,ENSMUST00000113701,ENSMUST00000113705,ENSMUST00000113695,ENSMUST00000034928,ENSMUST00000113685
7170	ENST00000368533,P06753,ENST00000651641,ENST00000330188,ENST00000611659,P06753-7,P06753-2,P06753-4,P06753-3,ENST00000368531,ENST00000323144,ENST00000302206,ENST00000271850,ENST00000368530,P06753-6,P06753-5,ENST00000328159	59069	ENSMUST00000029549,P21107-2,ENSMUST00000121503,P21107,ENSMUST00000119158,ENSMUST00000119570,ENSMUST00000118566
9414	ENST00000649134,ENST00000377245,ENST00000348208,Q9UDY2,Q9UDY2-7,Q9UDY2-4,ENST00000636438,Q9UDY2-5,ENST00000647986,ENST00000535702,ENST00000539225,ENST00000649943,Q9UDY2-2,Q9UDY2-6,Q9UDY2-3,ENST00000650084	21873	Q9Z0U1,ENSMUST00000233027,ENSMUST00000099558
10313	O95197-4,ENST00000377819,O95197-3,ENST00000356000,ENST00000540798,O95197,ENST00000339997,O95197-6,O95197-5,ENST00000341307,O95197-7,ENST00000354497,O95197-2,ENST00000537981	20168	Q9ES97-3,ENSMUST00000065304,Q9ES97-2,Q9ES97,Q9ES97-5,ENSMUST00000088169,ENSMUST00000088171,Q9ES97-4,ENSMUST00000235593,ENSMUST00000025667
10694	P50990-2,ENST00000626972,P50990,P50990-3,ENST00000540844,ENST00000470450,ENST00000286788	12469	ENSMUST00000026704,P42932
10808	ENST00000630972,Q92598-2,ENST00000380405,ENST00000320027,ENST00000445273,Q92598,Q92598-3,Q92598-4	15505	Q61699-2,ENSMUST00000074846,ENSMUST00000202361,Q61699
11163	Q9NZJ9,ENST00000548662,ENST00000547014,Q9NZJ9-2,ENST00000549992,A0A024RBG1,Q9NZJ9-3,ENST00000415493,ENST00000337179	71207	Q8R2U6,ENSMUST00000020217
23408	ENST00000606117,ENST00000379262,Q9NXA8-2,Q9NXA8-3,Q9NXA8,ENST00000397350,Q9NXA8-4,ENST00000359782	68346	ENSMUST00000223194,Q8K2C6
55707	Q9NVZ3-3,Q9NVZ3,ENST00000443980,Q9NVZ3-2,Q9NVZ3-4,ENST00000457722,ENST00000337132	66147	Q9D1J1,ENSMUST00000030760
58473	ENST00000398492,Q9UF11,Q9UF11-4,ENST00000354190,ENST00000227214,Q9UF11-2,ENST00000398494,Q9UF11-3,ENST00000541597	27276	ENSMUST00000107045,Q9QYE9,ENSMUST00000116287,ENSMUST00000107047,ENSMUST00000079176,ENSMUST00000107043,Q9QYE9-2,ENSMUST00000107044,Q9QYE9-4,Q9QYE9-3,ENSMUST00000107046
84766	ENST00000440314,Q9BSW2-2,ENST00000252322,Q9BSW2	381812	Q3UP38,ENSMUST00000212051
259217	O43301,ENST00000674197,ENST00000369209,ENST00000674344,ENST00000635765,ENST00000674459	73442	Q8K0U4,ENSMUST00000066285

## Sheet: a7
Table S5. List of genes of noncanonical proteoforms.
Human Gene ID	Human Protein IDs	Mouse Gene ID	Mouse Protein IDs
2539	P11413,ENST00000393562,P11413-2,P11413-3,ENST00000393564	14381	Q00612,ENSMUST00000004327
2954	ENST00000216465,ENST00000553586,O43708-3,ENST00000361389,O43708,O43708-2,ENST00000349555	14874	Q9WVL0,ENSMUST00000222222,ENSMUST00000220574,ENSMUST00000222885,ENSMUST00000063117
5521	Q00005-7,Q00005,ENST00000394414,Q00005-6,ENST00000508545,ENST00000336640,Q00005-3,ENST00000394411,Q00005-4,Q00005-2,ENST00000504198,Q00005-5,ENST00000394413,ENST00000453001	72930	Q6ZWR4-3,ENSMUST00000025377,Q6ZWR4-2,Q6ZWR4
9444	ENST00000361752,ENST00000361195,ENST00000392127,Q96PU8-5,Q96PU8-8,ENST00000275262,ENST00000424802,Q96PU8,Q96PU8-3,Q96PU8-6,Q96PU8-9,ENST00000453779	19317	Q9QYS9-8,Q9QYS9-7,Q9QYS9,Q9QYS9-2,Q9QYS9-3,Q9QYS9-6,ENSMUST00000233645,ENSMUST00000042296,Q9QYS9-4,ENSMUST00000233828,Q9QYS9-5
10529	ENST00000417816,O76041-2,O76041,ENST00000377122	74103	ENSMUST00000124270,Q9DC07,ENSMUST00000028080
10580	ENST00000371241,Q9BX66-12,Q9BX66-9,ENST00000371245,Q9BX66-10,Q9BX66-8,Q9BX66-5,ENST00000371249,Q9BX66,ENST00000607232,Q9BX66-11,ENST00000371227,ENST00000354106,Q9BX66-2,ENST00000306402,Q9BX66-4,ENST00000371247,Q9BX66-7,ENST00000277982,Q9BX66-3,Q9BX66-6,ENST00000371239	20411	Q62417-3,ENSMUST00000238831,ENSMUST00000099466,ENSMUST00000224247,ENSMUST00000165212,ENSMUST00000225153,Q62417-7,Q62417-2,Q62417-5,Q62417-4,Q62417,Q62417-6,ENSMUST00000225786
11258	O75935,ENST00000477738,ENST00000378913,O75935-2,ENST00000341694,ENST00000259632,O75935-3,ENST00000378916	53598	ENSMUST00000171641,Q9Z0Y1,ENSMUST00000030158
22818	P61923-4,ENST00000455864,P61923-3,ENST00000552362,P61923-5,ENST00000549043,P61923-2,ENST00000262061,P61923	56447	ENSMUST00000230893,ENSMUST00000100162,P61924

## Sheet: a8
Table S5. List of genes of noncanonical proteoforms.
Human Gene ID	Human Protein IDs	Mouse Gene ID	Mouse Protein IDs

## Sheet: a9
Table S5. List of genes of noncanonical proteoforms.
Human Gene ID	Human Protein IDs	Mouse Gene ID	Mouse Protein IDs
602	ENST00000444487,ENST00000164227,P20749	12051	ENSMUST00000120537,Q9Z2F6
933	ENST00000341773,ENST00000085219,P20273,ENST00000419549,ENST00000536635,P20273-2,P20273-3,P20273-4,P20273-5,ENST00000544992	12483	P35329-3,P35329,ENSMUST00000190646,ENSMUST00000019248,P35329-2,ENSMUST00000190617,ENSMUST00000108125
2192	ENST00000340923,ENST00000442170,ENST00000262722,P23142-2,P23142-3,P23142,P23142-4,ENST00000327858	14114	ENSMUST00000057410,Q08879-2,Q08879,ENSMUST00000109432
3621	ENST00000375775,Q9UK53-4,ENST00000375774,Q9UK53-3,ENST00000338450,Q9UK53-5,Q9UK53-2,ENST00000333219,Q9UK53	26356	ENSMUST00000209646,ENSMUST00000054399,ENSMUST00000211007,Q9QXV3,ENSMUST00000209565,Q9QXV3-2,ENSMUST00000210740
4253	Q96PC5-5,ENST00000348007,Q96PC5-7,Q96PC5-14,ENST00000396165,ENST00000280082,Q96PC5,Q96PC5-6,ENST00000553352,Q96PC5-8,ENST00000556148,Q96PC5-2,Q96PC5-13,ENST00000341502,Q96PC5-9,Q96PC5-10,ENST00000396158,ENST00000341749,Q96PC5-11,ENST00000280083,ENST00000557038,Q96PC5-12,ENST00000553728,ENST00000640607	338320	ENSMUST00000170992,ENSMUST00000219140,ENSMUST00000176892,ENSMUST00000069430
5252	ENST00000374516,O43189-2,O43189,ENST00000487667,ENST00000374512	21652	ENSMUST00000237412,Q9Z1B8,ENSMUST00000073724
7273	ENST00000360870,Q8WZ42-12,Q8WZ42-6,ENST00000589042,Q8WZ42-10,Q8WZ42-4,Q8WZ42-13,ENST00000359218,Q8WZ42-9,Q8WZ42-7,Q8WZ42-3,Q8WZ42,Q8WZ42-2,ENST00000460472,ENST00000342992,Q8WZ42-5,ENST00000591111,Q8WZ42-11,ENST00000342175,Q8WZ42-8	22138	ENSMUST00000111846,ENSMUST00000011934
8796	ENST00000535157,O95171-2,ENST00000349847,O95171,O95171-3,ENST00000377246	64929	ENSMUST00000095576,Q9EQG3
8880	ENST00000294623,Q96AE4,ENST00000370768,Q96AE4-2	51886	ENSMUST00000196695,ENSMUST00000199876,ENSMUST00000166984,ENSMUST00000198227,ENSMUST00000200524,ENSMUST00000196739
10570	O14531,ENST00000338492,ENST00000368627	26757	ENSMUST00000026551
23462	ENST00000337919,ENST00000523976,Q9Y5J3-2,ENST00000354724,Q9Y5J3	15213	ENSMUST00000042412
51750	Q9NZ71-6,Q9NZ71-7,Q9NZ71-4,Q9NZ71-5,ENST00000370018,Q9NZ71-8,ENST00000318100,ENST00000508582,Q9NZ71-9,Q9NZ71-2,Q9NZ71	269400	ENSMUST00000098971,Q0VGM9-6,ENSMUST00000048608,Q0VGM9-5,ENSMUST00000108814,Q0VGM9-4,Q0VGM9-3,ENSMUST00000054622,Q0VGM9-2,Q0VGM9,ENSMUST00000108815
55815	ENST00000487120,ENST00000415766,Q2TAA8,ENST00000565339,ENST00000388833,ENST00000569504,Q2TAA8-2,ENST00000561639	72236	ENSMUST00000034365,Q99P25
64747	Q9H3U5,Q9H3U5-5,Q9H3U5-2,Q9H3U5-4,Q9H3U5-3,Q9H3U5-6	66868	ENSMUST00000029344,Q9DC37
79819	Q5VTH9,ENST00000464352,ENST00000371023,Q5VTH9-3,Q5VTH9-2,ENST00000371026	242584	E9PYY5-3,ENSMUST00000106868,E9PYY5,E9PYY5-4,E9PYY5-2
79897	Q9H633,Q9H633-4,Q9H633-2,Q9H633-3,ENST00000436442,ENST00000442966,ENST00000433076	67676	Q8R040,ENSMUST00000025319
79931	ENST00000507879,Q96KP6-2,ENST00000057513,Q96KP6-3,Q96KP6,ENST00000509841	414084	ENSMUST00000114236
83463	Q9BW11-2,ENST00000439742,Q9BW11-3,ENST00000427908,Q9BW11,Q9BW11-4	17121	Q80US8,ENSMUST00000021941
85007	Q8IUZ5-2,ENST00000308158,ENST00000489262,Q8IUZ5,Q8IUZ5-3,ENST00000493197,ENST00000474052,ENST00000494126	72947	Q8R1K4,Q8R1K4-3,Q8R1K4-2,ENSMUST00000167797
168002	ENST00000610183,Q5SW24-4,ENST00000366796,Q5SW24,ENST00000607983,Q5SW24-3,ENST00000366795,Q5SW24-2	240025	ENSMUST00000053218,Q7TN08
352909	ENST00000527223,Q8N9W5-5,Q8N9W5-3,ENST00000455045,ENST00000391720,ENST00000524407,Q8N9W5-6,Q8N9W5,Q8N9W5-7	436022	ENSMUST00000094897,Q3UYV8
374887	ENST00000514277,A6XGL0,ENST00000436027,A6XGL0-2	234365	ENSMUST00000152938
645323	ENST00000666195,ENST00000511014,ENST00000509265,ENST00000663276,ENST00000500197,ENST00000505030	320203	ENSMUST00000131907,ENSMUST00000182788
100302692	ENST00000602812	78878	ENSMUST00000156211,ENSMUST00000130063

[truncated: 6 more sheets: a10, a11, a12, a13, a14, a15]
