# Supplementary material for: Proteogenomics Reveals Orthologous Alternatively Spliced Proteoforms in the Same Human and Mouse Brain Regions with Differential Abundance in an Alzheimer’s Disease Mouse Model
Source: Cells. 2021 Jun 23;10(7):1583. doi: 10.3390/cells10071583 (PMC8303486; doi:10.3390/cells10071583)
Supplement: Supplementary file 1 [file cells-10-01583-s001.zip › Table S6 - List of peptides of canonical proteoforms.xlsx]

## Sheet: General
Table S6. List of peptides of canonical proteoforms.

## Sheet: a1
Table S6. List of peptides of canonical proteoforms.
AAAAAAPAGGPAAAAPSGENEAESR
AAAAATVVPPMVGGPPFVGPVGFGPADRGHLDSPEAR
AAAAEGARPLER
AAAAYALGR
AAADADVSLHNFSAR
AAADLMAYCEAHAKEDPLLTPVPASENPFREK
AAADTLQGPMQAAYR
AAAELALSCLPHAHALNPNEIQR
AAAGGLAMLTSMRPALCSR
AAAGLGDGGGGGERAASK
AAAIPPIVTK
AAAITSDLLESLGR
AAALAHREEESLVVPTK
AAALEMAMIK
AAALQYPSPSAAQDMVDR
AAALRNPGKIPK
AAALVLQTIWGYK
AAAQFLTSTWGAQK
AAAQIAQALLGAEER
AAASATREWTEQETLLLLEALEMYKDDWNK
AAASPELTSPLANQSLLLLLVLVNLTDAPDIPNPYR
AAATFNPELITHILDGSPENTR
AAATFNPELITHILDGSPENTRR
AAATQPDGKDTPDEPWAFPAR
AAATTSQPVLTSQQIETIFFKVPELYEIHK
AAAVLGNLIFGSLVSITK
AACNICTVDSDQLAK
AACQEAQVFGNQLIPPNAQVKKATVFLNPAACK
AACTIQTAFR
AADAGPLETLGPLAPVPSAVCPLRK
AADAMPHHWIR
AADHLKPFLDDSTLR
AADIIDGLRK
AADPLVGVFLWGVAHSINELSQVPPPVMLLPDDFK
AADQFDLYSSQQNK
AADRIHQDGIHILVNMNGYTK
AADVENVPPVISTPHHYLISIYR
AADVLVYLADDTVVPLAVENLSSISAHELHR
AADVNMTDEEGR
AADWLFSADVNRPPGSTVYTCMLNQRGGTESDLTVSR
AAEEAASSFSGLQAQLAQAEQLAQSLQETAHQEQDALK
AAEEFVNVYYTTMDK
AAEEITLQTGVK
AAEEKEPAAPASPAPSPVPSPTPAQPQK
AAEFLQMLEAIK
AAEFNSNLNR
AAEGGLSSPEFSELCIWLGSQIK
AAEHEVPLQER
AAEHILEDLITIDVENVMEDICSK
AAEIANETGDWAASYHLAR
AAELEEELK
AAELFGLTAEEIYLVHDELDKPLGK
AAELFHQLSQALEVLTDAAAR
AAELQEQLSSEK
AAELVATHFSEQIEVVIGQLQNQLLLFK
AAEMEHLLER
AAEPLLTLER
AAEQAHLWAELVFLYDK
AAEQAHLWAELVFLYDKYEEYDNAIITMMNHPTDAWK
AAETDPGMVHLALGSDLTTLGLNLNSPENLYPK
AAETVPDLPSPPTEAPAPASNTSTRK
AAEVAVQSGATFITHLFNAMLPFHHR
AAEVFFETFNVPALFISMQAVLSLYATGR
AAFECMYTLLDSCLDRLDIFEFLNHVEDGLK
AAFEWNEEGAGSSPSPGLQPVR
AAFFVTLDESEQGYREEDPEASIDSYAK
AAFGISDSYVDGSSFDPQR
AAFGISDSYVDGSSFDPQRR
AAFLLGGAGVYAVATLVYHALGRPDYVQPLGK
AAFLLTVLSERPEHHSLAFR
AAFLSPDDPAVWAGLMAACHADDK
AAFQLDCSILSR
AAFQSLLDAR
AAFQSLLDARADEAALDHPYLK
AAFTAGR
AAGAGNEAAALFLATSGAHANHR
AAGATELLVR
AAGELGIAVCNIPSAAVEETADSTVCHILNLYR
AAGELGIAVCNIPSAAVEETADSTVCHILNLYRR
AAGIIHLGATSCYVGDNTDLIILR
AAGLGDLGAALLQLVR
AAGLLSTFR
AAGMGSYVQPQR
AAGPAIPSHLLSTPYPFGLSPGSVVQDSR
AAGPATSPPR
AAGTLNSSMLK
AAGTTVVEVEEIVDIGSFAPEDIHIPK
AAGVCLMLLSTCCEDDIVPHVLPFIK
AAGYDLFSAYDYTISPMEK
AAHANPPTLLLPVVHMLEGHDPDDLAFLRK
AAHFLHGCNSK
AAHIFFTDTCPEPLFSELGR
AAHIFNESLVCHQIR
AAHSIDTLGSASAR
AAHSNEVLIFSVQPK
AAHYFGMK
AAIANLCIGDLITAIDGEDTSSMTHLEAQNK
AAIAQLNGK
AAICSGKVEIVAINDPFIDLNYMVYMFQYDSTHGK
AAIMPFLK
AAIPVDLRR
AAIQEYDNIAK
AAISQLR
AAIVVHSR
AAKAAGARPLTSPESLSR
AALAALAK
AALADVLRR
AALAFGFLDLLK
AALAGGTTMIIDHVVPEPGTSLLAAFDQWREWADSK
AALAGGTTMILDHVFPDAGVSLLAAYEQWR
AALAGGTTMILDHVFPDAGVSLLAAYEQWRER
AALASAHQCHPLPQTLSVLK
AALDCSTSHLDEFYSDPHAVAGALK
AALEAVAAPER
AALEQEAEEEK
AALEQEAEEEKAPEKPEDVQEEK
AALFIRDFLITQMTGK
AALFLQTLK
AALGTLYLTATHVIFVENAPDTRK
AALLAELASLEADALR
AALLAELASLEADALREHCQR
AALLDPFAAVR
AALLETLSLLLGK
AALLLLLTFLAK
AALLTGRLPIR
AALNALQPPEFRNENSLAATLK
AALPSHVVTMLDNFPTNLHPMSQLSAAITALNSESNFAR
AALPVIR
AALQDSRPLHVVLGNEACDLDSMVSALALAFYLTK
AALQEELSDVLIYLVALAAR
AALQTIGEDQGQNPYTELLVLEAHR
AALQTIGEDQGQNPYTELLVLEAHRDIVR
AALRPTDVVLEVGPGTGNMTVK
AALSGSYVNFGVFR
AALTFVQDENMINFIK
AALTSAR
AALTWILSSNK
AALVEVSEGVNLSSIPR
AALVGIYGR
AALVMYWK
AALWALQGGTSVVIANGTHPK
AAMEALVVEVSKQPNIISQLDPVNEHMLNTIR
AAMFPLQVLGFEVDAVNSVQFSNHTGYAHWK
AAMFTAGSNFNHVVQSEK
AAMILLER
AAMIVNQLSK
AAMMSLLR
AANIPEQNTIGFMFACVGR
AANVLTKPCGLQR
AAPFNNWMEGAMEDLQDTFIVHTIEEIQGLTTAHEQFK
AAPIHEQTLYKEEPCYIFHQR
AAPILFASAALALGSSLALKLPETR
AAPLPSGPPAAAAPPGAPGEELYAALEDYHPAELYR
AAPPALLEPLQQPADVSQDPR
AAPQSPSVPK
AAPVSLAGLATVRR
AAQAAQEARARAGTEAQAR
AAQLAIR
AAQLGFGGVYVR
AAQLQGLSHFLR
AAQLVLEGGTGSHGVFLVR
AAQNSGEAEYIEK
AAQQRPEEVRDLWQTCGDLMFSLEPR
AAQQRSFHFQSFR
AAQSALATVFNLHLDQTPSR
AAQSVLISLFELNTPEFTMLLGALPK
AAQTGQVDGELIR
AAQTTIETAIHSLIETLK
AAQVALLYLQELAEELSTALPAPPLSGPK
AAQYACSLLGHALQR
AARAGHVCTVQFLISK
AASAPLLPEVEAYLQLLMVIFLMNSK
AASASISSMSEGDEDEK
AASDPLLSSVSPAVSKASSR
AASETGASGVTAQQGDAQLGEVENLEDFAYSPAPR
AASEWLLR
AASFLNADGPK
AASGAPLRPATVLGTMEMGRR
AASGGVPESAPEPK
AASHILILK
AASHVLQTVWSYK
AASISAVSLEGAQPGPSSGPR
AASIYSSWAEEQR
AASLLEHHASQLCQHVNR
AASPGAAMTPDLLNFK
AASPQDLAGGYTSSLACHR
AASSFIPYCSMAQAQLCFHGHR
AASVRPVLEIYSASGLPLASLLWK
AASWLFK
AASWLTHQGSFHGAFR
AATAGSQAGPGGLVAGKEEK
AATEVYNEAAK
AATGAISAVFGR
AATGNTSEGEEVFLLIQSEK
AATHGLILGALQEDGPLPGELAELR
AATMLLDTVEESAFVLADNLLK
AATMLMQNR
AATPNPPPDSTPVNSASVLK
AATQCEFSKQEFMDGMTELGCDSIEK
AATSGVPSIYAPSIYTHLSPAK
AATTHLLQVLEDLEQAHEEFQK
AATTPTATYNSDRDNSFLQVHNCIQK
AATTVEHLAIQCHWSQRPAVIGDVLQVYSGSEGR
AAVAADPVSREDEPASLFLEIAQWVK
AAVAAVHGAVHELLEFAR
AAVAGLDR
AAVAWANQNR
AAVEELLRGEASAERLEEAANR
AAVELEEPEDARIMLSR
AAVEQVPVEPYKIPLSQAEVIQEGSDVTLVAWGTQVHVIR
AAVFEEEDFQSMTYGFK
AAVFEEIDTYERR
AAVFNHFISDGVK
AAVFNHFISDGVKK
AAVGTACGLALGNYNDLYHWSVR
AAVLFGVVNTVAR
AAVLSVFVR
AAVLWELHKPFTIEDIEVAPPK
AAVPILK
AAVSEAEAQFYEQNSR
AAVVHHFESLPAGSTLIFYK
AAWAEYEAEK
AAWEDPVEWVRDTLPWPSAQQDQSK
AAWGKIGGHGAEYGAEALER
AAWMSDISQCVDNIR
AAWTSDIIQCVDNIR
AAYAHFLNVQGR
AAYIYFTDFCPDSLFNK
AAYLDDLR
AAYLNLSQEPAHPAMALHAR
AAYNLVRDDGSAVIWVTFR
AAYSFYNIHTETPLLDLMNDALIIAK
AAYSFYNVHTQTPLLDLMSDALVLAK
AAYYRQSFLYHPDRNPGSAEAAER
ACADGGANHLYDLTEGERESFLPEFVSGDFDSIRPEVK
ACAEALGSLK
ACALQVLSAILEGSK
ACASASAPAGLR
ACDLPAWVHFPDTERAEWLNK
ACDLWEQILR
ACDLWEQILRDHPTDMLALK
ACDYIQELR
ACEHLTSNVLPLLLEQFHK
ACELFLR
ACFGGLFANLIRPGDAK
ACFVHTGVYNLGTPR
ACFYNLDK
ACGASLRLETFDANDLYQGQNFNKVLSSLVTLNK
ACGEFVFLMDR
ACGLGEGDTEVFPTLHVVR
ACGLIIFRR
ACGMYLK
ACGNMFGLMHGTCPETSGGLLICLPR
ACGSVADCTFEELCERPLGASDYLELSK
ACHILECCDGLAQDVIGSIGQAFELR
ACHILECPEGLAQDVISTIGQAFELR
ACIPFLKK
ACLIFFDEIDAIGGAR
ACLILTTQREPK
ACLISLGYDVENDRQGDAEFNR
ACLTLCSPGTSLENIYSMMLTLIGQK
ACPRPEGLNFQDLR
ACQALGAMLSR
ACTIAIR
ACVFCLVAVHAVIGDELKPHLSQLTGSK
ACVSETLSLLGEHFGQLLELALTR
ACVVAGLR
ACWVLHYFCEVK
ACYLSINPQK
ADAEDLLGSFLSNILQDCR
ADAIYNMIGYPNFIMDPK
ADAQTPEEVGPSEASLR
ADARQEEDSYEIFICHANVIR
ADAVQDSEMVELVELEIRELLTEFGYK
ADAYFSPIHSQLEHLLDPSSFTGR
ADDASAATIEK
ADDIVGPVTHEIFENNVVHLMWQEPKEPNGLIVLYEVSYR
ADDPNSIFLIDHAWTCR
ADDVIISSGYR
ADDYFLLR
ADEFFFDRHPGVFAHILNYYR
ADEYLREIQELGQLIQAVQQCIEAAGHEHQPDMQK
ADEYYPEHTSVLSTIDFGGR
ADFVALLDQFGNHYIQEAVYGFEESCSIWYPNK
ADGAPQPLRPEHFTK
ADGATSDDLDLHDDRLSYLSAPGSEYSMYSTDSR
ADGIVSK
ADGLDIPQLLEAVLR
ADGNFLLYAHLTYVTLPLHR
ADGRIVKMEVDYSATVDQR
ADGVAVMYDLTAK
ADHSQTQGSLHLPTAPCNFTYK
ADIAFLIDGSFNIGQRRFNLQK
ADIALVELLYHVEELDPGVVDNFPLLK
ADICAVDGALAFLVGTLTYR
ADIELFVNRLDSVESVLPYEYTAFDFCQASEGK
ADIGIAMGISGSDVSKQAADMILLDDNFASIVTGVEEGR
ADIGVAMGIAGSDAAK
ADIHLLICTIDDLIDK
ADILQVGLRELLNALFSNPMDDNLICAVK
ADIPLMVIIGEQERNEGVIK
ADISANIYPDINIITGALK
ADIVHAFLSIPSLSHSVLSQTSFR
ADIWSFGITAIELATGAAPYHK
ADLALIDTPDAESIAESR
ADLIEQMR
ADLMDR
ADLPAPEPR
ADLPEGVAPPGLSPAEFCR
ADLPGSSSTFTKSFISSSPSSPSR
ADLSIPDLHEIVTEELEERHEK
ADLSNSLEEIYVHNMGESILYQWVEK
ADLTAEMISAPLGDFR
ADLTHLLSPQMGK
ADLTVSSFGISVSR
ADLYIHVTYIK
ADMDQFTSSISENPVDVR
ADMIELLGPRPFAEK
ADNIFPFPERPR
ADNLMETRDPEPEK
ADNPQCLLGDFVTEFLK
ADPAQFDLLK
ADPGHWWASFFFGK
ADPLFLLIGLPTIPVMLILGK
ADPSLLGFSVNASSER
ADPTKGLDQTSKPDETGK
ADPTVESEEAFK
ADPVRPIDPAAWLSHTAALTGALPR
ADQDRLDLEER
ADRENADIIR
ADRENADIIREQIR
ADREVAIYSK
ADRIITMLPSSMNAVEVYSGANGILKK
ADRQALNEHFQSILQTLEEQVSGER
ADSDSADSACTTVPSPPR
ADSEYPTWLFQVNLGPPK
ADSLVEGTSSR
ADSVVVLLCR
ADSYDRGDLENQMHIAEQR
ADTAWNAVLLR
ADTIDTIEK
ADTLDPALLRPGRLDR
ADTMQNIESTIVELGSIFQQLAHMVK
ADTPIEEFTPTPAFPALQYLESVDEGGVAWQAGLR
ADVGAVPEGSFPSTYK
ADVGGEAAGTAINHSHMLLQR
ADVIHACDIVEDAAIAYGYNNIQMTLPK
ADVIVADPHLQHGDDPYTLQYGQCGDR
ADVLPSSTCNFLSETNAVK
ADVPEADLSGVDAK
ADVPLPLDLLPSFWK
ADVPLSVQSLR
ADVQLYGMIYKPHTLQPGR
ADVVFLSPPWGGPDYATAETFDIR
ADVVISAFGSVLEDPK
ADVWSLGISLVELATGQFPYK
ADWLDSIRPQK
ADWWTNTAHYNR
ADYHQVLGHTLDIFK
ADYLALVFEREDSYLGR
ADYLQVGVTSQK
AEACFVNCVER
AEACFVNCVERFIDTSQFILNR
AEADPQAIPK
AEAEAASEVWCR
AEAFASAWSAMGQETVEK
AEAGPVEQQFLQETEK
AEAGRPYEYYK
AEAMEILLSR
AEANGIQDVWQLDLSSR
AEARAFEEDQVAGRLK
AEAVATVVAAVDQARVREPR
AEAVQSFLAFIQHLR
AECLAMLGRYPEAQFVASDILR
AECLNPAQPGR
AEDDQPLPGVLLSLSGGVFR
AEDFLPEAASLSENPESSKEEAPPAR
AEDGTEDSEEEGK
AEDNADTLALVFEAPNQEK
AEDQELESLSAIEAELEK
AEDSGAEQLASEIEPSREESWVSIK
AEDSGAEQLASEIEPSREESWVSIKK
AEDTISILPDDPR
AEDYGEHHLAVLTNLGDIQVVSMPLLKPQVR
AEEAEPITFPSGGGK
AEEDRYFR
AEEDTQFNYHR
AEEHNIVFMPVIGK
AEEHSVAILLLR
AEELFLWVPR
AEELFLWVPRK
AEELFMEFAHK
AEELHYPQGEHR
AEELIQEIQR
AEEMEDEPFTER
AEENNSGVESSGYGSPGPTWDR
AEETGHWLWSR
AEETQRSVNDLTSQR
AEEVAFWTELLAK
AEEVEYYYRR
AEEVKQDKDDIINIFSVASGHLYER
AEGDTRFLVRVSYLEIYNEEVR
AEGFVDALHR
AEGIPELQASEKGNPVNSTRVDTGATGSTEPK
AEGLGNYSVHLVEVDPQGLSLQLLGHDTR
AEGLWNLFLPAVSGLSQVDYALIAEETGK
AEGLWNLFLPLETDPEK
AEGPALFSR
AEGREAFEAYSDHTTFK
AEGSEAAQLAEIYGK
AEGSEAAQLAEIYGKLEEIEADK
AEGVTALPYFLFKYDDDTVLVSLLK
AEGWLPLSEGQGQSEDPDPLLQQIYNITSFIR
AEHCQQELVYYCK
AEHERELALRNELIR
AEHHSLAGHLAEALAGPGPVAGVELLEEK
AEHMETNMLILTTPSSDTR
AEHSFAGVPCGIMDQLIALLGQK
AEHTLMGPGGSTHR
AEIAIAPLTITLVR
AEIELEYSR
AEIGIAMGSGTAVAKTASEMVLADDNFSTIVAAVEEGR
AEIIADK
AEIINHLADLLTDQREEILLANKK
AEIISLCK
AEIQELAMVPR
AEIQRFESVHPNIYAIYDLIER
AEIQRFESVHPNIYAIYDLIERIEDLALQNQIR
AEIQRFESVHPNIYSIYELLERVEEPVLQNQIR
AEIRYEGILYTIDTENSTVALAK
AEISKLEQQCQQQQQQVEGLTHSLK
AEITMGDPHQQTLAR
AEITPMYGAQK
AEIWLMR
AEKALATVK
AEKVHELNEEIGK
AELATEEFLPVTPILEGFVILRK
AELDTVCRHNYEGVETPTSLR
AELGEYIRR
AELGNSGDWSQIADEVMSPK
AELGSPLYNNEPFAIMLFGMVTK
AELGVPEVLMFETEDLVLRK
AELILPNGQEVDIPISYLTSVSSLIVWHPANPAEK
AELINIHHLMVELKK
AELIQLEDEITTLR
AELLDAFSEGFELFEELPTPK
AELLQADEK
AELLQGGDSLR
AELMEQVPHIALFCQENRPSIPYAFSK
AELQAQIAFLQGER
AELQAQVAFLQGER
AELQAQVAFLQGERK
AELQDDAVYECQAIQAAIR
AELREHEHVVECISWAPESSYSSISEATGSETK
AELREHEHVVECISWAPESSYSSISEATGSETKK
AELRLESPKPVESFASMLR
AELRQYFR
AELSVIFADKPEK
AELTTLLEQWEK
AELVDRVAAINVAHLEEADEGPEPARNGVDPPPR
AELVFK
AELVLLDHGLYQFLDEK
AEMEEANIK
AEMLQALASLEAVLLQTVYNTK
AEMNGLAAQGR
AENFFILRR
AENGAMIDPTLLHYSFAFCASHVHGNRPDGIGTVTVEEK
AENGLLMTPCYTANFVAPEVLK
AENIMASLER
AENLSVPVIGALLR
AENPYLFLR
AEPHFLSILQHLLLVR
AEPIDIQTWILGYR
AEPWAPLLEAELWPSLAHLPLTPGQK
AEQHEHVAGLLAR
AEQLAAEAERDQPPR
AEQLGFAEVTPVTGASLR
AEQLGFAEVTPVTGASLRR
AEQLVVTFVAGYIAGVFCAIVSHPADSVVSVLNK
AEQPHQHAMYYLR
AERYELIADIYK
AESAALHAGLRK
AESGLLDGVMMTDAALLYDAVHIVSVCYQR
AESPHTHSTSADTNDPIYVGGYPAHIK
AESSLSLDIHSK
AESSLSLDIHSKSQGGSSPLSR
AETDTGKEPWGLYR
AETLPEVEAELSQR
AETVAAPVTVR
AEVAAGDHPTDAEMKGER
AEVIMNYHVGETVLSLQK
AEVLPASLQPTTAR
AEVSDSGSYYCHVEEWLLSPNYAWYK
AEVTEGKGDPQPWK
AEVVYEWTR
AEWADIDPVPQNDGPNPVVQIIYSEK
AEWLYSQGK
AEYLHTWGGLLPVISK
AEYQILLASPEVNGFFGAK
AEYVVTK
AEYVVTKLDDLINWAR
AFAFPVDPQVQSAVDESAVQLSELLTLPVLMK
AFALGILK
AFAMIAYKFEEDIINSMSNSPATSKPPVTLR
AFAPILPHLAEEVFQHIPYVTEPK
AFAQAQSHIFIEKTHITNAFNWLSMK
AFAVVASALGIPSLLPFLK
AFAWMMGDGVLYGSLDCGRPDSLLSEER
AFAYTWFNLQAR
AFCDQQLLTVAK
AFCETLEETNYHLQR
AFCPDLDSDNSGK
AFCQELLQEEPR
AFCQELLQEEPRLDVLINNAGVFHCPYTK
AFCTGLDSVLQPYR
AFDGLYK
AFDIIDRLK
AFDITYVR
AFDLAPPEAVPQQK
AFDLPDTEAQEHPEVVPSHK
AFDLTEQR
AFDMVHDPMAALETLLTLGFER
AFDNDVDALCNLREFFNFLPLSSQDPAPIR
AFDTLAK
AFEAVDK
AFEDTADDAGELIEERPPFPAATAPLAQPER
AFEDWLNDDLGSYQGAQENRYVGFGNTVPPQKR
AFEHLGNALTYDPANYK
AFEILHLHLDLR
AFELELSWVGELTK
AFEQLEAK
AFEQLMTDLTLSR
AFEQPQEYDDPNATISNILSELR
AFESTLQLMER
AFETVAIDR
AFEVIATERAR
AFFADLPDPLIPYSLHPELLEAAKIPDK
AFFAEVVSEAVPLVLALVPHR
AFFALVANGVR
AFFALVTNGVR
AFFDLK
AFFHGGDSDSTAAIAGCWWGVMYGFK
AFGAGADFVMLGGMFSGHTECAGEVIER
AFGEFNVQTAKHYGNLGR
AFGFNVLFYDPYLSDGIER
AFGHHSVSLLDGGFR
AFGHHSVSLLDGGFRHWLNQNLPISSGK
AFGTEFTDHYIEVVK
AFGVAFVK
AFGWYPHLGR
AFGYVCGGEGQHQFFAIK
AFGYVEIPCVSK
AFHALSEAAEVYFSAIQK
AFHGLAGGTGVAFSEVVK
AFHLDLDFVGK
AFIANFQDNLHSVNR
AFIATSTEGTDK
AFIDPLGLPGRPFYR
AFIEQAR
AFIFIDESHITHAFTWLSQK
AFIGLGFGDRGDAFDFNVALQDHFK
AFIHHELLAYLYSSADQSSLMEESAEQAQR
AFIHHELLAYLYSSADQSSLMEESAEQAQRR
AFIHWVSQPLVCEIR
AFIPAIDSFGFETDLR
AFIPEMLK
AFIPQLLSRLHIEALLHGNITK
AFISGGFQAAYVYTPEVYPTATR
AFITHGGTNGIYEAIYHGIPMVGVPMFADQPDNIAHMK
AFITVLEMTPVLGTEIINYRDGMGR
AFIVLAAPYK
AFIVTDEDIR
AFKDDYVVSLVR
AFKEEGQEPEEVGISWGAVSK
AFKPETISSFTSDPALLSFAEYFCKPTVSMGPK
AFLAQIHSR
AFLDAQNPR
AFLDAR
AFLDARNPTK
AFLDFHSLPYQVVEVNPVR
AFLDFHSLPYQVVEVNPVRR
AFLDFYHSFLEK
AFLDGFNEVVPLQWLQYFDEK
AFLDGFNEVVPLQWLQYFDEKELEVMLCGMQEVDLADWQR
AFLDQVFHLKPGLSLR
AFLDRVDHRQFEIER
AFLEDMK
AFLEDMKK
AFLEILHTYQK
AFLEYVAESLEPPSPFELLEPPAAGGFLR
AFLGPR
AFLLMFIK
AFLLMVSQYQQPQENEVAVLLKPISEK
AFLLSCMLLGGRK
AFLQGGQEATDIALLLRDLETSCSDTR
AFLQLER
AFLSDMIK
AFLSHGGLNSIFETMYHGVPVVGIPLFGDHYDTMTR
AFLSTHPHTETAFEAFLK
AFLSTHPHTETVFEAFLK
AFLTGVDPILGHQLSAR
AFLVGIVVPDPEVMPSWAQKK
AFLVIADSLQQK
AFLYLGQNNFAEAHK
AFMECCCCCCEECIQK
AFMLLFLK
AFMSQQSETSLQSIR
AFNASFELSQLR
AFNIRLEELHVIDVK
AFNSVDPTFDNSVPSK
AFNTLLPDLEEIEHLNWLEALK
AFNVISAWALQAGPR
AFPANGALFLAYEYSR
AFPANGALFLAYEYSRK
AFPEHLAACGAEASAYGK
AFPFHIIFDR
AFPTLGFLALDASQHSSLSTR
AFPVLLLDVVPWYLR
AFQAHKEENWALPVMYAVALDLR
AFQELCDHLELKPK
AFQGLLDSYSVRR
AFQHAFSTNDCSR
AFQQEISLNHNKIEQIIAQGEQLIEK
AFQSVFEVVAAPGSPYHR
AFQTLYAHDQLK
AFQVIQLSLPEDQR
AFQVLMELENPVLISLGK
AFQVWCVGNEALVGPR
AFRDLYAELR
AFRLEPLTPR
AFRWEELAEGPEHLAGQLVSLK
AFRWLHNEDQMAVEK
AFSAGPPPPGAGPEPK
AFSDLTSQLHITPGTAYQSFEQVVNELFR
AFSGLLSLEQLTLEK
AFSIASSLLAHPR
AFSLYANIDILRPYFDVEPAQVR
AFSMDDRIAWTHITIPESLK
AFSQFLRPLIAK
AFSYTWFNLQAR
AFTATLSLFPYHK
AFTCLPVENPQAPVEALVCNLDCLLDIMTHR
AFTDLTR
AFTDYDVIHLK
AFTDYDVIHLKTYDSK
AFTELQAK
AFTEVFLDDSHSPANRR
AFTGFIVEADTPGIHIGK
AFTGFIVEADTPGIHIGKK
AFTLGLAGLLGEGVFNFGELLMHPVLESLR
AFTLGLAGLLGEGVFNFGELLMHPVLESLRDTDR
AFTMDCITLEGDQVSHR
AFTMDILR
AFTSTPALFGLVADRLEALESHPPGELER
AFTSYMKPTSFGPPELSSGTPPFPYATLSPPSHQR
AFVDFFSQCLHEEYK
AFVENNPAIK
AFVEWSQSLLLAAEGSHR
AFVFDVLHEGCLITPPELLR
AFVGGGPQLLHADTIYSGADRYR
AFVGNQLPFIGFTYFR
AFVGNQLPFIGFTYFRENLLLSDSPPCRENDAIQTR
AFVGSDSGSSSTGDRAR
AFVLDECQNLMFWTNWNELHPSIMR
AFVPQLR
AFVSGFDGSAGTAIITEEHAAMWTDGRYFLQAAK
AFVYLSNLLYPVPLIHR
AFVYLSNLLYPVPLVHR
AFWNWVENYPDEFTK
AFWQTMIR
AFYAPVHADDLREGAQYLMQAAGLGR
AFYELSQTHR
AFYGWLAYCR
AFYLEAR
AFYLER
AFYTLR
AGAAAVVLGK
AGADIIITYFAPQLLK
AGAEEEEEKGEGAPGEEGKPDVQSVGEQEPTEAAK
AGAEEPRTEEDFFQSSAHPK
AGAGGPGLAALVAFVR
AGAGGPLYGDGYGFR
AGAGYILEDFNEAQCNTAYQCLLIADQHCR
AGALNISLPFSFIDFYRK
AGARETASEAADGAAPAAGLR
AGASPPPVSELDR
AGATSEGVLANFFNSLLSKK
AGAVGTHLPTSSLDIFGDLRK
AGAVNPTVK
AGAVTSSASLSSPALAK
AGAVVAVPTDTLYGLACSASSSAALSCVYR
AGCLVHVFWPK
AGCPLPAMPMQGGALSPEEELR
AGDLSNELVR
AGDMENAENILTVMK
AGDQPGSSSSQASPGLLSFSAPSGSRPGR
AGDVEEDASQLIFPK
AGDVLEDSPK
AGEAGAIER
AGEEHYNCISALHK
AGEGLWVILHLYK
AGEHREHGTVLLR
AGEIEMELQR
AGEIIEMINK
AGEIVVFK
AGEKPNGLVEPEQDLELAVDLDDIPEADLDRPDMFQSK
AGELEHSLLTPDATTQNNKPQVGEGTK
AGELIGNFVR
AGELNQLLNAVK
AGEQSWIQALPSVAK
AGESWFLVEKHWYK
AGEVERDLDKADGMIR
AGEVLLDVTQSPRDGSGLGLEESTGLK
AGEYIEASYMNLQRPYTVAIAGYALALMNKLEEPYLGK
AGEYMSHLLEQGFLHFFVTAR
AGEYSVTYDGFNTFTIPK
AGFALQQDQR
AGFFGTIVEYGAER
AGFFGTIVEYGAERK
AGFLVLAVLSDGAGDHIR
AGFPIHLLPDIAEPGSMAGRTSHTWFEIPK
AGFVLDEGLANPTDAFTVFYSER
AGGAFSNALSSLNVLRPGEIPDAAFIHAAR
AGGFVVGYTPSGNPIFR
AGGGAAEQEELHYIPIR
AGGGCVMTIGEMLR
AGGGIGDEIEDPAGDEYEIYR
AGGGPQAEDLLLEVHLRDPVLQVEVGK
AGGGSGSSGGLGPPGRPYGAIPGQHVTLPR
AGGLFGNHVTYYQSDSR
AGGLGGLGTRPAFEVPAIVVEDTR
AGGLGGLGTRPAFEVPAIVVEDTRGK
AGGPEHRTAATPTPSPPPPGTTQDALAGVGSTGSRWSGFK
AGGPGLERGEAGIPAEFSIWTR
AGGPLGLSIVGGSDHSSHPFGVQDPGVFISK
AGGPSASMEPGIPFSIGR
AGGTVLSILDEMENVFVWEHLQTAEAQSR
AGGVGLVR
AGHCAVAINTR
AGHFFDLPDFLSWK
AGHFPNTQLFDNTVGAYR
AGHMVPSDQGEMALK
AGHPFMWNEHLGYVLTCPSNLGTGLR
AGHSLQDWDTIATVGTGTFGR
AGHSPDSSAPEPGSRFEWDGDFPLVPGK
AGHVCTVQFLISK
AGIATQFSTANGQVNLR
AGIDPNAITYGYYNK
AGIFQPHVR
AGIGPPSDASNPVLMK
AGIIQVLLEAVAIAAK
AGIPTSSVFALHSTEPPISAQLLAFLR
AGIPVFAWKGETDEEYLWCIEQTLHFK
AGITSAMATR
AGIYEILNQLGFPELESIEEQPLSR
AGKIPEEFNVFNLIQEMR
AGKPHLVLGLLWQIIK
AGLAPLEVR
AGLAYHMR
AGLEPFFDFIVSINGSR
AGLFLEGQIHPELEGVEIVISEK
AGLGSIIPLQLLTTLSPLEMELR
AGLILFGNDDR
AGLILPTELWTAMLNYGYVGCIR
AGLILPTELWTAMLNYGYVGCIRDLFIDGR
AGLITNFNEPINQIATQIAVLIAK
AGLLALEFYTPEAANWR
AGLLALMLHQTIQHDPLTTDLR
AGLLALSALTFAGLCYFNYHDVGICR
AGLLPNHRPQLPEGCLPK
AGLLPSGPRPGYVAIQALLSNR
AGLLSAGSSGSAGSR
AGLLSVVVDTLSSNTIPDILVIPVGISYDR
AGLLWALAAALER
AGLMLKPQVFPLTVTNRPVMDVAFVQFLASVSGK
AGLPVEPATFQLYVPALSALWR
AGLQDRKLDVVVR
AGLVFPTEVWTALLNYGYVGCIR
AGLVFPTEVWTALLNYGYVGCIRDLFIDGQSK
AGLVIPQER
AGMSYYNSPGLHVQHMGASHGITRPSPR
AGNFIGWLHMDGANLSVLLVEQALSK
AGNGQSPCGVEDVLQLLR
AGNILLGEDGSVQIADFGVSAFLATGGDVTRNK
AGNLLVPLGPR
AGNPVVFMVQSIINRPR
AGNTIHAILLYR
AGNWAAIYQDIR
AGNWAAIYQDIRHEASDFPCK
AGNYEEALQLYQHAVQYFLHVVK
AGPCGGGGSALVK
AGPEADKEQAWDDEENAGPVLQFDYEALANR
AGPFLTPSPLHAVALR
AGPGGTRSAAGSSSGFHSWARTSVSSVSASPSR
AGPGKPSDASK
AGPGTTYNFPQSPSANEMTNNQPKTAKAWNDTTK
AGPLAGGVTTFVALYDYESR
AGPLAGGVTTFVALYDYESRTETDLSFK
AGPLAGGVTTFVALYDYESRTETDLSFKK
AGPLPLLR
AGPPDPPGHTVESSDTPK
AGPPVPASHIAPTPVQPPMIR
AGPSDMELLFDVFLETVR
AGPSMQQDFYTVEDLASQLLGSAFVNLNNIPDFR
AGPVLSVSHGMGIPSIGIMLHELIK
AGPYSSLPPPSVPLPK
AGQAQADLETQYSALQQR
AGQCVIGLQMGTNK
AGQFTGLMQLTWLYLDHNHICSVQGDAFQK
AGQPLESDNVK
AGQSTEEEMYNNESAGPAFEEFLQLLGER
AGSAGGPSPGGGAPWHLR
AGSATVLSGSIAGLEGGSQLALRR
AGSEVENLPVENTLAPK
AGSGMVVDAASSNGPFQPVALLHIR
AGSLADVYVYEVGPGPGGITR
AGSLAGRSDDGLSAASSPEPGTSELPGDLK
AGSLYWPMSPFLSLHHPR
AGSREAAAAAAAAVAAAAAAAAAAEPYPASGTTK
AGSRPQSVAADDDTSSELQR
AGSSLGTPYSGGALVPAAPGR
AGSSPQTVYCGFDPTGDSLHVGHLLTLLGLFHFQR
AGSSPTQGAQNEAPR
AGSTALYWACHGGHK
AGSVATCQAVMR
AGSVPSLAAGLFFGGLAGLGAYQLSQDPR
AGSYMQDYGSRPR
AGTLQLTVER
AGTQIENIDEDFR
AGTQVPVLGPEDDLAGIFLQIFPLSPDPR
AGTTVPESIHSFIGDGLVKPEALNKK
AGTTWTQEIVDMIQNDGDVQK
AGTYLPQSYLIHEHMVITDRIENVDNLGFFIYR
AGVAFFEAAVQVGTEDLK
AGVDIHSCSQFLLELYSRWILPSSAAR
AGVHIKLPHLGKHEK
AGVLER
AGVLLSEILHLLCR
AGVLLVCEPAGPVYTGGLR
AGVLPLLTAAITQHGQHADVVR
AGVLPTK
AGVLTPPDLGPHPPPPAPRER
AGVQQPVYATIGSGIVNTAFTVVSLFVVERAGRR
AGVSQVLNR
AGVVAALLNVNLR
AGVVAALLNVNLRR
AGVVSPVDFLQHQSWGGIKALSEMDEFK
AGVWLIDFGK
AGWSLEDVDLFEINEAFAAVSAAIAK
AGYGEYSEDVHLHTPPAPVLHFFLDGR
AGYLTTPHPR
AGYPLEKPFDFR
AGYQDMPEYENFK
AGYSALMLAALTSVGQEEEDMAVAQR
AGYSLQELFHLTR
AGYTAVMITPLASAETK
AGYTPIMLAALAAVEAEK
AHACIMVFDVQR
AHAFVVQQREEELQQTLQQEQNMLDRLR
AHAHLDTGRREPWLLASQYQDAIR
AHALGGDWK
AHATGAGPAGRYDQATDTILTVTENIFSSMGDAGEMVR
AHAVAQVDAWQQLQTFFHK
AHAVTLAQYLIR
AHCLLVDFLHQVGLFR
AHCLLVDFLHQVGLFRR
AHDGAEVCSAIFSK
AHDGPVFSMHALEK
AHDGSVFTLCQMR
AHDVLHLVELGAK
AHDVQNPLHFGEMK
AHEASSAVQHVNLLK
AHELFQAEMFSR
AHERLEETKLEAVR
AHETNILEIK
AHFFVEDATTASALK
AHFGLPSVETEEVEGRPPIGVK
AHFNLDESGVLSLDRVESVFETLVEDSPEEESTLTK
AHFQNFPNGVTDFIK
AHFSPANIVIDSSASR
AHFSVMGDILSSAIR
AHGAFYQDGSLDEYYGR
AHGALTSDNSGTTLFGKPEPMSSAEATPTASEIR
AHGGTNINNAVLLAVELLDR
AHGGTNINNAVLLAVELLDRSNQAELLPSK
AHGHCLHEIFLLR
AHGPDAMILVDGQPR
AHGSAGHSGTLLQAILEVVETETR
AHHHTAQHGDSEIPSSGDEGEIVSAEGPPGR
AHIMEIQLNGGTVAEK
AHINIQDSIHLTPVLTSSILNQIAGR
AHIRQDLIHASTEK
AHIVFDFHQAADGIQEQQRQEQAGK
AHLAGGVGPAVGWYHYAVSTGDEALR
AHLDEARTLLHGTR
AHLEDKYRYLFK
AHLEKMGNSSSIK
AHLEQGILSWNIDLSSFDLNQQLR
AHLEYSHTYETLYILSK
AHLISCLLSQK
AHLLAQVIENLECDPK
AHLLDNTERLER
AHLLLPQLKENDTHCIDFHYFVSSK
AHLLNIPSWNWK
AHLQGPLAHPHPNPIEAR
AHLTSAADIWSHDVMAQVQVLLYYLQHPPISFAELK
AHLVFDFHQAVDGLQEVQR
AHNGSLQHLTWLGLQWNSLSTLPAIRK
AHNNELEPTPGNTLR
AHPDVLTIMLQLFDEGR
AHPLSQSFSSYSIR
AHPLVFAPGVPVIAQVVGTER
AHQDIHTQLQDVK
AHQESTQAENYLNSK
AHQILQQKPTQYLR
AHQLVMEGYK
AHQLVMEGYNWCHDRNVVTIFSAPNYCYR
AHQNTLEVYPPFLFFLTVGGVYHPR
AHSKPLPSDIAVIMYTSGSTGIPK
AHSLLFENSDSFSEDTGTLGR
AHSLSPTDHQAAFYLALQLAISR
AHSPALGVHSFSGAQR
AHSSPASLQLGAVSPGTLTASGVVSGPAAAPAAQHLR
AHSVSVVELEETPFRR
AHSWQPGIK
AHTCFNRLDLPPYESFDELWDK
AHTCFNRLDLPPYETFEDLREK
AHTDVGPGPESSPVLVR
AHTQLADIIIVAAGIPR
AHTSAHQWDLLHAGLNAFLVVGDVYRR
AHTTLLGLANMETR
AHTTPDHPLFLLLNAK
AHVEAPIAGSMILAAILLK
AHVFECNLESSVESIISPK
AHVFQIDPSTKK
AHVLYFK
AHVTGPIEDNAR
AHVVPWETAADVR
AHWEVER
AHYQSFPPPVADFIK
AIAAHWQAAAAHWQQQQQQR
AIAIMEVAHGK
AIALCHNVTPVYEAR
AIAQLFEK
AIAQMIQSLLLSLAAR
AIAQSQSVQESMESLLQSIREVEQNLER
AIATPNQGVWDMR
AIATPVQGVWDMR
AIDAALAAR
AIDEPSFSVAYANMCRCLVTLK
AIDLTVFETMPNLK
AIDMWAAGCILAEMLTGK
AIDRADYYLEEFK
AIDRGDYYLEGYRDNAYK
AIDSLSIEK
AIDTWIESISELHR
AIDYEQMLLLMMNVK
AIEADIEKYICYADQTR
AIEALLQYWISTLR
AIEAQPWVEPGYWESWPIR
AIEEGTLEEIEEEVR
AIEEGTLEEIEEEVRQK
AIEFCIAR
AIEFLNNPPEEAPR
AIEISGSHGWVDMLIDIAR
AIEMFHFR
AIESFAWNITVLK
AIETLLVSPAKGSDCLHSPK
AIETQPNFAVAWSNLGCVFNAQGEIWLAIHHFEK
AIETVHNLCCNENK
AIEVLQSSGLPVDGFYTQEVRQEGK
AIEVLSDEHAR
AIFANLLPGNSYNPIPFPFDPDK
AIFAVLTSVLPK
AIFEIVLNR
AIFIFLSNAGAER
AIFMLR
AIFQEVHVQSLLQVDR
AIFQTIQNRNPVWYQALTHGLNEEQRK
AIFSHAAGDNSTLLSFKEGDLITLLVPEAR
AIFTGHSAVVEDVAWHLLHESLFGSVADDQK
AIGAQCYLECSALTQK
AIGDHFYK
AIGGELASIK
AIGIGAYLVR
AIGIITHILPEDHLLLASSK
AIGLAWR
AIGNEVTVDKWEPLLNNLGHVCR
AIGNEVTVDKWEPLLNNLGHVCRK
AIGNIVTGTDEQTQKVIDAGALAVFPSLLTNPK
AIGSLASLLVSDALSNALK
AIGSQIRDQLALPWVPPLLR
AIGWGNK
AIHEVFEVR
AIHFIHQPWYFTTTYNVVKPFLK
AIHGSLPIK
AIHWAAYMGHIEVVK
AIIAFK
AIIDLFHNSIAEVENEELR
AIIHAINDDNVPGLQHLLGSLSSYDVNQPNK
AIIHVSDIQELYVR
AIIIFANEDDIRR
AIILDEPTAGVDPYAR
AIILGQLPANPSLYLVK
AIIRHDFSTVLTVFPILR
AIISELVSISELAQPLESGTHFPLFLLCLQQLAK
AIITALGVDRR
AIKELEEWYARQDEQLQK
AILDHTYSK
AILDIERPDLMIYEPHFTYSLLEHVELPR
AILEDLGLTLTSDDALMVLEVCQAVSRR
AILESIAFR
AILGSYDSELTQTEYSTQLTQR
AILIDDQVFVVVAQLFGGSHIYK
AILIFNNHGKPR
AILILDNDGDRLFAK
AILLANLQESQTQLEHTK
AILLSSDGQNLVTGGDNGVVEVWQACDFK
AILNGIDSINK
AILNGIDSINKVLEHFR
AILNLQWPYK
AILQATMR
AILQNSWTEVMDLILKPR
AILQQILLLR
AILSCGYDLHFER
AILSERDLYR
AILSHLVK
AILTFALDSAEQK
AILVVFANKQDMEQAMTPSEMANALGLPALK
AIMEQSGAWVQLSQKPDGINLQER
AIMLLEGQK
AIMTLVSGIPMGPPRLPLQK
AINFLPVDYEIEYVCRGER
AINFNFGYAK
AINIEMYQR
AINLLPANTQINDIR
AINNEMAHQLYVLQVLTFNLLEDR
AINSLGIHVLDSSRPTDPLSHSSNCSSEPSVFIEDK
AINVFISANRLIHQTNLILQTFK
AINWPEDIVFPALDILR
AINYLISGYQR
AINYYEAAQK
AIPSLHGPLMVLNHVVR
AIPYMQVILMLTTDLDGEDEK
AIQDAGCQVLK
AIQDTNNLK
AIQEIFQSISENPSIDFK
AIQFYLEFKPLLLNDLLMVLSPR
AIQFYLEFKPLLLNDLLMVLSPRLDHTR
AIQGTRDPICAITASDK
AIQIMYQNLQQDGLENVHLEQVR
AIQPQVAQGQAAVQQKLTTQQITTQGPQQK
AIQQMLFQNQEFSWLR
AIQSSTSIR
AIQTLGYFPVGDGVFPHQK
AIRCPFDRQVTDLGDSGVWGLK
AIRDEAIEHFR
AIRDEAIEHFRR
AIRGEAFDRHLLGLK
AIRPPCPDTAPPSSALHWLADLATQK
AIRVEILR
AISAVLLLLLK
AISCMGQIICNLGDNLGPDLSNTLQIFLER
AISESGVSLTAALITTDVKPIAGLVATLSGCK
AISESGVVINTNVGK
AISGDPTAEEELERAMVEAAMEEGIFR
AISHTDVFVSTPVLDRYR
AISLGHGHILVGTK
AISNSHYVLELLLPNIHLTLPNK
AISPVAK
AISPYHLR
AISTTCIPNYPDR
AISYFEIFLPTSLPPELHHK
AITAIFGQLLEFVTEGSHFVEATYRNPELDR
AITETAHPPQAWILVTGVAYYQPSLTK
AITLSALIYCLR
AITSAYYRGAVGALLVYDIAKHLTYENVER
AITVDPIRGNLYWTDWNR
AITVLEMDHPIVEFLTLCETPYPNEFQEPYAVAVLLEK
AIVDALPPPCESACSLPTDVDKWFHQQK
AIVDCIISIVEENPESK
AIVDTVDNLLR
AIVDVHFDPTTAFQAPDVGQALLQQIQVSRPWALAVR
AIVFRPFKGEVVDAVVTQVNK
AIVGHVDLYK
AIVGHVDLYKGTLDGILK
AIVHAVGQELQVTGPFNLQLIAK
AIVHVQDFTAFWDK
AIVLAAIFR
AIVLFSPDHPGLTGTSQIEK
AIVNVIGMHK
AIVQFLEINQSEEASR
AIVQLVNK
AIVSSSNQALLR
AIVSWR
AIVTHSIHSAIHSIGGIQVLFPLFAQLDNR
AIVWDEYLTGPFGLIAQYSLLK
AIVYLQCCFR
AIWDLILK
AIWGYCDQLK
AIWHAFTALDLDR
AIWNVINWENVTERYTACK
AIYAYALQVFPSKK
AIYDIERPDLITYEPFYTSGYEDK
AIYDIERPDLITYEPFYTSGYEDKQER
AIYDIYGK
AIYDMMGK
AIYFDGDFGQIVR
AIYFTQALQAGTVWVNTYNIVTCHTPFGGFK
AIYIHCDMFSVQNGLLTPTLK
AIYTLSDLAR
AIYTPAQAQYPMTGFAPQAGLPSHSVQVADHFDGNSPR
AKADIQDIFYQEDQIR
AKAEEEGYFEAFKNELEAFK
AKDQDILDLVSVLHDPETLLR
AKEAEAGAAAVGPSREQLK
AKEEFQELLLEYSELFYELELDAKPSK
AKETPFVPIGMAGFAAIVAYGLYK
AKFDAELLEIKK
AKFESLAEEK
AKFGEYCSGEDGKGR
AKGEIPEVAFMK
AKGGEEPLPEGLFWLLVTGQMPTEEQVSWLSR
AKLDVLAHVFESFLK
AKLEQALSPEVLELRNESGGHAVPAGSETHFR
AKMAVIEYKGNYLPPLPLPHR
AKPVATTPIPGTPWCVVWTGDER
AKQALHEAVEMDQAIGKAGAMTSQK
AKQDVIEVIEK
AKQEPEVNGGSGDAVSSGK
AKQLLQTDVSQGSDPFVKIQLVHGLK
AKSHGALSDSK
AKSVEVDNKSTLSAVSLNNLEPITR
AKSVQPPNSTSDSNNGLGNWR
AKTDSINILADVLPEEMPTTVLQSMK
AKTIDLCNNPMTKEPK
AKVTELEQQVAQAK
AKWEAWNLQK
AKWEFFYGSLDAPSSGAKPPEQVLPSR
AKWPDRITLLR
AKYEQLLFLAPLGTTEEPLGR
ALAAEEIR
ALAAEMTNYFSK
ALAAGDAIAEIRR
ALAAHPWK
ALAALPSAGSLQR
ALAAQNIVEDMEQRGICSIHVYCVDNILVK
ALACVADVLGCMAEGR
ALADENEFVR
ALADEREVVQK
ALADILR
ALADTENLRQRSQK
ALADVMRPQGHCNTDHMER
ALAELFGLLVK
ALAFNGVMFGDRPLK
ALAGGPSLSTSPLAEPPHFVEHIR
ALAGTYR
ALAITFTNFVTEPLK
ALALDEAVSQSAQFHDKIEPMLETLENLSSR
ALALEHALCLTGDGLAHLQAVDPQQLLCLIPHVQVFAR
ALALGGTCTGEHGIGLGK
ALALQVLSQIVGR
ALALSCIGAAVALHPESFFSR
ALAMTALDVIFKPALLEGVRK
ALANDGTSPGER
ALANLNEFVEK
ALAPLLLAFVTKPNGALETCSFAR
ALAPMYYR
ALAQALK
ALAQVDGVADFTVDRWER
ALAQVDGVADFTVDRWERK
ALASVLLQDHIRDLDVVVVSVAGAFRK
ALATHPGISFYEEPR
ALATNPALR
ALAVCHGPLDHYDFLIK
ALAVELLDK
ALAVEPGLTAQVLELLLEK
ALAVGGLGSIIRVLTARK
ALAVGLNDGSFLMANADTLEDLVSFHHR
ALAVLEK
ALAVMSCEVLQVLQLSDTAIIPISHHVPRK
ALAVNPRDPPR
ALCAEADRLQQSHPLSASQIQVKR
ALCELESGIPAAESQIVYAERPLTDNHR
ALCIDQLDVFLQK
ALCNHDAAVMYPNPDPLETQSGVLDFYGQRPWR
ALCPPRAPCPPRALCPPR
ALCSFVTEDEVEWMR
ALCYVISGQGQR
ALCYVISGQGQRQEEGLR
ALDALR
ALDASGHHETLGEEQRPVFK
ALDEVTVTIPHDIYVFGTQENSVGDREWLDLLR
ALDFFVPALHYEVDAQRK
ALDGDFTEENR
ALDGLWHFR
ALDIVESEK
ALDIYSAVDDASHEK
ALDLEGLQGR
ALDLGTFTGYSALALALALPEAGR
ALDLIEVLVTK
ALDLLMESNAIIQSMAAK
ALDLPAK
ALDLSLPSVVLK
ALDLTLYLK
ALDMFNWR
ALDMFNWRK
ALDPFLLQAEFFEIPMNFVDPK
ALDPSTEPLIFQQLEIDHYVGSAPPLPEGPLPSR
ALDQASEEIWNDFREAAEAHR
ALDQVSGIPGCIFVHASGFIGGHHTR
ALDRDNFELLILVVSFLK
ALDRLQEVPHEGPMCDLLWSDPDDRGGWGISPR
ALDSDFGESGR
ALDSVISMTEGMEAFLR
ALDTTDMER
ALDYYMLR
ALEAFDLDPAQWGVNVQPYSGSPANLAAYTALLQPHDR
ALEAPSIQIQELCLNIIPTFANLIDYPSMK
ALEDIEREIGAILQNAGTAILELSK
ALEDKLELESAAK
ALEDVDYVQTFK
ALEEAGNSGILSLSGRK
ALEELQRQIEGLGAR
ALEELVSR
ALEEPKYSSLYAQLCLRLAEDAPNFDGPAAEGQPGQK
ALEETMAFTTQALASVAYQVGNLAGHTLR
ALEEVPIHIEDPPFPSVR
ALEFAPACHR
ALEFIPSDQQNEMVR
ALEGTGTCGIGQILQDGK
ALEHAFKLEHIMDLTR
ALEHEEEALSLGSVHEAEAMLAEPEK
ALEIIPR
ALELFLESLLK
ALELFRNDIAAK
ALELLNYLAALNDDGDLTELGSMMAEFPLDPQLAK
ALELLPKVEEVVSLMNEDER
ALENSSIMK
ALENVVGAR
ALEQIHYVLKPDGVFVGAMFGGDTLYELR
ALEQLNGFELAGRPMK
ALERPYTSK
ALERYASNICFTALGTEFGQK
ALESALK
ALESGDMTTVWK
ALETKLDMEEEERNK
ALETLQGQLEEKARELGHNQAASASAQR
ALETYEIIFK
ALEVLSINNNPLACDCR
ALEVYDEAYRK
ALEYIFK
ALEYLQQEVEER
ALFAETMELHTFLTK
ALFAISCLVR
ALFCGVTCALDSDGNLVLDPTTK
ALFDHLTAR
ALFDPVSFSKDLLAGGVAAAVSK
ALFDVLAHPQNYFK
ALFDYDR
ALFEYILHHENDVK
ALFFRFVEFNDPNFGDELK
ALFGLYMSASHIASNPK
ALFGTDGVR
ALFLHNR
ALFLMSK
ALFNLSCGHLNLAEK
ALFNVTVDSWK
ALFPLGLGHAAEYVRPR
ALFQQVVGACKPCSDPNLSMAEK
ALFSEHEGYFGAVGALLELLK
ALFSSLLR
ALFWKEEMELTLVGLQYSGK
ALGAADLMEHHSGSQSPLLTTGELGK
ALGAHLTSICTPEEQDFVNDRYREYQWIGLNDR
ALGAIVYITEIDPICALQACMDGFR
ALGDSEWFPQLHR
ALGEAFAAVKDINVNINELKR
ALGEEALLR
ALGEEEEEPSR
ALGEGSKQWSSSAPNLGKSPK
ALGELSVPIEMAEGVLQVLSNR
ALGEPITLFGEGPAERR
ALGFLVR
ALGFMYIR
ALGFPESLVIQAYFACEK
ALGFQFHSR
ALGGGFPHLQLLDVSGNSLTALGPELLTLSGLR
ALGGIGPVDLLVNNAALVIMQPFLEVTK
ALGHGVDLGHIYGDNLER
ALGLDEGEPAGSWDLTVEGR
ALGLDTGQQQDAQEFSK
ALGLDTGQQQDAQEFSKLFMSLLEDTLSK
ALGLSPSEWSSILEHAR
ALGLSSSGAYEELK
ALGMDTVHIHR
ALGPQDVLWMLHPR
ALGRPTTLCETMGK
ALGSSVTENNKPK
ALGSTWAVVR
ALGTGFGIIPVGGTYLIQSVPAELNMDHTVVLQLAEK
ALGTTAMVPVPYEQMLQDEAAVVVR
ALGTVNALVSSSR
ALGVESGGGLSQYHK
ALGVMGLVQR
ALGVNAMLRK
ALGVTEIFIK
ALGYDGVSPTSVPSWLDSLGLQDYVHSFLSSGYSSIDTVK
ALHDQLGLR
ALHFYTFPK
ALHLLAVLEK
ALHNLTPQVPEYIAMHVFPALLLMTQSPDLHTR
ALHQLYYDPNIDNK
ALHSFGIR
ALHSFGIRDGDK
ALHSFITPPTTPQLRR
ALHSILDEILFK
ALHWLQLFLDGLR
ALHWVTPQMLCVPVNEEIPEVSDMVVK
ALIDIVSSLK
ALIDIVSSLKK
ALIDTLLDGYETAR
ALIEHEMK
ALIFVSHGAGEHCGR
ALIFVSHGAGEHCGRYDELAHMLK
ALIGLEGDPDLKLPDFSYCILER
ALIHLAGVSLGQR
ALILDIIHNIDIVK
ALILTLAR
ALILVGGYGTR
ALINADELANDVAGAEALLDRHQEHKGEIDAHEDSFK
ALINPANVTFK
ALIPSLEGRFEDEELQQILDDIQTK
ALIPSSQNEVELGELLLSLNYLPSAGR
ALITFAGMIPYR
ALIVLAHSEK
ALIVLNNLSVNAENQR
ALIYGGEMAAAVAEVSEQLGK
ALKPPCDLSMQSVEIAGTTDGIRR
ALLADAQIMLDHLK
ALLADIEAHYRDPSLPYPK
ALLAEGIILRR
ALLALQWGLLSTHQK
ALLANQDSDQVQKDPQYQGLR
ALLAQHYR
ALLASLIVHR
ALLCKSTVDGLQVTQLNMDHTTENEDELFRLSQLGLDAGK
ALLDGESHHAAGSHDTALSR
ALLDVERR
ALLEELTDPTMR
ALLEFRDTIFDNILK
ALLELQGHLDGASR
ALLENIAMYLTHMLK
ALLEQKIEEEMLALQNER
ALLEQKIEEEMLALQNERTER
ALLFIPRR
ALLFVILSPVGPYFSSGSFTPVSLWANPK
ALLGSIPSLMPPGLLAAAVSGLGGR
ALLHAPTGSYSDGQEHSISLVR
ALLHFNSICR
ALLHPVPSR
ALLHQLESLAK
ALLHWNR
ALLIDELNKLKSEGPQR
ALLIQESR
ALLISTGYSLGDAEFNR
ALLLEILHEIK
ALLLGLACNHSLK
ALLLLEGLQHTLTDQADIENIAK
ALLLLLLLLLLLLPR
ALLLLLLLLLLR
ALLLPGHHLVTVMLSGIK
ALLLSHQFR
ALLLTGDFVQAGK
ALLLTGDFVQAGKK
ALLLTTSNKEDTLFLK
ALLNVIHAPDAVTSLCFGR
ALLPLEQELQADGDAPR
ALLPWLLLQR
ALLQQCLHAR
ALLQSVR
ALLQTASSLAPHMYEPHFNFATVSDK
ALLSEFLQR
ALLSGNPPDNMVDLSGIPLTSR
ALLSTLHTVLWDGESR
ALLTAVTSQHIEIHEGTVLQAVR
ALLTECTVDAEAFNLR
ALLTECTVDAEAFNLRGQSPLHILGQYGK
ALLTLADGRRDESLK
ALMALAVSYTNTSHQQDACEALK
ALMASMAR
ALMAYAFALAGNQDKRNEILK
ALMAYAFALAGNQNK
ALMAYAFALAGNQNKRDEILK
ALMEAVSHVQAPFTSATHLEHVRPMFK
ALMGLYNGQVLCKK
ALMPPVKPSPGPETSAVEDSK
ALMPPVKPSPGPETSAVEDSKETPAGER
ALMTVGK
ALMVEWTDEFK
ALMVEWTDEFKNDPQLSLISAMIK
ALNALCNGLIEELNQALETFEQDPAVGAIVLTGGDK
ALNFEFDLVFTSILNRSIHTAWLILEELGQEWVPVESSWR
ALNIFDRELK
ALNLAPVQYQDIPLVNLANLLIHYGLHLDATK
ALNLGYALDYALR
ALNPLEDWLR
ALNQLSVPLGQLREEVLSLR
ALNSDMPLYILSSSQGR
ALNTFIDDLFAFVIK
ALNTFIDDLFAFVIKMPVMYR
ALNVFHYLTYEGSVNLDSITDPVLR
ALPAAAWSLYR
ALPAAETEKVAVPVPVQEVEIDAAADLSGPQEVEK
ALPDVMQGMVLSSMQHFSEAFHQVLGEK
ALPEFTGVQTQDPNAVVIGLAPEHFHYQLLNQAFR
ALPEWDDTFNIFAAGR
ALPFSLISMLVTQGLVHQGYLAANPR
ALPGDSSLPTDVQLVTQQVIQCAYDIAK
ALPGGGFIEEEKDELLQHFSATNQASK
ALPGTDEPYESSGNK
ALPLKEDMEEWLTIGHLFSFLHQNNPEQVVDVASELLR
ALPLVSHEEGIAVMEQAVQTDVVPFSPAISELIQSVLK
ALPLWLSLQYLGLDGIVER
ALPNHLHFHSLEHEEAMNAAYSGYVYTHR
ALPPLWENLDLVPAGDR
ALPQSVDPLDIETVEAVNWGLDSYSHKEDASAFPGK
ALPRPMLLVLR
ALPSVGLQSDQSPQR
ALPVLVVK
ALQAAGPGRPEGAWERPAR
ALQALQQEHKAEIITVSDGR
ALQASPSSGYLHYQK
ALQDLENAASGDATVR
ALQDQIQTAK
ALQECPNSGILWSEAVFLEARPQR
ALQESSHREWGQEMVGR
ALQGQVAELR
ALQGSLGGVEK
ALQGTIAQTPETVMQFLEK
ALQHMPPLSLSPGSTDFSTFLSPNVLEEVDSFLIR
ALQLFQSR
ALQLLVNYHGCR
ALQLLVNYHGCRR
ALQNAVSTFVNRMKSNHMR
ALQPWASPAESR
ALQQAHDVLVK
ALQQEQEMEQR
ALQQFLYVQMAK
ALQQPLEQLAR
ALQSLYTNR
ALQSNHFELSLR
ALQSNILPFCDEVMQLLLENLGNENVHR
ALQTDYITYIDDLLTSINAKPDLR
ALQTKATQQGLK
ALQTLSLGGNQLQSIPAEIENLR
ALQWHPDKNPDNK
ALQWVLK
ALQYACGNALVCDNVEDARR
ALQYSFFECK
ALRAELEALLSSKDDVGK
ALRDFLRK
ALREFEEQFFK
ALREPYMDEIFHLPQAQR
ALREWATNPGLFSQPVPAVPVSSIPLFK
ALRGEIAPLK
ALRLDVGNFSWGSECCTRK
ALRPDMGYNTLANFR
ALRPDMGYNTLANFRIEK
ALRPEVERLDMLQQIATR
ALRPFHVGDLLFSCPAYACVLTVGER
ALRPLLAVR
ALRQENAGLLGR
ALRYFDLTPSMAGIMVPPVQR
ALSAAMQPCSHAATQPR
ALSAGSPPVPPGWNPNSSSGK
ALSALPPEPGGVPLHSPWTFWLDR
ALSCLESSWK
ALSCLYGK
ALSCPGQPSNCVTIPRSLDGRLQVSHR
ALSDIDSFIAYVGADLK
ALSELAALCYLVAFQVPRPK
ALSEQINIFFDYSGRDLEDKEGEIQAGAK
ALSFYQPR
ALSGGLYPVSAVLCDDEIMLTIKPGEHGSTYGGNPLGCR
ALSGSATLVSSPK
ALSGSQGQEFIQLLLAAEK
ALSHFLSSQQLENASWQR
ALSHILQTPIEILQADAPPIIVGEEYPR
ALSHILQTPIEILQADAPPIIVGEEYPRNPLVLVYMR
ALSHLNVPVTVVLDAAVGYIMEK
ALSIFNELRK
ALSIYEALGGPQDPNVAK
ALSLAENEEEAADVWYNLGHIAVGIGDTNLAHQCFR
ALSLCGHEDWIR
ALSLGGQVWGNFLSCFSPEYRR
ALSLLTLLNVYQK
ALSLMLHTADISHPAK
ALSLSPNHAVVHGNLACVYYEQGLIDLAIDTYRR
ALSMLLNGTPFAFVIDLAALASR
ALSMLLNGTPFAFVIDLAALASRR
ALSNLESVPGGYNALR
ALSNLESVPGGYNALRR
ALSQHPTVNDDLPNR
ALSQRDPPHNNFFFFDGMK
ALSSAGQHVARAMLQVHGGSGPR
ALSSESFER
ALSSLLVHGNNK
ALSSVGLHMTK
ALSTLSSPDPLTFSHATK
ALSTPESGVALSMFMQNTLTR
ALSTPVVEKR
ALSVVLEQDGVQPWK
ALSVVYTPTFCQLACGQDGQLK
ALSWLGSVIGYSDGLRR
ALTAHLYSLLQTQHALGDAFADLSQK
ALTDAGCNLSPLQYIK
ALTDKVTDLLGGLFSK
ALTELFFVTENR
ALTELMNWVSEGK
ALTGHLEEVVLAMLK
ALTLAPGLSPARPLFGSDFEK
ALTPAFLVCVGSSPFCR
ALTPLQEEMAGLLQQIEVER
ALTQESCDVSAVLSQAMEALQDRPVLYK
ALTTGSGGEYKTHFAASVADPER
ALTTMVTTFHK
ALTYCDLHKIHRDDLLEVLDMYPEFSDHFWSSLEITFNLR
ALTYCGLQQLSSR
ALTYCSTRK
ALTYFVALPGVGVSMLNVFLK
ALVADSHPESERISMRQSK
ALVAESHNMR
ALVALVQTVVEHTNPWDRK
ALVAMNESLK
ALVAVGEVCQDYDSDK
ALVDELEWEIAR
ALVDELNRK
ALVDILSEVPESMFQEILPK
ALVDSLNEVSSALLELVPWR
ALVDTGCQYNLISSACVDR
ALVEGGGILSR
ALVEGIK
ALVFDSTFDQYR
ALVGDFMSR
ALVIAPLFGIAQGVYFIGIGER
ALVITHFVHVAER
ALVLAQIR
ALVLAQIRK
ALVLCQMHDFQDGVLYLYEQGK
ALVLREAEDTQVFGDLPRPR
ALVMLLEVR
ALVMQLFQDHGFFPSAQATAAFQAR
ALVPALGHYSQHAVLLVASQPVEIMSYVTWK
ALVPDSVKK
ALVPGRDCLTPVMAVSMLTLQEVPIVIMANPDLEGSLDSK
ALVPLAQFFLNHGEAAAMDAEAVYGQLLR
ALVPYAGVLAVGVGDTVASIFGSTMGEIR
ALVQLHLAR
ALVQQGLK
ALVQQLEQFR
ALVSTSQLLQFALHVAEGMEYLESK
ALVTEVAAGLLSLLPTVPVDWR
ALVTGAGK
ALVVDVQNGYLYWTDWGDHSLIGR
ALVVEAVKK
ALVVEMSRPRPLNTWK
ALVVPEPEPDSDSNQER
ALVYPEIFPAEYLYSTPEQLSK
ALWELSER
ALWEVEVVQHDPCR
ALWHEAAQAQAR
ALWHFSCDVADGK
ALWSEHVAPDGR
ALYAAILEYEQDHDWPK
ALYAVFSR
ALYDEESTIIHHYAFSENPTVFK
ALYDFK
ALYDYSSLR
ALYEALDLQSAFFKYEEDSYNR
ALYEALDLQSAFFKYEEDSYNRLK
ALYEGYAAVTDAPPECFLTLR
ALYFCGFPTLK
ALYFEYTDGTFSK
ALYFISPTPK
ALYFWNNEYILSLIEENIDK
ALYFYEQAITTPAMAVSHIMLESYKK
ALYGLLMLLPQSSAFQLLSHR
ALYNSIK
ALYSTAMESIQGGAARGEAIETDDTMGGIPAVNGR
ALYYDLITNPDIHSTYK
AMAALTDHPYASLTLPDDAASDCLFLRPGLPGATPFLLHR
AMADEVTEK
AMAEAVVGDDDYGEDPTVHELQEK
AMAEDLGDQDK
AMAGSVLLDK
AMAMELGPHK
AMAVLEPLQVVITNFPAPKPLDIR
AMCIGLR
AMDDTFYLSNVAPQVPHLNQNAWNNLER
AMDEIQPDLRELMETMHR
AMDEKRFDEAIK
AMDFYDPARHEEFDFISGTR
AMDITGSSDPYVK
AMDITGYSDPYVK
AMDLAQAGSTVESK
AMDLHAVLAEMPQPHGPPMQWR
AMDPEAEVLLAYEMNGQPLPR
AMDSDWFAQNYMGR
AMDYDLLLR
AMEEFFSDGGELVQIMMATANEDLSAK
AMEEILRDSEK
AMEGLGMDEGDGEASILPIMQSIMQNLLSK
AMELKPLNVSNNALVWTASDYADGEAK
AMELSFALVNGNNIR
AMEMTWNNMEK
AMENIGELKK
AMESCAFK
AMETVLSSHIHDLDK
AMEVEMEDLHLQIDDIAK
AMFDEILR
AMFVLLHR
AMGIETSDIADVPSDTSK
AMGIGWWVR
AMGIMNSFVNDIFERIAGEASRLAHYNK
AMGIMNSFVNDIFERIASEASR
AMGIMNSFVNDIFERIASEASRLAHYNK
AMGIPKEMADRMTPER
AMGQVLPDEEQEK
AMGSFPPPPQAR
AMGTLLNTAIAEMMSR
AMIENFSAK
AMINAMDSK
AMLAIEDWQK
AMLASLR
AMLDRIPLGK
AMLDSGVYPPGSPSK
AMLIMTMLLAK
AMLNSNDVSEYLKISPHGLEARCDASSFESVR
AMLPASSFR
AMLQVHGGSGPR
AMLSAELGPEK
AMLSGQLR
AMLSYVWPEDRPDLR
AMMEEIAGFEDRLDNLK
AMNLDVVLTPMLGPALDLNTPGR
AMNQWVSGPAYYVEYLIK
AMPFFLEGKPK
AMQALLQIQQGLQTLQTEAPGLVPSLGSFGTPR
AMQHISYLNSR
AMQSLVK
AMSDYWVVGK
AMSEVTSLHEDDWR
AMSIGAR
AMSIMNSFVTDIFERIASEASRLAHYNK
AMSLQPSILR
AMSLVSGEGEGEQNEIR
AMSVEQLTDVLINEILHGADGTSIK
AMTLEEAEAFVGAER
AMTMLTIEQLSYLLK
AMTTGAIAAMLSTILYSRR
AMTVWELISSEYFTEEQRQELLR
AMVALIDVFHQYSGREGDK
AMVAQSTFYAAQYR
AMVFMDIK
AMVQQWLEFR
AMVTSLEDSLNK
ANAAALTPEQR
ANAAAYLQHLCFENEGIK
ANAEELASNLK
ANAPSFFMADELR
ANAVDQSHLHDSSQK
ANCDASLIVTEELHLITFETEVYHQGLK
ANCIDSTASAEAVFASEVRK
ANCPHIVQFGSTDDPFLPWKEQQEVADRLDAK
ANCVAWLGGAVFGALQDILGSR
ANDAIASACLYIACRQEGVPR
ANDHQGFYLLNSIIEHMPPESVDQYRK
ANDINYQDQIPR
ANDVLLSHMITFLNDK
ANDVLLSHMITFLNDKNDWHLR
ANEFHDVNCEVVAVSVDSHFSHLAWINTPRK
ANEHQGIGFLNDPRR
ANELANVEK
ANELFYLSHK
ANELQLR
ANENSNIQVLSDR
ANEQEPCGWWLAR
ANFLEKPVLGFVR
ANFTAIR
ANFTLPDVGDFLDEVLFIELQREEADK
ANFVANDLDWLLALPHDK
ANGLPSGPETASEPGSPYPDGPR
ANGMELDGRR
ANGNARPETVTNDDEEALDEETK
ANHFLILFR
ANHPHNVHSQVVEAFVR
ANHSFTPNCVYDLFVHPR
ANIIFNTALGTIFGVK
ANIIFNTALGTIFGVKK
ANIINCLQDLKPFILINDTESLWALLSK
ANILITELFDTELIGEGALPSYEHAHK
ANILYAWAR
ANIPSTAAPPK
ANIPWK
ANIQDVEKDEDGK
ANKEILDEAYVMAGVGSPYVSR
ANLEAFTADKDIAITSDKPAAAVGMAGSFTDAER
ANLGDLPSLPALVDQILLMADFNK
ANLIASALAQIPQK
ANLIELEDEGHSGK
ANLLHFPSAQEEDK
ANLLNMAK
ANLRPVTPTHGFLR
ANLTERQEDGEFWMSFSDFLR
ANLTNMLESVMAELTLLR
ANLVLLSGANEGRCDLK
ANLYLLPTGEVVYFVASVAVLYSVEEQR
ANLYLLPTGEVVYFVASVAVLYSVEEQRQR
ANNGLLHALLPSGPVR
ANNSDFGLVAAVFTNDINK
ANNVDYTVHSVRR
ANPDPNCCLGVFGLSLYTTERDLREVFSK
ANPDPNTCLGVFGLSLYTTER
ANPGSDFIYVVDTRPK
ANPYEMIR
ANPYFILQR
ANPYSSFSTLLGFFPSIIHR
ANQDSGPGLSLEEFIAFEHPEEVDYMTEFVIQEALEEHDK
ANQIVIPHNTTFQTEPTK
ANQQETEQFYFMK
ANRFEYLLK
ANRPFLVLIR
ANRPYDEPK
ANSFTVSSVSAPSWLHR
ANSVFEDLSVTLR
ANSVTMDGQGLQITPVPGTHPLLVFVNPK
ANTEDLPFPPASSSDSFR
ANTLGFVGCLSSVQYNHIAPLK
ANTVYGLGFSSEHHLSKFAEKFQEFK
ANVEEFYEVYK
ANVQLQQYLADLHEAEAWIK
ANVQYSHVLER
ANVTAIR
ANWYFLLAR
ANYGLVEPVPFEFPPMSAHWTPEALAAFDLTK
ANYLASPPLVIAYAIAGTVR
ANYLSQALQAGTVWINCYDVFGAQSPFGGYK
ANYSLNTDDPLIFK
ANYSLQIYPDESHYFHSVALK
APAAAADAGDVRDPAR
APAFLYDIYLR
APALGGSFSGLEPMGLLWAMEPERPLWR
APALRILVNSITSLVNTFVPSGK
APALTPIRDEEWNR
APAQARPTVFR
APAQLCEGCPLQGLHKLCER
APASPFLCRGLAVEAK
APAVGQFWHVTDLHLDPTYHITDDRTK
APCILLYVSSLTTDFLAVLVKPTGNLQIR
APCPAAVPSEERK
APCQAGDLRDMISMYLPGAEVPEPAAPSR
APDAWDYSQGFVNEEMIR
APDELHYTYLDTFGRPVIVAYKK
APDEVLLAPR
APDHWYPQDLQTR
APDIILLDEATSALDTSNER
APDRTPPSEEDSAEAER
APDVQLNAPDVDVHGPEWNLK
APELLFQPDLVGDESEGLHEVLAFAIHK
APELLLGAR
APELLYGAR
APEPSAGTFQEMR
APEVDVQGPEWSLK
APEVSQHVYQAYETILK
APEWYIGDQNPMLNSEGK
APEYLEPLATLQENMQIR
APFAAHGYGAFLTLSILDRYYTPTISR
APFFLSDFK
APFITQEHTLWLPWDR
APFVSK
APGCVAVAAAAAASR
APGFVYAWLELISHR
APGGACMQNAMLLQPNR
APGGPVSAFLGIPFAEPPVGSRR
APGGPVSAFLGIPFAEPPVGSRRFMPPEPK
APGIFLGHPQPR
APGPGLAQGLPQLHSLVLRR
APGPVHTQEIEENLLSLEVAIR
APGQLECETAIAALNSCLR
APGVAELR
APHDFQFVQKPDESGPHSHR
APHIQLVAQSPWLR
APHNGFLSLAGDNTGPVTHFTQADVDAGR
APIAAPEPELK
APIFTSEQGEK
APIHPIVQQLHGNNIHFTDGYEIKEDIGVGSYSVCK
APILLALVAGEAAGIMENISDDVIVGR
APIPVELIVVVAATLASHFGK
APIRPDIVNFVHTNLRK
APISLSQDPSPPLNGSTTSCGPDR
APITDIAVIIK
APITGYIIR
APKPDGPGGGPGGSHMGGNYGDDRR
APKPER
APLATLALLWYHTVVRPFFALDGSDNK
APLATLALLWYHTVVRPFFALDGSDNKGGLDEAK
APLDSVHQDDHSLRESMIQLAEGLITGTVLAQFDQLYR
APLDSVHQDDHSLRESMIQLAEGLITGTVLAQFDQLYRK
APLDVPESPKPFSQIQAVFAGSDDPFATALSMSEMDRR
APLEEGSLSPSR
APLHHATLLGR
APLIPMEHCTTR
APLIPTLNAIVQYLDLTPNQEYLFER
APLNSPPSQHYTIVFNTFVLMQLFNEINARK
APLQGDHNHLFIR
APLTLFCLEDK
APLVLEQGLR
APLYLDVTWEWEQWGGIPPR
APMEFGYVGIDSILEQMR
APMGAGISR
APMLTPDQEAGTK
APMVNPTLGAHEADFLKPSGTLISFIYPAQNPDLLNK
APNFSVNWTVGDATIEVINATTGKDELGRPSR
APNKPIQVVYVPSHLFHMLFELFK
APNSETEPLLSWK
APNSETEPLLSWKK
APPALIYALVTAGPTLTILLGELAR
APPAPPPQAEPATALEMVCKR
APPDGWELIEPTLDELDQKMR
APPEPADSLTEACR
APPESLCR
APPGVPR
APPLVENEEAEPSR
APPPPISPTQLSDVSSPR
APPSPHIAPSPWGPSSPTGQPPPGAQSSVVIFR
APQHTAVGFK
APQLVGQFIAR
APQMTVNSLQCHR
APQPLNFLQPEQPQQPQPVLIR
APQQLVKEAVKTSDAK
APQQQPPPQQPPPPQPPPQQPPPPPSYSPAR
APQTFKMDDLLAEMQEIEQSNFR
APQVIGVMQSQNSSAGNR
APQVLVLAPTR
APQVYTIPPPK
APQVYVLPPPAEEMTK
APQVYVLPPPAEEMTKK
APSACASHSSLVSSIEK
APSAEVEMTAYVLLAYLTSESSRPTR
APSAPPGTGALPPAAPTGRGAASSLR
APSDTTNGTSSSK
APSGEVAIRDIVQFVPFR
APSGVSETEEVALQPLLTPK
APSNQNWLTVSGGK
APSNTFHPQDFSDVISFILYGNSHR
APSPAPPPLPSSR
APSPAPSSVPLGSEKPSSVSQDR
APSPEFLNGNNSVVGRGQSPR
APSRQDVYGPQPQVR
APSSAQYLEEK
APSVETMVLYTGEKPSEK
APSYIEIFGR
APSYLEISSMRR
APTGSTPGPQGTLPAR
APTIQPQHSHEAVRR
APTLEAMRDVYIVQDLMETDLYK
APTLLLLLLGLLLLPLLPGLPPR
APVAIGVAAMSTAQMLASGLK
APVAPSNEATIVPTEIPTSLKNALAAATPKETLATSIPK
APVFDENEDVNFDHFEILR
APVLLAGTADGNTWMWK
APVLLSSLDRK
APVLQYLYYLAQIGIAMSPLSNNSLFLSYHR
APVLQYLYYLAQIGIAMSPLSNNSLFLSYHRNPLPEYLSR
APVMNTWFYITYEK
APVNTAELTNLLMQQNHIGSVIK
APVPTGEVYFADSFDRGSLSGWILSK
APVQFTFSPHGGPVYSVSCSPFHR
APVSPSSPSGVSSVNTSVTTTK
APVTVTSLPASVR
APVVGILVLDGHNVPLPEPLEVAHDLSK
APVWNDDTQSYVLNFHGR
APVYLFEQVQHNLLSPPFGWASGSQDSSSR
APWGCVGHGALYHSQSPEAFFAHCPGIK
APWMEQEGPEYWER
AQAALHPAPLGPPGVGLTFSEDIPALQR
AQAEANATAISNLLPFMEYEVHTQLMNK
AQAEHMLMR
AQAEMLHVLTR
AQAESNKAFLAELEQNSPK
AQAFGDRIR
AQAFNNAIR
AQALLLEVEEIFK
AQALMDNIDTFIEHLFALAVDDDPEVRK
AQAVHISAPSATASTPVPSAPIDPQAQLEADK
AQCLSVISTILEVVQDLEATFR
AQCPLLGHATYWSR
AQDADDESAYAVQYRPEAEEYTEQAEAEHVEAAQR
AQDLALNYHFLTPFTSMK
AQDLTSLLEELK
AQDPDQLRQHALAEGLTEEEYQAFLVYAAGVYSNMGNYK
AQEAAAAVMQAAANSAQSR
AQEAAGAVEGPLPR
AQEARPEGESQPPAAAIGADDLLPILSFVVLR
AQEATTGMAFEETIDENKFEK
AQECLPYAAWCQLAVAR
AQEDTVAAMMNIK
AQEHDSSTLNESIR
AQEHDSSTLNESIRR
AQEHRDLEQKDEHLELR
AQEIALQNR
AQEIINIANCSTNMPGNIIPWVDNNVDVFGGASK
AQELGLLQEYLLALTTEDHLLR
AQELIQATNQILSHR
AQELLLILDEYWQNHPELHDIPIYYASSLAK
AQFASSGLSMK
AQFDTLQK
AQFEYDPAKDDLIPCK
AQFFLQLSPSHYALLHYHHGAVTLLK
AQFLDHEIDGSHLPALTKEDYVDLGVTR
AQGAIAMASISK
AQGATGEVYCPSGEK
AQGEHPDEFGFLLDHVQAAR
AQGLEDLVGIFR
AQGLPVTCEVAPHHLFLNREDLER
AQGMPEGGGALAEGFQAR
AQGPPKPNTDEGGAVLPSCADLFVYYKK
AQGQDGVADMVTADDSGVLCVWR
AQGVMDDVVNNVIDHIRPGPWR
AQGWAPLK
AQHIVPCTISQLLSATLTDEVFR
AQHLHQLAADTYK
AQHLPDGLDLTALK
AQHPEPRGLMPRAPSPGPWGPEGGADSLTPADPTR
AQHPNIVTVR
AQIDPVLLK
AQIDSNIAHMVGLWSYAMEK
AQIEASIITLLEHCSR
AQIEQVIANCEHK
AQIHQFREDSLDSVLFLK
AQIIELLCIVDALKK
AQIMAYK
AQIPVEVSESAPVGTRIPLEVPVDEDVGANGLQSVR
AQIQAVIDANIFPVLIEILQK
AQIQTVIDANMFPALISILQTAEFR
AQIRYEGILYTIDTDNSTVALAK
AQIVFEDLNQELLEELPILYNSR
AQKAIASHPSAALMALR
AQLAAITLIIGTFERMK
AQLEEQGQQLQMTK
AQLEEQLQEVR
AQLEQELEELTASLFEEAHK
AQLEQLLADMR
AQLESLIEHCHQLVDQCCNAEALPVGR
AQLGLGEIVLAIR
AQLIEEWANSVKK
AQLIKPYMTQEGEYLPLDQR
AQLPLKVEVEEITVPEGFVQK
AQLPVVVFTFSR
AQLQAEVEHLREDNLR
AQLQETGPDGVR
AQLQGQLQQEREELLAR
AQLQVMENLISSSQETIK
AQLSDYSDIVTTLDLAPPTKK
AQLSPGLYDDSSAR
AQLVVIAHDVDPIELVVFLPALCR
AQLVVIAHDVDPIELVVFLPALCRK
AQMALWTVLAAPLLMSTDLR
AQMELQDYVQK
AQMEQLNGVLLHLESELAQTR
AQNDRETQSMDVIFTER
AQNFDVIR
AQNIPGDK
AQNSSALPSVLLELLSQSCLIPAMSSYLR
AQNTWGCGSSLR
AQPPLMK
AQPWWTPR
AQPYDPNFYDETYDYGGFTMMFDDRR
AQQACIEAK
AQQDQLVLIFAGK
AQQGQMGNPSTPR
AQQLWYAIIESQTETGTPYMLYK
AQRIEYDCELVPR
AQRPSQVHGLRDETAAQTPGSGEAVLSK
AQSALGLFHLLVAVDGVNALWGR
AQSASLWK
AQSDGIWGEHEVDYILFLR
AQSDGIWGEHEVDYILFLRK
AQSENLELLSLK
AQSLGPAEFQGASQR
AQSLTTGQEGFIPFNFVAKANSLEPEPWFFKNLSR
AQSSAMHSVSSMSPDTEVRR
AQSSEVPLSPASPR
AQSSGAVEDILDRENK
AQTCAFWNR
AQTEEDDLQEPK
AQTEVDRLLEILK
AQTPIEEFTPTPAFPALQYLESVDEGGVAWR
[truncated: 33,662 more rows]

## Sheet: a2
Table S6. List of peptides of canonical proteoforms.
AAAAAAAAAAAAAAAASAGGK
AAAAAAAAAAAAAAAGAAGK
AAAADGEPLHNEEERAGAGQVGR
AAAADHRQELIECVANSDEQLGELFLEEK
AAAAGALAPGPLPDLAAR
AAAAKEEAPKAEPEK
AAAASAAEAGIATPGTEDSDDALLK
AAAATETSSVFADPVISK
AAACTTLGQMATDFAPSFQK
AAADDGEEPKSEPETKK
AAADLMTYCDAHACEDPLITPVPTSENPFREK
AAAELLQSQGSQAGGSQTLK
AAAELLQSQGSQAGGSQTLKR
AAAETVVPR
AAAEVNQEYGLDPK
AAAGELQEDSGLHVLAR
AAAGPLPPISADTR
AAAHVQGLVQVASR
AAAIGWMPVANCPMPLAPADK
AAAIGWMPVASGPMPAPPR
AAAIGWMPVASGPMPAPPRQER
AAAIQAISLDADR
AAAIQAISLDADRRK
AAALDLAR
AAALEQFK
AAALGGPEDESGAAEAHFLPR
AAALLLQNDTNADVESK
AAALRAEITDAEGLGLK
AAALSLSTLASPK
AAAPVQAVEPTPASPWTQR
AAAQLGVEELQK
AAASGPASASAPAAEILLTPAR
AAASGPASASAPAAEILLTPAREERPPR
AAASLAWVLR
AAASLDTAALSATDMALALNR
AAASVVSGPPVASDCASPGDSAR
AAATEHSQRELDTVTLEDIK
AAATLAAVSGTPGLGAQPAELGTHK
AAATLMTER
AAATPEPAVAQPDSTALEGATGQAPPSSK
AAATSAAVGESADSEAR
AAAVALPEEELKK
AAAVDFTAR
AAAVPVEFK
AAAVSDIQDLMR
AAAVTLK
AACLESAQEPAGAWSNK
AACNGPYDGK
AACQEAQVFGNQLIPPNAQVK
AADAAAEPYPEDK
AADAAAEPYPEDKK
AADAHVDAHYYEQNEQPTGTCAACITGGNR
AADAVEDLRWFR
AADAVGEILLSLSYLPTAER
AADEEAFEDNSEEYIR
AADEEAFEDNSEEYIRR
AADELEAFLGGGAPGSR
AADFEDLLSSQGFNAHK
AADGPGDRFIIGESQAGEQPTQTVMPGQVMR
AADGTTVVPPEEEEEEEGGK
AADIDQEVK
AADKDTCFSTEGPNLVTR
AADLEDTTEEETAK
AADLQIQMTK
AADLRQDFNLMEQKK
AADMDLEWR
AADRLPNLASPSAEGPPRPSPGTAPR
AADSQNSGEGNTSAAESSFSQEVAR
AADTELGPGVEGPYEVLK
AADVDCLTLGQYMQPTK
AAEAAASAYYNPGNPHNVYMPTSQPPPPPYYPPEDKK
AAEAGVTEEQYGYLGTSAK
AAECPDFPVSSAEGTPIQGSK
AAEDRLASTGSGQSFLAR
AAEDSNLISGFGVAEGSEK
AAEEAASTLASSIHPEQCIK
AAEEAEEAREQAER
AAEEARGSETLGGGGGGAAGTR
AAEELQYLR
AAEFHPGLTEGK
AAEGIQEVSTACTWNGRPCSLSVHIDK
AAEGISSDSLLSVPGQK
AAEGTSFLLR
AAEIDCQDIEER
AAELASGDSANVSSR
AAELEPEQLLAWQGLASLYEK
AAELIANSLATAGDGLIELRK
AAELLLPAAAAWR
AAELQAQWER
AAEMLLFGK
AAENGAQSAPLPLEGVDISPK
AAENGAQSAPLPLEGVDISPKQDEGVLK
AAEPGYLVTK
AAEPMEASLGPR
AAEQMSTLPIDAPSPLENLEQK
AAEREIQEALSQLEEPTLISCAGSTDHLLSK
AAESSAMAATEK
AAESSVAPSREELLGTK
AAETVPDLPSPPTEAPAPASNTSTR
AAEVGDDFLGDFVVGER
AAEVLNK
AAEVPNEELVSLLLK
AAEVPSSVVEDCDNVVTGGDPFYDRFPWFR
AAEVYGVR
AAFALGGLGSGFASTK
AAFEGVVR
AAFERESDVPLK
AAFGGAEHVPPELWEPFYTDQYAQEHVKPPVTR
AAFGLSEAGFNTACLTK
AAFIDNMNQYTR
AAFLGQR
AAFLSEQLQPLSR
AAFLSSLTDVR
AAFLVPK
AAFTAFEEVQLPR
AAFTMFSR
AAFTTPDHAPLSPQSSVASSGSEQTEEQGSSR
AAFVLPEFTR
AAFVLPEFTRK
AAGAAAIITEPEHTK
AAGAAQLTVNSEK
AAGAEEYAQQEVVK
AAGAEEYAQQEVVKR
AAGALGSASSGSMPNLAAR
AAGALLAR
AAGAPQVNSK
AAGAQIQGMK
AAGARPLTSPESLSR
AAGCDFNNVVK
AAGDTVVIENSDISPEMSEVIGK
AAGEECPMFTPPGGETVEQVK
AAGEVMEPANLLAEEK
AAGFKDPLLASGTDGVGTK
AAGGAGAQVGGSISSGSSASSVTVTR
AAGGLLPGGK
AAGGNLLILR
AAGHQLSPELFQQQAQEAAATQLGLK
AAGISLIVPGK
AAGMLSQLDLFSRNEDLEEIASTDLK
AAGPEPEMEELVTIEPVCVR
AAGPETVPGEMGTGSSGSGTVLQFFTR
AAGPGGATLLAPSR
AAGPGLGSVAMGPR
AAGPGNLVLPGSLTASLECVK
AAGPLESSGKEEITQLK
AAGPPTPGLGPVPGPGPGPGPGSVPR
AAGQQDLMINNPLSQDEGSLWNK
AAGQSFSQGTTGR
AAGSFLEPTQQQVEAAWESGGGR
AAGSGELGVTVK
AAGSIASAQKPPAGK
AAGSLLTDECR
AAGTDGPFQEVDGVASTR
AAGTLLNGPPQFSTTPEIK
AAGVPSASITWR
AAGVPSASITWRK
AAGVSVEPFWPGLFAK
AAGWSELSERDAIYK
AAHDLLDIEGEPALDCRPIQETTDSISSR
AAHFFSTLQEWPQTHQASISYTGPR
AAHLPLLTIEPPSDSSVDLSDR
AAHLPLLTIEPPSDSSVDLSDRSDR
AAHSEGHITAGLDMK
AAHTEDINACTLTTSPR
AAIAAAAAAAAAK
AAIAQALAGEVSVVPPSR
AAIENYVLTYK
AAIGLVPEVPK
AAIHQILTENTPVFEQLSVPQR
AAIQDGLLGMFLK
AAISRDPFYEMLAAR
AAITFSTESLSTPAPQVFLQATR
AAITFSTESLSTPAPQVFLQATREESR
AALADVLR
AALADYK
AALAELVALPCFFTLQPR
AALAGGTTMIIDHVVPEPGSSLLTSFEK
AALAGYPR
AALAHSEIATTQAASTK
AALAIQGK
AALAQAADCEVEQWNSDDPIPR
AALAQAADCEVEQWNSDDPIPRK
AALAVGSPGPVGGSFAR
AALDAGVFQSVWVSTDHDEIENVAK
AALDCCVVDVQEYSADPHAIAGALK
AALDGPLDTALDHLR
AALDLK
AALEAQNALHNMK
AALEAWPALQIAVENGFGGVHSQEK
AALEELVR
AALEEVEGDVAELELK
AALEEVEGDVAELELKLDK
AALEEVYPDLTPEENRR
AALEGFLAALQGDPPQAER
AALESGVSTK
AALETDENLLLCAPTGAGK
AALETVDRLTESLDFTDYASR
AALHPPALAILSHTPDGATQTIAWVGK
AALIYTCTVCR
AALLAQYADVTDEEDEADKKDDAGASTANVSSDR
AALLDQIR
AALLDQIREGAQLK
AALLEAGMPESTEDK
AALLGEELASAAGAR
AALLHGGPHDLDTGLLPTPEQTPLPQK
AALLTGRLPVR
AALLTQQADSPEDREPQQK
AALNAVR
AALNGADIYAGCCTLK
AALPAGEGGSPEGAK
AALPDLTK
AALPQTTIHGAPAR
AALPTPALTPEDK
AALQENECLLASSTFAQAEVK
AALQNTTLQSLGLTGGSATIR
AALQPGPPAPVTVTGHVTESSCVAPSGTDATSR
AALSAGKVPPETIDSVIVGNVMQSSSDAAYLAR
AALSGLLHR
AALSLPANVEDVCPNIPSLEK
AALSSQQQQQLALLLQQFQALK
AALSSSELLELGDSLMR
AALSVDEVEKK
AALTLTPSAVNK
AALVGGTTMIIGHVLPDK
AALVGGTTMIIGHVLPDKETSLVEAYEK
AALVTELDPADPVLAAPPTPAAPFSR
AALYAAPYK
AALYIIGDK
AAMEALQSQALHATSQQPLR
AAMEALQSQALHATSQQPLRK
AAMEALVVEVSK
AAMGELYER
AAMGELYEREVR
AAMGLGAQGLILSR
AAMLGQEDPPQHGLPR
AAMRETWLSENQR
AAMVVSEEDHLK
AANAAENDFSVSQAEVSSR
AANAASGAGGSSAAAGSRPGDGGSLGSGAR
AANAIQQQTVVVPASSLANAK
AANEAGYFNEEMAPIEVK
AANFVHMDTAQK
AANGVVLATEK
AANILVGENLICK
AANLNNLVVEAYK
AANLYASSPHSEFLDYVNAPIGK
AANMFK
AANNISSLLTK
AANPGCFLEDFVR
AANREHCFDGIPITK
AANVLVSESLMCK
AAPAAAAAMAPPGPR
AAPAAYDASDTHLQILGKPVMER
AAPCIYWLPLTESQIVQK
AAPDITGHK
AAPEINNIIEEATDFIK
AAPETFPQDIFSTGLKPVGGPVHLDVLDGK
AAPFTLEYR
AAPGGASPTIFSR
AAPGQQLPESLR
AAPGSGTSTFSFAPPSK
AAPLCKEEEEDPAQVLAASK
AAPLSLCALTAVDQSVLLLKPEAK
AAPPPPPIPTYGAALEQTLVK
AAPPPPPPPPPPLGADR
AAPPRPGTFTPTPSVSSQALSSPR
AAPQWCQGK
AAPSPAPAEPAAPK
AAPTEPPEAPEATAAGGVTSK
AAPWTSFLPPPPPMPGSGLGPGKPGLK
AAQAHEDIIHGSGK
AAQAPPLPAAPPNTDAVASTQTALLQK
AAQDFFSTCR
AAQEANRDLMQDMEELK
AAQEEYIK
AAQEFKHDSFVPCSEK
AAQEQELESLREQLASVNHNIEEVEADMK
AAQGARPGGLPTPSPGPTTSPGPAR
AAQHQANQAAVAAQAAAAAATVMTQSTAK
AAQIGAHTLSGACLDPAAFK
AAQLCGAGMAAVVEK
AAQLDGLEAR
AAQLIGTCSQNVAAIQEQVLGLGALRK
AAQPPDGAAEPR
AAQPPTETAESSQAEEEK
AAQPPTETAESSQAEEEKDAVDEAKPK
AAQPTDDPLSLLDPLWTLNK
AAQSLDEMSQTITDLLNEQK
AAQSNENLSDSQQEPTK
AAQSSVTASPQTEEFFDLIASSQSR
AAQTSVAYGCIK
AAREPNIDR
AASAAGASPAATPAAPESGTIPK
AASADSTTEGTPTDGFTVLSTK
AASAFFTYVSLNQEGKPMPVPQLVPETEDEK
AASAFFTYVSLNQEGKPMPVPQLVPETEDEKK
AASCLEGDRGR
AASDLQIAASTFTSFGK
AASDPLLSSVSPAVSK
AASEFESAEGISLFPELR
AASELYIETEK
AASEYENEIR
AASGAPLRPATVLGTMEMGR
AASGFNATEDAQTLRK
AASGGSSGENVGPPAAVPGPLSR
AASGLLSIGLR
AASGLLSIGLRK
AASGSALLWPR
AASGTKEDPNLVPSISNK
AASHEQAAAALK
AASHTSDFNPNAGSDQR
AASIDLLEDVFSSLDVEAPLQPLGQAK
AASIFGGAKPVDTAAR
AASISAVSLEVAQPGPSSGPR
AASITSEVFNK
AASLDGAEEALWTTR
AASLGSSQPSRPHVGEAATATK
AASLHWTSER
AASNCGIVESILNWVK
AASNLRDNYR
AASPAKPSSLDLVPNLPR
AASPPASASDLIEQQQK
AASPSICIANTHLLYNPR
AASQPGELK
AASQSAADYNQVVPTR
AASSLFSAK
AASSPNLSNGETESVK
AASSVPETPTAVPAASSSSWDTYYQPR
AASTLGSPLEAQVAPGFAR
AASVAENCINYQQGTPHK
AASVPALADLVK
AATAPLLEAVDNLSAFASNPEFSSVPAQISPEGR
AATENSENDITMQSLPK
AATFVK
AATGEEVSAEDLGGADLHCRK
AATGPFDREHLLMYLEK
AATIIATSEGSLWGLDR
AATIVIQSYLR
AATLMMLGR
AATLPNTEGEQPGPSVGPVGK
AATPSPSGAIGGLLEQFAR
AATTNPSQGEDLK
AATTNPSQGEDLKMDEGNFK
AATTNPSQGEDLKMDEGNFKTPDIDLAK
AATVSGPQSTPHLYGPPQYNVQYSGSATVK
AATVVAR
AAVAIQSQFR
AAVAIQSQFRK
AAVASLLQSVQVPEFTPK
AAVASVTPEK
AAVAVPNRPPDAVLR
AAVAVVPLLSEDKPVTMSETENPK
AAVEQLLK
AAVEQVPVEPYK
AAVESDTEFWDK
AAVETLGVPCFLGGMSR
AAVEWFDGK
AAVGVTGNDITTPPNK
AAVGVTGNDITTPPNKEPPPSPEK
AAVGVTGNDITTPPNKEPPPSPEKK
AAVIGDVIR
AAVLGESAGLVR
AAVMATLLFPGQEFK
AAVMVYDDANK
AAVNVVDFDDK
AAVPSIK
AAVPTPAK
AAVPTPAKK
AAVPTVSDQAAAMQLSQCAK
AAVQELSGSILTSEDPEER
AAVQQLQAEGLSPR
AAVSGLWGK
AAWNALQDEVGR
AAYADLLTPLISK
AAYDAFNSWK
AAYDREESPNLEEYEPNTVASLLK
AAYLNMSEDPSHPSMALNTR
AAYNVTLLNFMDPQK
AAYPDLENPPLIVTPSQQPK
AAYQVAALPR
ACALSIAESCRPGDK
ACALSIAESCRPGDKVPSIK
ACAPAGPASWFSSDGQR
ACCKPGSHSQQTTLLDLMDALPSSGPVTQK
ACCVFIFQPNGK
ACDEGHIIPK
ACDLGHVWACANASR
ACGANLPENFSISQIFSQAMAAR
ACGLNFADLMGR
ACGVLETIR
ACGVSRPVIACSVTIK
ACIENGTSCIDICGEPQFLELMHAK
ACIGNTLCQK
ACIPFLK
ACLDDSYASGEGLK
ACLGGLPSNAYAAIK
ACLLAAALGTTGER
ACLSALSEVK
ACNPQYAGAIVVHCSAGVGR
ACPCASSSQVLQELLSR
ACQAATSDSELLK
ACQFPVSLLEECSGVTDANFGYSK
ACQGQYETIEQLR
ACQIFVR
ACQSIYPLHDVFVRK
ACSACSGTSGDNSAVISAPGR
ACSAIHAVNLR
ACSAPGGLVPSEKPPTMSQAQPSIPRPTR
ACTALYYLSQLSPGK
ACTELGIR
ACTGSLNMTLQR
ACTLELGPHQSPALPK
ACVAGTSDAEAVK
ACVDTALENLSTLK
ACVEAPGGNPICSLHDQGAGGNGNVLK
ACVTLHQEEASSR
ACVVAGLRR
ACWSLGNAYVSMGSPAQALTFAK
ACYGVLR
ADAEENLEDVMEEVRK
ADAEGESDLENSRK
ADAELDDPESEDMER
ADAEVLRK
ADAGGEDAILQTR
ADAGGLGISIK
ADASSLTVDVTSPASK
ADATNVNNWHWTERDASNWSTEK
ADAVDTGDRPGLR
ADAVHLFSGSQFESSR
ADCLVPSEIRK
ADCTITMADSDLLALMTGK
ADDIQKRENEVLEAWK
ADDLLPLGDQTQDGDFGSR
ADDPSSYMEVVQAANASGNWEELVK
ADDTFEALR
ADDVVWVR
ADEAALDHPYLK
ADEAYLIGR
ADEMLSEDVSVEPEGDQGLESLQGKDDYGFPGSQK
ADETKDEQFEEYVQNFKR
ADEVTLSEAGSTAGPAEPR
ADFPTTVGLLAAEEGGGLELEGEK
ADFQLRPVPSGFAPR
ADFREPNAQVSRPIPDIGGGYIPTEEEWR
ADFSEAYK
ADFSGMSSK
ADGEAILK
ADGFVNLSDFTVER
ADGGPETGELPSIGEATAALALAGR
ADGLAILGVLMK
ADGLGGQADLMAER
ADGSTQVIDTK
ADGYRIPFNSHEGGCGAAMR
ADHGEPIGR
ADHTLSSLEPAHSAK
ADIAVAPLTITLVR
ADIAVPLVFTK
ADIEMPFDPSK
ADIFVDPVLHTACALDIK
ADIGIAMGITGSDVSK
ADIGTPSNFQHIGHVGWDPNTGFDLNNLDPELK
ADIGVAMGIVGSDVSK
ADILDQMRK
ADILEDK
ADIPLPEGEASPPAPPLK
ADIQDIFYQEDQIR
ADIVENQVMDTR
ADIVNYNQEPLSR
ADIVQQLLQQGASPNAATTSGYTPLHLAAR
ADKAEEIIIAK
ADKRDPEFVFYDQLK
ADKVPSLTQTVENIGAELK
ADLAVAPLAITYVR
ADLAVAPLTITHVR
ADLEAQRDVTYEEAK
ADLEPESFRPNLSDPSELLLPDQIEK
ADLIAYLKK
ADLIDAAGSSLGR
ADLMDRLQAALDNEAGGRPAMEPGNGSLDLGGDAAGR
ADLNKPLYIDTK
ADLNQGIGEPQSPSRR
ADLPEGVAPPGLSPAEFCRR
ADLPPPEEEKVEEIPEEWELYYPQK
ADLPVITIDPASPQSPESVDLVNEELK
ADLQGSASPSKVEGTHTPR
ADLQNHLDTAQHALQDK
ADMEDLMSSKDDVGK
ADMTDEEFMR
ADMTDEEFMRR
ADMVIEAVFEDLGVK
ADNFEYSDPVDGSISK
ADNLIPGTR
ADPAALMASLQLLPSPTPNLEIK
ADPFSFEGPEIVDCDGCTIDWKK
ADPHLCDFLESHYLDK
ADPLGLEAEK
ADPLHVALEIATK
ADPPQAMNALMR
ADPSELAAPELEDPPRGR
ADPSQFELLK
ADPTGPVEGTVIESFTDK
ADPTVQLAPSPPK
ADPVLLNNHSNLKPAPTVPAAPSSPDATSEPK
ADPVSLRNSELVSPVKPER
ADPYVEITGTAGK
ADQCYEDVRVSQTTWDSGFCAVNPK
ADQGLDFAATK
ADQLVQSFAELDK
ADQSFTSPPPRDFLLDIAR
ADQWNVNYVETSAK
ADRIITMLPSSMNAVEVYSGANGILK
ADRLAIGFSTVQK
ADRLVQMSICSSLAR
ADRWTAVAPLPR
ADSAACCDYSLHVDIPR
ADSEASSGPLLDDK
ADSPAGLEAAR
ADSQEPSPFDSQQPTMLEEEEVMIAHAHPQEVYNEYVPR
ADSSDETDTSFAER
ADSSSGGGPVFSSTGILEQGLSPGDSSPPKPK
ADSSSVLPSPLSISTK
ADSVPNLEPSEESLVTK
ADTDDAPVPAPAGDQK
ADTIATIEK
ADTLDLPEELPGVKPFTR
ADTLDPALLRPGR
ADTLTPPEVDR
ADTNSGDWNTESCQTLETQAAHTR
ADTQAQPQMQGR
ADTVNQILHAFDDSK
ADVAVESLIPGLEPPVAQR
ADVAVESLIPGLEPPVAQRLPSQTESVTSNR
ADVDLIVQDLK
ADVDLYQVR
ADVDMVDK
ADVEIPFEEVLEK
ADVLLEPFR
ADVPYILK
ADVSCEPLEEVEK
ADWLTHYWMPK
ADWSSLSR
ADWSSLSRDEK
ADYAQLLEDMQNAFR
ADYDREALLGVQEDVDEYVK
ADYSLILQR
AEAAAAAAAGGGEGLQR
AEAAAVAGLSTPGSLHR
AEAADLMSLKPK
AEADVHLK
AEAELLQQQK
AEAENNSGVESSGYGSPGPTWDR
AEAGEGQKPSPAQLELR
AEAISLQMAQCK
AEALLQAGHYDADAIRECAEK
AEALPAASVSQTHESK
AEAPGTVSSAAEGPKDPPVLPR
AEAQANQISLPR
AEASATLTVQEPPHFVVKPR
AEASPIIQPAPATK
AEAVPEEEAAASVATLER
AEAWPPAQISWR
AECPMHLEDFPMDAHACPLK
AEDASKFELCQLLPLFLPPTTVPPECHR
AEDEPYAEPYADYGGLQEHVYEEIGDAPELEAR
AEDGAAPSPSSETPK
AEDGAAPSPSSETPKK
AEDGENYAIKK
AEDGPAKEEPK
AEDGSVIDYELIDQDARELYDAGVK
AEDKPQLFNAK
AEDLNIAPRK
AEDSEIQQEQIYQQSR
AEDSGGSLGALR
AEDSLLAADETAAK
AEDTEHVVIPVCLR
AEDTTMPIRR
AEDVSAIEIVGGATR
AEDVSAIEIVGGATRIPAVK
AEDYDVVK
AEEAGIGDTPNQEDQAAGHVTQAR
AEEDSMEDPYELK
AEEEFQK
AEEFVVLSQEPSVSETIAPK
AEEGLPANESFLNGNLAGATLSPMHTK
AEEGYENLLSPSDMAHIK
AEEHEESQGPVGTETETINQQLDVFK
AEEIDVAK
AEEIVNGMIEAAKPVYTQDCPLAAAK
AEELLAEEK
AEELVNTAPLTGVPQR
AEEQEPELTSTPNFVVEVTK
AEEQGAPRPLHPPPPPPVQPPPHPR
AEEVATFFAK
AEEVVPPAMYQFSQYVCQQTGLEMPQLPTPPK
AEEVYAQLQK
AEEWGVQYVETSAK
AEEYEFLTPMEEAPK
AEFAER
AEFFADVVPAVRR
AEFGFDLSHIPR
AEFGPPGPGPGSR
AEFIPHLESEDDTSYFDTR
AEGAAQLSEER
AEGAGTEEEGTPK
AEGATLSNATGAVESTSQAGDR
AEGATLSNATGAVESTSQAGDRGSVSSYDR
AEGDIEHMTEGFK
AEGEREGEGGAGAPDSSSFSSK
AEGEREGEGGAGAPDSSSFSSKVPEVTESHTTR
AEGESEAPNPEPR
AEGFESESEDGATKPK
AEGFISLPEFK
AEGFLGMYR
AEGIPELQASEK
AEGLGMVTEEGSGEK
AEGLQVGQDAR
AEGLSLQPYEEYFNVVR
AEGQPVGSALK
AEGQTLVQPSVANR
AEGSLPAVVIEIK
AEGVRAPNQPAPVEGK
AEHERELALR
AEHFATPAVGDSVQPSLVWSSQK
AEHGSVALPAVMR
AEHICTYSLSPSELPVASVEK
AEHSAGKPTAGTTDAGEAAK
AEIDARNDSFTACIELGK
AEIITVSDGR
AEILSLESRK
AEITDAEGLGLKLEDRETVIK
AEITSQESQISSYEEELLK
AEIVPVTTTVLDDK
AEIVPVTTTVLDDKGDKK
AEKPSALNSEEETHEQSTEQDK
AELANIERECLNNK
AELAPETTETPVETPETVQATDLSLNPEEGSK
AELASCRLETVPLECGDYHPLKPITVTESK
AELDDLRGEDFNGSSNPLMR
AELDNELMEGK
AELDNVTSLHR
AELEGLLGK
AELGEGALHWDLPR
AELGFLESCLR
AELGIPLEEVDLNEMDYLTR
AELGMNDSPSQSPPVK
AELGTDLLSQLSLEDQK
AELLISTVGPEECVVPFLTRPK
AELLLLQSTAEQLR
AELNFEDFYR
AELPGTHPLASK
AELQTALAHTQQAAR
AELSGPVCLDLSLQDIQEEIRK
AELSSLQTSRQEGEQK
AELVVIEDAATPR
AELVVIEDAATPREPAPLNGSAAELPATK
AEMDAAVESCK
AEMQQILQGLDK
AENACVPPFTVEVK
AENEALAMQK
AENEVPSPASSHHSSNQPASLTEEK
AENKPGDENANAAEVEPEAPLVVRPK
AENLLLDADMNIK
AENLLLDAEANIK
AENLLLDANLNIK
AENMYAQIKDEVR
AENSADQQQHLAPDLAQEQIHFSFSTTK
AENTRWDYLTQVEK
AENYDISPADR
AENYDISPADRHK
AEPAAPPVTPAAPALPPVVPK
AEPAKIDAFR
AEPEKSEGAAEEQPEPAPAPEQEAAAPGPAAGGEAPK
AEPGEVVAPK
AEPGNLAGVRHIILVLSGKGGVGK
AEPMIYGK
AEPMQWASLELPTTK
AEPSQLDIK
AEPTPLASSAPPAGSLYSSPVNSSAPLAEDIDPELAR
AEPTQNALPFPHSAGDR
AEPTQNALPFPHSAGDRTQALSHASSAISK
AEPVPKPPPETTVPPGTPK
AEQAAVTSEFESYK
AEQDIATLEQSISR
AEQGTVLIGSER
AEQLVEILEAK
AEQPSALALDLVNR
AEQQTADQLLAR
AEQSLHDLQER
AERPDVDEK
AERQHELYVGVLGSK
AESEELEVQKPQVK
AESESDGQAEETADPQSLHSGR
AESLIFR
AESLIGVYPEQGDCVISK
AESPVFVQTDKPIYKPGQIVK
AESQNVAEESELETQK
AESTPEIAEQRGER
AESTPEIAEQRGERDSQTQAILTK
AESTSSISSTNSLSAATTPTVGSSR
AETAPLPTSVDDTPEVLNR
AETEEAEEPEEDGEDNASGSASK
AETFTFHSDICTLPEK
AETLPEVEAELAQR
AETMTVSSLAIR
AETMTVSSLAIRK
AETPGPQIK
AETSESSGSAPAVPEASASPK
AETSLGIPSPTEISAEVK
AETVSPGEVDAMTLGK
AEVAAEFLNDRVPNCNVVPHFNK
AEVAAGDHPTDAEMK
AEVCPWEFEPLEQPNAER
AEVDVADELLENLAK
AEVGQEGEAGQFDGEK
AEVGVPAEFGIWTR
AEVLDDGLPEDVLFGNLDLLPPSGK
AEVLDSTK
AEVMADTAVALASGNVK
AEVPAALEK
AEVSELPNVVR
AEVSSSIYFHKPR
AEVTEEVEDGKEEDEEEEAENALPIPANK
AEVTEGKGDPQPWKK
AEVVYEWTREPAR
AEWPSETPVLCQQCGGRPGVTFTSAK
AEYAEFLHCK
AEYEGDGIPTVFVSVAGR
AEYLCQIGDK
AEYVQLVTELR
AFAADTGMNR
AFADEPPEPEASPSLWEIEFAK
AFADFNEGEINFVPTYK
AFAEAAGSAETLSVEK
AFAFVTFADDK
AFAGDIANQLATDAVQIFGGYGFNTEYPVEK
AFAGELEK
AFALDVINSAHER
AFALYK
AFAMIIDK
AFAQAQSHIFIEK
AFASLR
AFAYLQVPER
AFCAGGDIK
AFCDDAVGLK
AFDCPETEYPAK
AFDFLSEETEASLASRR
AFDLPAK
AFDMISQR
AFDPDTAAVQPYQDQTYQPVYFVSESFSDAK
AFDQGADAIYEHINEGK
AFDRHCNMVLENVK
AFEAFLSNIVKPVASDIQAR
AFEDELRGLDAHLK
AFEDSYPQLQSIIQK
AFEDWLNDDLGSYQGAQENR
AFEDWLNDDLGSYQGAQENRYVGFGNTVPPQK
AFEEEQQAQWDCVNAK
AFEESLSTLK
AFEHDLQLLVSQVR
AFEPLR
AFESWLEQEQEK
AFETVAIDRLDR
AFEVAK
AFFDVK
AFFPACYGGDGR
AFFSGR
AFFSGSQR
AFGAPNVVEDEIDQYLSK
AFGAPVPSVQWLDEEGTTVLQDER
AFGDVFSVIGVREPQPAASEAFVK
AFGENAVVQLISLQK
AFGIPVR
AFGLEQPPLPEAPGR
AFGLGVAYR
AFGPGIEGK
AFGPGLEPTGCIVDRPAEFTIDAR
AFGPGLQGGNAGSPAR
AFGSGIDIKPGTPPIGGR
AFGSPFGLEEPQWVPDK
AFHITQGLLK
AFHPFIAGPYNR
AFIANLK
AFIITINSFGTELSK
AFILPSGGK
AFISNVK
AFITSTR
AFLADPSAFAAAAPAAAATTAAPAAAAAPAK
AFLCVPEGTSSTLNPTQSDRR
AFLDNAAEDLEK
AFLEALQNQAETSSK
AFLEENQLDYIIR
AFLHIPAK
AFLIEPEHVNTVGYGK
AFLINGYTSMDLLK
AFLLESLLK
AFLMEQDPENDFLVTSHIHLHVPEGATPK
AFLMSR
AFLNAIMR
AFLNQAQIEVR
AFLPFGK
AFLPVMMK
AFLSLGK
AFLSSPEHVNRPINGNGK
AFLTLAEDILRK
AFLYEQTESVVK
AFMEEFGAEPELAVSAPGR
AFMGPLK
AFNADFR
AFNLEK
AFNNAGEGVPLYESATTR
AFPAANERDEVFEK
AFPAWADTSILSR
AFPLFTHR
AFPLPSLSR
AFPMTMDEK
AFPPLREPVFR
AFPSYFSK
AFPTQTAGTFK
AFPVLDIDYPHVR
AFPYGNVAFPHLTSSAPSWPSLVDTTK
AFQFVETHGEVCPANWTPESPTIKPSPTASK
AFQINTFNLK
AFQLTEENIR
AFQNVIAPR
AFRDPLQDDTGMYVTEEVTSSEDQRK
AFSAFVGQMHQQGILK
AFSAWK
AFSCSSFNSNTFLTR
AFSDNPGVLSELCSTLSR
AFSEDEALAQQDSK
AFSFLNEVK
AFSFLNEVKK
AFSGSGNRLDGK
AFSGYLGPDESK
AFSIDIIR
AFSIQGAPSDSGPLR
AFSIQTPEQYYFCYK
AFSLVGETQERER
AFSMDEHNAALR
AFSPTTINTGR
AFSQFVRPLIAAK
AFSSLNTLPEDLRPIVPLFCSVLTK
AFSSSVVHVPGVNDIQSSSSTGQNISQISR
AFSTSVSK
AFSTWLK
AFSWASVTSK
AFTDEETEAQAGQASWPR
AFTDLTRDIYELVK
AFTDVPSVQIYSSR
AFTELFQVACAKPPPMGLCDYPSSR
AFTGQVAPAQVLEALCR
AFTGREFDELSPSAQR
AFTHGVAMSGGGGVNMASHQK
AFTNPEDACSFITSANFPALVVK
AFTSQASATMHLPATIGDYTDFYSSR
AFTSQGWTGPPDSQELLEPEAPEPHPVR
AFTVPITDVTENALK
AFTYINLDK
AFVAGVLPLK
AFVDLTLSPSVR
AFVDLTNQVSCSGDVK
AFVDNYGVAMETAEK
AFVDSCLQLHETK
AFVEFLTDEIK
AFVEFLTDEIKEEK
AFVEFLTDEIKEEKK
AFVENYPQFKK
AFVGPLSPSK
AFVGQMMTMLNK
AFVGSDSGSSSTGDAAR
AFVPAILFK
AFVRPSGTEDIVR
AFVTDWDK
AFVTEDIQLYHNLVMK
AFWDVHRPVPGCVNTTEMDIRK
AFYDAIK
AFYGSEEDEAKGPGSEEAATAALPAR
AFYQQPDADTIGYVASEEAFVK
AFYSLGNYLVASEIAK
AFYVPAQYVK
AGAAERDLPLYR
AGAAFDPVSFAR
AGAAFFNEVR
AGAAGGPEEEAEKPVK
AGAAGSLGAGLIPVSSELCYR
AGAAGTSEATSSVR
AGACVTSESTVMR
AGAGAVVPK
AGAGMITQHSSTASPVNR
AGALEGVPISGCLGDQSAALVGQMCFQDGQAK
AGALFQLLEDPGQAVADRR
AGALMARPNSPQSSGSGR
AGALQCSPSDVYTK
AGALQVCPTDSYTKR
AGAPPGLFNVVQGGAATGQFLCHHR
AGAQGAAAITTSGSTKPPGAR
AGASISTLAGLSLREGEDQK
AGASLAPGPHPDRTHPSAAVPVCPR
AGASPPPVSELDRADAWLLR
AGASPPPVSELDRADAWLLRK
AGATLDILVENMGR
AGATVYITGR
AGAVAEEVLAAIR
AGAVDVVR
AGAYAAALQGYQDGVHILLQGVSGDPSPAR
AGAYAAALQGYQDGVHILLQGVSGDPSPARR
AGCAVTSLLASELTK
AGCECLNESDEHGFDNCLRK
AGCQVVAPSDMMDGRVEAIK
AGDAFGDTSFLTSK
AGDDYEVLELDDVPK
AGDELTKIEDEDEQGWCK
AGDEVLEWNGKPLPGATNEEVYNIILESK
AGDGGIFISR
AGDGRPCPTAESASAPPEDPNVNFLK
AGDIITVLEQHPDGRWK
AGDKDDITEPAVCALR
AGDLGVDLTSK
AGDLPDRDTWK
AGDNILAVLK
AGDRLVEVNGVNVEGETHHQVVQR
AGDTILNSNHIGR
AGDTLQGIALK
AGDTLSGTCLLIANK
AGDWQCPNPGCGNQNFAWR
AGEASAESTGAADGAAPEEGEAK
AGEASAESTGAADGAAPEEGEAKK
AGEEEHVYSFPNK
AGEEEPGEPFEIVER
AGEGGGVIQGSASEATLVALLAAR
AGEGLGAPSNDVISGVDHNSLDSNLTR
AGEITFAEK
AGELEQAPEWPFTLSISNK
AGELVLTSESSR
AGEPLGVTFR
AGEQDASIHLK
AGEQDPVPTPAELTSPGR
AGEQQETASLELLK
AGESVLVHGASGGVGLATCQIAR
AGETGAGPLPR
AGEVERDLDK
AGEVPSPEAGR
AGEVSREVWEK
AGFAFR
AGFAQPSGLALASEEPWSCLFVADSESSTVR
AGFGGSHISGYATLR
AGFLAFTQLPK
AGFPIHLLPDIAEPGSMAGR
AGFQTEDFSLYACASPK
AGFSETFLNEMIAPVMK
AGFSMADLQK
AGFTTIYK
AGFVGMPPPALPR
AGFYYTGVNDK
AGGAAGLFAK
AGGAGVPAFYTSTGYGTLVQEGGSPIK
AGGDAADGSQPALDNK
AGGDPGPLQLLSR
AGGFLMKK
AGGGAGGSGGSGPSAILR
AGGGGGGGGGSSGDYGLVTAGCGFGK
AGGGPTLQCPPPSSPEIAASLEYDYETIR
AGGGSIEVSVPR
AGGITQVQYILPTLPQQLQVAPAPAPAPGTK
AGGLIYQWDSYSPR
AGGMVLVK
AGGSAPEAAGSAEAPLQYSLLLQYLVGDK
AGGSAPEAAGSAEAPLQYSLLLQYLVGDKR
AGGSLCHILAAAYK
AGGTWLGISTR
AGGVSGMPDVCSQTGPR
AGHASGAAMWPGADVK
AGHLTSVHSPEEHK
AGHNVIALVGGSTALLGDPSGR
AGHQSAAASNLSGLSLQEAQQILNVSK
AGHYAASVIIR
AGHYAASVIIRR
AGIEDIETLENLSLDQHSK
AGIEGPLLASEVERDK
AGIEVPEIK
AGIFQSAK
AGILAIQLK
AGILPSHFPLPAAIAK
AGIMASDCEPALNQAESRNPTLER
AGIPIIK
AGIPVFAWK
AGIQQVYTR
AGIQSGEFEK
AGIRDGVVKPLK
AGISGFGGGVVEGVK
AGITPSYPQGSSWEHVSNNVR
AGITPSYPQGSSWEHVSNNVRK
AGITSALASSTLNNEELK
AGITVR
AGIVQEDVQPPGLK
AGKLDPHLVLDQLR
AGKPYDLQIYPQER
AGKPYQLQIYPNER
AGLAEAPLVTGQPGPGHGK
AGLAEAPLVTGQPGPGHGKK
AGLAPVPMIIFAK
AGLDVKPFITNPR
AGLEAIGNQK
AGLECSDIEK
AGLEQGSDAGYLAESQK
AGLFEQITK
AGLIPSK
AGLLEPEVFHLNPAR
AGLLGQPR
AGLLIFANK
AGLLQPPVR
AGLNCSTETMPIK
AGLNQNMDAITEELQAK
AGLPFGLMR
AGLPLPAALAFVPR
AGLPPSPALPRPSR
AGLPPYSPVFK
AGLQAFFQVR
AGLQASAAAPEAR
AGLQEGDQVLAVNDVDFQDIEHSK
AGLQSLETSGHLEDDFDMFALTR
AGLRPGDVILAIGEK
AGLSPGFVDMGAEPGR
AGLSTSPSAIASTSER
AGLSVLLK
AGLTALQLAASR
AGLTFSHEPPLPQNQR
AGLVGPELHEK
AGLVIGK
AGLYGLPK
AGMAAIADPHSQLDPNSMYQELQK
AGMAAVASPISNCDLESFAQTLKK
AGMSTAQAQHFLEK
AGNAPKDEIDSAVK
AGNDLIESSEGEEASNLQYK
AGNGQWASVIR
AGNILFTLDGDIK
AGNILLNTEGHAK
AGNILLSEPGLVK
AGNILLTEPGQVK
AGNLKPGDTIIEPTSGNTGIGLALAAAVK
AGNLYDISEDNSLQELDQPAAPVAVSSNASTTK
AGNMGVGMEDGERPR
AGNPIFYYVAR
AGNSLAASTAEETAGSAQSR
AGPAGDHITLELRR
AGPALGEGERK
AGPAWMVR
AGPAWMVTR
AGPAWMVTRNEGHEEKPLPPAQSQTQEGGPAAGK
AGPEVEWTEDLALDLGPQSR
AGPEVVSLLLK
AGPGSSPLFSLLPGYR
AGPGTTYNFPQSPSANEMTNNQPK
AGPHEQPSATTLQR
AGPLGGSSYEEEEEEEGGGGGERK
AGPNIYELR
AGPSAQDLTVAAVDLLNHHAR
AGPSQHTSPVVSDSLPSNSLK
AGPTSLPLGK
AGPVQVLIVKDDHSFELDEAALNR
AGPYSSVPPPSVPLPK
AGQAIPGPPLGPILGQR
AGQGHVGLALLR
AGQGIPAPPEASPTAVPEPSTPFPPVLASGMSHPPPTSR
AGQMENTNNFHNLYVK
AGQMSEPHSGLTLK
AGQSLVECLEQALRDVPK
AGQTQPNPGILPIQPALTPRK
AGQTTYSGVVDCFR
AGQTTYSGVVDCFRK
AGQTVTVWAAGAGATHSPPSTLVWK
AGQTVTVWAANAGVTASPPTDLIWK
AGQVVQIPVAEIVVGDIAQIK
AGQVVTIWASGAGATHSPPTDLVWK
AGRIPEQILGK
AGRVDLVDESGYVPGYK
AGSEECVFYTDEVASPLAPDLAK
AGSELLESSAGDDASSLR
AGSISTLDSLDFAR
AGSKPSSLSMAHGR
AGSLKDPDVAELFFKDDPEK
AGSPGSEVVTLQQFLEESNK
AGSPTLLNCLMYK
AGSQGLLEVLR
AGSRYEDSNNLGTSHLLR
AGSSAQEPSSQTPLK
AGSTGSFPAPAPNPSLR
AGSVSLDSVLGDVR
AGTAFYIDQCAVR
AGTEETILYSDIDLKK
AGTGENAPWVVEDELVK
AGTHILCIK
AGTQIENIEEDFRNGLK
AGTVCSGNGVCSNELK
AGTVPLATEVLK
AGTVSMYTK
AGVATPGLTEDQLWR
AGVDGWFK
AGVDPAPSLGSFSSPEDIK
AGVEAGAPPGRAPDQEETNTLVANTSNSNGLK
AGVGAPVTQVTLQSTQR
AGVHIKLPHLGK
AGVISAPQSQAR
AGVKPDAPDQEPEGLALLVPDIQR
AGVLAHLEEERDLK
AGVLAQLEEERDLK
AGVLASLR
AGVPLRVEGPPDK
AGVPTSYLLIPAASYVLPEVSK
AGVSISVVHGNLSEEAANQMR
AGVSVKPFQVK
AGVSVYGIIR
AGVTTEEIDHAVHLACIAR
AGWTIVTPPTPVIPDDHPLWMSSK
AGYSPIMLTALATLK
AGYSQGATQYTQAQQAR
AGYTDQVVIGMDVAASEFYR
AGYTTDESSSSSLHTTR
AHAAIRENPVYEK
AHAFVVQQREEELQQTLQQEQNMLDR
AHAGQVTCVAASPHK
AHCFLPAGIVAVLK
AHCLSEVEHDTMPADLPAIAADFVEDQEVCK
AHDERSEASGPQLLPVR
AHDIPILMVTSGGYQK
AHEEDNTVELLR
AHEGEIGDLTLGPDGK
AHEILPELVCCSAK
AHEQALADLTK
AHFFTQGSAHSDTTSDPACHAANR
AHFPGLQSK
AHFSGQELNVVQIEENSSK
AHILSAEFGK
AHIMPAEFSSCPLNSDEAVNK
AHLALEEDLNSEIQALDDVHK
AHLALIDYLTQK
AHLLETTPK
AHLLEVQGLQVR
AHLPLDINFR
AHLSQVLLPTLGFSSDTR
AHLTFPK
AHMNSVLMGMK
AHNAFDPSSVLLSR
AHNPCTESVCYSVAVTR
AHPFFETITWENLHQQTPPK
AHPGPVVHISDNPMDEGK
AHPLFTFLR
AHPNLPILIR
AHPPELKK
AHPPMIAVGSDDSSPNSMAK
AHPQGLVLVTDAVPALGLGNGR
AHPVSNAIDGTER
AHQLSVTSQVQELQNLLR
AHQLWLSVEALK
AHQVASSQDRVSEAEPR
AHQVTDESLESTRR
AHSEYEEALSQGHQAYLLEEDDYSRDVFSCNVGNLQPGAK
AHSIQIMK
AHSPILNTEGTVIGTVTSGCPSPSLKK
AHSSGGAACEATGPEPVATCEPVVK
AHSSSSLDSQSFVMVPPTDEVAQNLHTLISK
AHSSTQPPEFDSGVETFSVHTDKPK
AHSTVETERLDQEEMVDKPDIGSYER
AHSVNGITEEANPTIYSGK
AHTSTTQLQEELEK
AHVAPCFDASK
AHVFQIDPNTKK
AHVFQIDPSTK
AHVIGTPCSK
AHVLAQPEAISIIAQSLR
AHVQIPEEGPIGK
AHVTGPVEDNEK
AHVTLGCAADVQPVQTGLDLLDILQQVK
AHYGGFTVQNEASK
AIAAPQAGANTK
AIADHIR
AIAEIK
AIAFADQLHAVDTDGVEPLESVLEDR
AIAFTQYPQYSCSTTGSSLNAIYR
AIAGIINQPYYNYQAGPDAALGR
AIAGIINQPYYNYQNNEK
AIAGTGANVIVTGGK
AIAINTFLPK
AIAPPYSLCQTGEDLPK
AIAQSGTALSSWAVSFQPAK
AIAQSQSVQESMESLLQSIR
AIASATEGGSVPQIR
AIATVSENTKQEAIDEVK
AIAVTAQEMMTK
AIAYLFPSGLFEK
AIDEDLTALAK
AIDFVDVTESNAR
AIDIYEQVGTSAMDSPLLK
AIDLMNALMR
AIDMCPNNASYYGNR
AIDVEQGQTR
AIEAAENGDFSEVRR
AIEASSTVGQTAENFEVQEMLK
AIECSYTSADGLK
AIEDEGGNPDEIEVTSECNK
AIEDEGGNPDEIEVTSECNKK
AIEDMTEEAFQK
AIEEELR
AIEEFESSLK
AIEGSVTAQGVK
AIEIDNK
AIEIYK
AIELFSVGQGPAK
AIELQPEDPR
AIEPNEYK
AIEPQVVGFSGLSDDK
AIETYQEAADLPDAPTDLVK
AIFASGSPFDPVTLPDGR
AIFHEEEPR
AIFQAIAAK
AIFSHAAGDNSTLLSFK
AIFSVLDLMK
AIGFQSQLSEFQVSLHDLEK
AIGIDPGYSK
AIGMSLAK
AIGNAFAVLSNPDK
AIGNALK
AIGNIVTGTDEQTQK
AIGTAYAVLSNPEK
AIGTPSVGVLLK
AIGVTFPQDKR
AIHMALDCCGIAGPLEQFISDTCPK
AIHMALDCCGIAGPLEQFISDTCPKK
AIHPGAGYEGVSEYK
AIHSWLTR
AIHTNYHALLR
AIHVFDLK
AIIAPHAGYTYCGSCAAHAYK
AIIDGTESVSR
AIIEEYLHLNDMK
AIIENLIQK
AIIGLYNYAHEMTHGASDREYPR
AIIKPVIIDK
AIINLAVYGK
AIINSTITPNMTFTK
AIIQEVCFLK
AIIQSGSALSSWAVNYQPVK
AIIQSGTALSSWAVNYQPAR
AILAELTGR
AILAELTGRR
AILDAEPGPRPALQPSPSIR
AILDDLLK
AILDDMVMLGK
AILDGNGLEK
AILEQQVLAEELTTK
AILEQQVLAEELTTKK
AILGEVK
AILGPMLLDQPLDGVTTSLPSPEQLK
AILITGCDSGFGFSLAK
AILNPLCQVDYR
AILPCIK
AILQATMREEK
AILQNHTDFK
AILSELLQR
AILSLDK
AILSMNGLSYGVIR
AILSYLAAK
AILTPNHVEFSR
AIMGSGKEDYTGK
AIMNLDVEQYR
AINILLEGNSDTTSWETVGGK
AINLQMFHK
AINPQGLSDPSPMSDPVRTQDISPPAQGVDHR
AINQNLNSVLR
AINQYADMLNK
AINSALAQR
AINTLNGLK
AINTQEVAVK
AINVFISANR
AINVLLEGNPDTHSWEMVGK
AIPCQEAGLPFQR
AIPEAPVGR
AIPEIYLTR
AIPGEAGDAAILPSLSQEGQEK
AIPLPEEVTR
AIPNGFGTSPLTPSAR
AIPPGCGDEPEEEDESILDTVIK
AIPQVK
AIPVVSVPETSHLLK
AIQALNGR
AIQDMFPNMDREVIR
AIQDPAFSDGIR
AIQDVTIK
AIQEFQTLFVDSK
AIQEGANSIVSSLHQAAAAAACLSR
AIQGATSHHLGQNFSK
AIQIINR
AIQILNEGASSEK
AIQLEYSEARR
AIQLNPTYIR
AIQLNSNSVQALLLK
AIQLSGTEQLEALK
AIQTDFVQYQPDLNTILEK
AIQVYYNPDQPPKPGMIDSATQK
AIRDAGLAVR
AIRDYQGPLK
AIRYEISPDK
AIRYPMIPPAQLFQLQAR
AISAFGPSASINGLVK
AISAHFDDSSSSSLK
AISEAGAPPGSAGPLLLQPQQHR
AISEPNFSVAYANMCR
AISESGVVINTNVGKK
AISFVGSNQAGEYIFER
AISGLEQDQPTRR
AISGPLPAPASPR
AISGQLGDMDK
AISGVHTVR
AISHTDVFVSTPVLDR
AISLLSK
AISPYLPR
AISQGVESVK
AISQGVESVKK
AISQILQESVMQK
AISSASSPQSPGDALRR
AISSEGARPAVDLSFQPSQPLSK
AISSSAISR
AISSTEAVLNNR
AISTLNGLR
AITAAEAPGAGSGSGGSESVPTGIGPVSTLHSLHGK
AITAATLQFAEGK
AITDGQAGFGNDTLSK
AITEDLDLYATSR
AITGIQAFTVGK
AITPNPEQVFAECSQK
AITSTLASSFK
AITVASQTNCPLYVTK
AITVSPVPFFNK
AIVADPVTFK
AIVDALPPPCESACSLPTDVDK
AIVDSPCIYEAEQK
AIVEDCSGIQFAPYTWSYPGIDK
AIVICPTDEDLK
AIVPESK
AIVPLEAR
AIVQEATR
AIVQLKPR
AIVSSWPFPR
AIWAALQTQASSSAK
AIYDTPCIQAESDK
AIYDTPCIQAESDKWQQALK
AIYEAVLR
AIYNIDRPDMISYSPYISHSAVGDR
AIYPFDGHNEGTLAMK
AIYQVDLPHK
AIYQVPLPGVMK
AKADAECYTALK
AKCVINASGPFTDSVR
AKDDDDSDIPTAQRK
AKDDQTPLHISAR
AKDDSELEGQVISCLK
AKEEERPQIR
AKEEIYNQLLDK
AKEEQELQDIQSR
AKEEQQDDTVYMGK
AKEPDTGPEPPPPLSVYQNGTATVR
AKEVENEQTPVSEPEEEK
AKFDGIFESLLPVNGLLSGDK
AKFDVSGLTTEQMLRK
AKFENFNK
AKGPESGPAAPLK
AKHPMDTEITK
AKLDNLDEEWATEHASQVSR
AKLDNNTELSFFAK
AKLEATLQEEAAIQQEHLEELK
AKLEEQLRETMEK
AKMDELRPLIPVLEEYK
AKPAAQSEEETATSPAASPTPQSAER
AKPLATTQPAK
AKPNEVVFLDDFGSNLKPAR
AKPPPGGEQEPPPPAPQDVEMK
AKPPPGGEQEPPPPAPQDVEMKEEAAAGSGSTGEGDGK
AKPQYKPPDDK
AKPSTVEVLENIDK
AKPVFEEPPNPTNVEASLQQMK
AKPVVSFIAGITAPPGR
AKPVVSFIAGITAPPGRR
AKPYFPESQNDIGK
AKQEEKEEEEEEEAVAR
AKQEYQALSAAEK
AKWDAWNALGSLPK
AKWDSWNK
AKYDAIFDSLSPVDGFLSGDK
AKYPSLGQKPGGSDFLMK
ALAAGGYDVEK
ALACHHDVDVK
ALADEREAVQKK
ALADEREVVQKK
ALADHSMAQTPR
ALADIVIPQEYGITK
ALADLVHSHIQSNK
ALADLVR
ALAEDSDIFFDYSGRELEEK
ALAEDWALDLVR
ALAEEVEVQDGPNDDGEMFMRPGK
ALAEFR
ALAEIAK
ALAEIAKAELDDTPMR
ALAETGIAVPSYYNPAAVNPMK
ALAEYVVQQEGAK
ALAFHPIEPVLITASEDHTLK
ALAGASPAPVNLPGK
ALAGLQSSSATPSPVPSPAR
ALAGVTFAAK
ALAHLLEAERQER
ALAHVLSEESELSPLLQK
ALAHYDNIVCQDDPSAPHK
ALAIYESQLGPDNPNVAR
ALALDSCEEYFTTGSAEGNIK
ALALGHLSSAFAASQEAVTSSER
ALALLEDEEQAVR
ALALQQEEGK
ALALVPGTPTR
ALAMAESTEK
ALANELHPIK
ALANMHESLEWLAGR
ALANVATVLAR
ALAPQLAR
ALAQGEFYTLDGQK
ALAQYLVVLSK
ALASCHSLMQLDDGTLVGDPLEK
ALASEWKPEIR
ALASEWKPEIRLPSGSDHVMLK
ALASIHSQLQGLER
ALASPEQLAQLPSSGLPR
ALASVLLQDHIR
ALATFVAHR
ALATQLPVIPR
ALATSSINMK
ALAVEGK
ALAVGTSIPAWR
ALAVMVDHLESEK
ALAVWAVGTPGGPQDTRPGLTAQVVSAGGR
ALCAEADRLQQSHPLSASQIQVK
ALCHLVLK
ALCQITDSTMLQAVER
ALCSFQIYSVPWK
ALDDILNLK
ALDEETRSHEAQVQEMR
ALDELMDGDIIVFQKDDPENDNSELPTAK
ALDEMEK
ALDEVTSSQPPPPPPPPPPTQEAQETTPSLDEELSK
ALDFAVSEYNK
ALDFGNGLQMLGQKPK
ALDIDLDKPLADSEK
ALDIDLDKPLADSEKLPVQK
ALDIPLVK
ALDLAR
ALDLDPSK
ALDLDSSCK
ALDLFSDNAPPPELLEIINEDIAKK
ALDLLYGMVSKK
ALDLTRPVTFVSNAK
ALDLVSDPEYINLMK
ALDMQEGADQPK
ALDPASPLGLALAAR
ALDPTAGQLHGLGK
ALDQFVNFSEQK
ALDQGIPITSASYYATVSLEQVR
ALDQSDNDMSAVYR
ALDQTPGSSMDNLDSSVTGK
ALDSDMQTLVYENYNK
ALDTLIQSGPALSHLVSQTAAQVGRPQAPMGSYQR
ALDTLLEQTPK
ALDTLLEQTPKEDDEQQVIIK
ALDTMNFDVMK
ALDVAALQK
ALDVIVDLLEK
ALDVPVPEK
ALDVSASDEEMARPK
ALEAAHGPGQANQEIAAMIDTEFAK
ALEAEAAGLREQMEEEVVAR
ALEATIEYIK
ALEATTEHIRQELAVFCSPEPPAK
ALEDFADNIK
ALEDFADNIKNDPDK
ALEDLGR
ALEDVCIETIEAGFMTK
ALEEAGFKLPCQLHQVIVAR
ALEEALEAKEEFERQNK
ALEEAMEQKAELER
ALEEASLSPLGEHR
ALEEEIENHATDVHQAVK
ALEEPLLLPR
ALEEYQQQLENELK
ALEFIPSDQQVINEMVR
ALEGPENCLFPR
ALEIADFSGNPLSR
ALEIQPGFIR
ALEIYATR
ALEKPERPFLAILGGAK
ALELAIEAGAEDVKEAEDEEEK
ALELASLGCSSDSYANIHSPISPFGK
ALELDGQSVK
ALELDPDNDTYK
ALELENDRLLLR
ALELEPLELEGSLAGSPPGLAPPPPPHR
ALELEQERK
ALELEQERQR
ALELLPK
ALELQPGYIR
ALEMAQHSQR
ALEMEHTQQLK
ALENCREDLQEK
ALENDADCSHLLPMNPNDGSLFK
ALENDPDCRHVIPMNPNTDDLFK
ALENDPDCRHVIPMNPNTDDLFNAVGDGIVLCK
ALEPEEGNPQTEAQENGPER
ALEPEVAALYFPK
ALEPPAEDHRDEVVLR
ALEQFLQEYFDGNLK
ALEQLLENNTTR
ALEQLLTELDDFLK
ALEQNPDDAQYYCQR
ALEQQFQDILDDPSPACPLEEHLAALTAAPR
ALERLEGVEGVAHIIDPK
ALESSEELLETANQTLQASDSEDFSQAAK
ALESVEGPPPPGNQAAEELQQEINAQSLEK
ALETIPITPIER
ALETLQGQLEEK
ALETMAEQTTDVVHSPSTDTTPGPDTEAALAK
ALETMNK
ALEVIRPAHILQEK
ALEVLVAK
ALEYIEK
ALEYTIYNQELNETR
ALFCVLQK
ALFDFNGNDEEDLPFKK
ALFDYDK
ALFDYDRTR
ALFDYK
ALFESSTNNNK
ALFESSTNNSKDTKQK
ALFIVPR
ALFNLVGEPSLYCTSNDGEIGVWSGPPPQCIELNK
ALFQDVQKPSQDEWGK
ALFQETVAPAIEK
ALFTLEDGDSPSQSLDPGESKR
ALGAALTPFNPLAGLR
ALGAHLTSICTPEEQDFVNDR
ALGAHLTSICTPEEQDFVNDRYR
ALGAMWK
ALGAQASVGSR
ALGDSSPSQAMQEYIAAVK
ALGEYLERER
ALGFQNVVTIDELR
ALGGASGGYTTGPEPLVSLLR
ALGGELAAIPSSPQPTPK
ALGGPPEYLGQR
ALGGVGTAPAGGPASAVDAK
ALGHIAVALRDTPK
ALGHPAMLSK
ALGIGVYPVR
ALGISISLEQAEK
ALGITEMFEPSK
ALGIYQTK
ALGLAPGVLATR
ALGLDSANEK
ALGLEESPEEEGK
ALGLEPAAVAR
ALGLGFVSPAQLR
ALGLNEVDYK
ALGLSNFNSR
ALGMDMTTAPR
ALGPSSAETPASVLFPAPR
ALGPVESLQGHLQDPSK
ALGSEGEAAATEVDLERK
ALGSLEGSPSLPDQDK
ALGSLEGSPSLPDQDKADCIEVQVQSSDTPVTQTTEAVK
ALGSPLK
ALGVALLACFCSDPELASHPQVLNK
ALGVENPECYQR
ALGVSNFNHFQIER
ALGVTEDRLK
ALGWNYVSTLASEGSYGEK
ALGYSYLESLLGK
ALHGAQTSDEERFLR
ALHGEQYLELYKPLPR
ALHIPESLPR
ALHLLEEYR
ALHLVGLK
ALHQYTLEPSEKPFDMK
ALHSFITPPTTPQLR
ALHTTASLR
ALIAEATK
ALIAEPR
ALIDYENSNK
ALIENADAVYEK
ALIESGLGTDFSPDVGYNGYTR
ALIFNK
ALIGATDPGDAMPGTIR
ALIGMTAGATGAFVGTPAEVALIR
ALINADELANDVAGAEALLDR
ALINADELANDVAGAEALLDRHQEHK
ALIPHCSEGK
ALIPLQTEAHPETK
ALIQDIRDCSGPLSELTELNTK
ALIQYFSPYVSADMHK
ALITEHQSFMEEMTR
ALIVEPSRELAEQTLNNVK
ALIVVPYAEGVIPDETK
ALKDENLPPVICQDVENLQK
ALKPTVFPTVPR
ALLAFQR
ALLALAK
ALLALR
ALLANQDSDQVQK
ALLAPLASHEAGEAEPGSQER
ALLATASQCQQPAGNK
ALLATETPEASAPGTSGK
ALLATETPEASAPGTSGKK
ALLAYAFALAGNK
ALLDFEDK
ALLDMR
ALLDTLQLGPDALTVHLIHEVTK
ALLEDGTFR
ALLEGCGLLGLPLGR
ALLEGYNK
ALLEIIMK
ALLEMGHPDSEQISR
ALLEVLGRLPPDTK
ALLFGHTASITCLSK
ALLFSNNSQELHPDPFQAEDPFK
ALLGFSSDVTDREDDK
ALLGPAPEDEDEPAADDGPGDQALGAGEPR
ALLIQAVKK
ALLLQGTESLNR
ALLLSSVLSEK
ALLNLVPVQK
ALLNVVDSAR
ALLPELRK
ALLPHVLCK
ALLPLALEGTDVGQTK
ALLPSMVER
ALLQGKGDSEHK
ALLQLWQR
ALLQPGQAPDIANKFPDLAVEDLETDALK
ALLQQQPEDDSK
ALLSVLR
ALLTAVTSPHIEIHEGTILQTVR
ALLTFYHVTK
ALLTPVAIAAGRK
ALLVEVQLLESK
ALLVHDLQK
ALLYTAVNQLAMGSSTAEDK
ALMDSLGPEWR
ALMDSNLPR
ALMGLYNGQVLCK
ALMLELK
ALMSSSQATASSSNK
ALMTIEK
ALMTVGKEPFPTIYVDSQK
ALNAADPGSDLLSVQALQR
ALNAGYILNGLTVSIPGLEK
ALNALNNLSVNVENQTK
ALNDAATAAEEGEALQWIVGTEVDVINQQLADFK
ALNEACESVIQTACK
ALNEEIINR
ALNEGGLQSIPK
ALNFSLDNSSSHLNLK
ALNGDLVVVK
ALNGFTPLHIACKK
ALNISDSSSQLNTSLPFLQSR
ALNQDQVIAVHIDNGFMR
ALNSAANNVYQYGR
ALNVTPDYSPEAEVLLSK
ALPAMMQWIR
ALPDTQITSYAATLHR
ALPEFFNGK
ALPELAGDVPPK
ALPESAEEQPSLYEK
ALPFNAPK
ALPFWNEEIAPK
ALPGALATSGQPR
ALPGGTDNASAASAAGGSGPQR
ALPGHLKPFETLLSQNQGGK
ALPLSPAQELQR
ALPNCSFPNLQR
ALPNGRDAPDGPSVEAEPEYTFEGLR
ALPPALAALR
ALPPLALFTSK
ALPPVPSAIQDDIPLSHPK
ALPQICLLSNPHSR
ALPQPLPR
ALPSIPK
ALPSLASLPALASQPALASSR
ALPSSEDLASLAPDLDK
ALPSSEDLASLAPDLDKITESLSLLK
ALPTPPGAPGPQAILQK
ALPVLTLFTK
ALPYLQQDPVSGLSGR
ALQAAIQQLAEAQPEATAK
ALQAEEMEQADHEVALSLHSLGLSLVNNENK
ALQALDELR
ALQALDELRLQAEEAER
ALQALQQEHK
ALQATLATQLHGIDDHFQR
ALQDAFLAIDAK
ALQDILDFTGPPAFPK
ALQDILDFTGPPAFPKK
ALQDISLWNCAVSHAGEQGR
ALQDLENAASGDAAVHQR
ALQDLVDLLDTGQEK
ALQDPNVAAFMVEPIQGEAGVIVPDPGYLTGVR
ALQDVQIR
ALQEGDLVSSR
ALQEGEGDLSISADRLSEK
ALQEMLANTVEK
ALQFLEQVK
ALQFPPEGWLR
ALQGQISSQQVAVEK
ALQICELPGLADQVTR
ALQIPEVYLR
ALQLCTLLPYYSVR
ALQLGTLFSPAEALK
ALQLLHCFPLETR
ALQNAVSTFVNR
ALQPPCNLLK
ALQQEQEIEQR
ALQSLAAVFSSSGYQGETDLNDAITEAGK
ALQSLALGLR
ALQSPEHHIDPIYEDR
ALQSTAVEQFSMVFGK
ALQSVVQAVPLHELR
ALQSVVQAVPLHELREQAAELR
ALQTILSQPVTYEAYR
ALQTILSQPVTYEAYRECTVETAVHASGWNK
ALQTSPQPVEGTGLPR
ALQTVFGER
ALQTVIEMK
ALQVGCLLR
ALQVLKPR
ALRDAKLDK
ALRDFLLK
ALRDNRIELVR
ALREAHDAFR
ALRELPVETPPPGPEDSLATPRPVPGACFSR
ALRETLPAEQDLTTK
ALRNEYFEAEPEDLVAGIK
ALRPGDLPPSPDDVK
ALRPPDPQAAFSYEETAK
ALRPTIFPVVPR
ALRPVPQLAAEGDAVVFSAPQEVQVAK
ALRQEFAASQAAADAR
ALRSETELLLAGK
ALRVDNAASEK
ALRVPAEGSEGTPEGQAGTPGFLTSPELHR
ALSAGNIDDALQCYSEAIK
ALSAGNIDDALQCYSEAIKLDPQNHVLYSNR
ALSAIAELLTSEHER
ALSAILDIEHGDPK
ALSAMDLQK
ALSCHSLVVACDSVR
ALSCPGQPSNCVTIPR
ALSDALTELGYK
ALSDHHVYLEGTLLKPNMVTPGHACTQK
ALSDLIGATK
ALSDLQFVK
ALSDLVK
ALSDSYELSTDLQDK
ALSEIAGITLPYDTLDQVR
ALSETVAEQSVRPLK
ALSFFQQK
ALSGYCGFMAANLYAR
ALSIFNELR
ALSMNTENAK
ALSMSVALPPGLAVSVLK
ALSMTLVQEPPPVSTVVHFK
ALSNLIDVYHNYSNIQGNHHALYK
ALSPQDYVATVADALK
ALSQAMLLTPYLPPPLLR
ALSQPDTVLR
ALSRQEMQEVQSSR
ALSSAGPIPIRPPIVPVK
ALSSESFERLPVFNK
ALSTAQDSEAAFAK
ALSTDCTPSGDLSPLSR
ALSTDCTPSGDLSPLSREPPPSPMVK
ALSTDPASPNLK
ALSTDSVERLPVYNK
ALSTESVERLPVYNK
ALSTPYIHSLAPLVVGK
ALSVEAEK
ALSVGLVR
ALSVLGCGHTSSTK
ALTAEIDRLK
ALTASPPAAR
ALTDEFRELR
ALTDELAALGR
ALTDEQEEQAAR
ALTDLVSEGR
ALTDYRAELRDDPIISTHLAK
ALTEANVQYAAVR
ALTEANVQYAAVRR
ALTEGLSMR
ALTLFQNINNCLK
ALTLQDLDNIWAAQAGK
ALTLQDLDNIWAAQAGKHEAIVK
ALTPDSASSGANPESQEDAETPAKEDSDVK
ALTPSIEAK
ALTQFPLPK
ALTQGPWWAPK
ALTSFERDSIFSNLIGQLDYK
ALTSVVNYREPK
ALTTITDLVR
ALTTITDLVRK
ALTTQLIEQTK
ALTTQLTDAELAQGR
ALTYLLLQPPSPK
ALVAVGEICQDYDSDK
ALVAYYQK
ALVDGPCTR
ALVDILR
ALVDNEQLRHELAQLK
ALVDNFNK
ALVDPGPDFVVCDEGHILK
ALVEDIISLEEVDEDMK
ALVEEALAQR
ALVEFTNSPDCLSK
ALVFQPVTELK
ALVGDEAELPCR
ALVHERDEAAYGALR
ALVKPQAIKPK
ALVLTEIGPK
ALVPAAELLDSGVISHELYQQLQR
ALVPALYK
ALVPMFVRK
ALVPTPGK
ALVPTPGKK
ALVQSLLAK
ALVQTQDHLQLFLQQLAGK
ALVSAQWVAEALK
ALVSEWKEPQGK
ALVSQLHER
ALVSSVR
ALVSVVDSFHEK
ALVSYDGLNQR
ALVTLGNNAAFSTNQAIIR
ALVTNKPVVSALHGAVPGR
ALVTSGSPAESPLK
ALVTTGANVNETDDWGR
ALVYGNHGDPAK
ALWEALLNSK
ALWEDSGIQNAYDR
ALYAFR
ALYALMEK
ALYALPQAFFK
ALYDFEPENDGELGFR
ALYDVAEAEERFPAAARPR
ALYDYAGQEADELSFR
ALYEALDLQSAFFK
ALYEQEIRDLR
ALYETELADARR
ALYEYLTAK
ALYGDTLVTGFAR
ALYIQANNCVEAK
ALYIVHPTMFIK
ALYNETEALLVGR
ALYPFEAR
ALYPFESR
ALYPSSVGQPFQGAYLEINK
ALYQLAQK
ALYQTEAFTADFQQPTEAK
ALYSNILGEENTYLWR
ALYSTAMESIQGEAR
ALYSTAMESIQGGAAR
ALYTLMK
ALYTLSGETEELSR
ALYTLVNK
ALYYLK
AMAAAAPDVPLSTSGR
AMAAEAEAAR
AMADSPHYHTVLTK
AMAEILR
AMAEPEPEIYWVTPIGNK
AMASINERPIIFALSNPTAQAECTAEDAYTLTEGR
AMATLLSK
AMAYLESINCVHR
AMDATLSPTK
AMDEERFDEAIQLR
AMDFNGILTIR
AMDPAVPNMMIDAAK
AMDSDWFAQNYMGRK
AMDTLGVEYGDK
AMEALALAER
AMEEGLTPR
AMEEGVNHMWTVSAFQQHPR
AMEGSIDGSLINPNVIVDPFQILVAANK
AMEIPLQPPPPVQR
AMELLSACQGPAR
AMENGEIDLASEEK
AMEQELAHAVNASSK
AMETLHASSR
AMETSTQSSGDHQEQHISVQEMQELK
AMEWISAK
AMGAAQVVVTDLSASR
AMGDEDSGDSDTSPKPSPK
AMGGGIVDMK
AMGNLQIDFADPQR
AMGNLQIDFADPQRADDAR
AMGNRPMEMMDREK
AMGPGIQQDIK
AMGPLVLTEVLFDEK
AMGVPMMGLDYSDEINQVVEVR
AMIENFNAK
AMIEVINHK
AMLDIVK
AMLEPENTPFK
AMLMGVGK
AMLNNLVSPSSGQMELLENK
AMLTELRK
AMLVCSDAATNR
AMLWVSEK
AMNGESLDGR
AMNIVVPFMFK
AMNLALETAAAQR
AMNLHVGNLR
AMNLTLEPEIFPAATDSR
AMNPQDLQNTGVPIAATAK
AMPEPQDGELK
AMPQSPENIAK
AMPSNSPVAALAATGK
AMPSNSPVAALAATGKEEGLSAR
AMPTGTATFVATK
AMQEQLENYDFTK
AMQNVLSGK
AMSDDTVTAVCCTLHEVITK
AMSLVSSDSEGEQNELR
AMSQDGASQFQEVILQELELSVKK
AMSRPILYSNWLSK
AMSTDEGTYVCIAENR
AMSTTSVTSSQPGK
AMTEDGFLAVCSEAK
AMTGLIK
AMTHVINQGMAMYWGTSR
AMTMPPVSQPEGSIVLR
AMTTFLSTLGAQCVIASR
AMVASGSELGK
AMVLDVEFLYHLLYLLICAMGLFVHEFFYSLLLFDLVYR
AMVNLQIQK
AMVPLHAHPAGMR
AMVSNAQLDNEK
AMVVGKPEK
AMYPDYFSK
ANAEYMSPSGK
ANAGEESVMNLDK
ANAIPDGPR
ANAMLDEDEDERVDETALR
ANAPCVIFIDELDSVGGK
ANAPPTPLPLHSNK
ANAPSCDRLEDLASLVYLNESSVLHTLR
ANAVFEWHITK
ANCPHIVQFGSTDDPFLPWK
ANDKLDTVLEK
ANDQDSLISGILR
ANDQEPCGWWLAK
ANDSDQGANAEIDYTFHQAPEVVR
ANEDAVPLCMAEFPR
ANEEDEQEEGGDGASGDPKK
ANEEFQAFLK
ANEHQGIGFLNDPR
ANELLQVIDSSMK
ANENASFLQK
ANEVISK
ANFENLAK
ANFTPQETR
ANFVPFIAVLK
ANGETSVGTVR
ANGINPEDLSQK
ANGNPKPTVQWMVNGEPLQSAPPNPNREVAGDTIIFR
ANGQENGHVKVNGDASPAAAEPGAK
ANGSWELDEDLTK
ANGVLNTEDREEEIK
ANHEIDTNTLLEMK
ANHLDNVITIFK
ANHMEVLDAGK
ANHTIYINNLNEK
ANIAAITESDK
ANICSLDFHPYGEFVASGSQDTNIK
ANIEAFNSR
ANIGDAHAMGQQPITFLR
ANIIYPGHGPVIHNAEAK
ANILEDSYRR
ANIQAVSLK
ANLAYGDFIK
ANLEAFTADK
ANLENPMR
ANLGGTEILTPLCNIYK
ANLISEDIESAISDSK
ANLIVLGAVPR
ANLLEIAPHLSAPLPIMLPLYK
ANLLNPPSTK
ANLMHNLGGEEVSVACK
[truncated: 31,015 more rows]

## Sheet: a3
Table S6. List of peptides of canonical proteoforms.
AAAAAAAAAAAAAAAGAAGKETPAAGK
AAAAAAAAQMHTK
AAAAEPSTSLHDTPR
AAAAKEEAPK
AAAANLCPGDVILAIDGFGTESMTHADAQDRIK
AAADDGEEPKSEPETK
AAAEELLAR
AAAFEDQENETVVVK
AAAHEPPTQNQEK
AAAHGQWEQQR
AAAHHYGAQCDK
AAALAAAAADAPQR
AAALCNVCELSGK
AAALFIAK
AAALLTK
AAALQYPSPSAAQDMVDRVK
AAAMANNLQK
AAANGDVAKVEDLLK
AAANGFCVFNNVALAAK
AAAPCIIFFDELDSLAPSR
AAAQTLER
AAASEGVQVK
AAASGILGR
AAASLVSREESK
AAATAANTGPR
AAATAANTGPRQPFSR
AAAVDFTARNDITPLHVASK
AAAVLGMDK
AACDLVR
AACDRLAADCAHELRR
AACDVFCVGDDVNIEK
AACLPLPGYR
AACPVLCSGNGQYSK
AACVLTTQTLMR
AADDHALR
AADESERGMK
AADEVAEGK
AADEVAEGKLNDHFPLVVWQTGSGTQTNMNVNEVISNR
AADGDLVSPATQPCAVLDSFK
AADILPK
AADIPGLK
AADLLLK
AADLLYAMCDRSNAK
AADLSKPIDK
AADPGPGSGAASDPAVPPPAR
AADTNEVVK
AADVASFVK
AADVHEVR
AADVHEVRK
AADYVR
AAEAARAAEAAK
AAEAFSELSK
AAEAHPQDDHVEEECFHDCSASFEEEQPGAHVAGSK
AAEDMPEAEQDLERAPTPGGGHPDSPGLPAPAGQQQR
AAEDNPYWVSPAYSK
AAEDPVSEVTVGVSVLAER
AAEEAEEAREQAEREAAQSR
AAEEVEAK
AAEEVGYPVMIK
AAEGAGLHALGITDLCLVLPSK
AAEIDCQDIEERLGHLQSSWDTLR
AAEINGEVDDDDAGGEWR
AAELAETQSEEEK
AAELALK
AAELETARQESAR
AAELETDIR
AAEPHFGTLPK
AAEQAASDLR
AAEQAASDLRTQVTELEDELTAAEDAK
AAESIDQKNDSQLVVEAYK
AAESSAMAATEKK
AAESSGEVLINASPAR
AAETVLK
AAEVANAAEFIR
AAEVVVYEAPQPGR
AAEYIAK
AAFAPFGR
AAFAQLTQK
AAFDVNNK
AAFEALQVKK
AAFERESDVPLKSEEFEVTK
AAFGSFAVNGPTTLVDK
AAFGSFAVNGPTTLVDKK
AAFSGNLTALPSHLVPAGR
AAFSKDESK
AAFYEDQINYYDTYIK
AAGAQVVAVSR
AAGARPLTSPESLSRDLEAPEVQESYR
AAGDETGAKVER
AAGDVSQEPK
AAGFPTASVCR
AAGFSSSPSWEGR
AAGGAVSTPAPGK
AAGGSAPAAESCPSAPAGASTPTGVDDLSK
AAGGSWGPRAGHAAVTSRTFGTTGER
AAGLDPGEGEEGK
AAGLLAR
AAGPCLLAECR
AAGPGNLVLPGSLTASLECVKEEPPR
AAGTDGNALQDQQLCK
AAGTECLQASHCTLVLPEGTEGSFSIDSEEYEAMPVEVK
AAGTSGLILK
AAGVPAAHPAPAALLPGPPK
AAHNLVK
AAHPDCEDVAK
AAICSGK
AAIIKPTCIK
AAILNVPAAQNPEDLR
AAILSMLPEEEVAATK
AAIPSIKHCLDNGAK
AAIQDDRSLVSEEK
AAISQPGISEDLEK
AAITVQR
AAIYDK
AAKPGANSTTDAVLLNK
AALADALR
AALANDFDTPR
AALAQLLK
AALDFSDAR
AALEELQR
AALEGDPVALENLK
AALEYVPEPELEPK
AALFENTPK
AALHLYSNTLNFQVSEVEPK
AALIDDAFSLAR
AALLLEGLSK
AALLRNNTALQSVSLR
AALNELLK
AALPFGLVR
AALPFGLVRR
AALPNLSLHLDLEK
AALPQTSK
AALQFLMR
AALQLQLNTMK
AALQLVVSPGDPREYLDNFIK
AALRDYETVVK
AALSEELDAVDTGVGR
AALSVDEVEK
AALVDINCVK
AALYSSIK
AAMEAINPR
AAMEEQLGTCQDMEK
AAMGEEYK
AAMLAERK
AAMRETWLNENQR
AANLEMFK
AANLNNLVVEAYKK
AANSCASYGGTTLNLK
AANSLLR
AANVLITR
AAPALTPPDR
AAPAPAAAPAAAPAAAPEPERPK
AAPEESEAQAEGCSEER
AAPGFPR
AAPGGGFQNIACLR
AAPGGGFQNIACLRSNAMK
AAPIHEQTLYK
AAPLLPPGAR
AAPLYCLSEPR
AAPPPPPPPPPPLGADRVVK
AAPQAGSGSVCGETASVPGLPTEGSVPLPADFFSK
AAPQPLNLVSSVTLSK
AAPQVPVPR
AAPSLR
AAPTTSSSSSPPSPASPTSLNQGAR
AAPVSLAGLATVR
AAPWIK
AAPYQWPSPEASIELMRDARICAFLWR
AAQAGRPGPAK
AAQAGVAVGDWVLNIDGENAGSLTHIEAQNK
AAQDRVLSLETSVSELSSQLNESK
AAQEEYIKR
AAQGEAECPGGEAEQGGAAAIQAHYK
AAQGPAGSPDK
AAQLEPITYTQGLNACEQMR
AAQLQGLSHFLRDNK
AAQLTSFPK
AAQPGALCDVSEELSR
AAQQAASSSGQGQQAQTPTGK
AAQVMGPPDR
AAQYQVNQAAAAQAAATAAAMGIPQAVLPPLPK
AARELLTLDEK
AARLDILDTAGQEEFGAMR
AASAAAAPHLLLLQPPPPSAPPPAGACSPLATHR
AASAAMYVPAR
AASACEAQGTEGPLGQAK
AASAEEQATIERNPYR
AASAPYFEILEK
AASGEAKPQAK
AASGFAFGSVPEHR
AASGTKEDPNLVPSISNKR
AASLEAVSYAIDSLK
AASLRGGVGAPGSPSTPPTR
AASLRGGVGAPGSPSTPPTRFFTEK
AASPYSQRPASPTAVR
AASQGTQVPTVTEGVAAALLLSK
AASQNMIFPSPGSCAVLK
AASQVLNSMWQYRDLR
AASSGGPPLTTAAPQREPGAR
AASVQPATASK
AATACFGFPK
AATADLEQYDR
AATEALGEK
AATEGYK
AATGILK
AATIPVSQISTIAGSK
AATITGTLSR
AATLELSEVKK
AATNSHHGGAGAMETR
AATPVSVTSQR
AATSAVTAYEPLDSLDR
AATSEEPSGFSVDSNLLGSLNSK
AATSTLSVCDFLGEK
AATSVAICPPVPYYLAVGCSDSSVR
AAVADPIPAAPAR
AAVAGEDGR
AAVAVPNRPPDAVLRDATSLNQAALYR
AAVDTKLEVAVLQDSIAK
AAVELVEK
AAVEVLR
AAVGEGCSGPLLATLDK
AAVGSGAMEASTK
AAVLDLEK
AAVLGENGR
AAVMVHQLSKK
AAVQLLQEQEAR
AAVQQLQAEGLSPRFHQLDIDDPQSIRALR
AAVQTFQNTYQVLAVTFNDTSDQIISGGIDNDIK
AAVQTTCDLMSLVAK
AAVSFNK
AAVYQEWLEK
AAWDHMKK
AAYLDDLRSK
ACACAHGMLAEDGASCR
ACACNPYGTVQQQSSCNPVTGQCQCLPHVSGR
ACDELTDILPEQEQQGLQEAVRK
ACDGIGTGSLMSAQTVDSSNIDK
ACEGPELQTK
ACFELTSVTQFAAHQENK
ACFLVTDYAPSPDGSIRK
ACGAASACEVSK
ACGCDLAEGGFFVR
ACGPDYYEVEEDGIRK
ACGVDFEIR
ACGVLETIRISAAGFPSRWTYQEFFSR
ACISEILPSK
ACISIGNQNFEVKADDLEPIVELGR
ACLAEAITLVESTHTR
ACLGCMGAGPGR
ACLISR
ACNPLDAGPMVVHCSAGVGR
ACPFLPVK
ACPTEVNDNLNQTVEKPNITPPASYTNK
ACQPPFAFR
ACRNQVAK
ACRRPSLTIMHGK
ACSAGEDPNGSDSSDSAFQNAR
ACSDELTVYK
ACSLAK
ACTEQDVMPTTSK
ACTPGASLRK
ACVDFK
ACVDSNENGDLSK
ACVLQNPQTIMHIQDPASQR
ACVPGCPATEPSPASFLR
ACYPPLIVQPCSEVLTLTNNVNK
ADAADQAALAAR
ADAEENLEDVMEEVR
ADAGLNNCEGAAGSTSEK
ADAGTYTCTAENQFGK
ADALREEMEEAANRVEICR
ADAVYTGLNTR
ADCGCTYQLR
ADCIEVQVQSSDTPVTQTTEAVK
ADCKEEHDIPR
ADCPTMEAQTTLTTNDIVISK
ADCTGQVSDINLMGYGK
ADDKLISEEGVDSLTVK
ADDLEPIVELGR
ADEACAPDTESK
ADEIESYLENLK
ADESWQGTVTDTR
ADFAEYASVDRNK
ADFDPPEVACTSVPSGPR
ADFKAGKALVISGR
ADFNPADFECEEDPFDNLELK
ADFSEAYKR
ADFVCSTAQK
ADGDPPPAILWLSPRK
ADGESTAFLCEPR
ADGIVPETWTDGPK
ADGQTPVSMQDMLTCATIDILAK
ADGSDLISADAEQR
ADHAQSNEIVTSK
ADHGEPIGRGTK
ADIALNSPSPAPSLPSASR
ADIKAPEDK
ADIPVVICDTPQK
ADISGSMSDLGLIPGGR
ADKEEMTR
ADLAAQYTTIGR
ADLAPALQDLAR
ADLEAQVESLKEELLCLK
ADLEAQVESLKEELLCLKK
ADLERQNQEYQVLLDIR
ADLERQNQEYQVLLDVK
ADLERQNQEYQVLLDVR
ADLGELNFSLCYLPTAGR
ADLGLQR
ADLKPPPQPTSSK
ADLLLEPCSHYR
ADLPDQREVNER
ADLPPPEEEKVEEIPEEWELYYPQKLDLEYSR
ADLQGSASPSK
ADLSGMSGSR
ADLSGMSGSRDLFISK
ADLSNSIEVLESFK
ADLYLEGK
ADMNVHLLPMEELTSR
ADNEPSCSPAAQELLTR
ADNIEVFAQGHGIIQVDK
ADNNQAKPASISQDCKK
ADNPHLLTIQPDLSTTTTTYQGSLCPR
ADNQSQGLTTSIR
ADNSATGFGTGTR
ADPDFECGWCQSPGQCTLR
ADPEELFTKLEK
ADPEGPFPMSRARGNLADAK
ADPFSFK
ADPGIPPPPRAPAPVPPGTVTQVDVR
ADPGRDPLLAFAPRPSELGPPDPR
ADPLALAAEK
ADPLALAAEKDGTPVFKFPR
ADPLTILSR
ADPSMLQNLR
ADPTASCTSYQSLASSGSKPLTSPAPDSPEQIPK
ADPYVEITGTAGKK
ADRAGNVIFRK
ADRLTASSTCGLHSPQPYCIVSHLQDEKK
ADSFSEGDDLSQGHLAEPCFLR
ADSPAGLEAARR
ADSSDKMPNDQALGSAGK
ADSSMSQEQLRK
ADSVCDGHAAGQK
ADTEVSAAAARPK
ADTLTPPEVDRK
ADTLTPPEVDRKK
ADTPSLGEGPEK
ADTQAVSSPASLATGSVSPSTHLR
ADTSFFK
ADVCVLGIGAVPATGFLR
ADVESQFPDWIR
ADVIAGR
ADVIPVHYYLIPPPTK
ADVLSEEAILK
ADVTLSALNDSDANSDLVDVEGLGETPPAK
ADVTRLPATIAR
ADVTRLPSMLSR
ADVVETLLQTDQSLTEAAK
AEAAAAPAVAPGPAQPGHVSPTPATTSPGEK
AEAADLMSLKPKLDELGVPLYAVVK
AEAALTAAQK
AEADLVR
AEAEAEATTPIELISR
AEAEKAEEELEEDDDDELDETLSER
AEAELGTFPR
AEAESGLGSPTSTPVAPEALSSEMSELGAR
AEAESWYR
AEAFMSPETLPSLGTAR
AEALQMEAEALAK
AEAMLGPSLSPGQDSEGDSSYK
AEAPGPDPVAER
AEASGSLGGLTR
AEATASALADADADLEERLK
AECPDSTVLAPACPAPSEVTISPAVATIAPSK
AECSAEQCYK
AEDELLDLQDK
AEDFLPEAASLSENPESSKEEAPPARAPK
AEDIEHHAGQVDCALSLVR
AEDVVLEHR
AEEAAGQLRQELCQAGGAGPDGTDGQLVVK
AEEALQNQDFTDYSVDDECLVK
AEEATPVTALR
AEEDRYFREK
AEEELAVDSVLEPEQEK
AEEEQDVDPVVVAGYKPQMR
AEELVNTAPLTGVPQRIPVR
AEENAEGGEPALGPDGEPIDESSQMSDLPVK
AEERFPFGK
AEEVMLAEEDK
AEEVMLAEENK
AEFIPQLESEDDTSYFDTR
AEFVPQLEAEDDTSYFDTRSER
AEFWLDLQPQAK
AEGAGTEEEGTPKESEPQAAADATEVK
AEGCSTEEGSGGR
AEGDAAALNRR
AEGDIKPYSSSDREFLK
AEGDTLPENPSGTK
AEGFISLPEFKIDR
AEGHASSPQPQSEGTCK
AEGLVPLECDPPSSVSDTTQQPSEEQSK
AEGSEAAQLAEIYGKLEEIEADKAPAR
AEGSEPPAAELKEHPEAPAPR
AEGVQSQSKKGEGTQNQGK
AEGVTALPYFLFK
AEGYCEELMDTFRPDIVVK
AEHTLMGPGGSTHRR
AEIDRAFAEAAGSAETLSVEK
AEIHTQPSDK
AEILALQQALK
AEILCMGNSFGVSPTMDK
AEILNLVK
AEIMESIK
AEIPEQFGPIR
AEIPFSNVMTCEDDDK
AEIVPVTTTVLDDKGDK
AELAMSSLAGWQNETPSGSLESPAQAR
AELDDTPMRGR
AELDQLPGAQEK
AELEALLSSKDDVGK
AELEAQPGMELAAGEPAVLPPEAR
AELEEMEEVHPSDEEEEETK
AELEEMEEVHPSDEEEEETKAESFYQK
AELEGVAVTAPR
AELGFLESCLRVNPK
AELNGKDGFIPK
AELPLSWSVSSK
AELPNGDHAQSGLGK
AELPPPYTAIASPGTSGIPVINCR
AELQAQLAALSTR
AELQISANEEAILK
AELSKQNGSSASQISSAEGR
AELSQNISAR
AELSYATQSVR
AELTSSAPACYALAISPDSK
AELVPYLLK
AEMCCTALNSEHMNTLLGNILK
AEMETLVREK
AEMYLQGALK
AENGFQDNYSVVVASGLK
AENGPGPGVLVLR
AENLELAIQK
AENLELSDLCVSDK
AENLLLDNNMNIK
AENPACPAVPSSAVTVSGERK
AENQVRLEVKDPTR
AENSQLTERIR
AEPAAPQAPAK
AEPAERGAEDALGGHQGALERER
AEPFIK
AEPGNLAGVR
AEPYVASEYK
AEQASSSKPPAAK
AEQEEAEK
AEQEMSLAALK
AEQESARQLQLAQEAAQK
AEQFLSGVDAWCK
AEQFYR
AEQPTESGSPEVHCGER
AEQQDSGRLYLENK
AEQQQVVQIPQQALR
AEQWADAADVSVADDDPAK
AERELKPAR
AERVVEEVQSGGIFNMIFESSSLCASGPEPLK
AESAALIEAAK
AESDGSLLLESK
AESFPGHSCGFAAPVPPTR
AESFYQK
AESLVDQIQELCDTQDEVSQTLAGGVTNGLDFDSEELEK
AESPEMEVNLPK
AESQAPAASQPSEPHPVLIPSININSETTENK
AESSSSISSSASLSAANTPTVGVSR
AESTEQEPSAPKAEEDGR
AESWKPADTEGKK
AETAANRICK
AETEAAESRLEPK
AETEQQCLCLKK
AETLAALQAANEELRAK
AETSPPPVAAKPVALPGSQGTSLNLK
AEVEAIMEQLK
AEVENLHR
AEVILGSIIK
AEVLLGMK
AEVPVSADK
AEVSELPNVVRDLANGNITWADVEAR
AEVTEGK
AEYFDGSEPVQNRVYK
AEYIPTIIR
AFACPSSQPLSNAHGTGLVIR
AFALSR
AFALYSEDEGVLR
AFAVDIK
AFAYLTR
AFCETLEETNYHLQRELLEK
AFCGFEDPRTK
AFCLALCPHLK
AFDDVPVVQIYSSRDLEESINK
AFDLAPPEAVPQQKDPDPEFPTVK
AFDNDVDALCNLR
AFDSFDQR
AFEAQNPDPTAPVVLLSEPACAHALEPLAMLLLPK
AFEDGLRYPFIVNHPK
AFELAEGDLLK
AFERELSQATIDSK
AFFPAPPSSSPVSGESTIVSGACCR
AFFPQEPK
AFGDVK
AFGEFNVQTAK
AFGPLWCHEDITPK
AFGPYR
AFGQAK
AFGQEASLPLAGEEDLAK
AFGSSGGGCISEGYAYYTDSGPVFVK
AFILADPDGSNR
AFISNSGLQGHMIR
AFIYPLR
AFLCVPEGTSSTLNPTQSDR
AFLDDTNTK
AFLDNGPK
AFLEETNAK
AFLINGYTSMDLLKK
AFLSPPTLLEGPLR
AFMFVNK
AFNGSSNGHVYEK
AFNLTWISTDFK
AFNSETDSFK
AFNSNYEQR
AFNSSMEVGIQVVSEDLCSEK
AFNVELAQVK
AFPANAACFLGFEIAMK
AFPGTEEEVPILR
AFPLPSLSRK
AFQNTLSDLK
AFQPYGLHGGEPGTR
AFQSGQDPSK
AFQTPLHCSLR
AFRETGITDEEQAISR
AFRGATVLPANPPGSAGSGK
AFRVTDER
AFSCASACGPRPGR
AFSDIPSPYLR
AFSDLDGIGSVLGGR
AFSEAEQTK
AFSFPVSPER
AFSGLTQNPESIELR
AFSIAHDSLHIPR
AFSLNPER
AFSNCSLPQGWK
AFSSSSDITGSSSSAQLNWR
AFTDVPSVQIYSSRELEETLNK
AFTGREFDELSPSAQRDACLNAR
AFTLVSAVER
AFTSEEELGENEMYYCSK
AFTSQGWTGPPDSQELLEPEAPEPHPVRAPR
AFTTWTANAGIEECR
AFVAAR
AFVCDQCGAQFSK
AFVDLTFPGSILEDEHQDMVHYHLPGCDLSWAKVFGILEK
AFVESQQK
AFVEVNEEGTEAAAATAGMMTVR
AFVTLER
AFYITGGAK
AGAAFFNEVRNAVFGK
AGAAGAGGGCGGAMAER
AGACVTSESTVMRDVFYDGNPK
AGADAASGDAPPPALGGR
AGADAFTSFPTQGK
AGADIELGCSTPLMEAAQEGHLELVK
AGAEREFK
AGAFDQLK
AGAGVPDFLPSAQR
AGAISASGPELEGAGHSK
AGALLPAIR
AGAPLEIPVAR
AGAQDSPLAVQVCR
AGAQGDPDVPECLK
AGASISTLAGLSLR
AGATSLYR
AGAVDWTDQLGLR
AGAYDFPSPEWDTVTPEAKDLINK
AGCAVTSLLASELTKDDAMAPGPVK
AGCPPGNPTAGR
AGCSNIAYPR
AGCSTITDSSSAASTSSSSSAIASASSTVPAGAR
AGDAPLVK
AGDAPSEEK
AGDEILEINNR
AGDFPRNDNIYDELQK
AGDITELK
AGDMDLEWR
AGDPKAQTEVGK
AGDRVMVLNR
AGDTIPCIFQAVAR
AGDTVIPLYIPQCGECKFCLNPKTNLCQK
AGDVGNCVLGAPQWGR
AGDVIQVLEASNK
AGDVISVYSDINGK
AGEASAESTGAADGAAPEEGEAKKTEAPAAAGPEAK
AGEEAADSPELPR
AGEEAADSPELPRDVVNVVFVDR
AGEGLDQVYELK
AGEISLLK
AGELSAGGLASPVADLMDK
AGELTEDEVER
AGEMLGMWGAGSSLK
AGESEDLASR
AGESVLVHGASGGVGLATCQIARAHGLK
AGETMEPALR
AGFYHPR
AGGALQWR
AGGDCKPTSPSLPASK
AGGDLSLSPSR
AGGGAGGSGGSGPSAILRLPSYR
AGGGGGAGGPGPAAPSSPSSAR
AGGGPGSQALAGDSLIPSPSLEESHK
AGGGRDMFASVGADGSVR
AGGHEESIPSPPGYSAVPVK
AGGIETIANEFSDRCTPSVISFGSK
AGGIETIANEYSDRCTPACVSFGPK
AGGPDGPWGIGTPR
AGGPRDLK
AGGSPASYHGSPEASLCPQHR
AGGTESIVAAMTR
AGGTLCHILGAAYK
AGGVGLNLCAASR
AGHGEAVMFK
AGHLEK
AGHWFATTTPIIGK
AGIAFYHLGDYARALR
AGIDGESIGNCPFSQR
AGIGDSGCTAAR
AGIMASDCEPALNQAESR
AGIVPNTITYGYYNK
AGKASFAYAWVLDETGEERER
AGKEPGLQIWRVEK
AGKNEFLNLVPDIEEVR
AGLAAISR
AGLAASIAGSSIINK
AGLENMASR
AGLGSVSLDLCSGDTGEPR
AGLIGGIK
AGLQFPVGRVHR
AGLREGSEEK
AGLSKLPDLK
AGLSLGSISSSSVR
AGLSSGFVGCVR
AGLVVAPGHQGPQYPAGDEPLEEIK
AGMAAVASPISNCDLESFAQTLK
AGMEFHEELHNLGAK
AGMFVSK
AGMPGSSGLGSPLGR
AGMQPGLTMVVGPPGTGK
AGMSGSLPGGSVISR
AGMSSLK
AGMTATYGSR
AGNILLGEDGSVQIADFGVSAFLATGGDVTR
AGPAGGRPADTMWR
AGPAWMVTRTEGHEETPLPPAQSQTQEGGPAAGK
AGPCEPAECGSGGSGSGEDNACEQELCR
AGPDAAGIALYSHEDVCVFK
AGPDLQVCLSK
AGPDPPPAEAEGQPDISR
AGPELELTR
AGPGADTGEEGEVEEEVENPEMVDLPEK
AGPGDSCFSCSVVR
AGPGDTPAGAAAPEEPHGLSPLLPAR
AGPGPAVAAAAAGGSLVPAAR
AGPLGGSSYEEEEEEEGGGGGER
AGPNAAGGPATQPTAGGGSGSGSASGSASSGERPK
AGPPGGGSRAAFPQGGR
AGPPMGSR
AGPSFDFPK
AGPSQHTSPVVSDSLPSNSLKK
AGPTSLGDIK
AGQANPSVK
AGQQEGFLEPGLK
AGQRESVLPGAPGSGLESSLAEVFPVGK
AGQTPQERVEEILSSK
AGRDLVNVAK
AGSAETESAAK
AGSAFLNPEGDSSTEAENDPQLTFYTDPSR
AGSALNR
AGSASQGKAETVSPGEVDAMTLGK
AGSDGDIMDSSTETPPISIK
AGSHIQTLMGSQSLQHR
AGSLGPETPSR
AGSLILK
AGSPLCNSNLQDSEEDVEPPSYHLFREDATLPSLSK
AGSSDSCFSGTDRETLSSFK
AGSSKYQWDIMK
AGSSSDLENVTPK
AGSTALGSK
AGTEETILYSDIDLK
AGTGPASPSADAMTMKPPPR
AGTLDLSLSLPGK
AGTPAHESPQSSIFR
AGTQELDDQIQANLPDEK
AGTRFNVR
AGTVIANVAK
AGTVNGAVGTQFQPQSALLGR
AGVALPFEK
AGVCGDPSLR
AGVDIHSCSQFLLELYSR
AGVGPSCDDEVDLK
AGVHIK
AGVHIKLPLLSK
AGVLGAPAAAAVGPTPASAEPTVSESGLGLDPTK
AGVPLPPNLKPAPPPTIEEK
AGVSNMVAIHAAVSGLSVEEVVR
AGVSTNISTK
AGVTAPK
AGVVAEYPAEKLAFSAVCPDDRR
AGVVGPELHEK
AGVYPEK
AGVYPERVGDK
AGWVDNSRPLPPPPQPLGAQQR
AGWVSPCHLSGEPAVLLGPSVGAQSK
AGYAGEDCPK
AGYLNAR
AGYLPQNIPLEIIR
AGYPTQVYK
AHDMTAAAYLR
AHDQNLANLALQALR
AHEATLEAR
AHEFMVTESQSK
AHEGARPMR
AHERLEETK
AHGQDLGTAGSCLRK
AHGSVVK
AHHAAGQAVR
AHLASSPNPFSR
AHLDNSSLGMSQPRPSPGAFPHLPSESR
AHLGSCTLGTFVAGK
AHMEDNCPQFLAPDPLVIPMNHETEVTFQGK
AHNQDLGLAGSCLAR
AHNVPVLVCCETYK
AHPNLPILIRECSEVQPK
AHQDALPR
AHQDALPRLPVPPLQQSLDYYLK
AHQISKSDKPASR
AHSETPEIR
AHSETPEIRK
AHSGLPGPMALGNDLADK
AHSLGTLDPAFTSTEDLNCK
AHSLLCQQR
AHSNILK
AHSPQGEGEIPLHRGEAVK
AHSSYCTDPDLVLELK
AHSVEECRCPIGYSGLSCESCDAHFTR
AHTDCLGQNLEVVKPGTK
AHTKEEAEQLAVK
AHTLLAPPSASNATFAR
AHTVPAHQDRAYDYVECPVTGAR
AHVFQIDPTTK
AHVLAQPEAISIIAQSLRTENSK
AHYGGNPGGGCGAK
AIACVVTACSTELEK
AIADFAMK
AIAKGVGIISEGNETVEDIAAR
AIALDPR
AIALFTPDACGLSDPAHVESLQEK
AIATVSENTKQEAIDEVKR
AICQLVK
AICTEAGLMALR
AIDAALAARK
AIDEPSFSVAYANMCR
AIDLVTK
AIDMSNVTLSR
AIDPSLVDMK
AIDVLVADANGFSVGLR
AIEDISLGCPASKTEAEGGDDDLQTTEEDTSR
AIEEAERLSESLK
AIEEYMR
AIEIDEQQGCK
AIEKNLKEDGISAAK
AIELQPEDPRGHFLLGR
AIELSSK
AIELSTK
AIELSTKTHPGPVVHLSDSPR
AIELYDDKEKGK
AIEMAQHGQR
AIEMAQHGQSK
AIEMER
AIEPPPLDAIIEAEHTLR
AIESMEQQLSELKK
AIESQCYVIAAAQCGR
AIFQQPPLGVRK
AIFSASIDDK
AIGAFAAADSFDHK
AIGAFAAADSFDHKK
AIGALSSSQK
AIGNALKSWNETFHAR
AIGTACTLDK
AIGVKPPRGILLYGPPGTGK
AIGVSNQR
AIGVSNQRETTVVWDK
AIGVTFPQDK
AIHQHLLPPVQQSLNTLR
AIHSSSTASSRPK
AIIEDLEPR
AILDAEPGPRPALQPSPSIRLPPDAALLSSK
AILEPVTVK
AILPFFPK
AILPYTK
AILTELK
AILVMNPATAK
AIMEMPSFYSPTLPR
AIMHHEGHMDDGLNLSR
AINEFCLK
AINGPTSASGDEIPKLPR
AINISGLAHVENEEQYTQALEK
AINQFAEVLTK
AINSQEAPVK
AIPDLDCASK
AIPFEPYISMDAMPGMQDMHAK
AIPNQVIR
AIPTVNHSGTFSPQTPVPATVPVVDAR
AIQAELLK
AIQAGCSQDDDCLPLLAAPASVSGRPGSSFNFR
AIQAGCSQDDDCLPLLAAPASVSGRPGSSFNFRK
AIQAGYSQDDECIPVMTSSNMTSTIR
AIQCVNNVVVDGR
AIQDMFPNMDR
AIQDPAFSDGIRHVMDGSLPTSLK
AIQEVPPGIFWR
AIQGWLK
AIQINPAFADAHSNLASIHKDSGNIPEAIASYR
AIQMVANSLK
AIQTAIRK
AIQTESDLGVK
AIQTMHLAQNPFICDCHLK
AIRENSRAEGEDPGCANQALISK
AIRGHLENNPALEK
AISCLNCMTQLSPAR
AISDTLVTINR
AISDTWLTVNR
AISGDLTAEEELDK
AISGQLGDMDKMPPASSGPK
AISIWESK
AISLEGEPR
AISLEGEPRK
AISNDALDSSTPGSEGSSPDAQEDVTGDSLPK
AISQAVDQALRGTSDFPLYGGGSSVQRQEPPISR
AISRLDEDLATLGQMSK
AISSDMFFGREVDSEYEAR
AISSQHLTLRRGQSFTITLNFR
AISSSAISK
AISYHLVQKPFPMTK
AITALQDQCLNMQEK
AITDIIEMDSK
AITGRIPDSLK
AITGRIPESLR
AITHYEEQMNQK
AITKDENEWK
AITSAQGEHQINQMALSPSGSMLYVASGNAVR
AITSGGITYQDQPWHAECFVCVTCSK
AITSNTKVDMTCEEEEELLQLK
AITSTLASSFKR
AITVHPEK
AITYTYDLMANLAFIRGQLENAEQLFK
AIVDQFGQR
AIVNNAFK
AIVSGGGGTIVAQPVQTLTK
AIYAALSGNLK
AIYSIVLK
AKADAGGEDAILQTR
AKASELHNVR
AKCELSSSVQTDINLPYLTMDASGPK
AKDDAFAMQDVPLSSVVR
AKDDATLSGK
AKDPSVRPK
AKDSHQQESTNNDEDMSKR
AKDVCLDQGPLENHTAILYPCHGWGPQLAR
AKEEELRK
AKESDLSDTLSPSK
AKESSEESGEFDDLVSALR
AKFEEYGPVIECDIVK
AKHNLMTVEQNNGSSQK
AKKPAAAAVTK
AKLDISAIK
AKLEAAVAEAEQQGEAALADAR
AKLQELEGAVK
AKNALAHALQSARHDCDLLR
AKPAETPAPAHK
AKPASPAR
AKPSPEHAPTISAPDASGPQK
AKPVSSKPDSAYR
AKPVVPNKIEINVLNTCQK
AKQDMACLLK
AKQDMARLLK
AKTELQGLIGQLDEVSLEK
AKVEQDSEAR
AKVEQFEK
AKWMLQSMAERYHLR
ALADENEFVRDTALR
ALADLIEK
ALADSGGIEK
ALAEILGPYGMK
ALAFGDRIALIDK
ALAGATSLAQLNLNLGVVSSPSR
ALAGNVPCSPCPAR
ALALDEAVSQSAQFHDK
ALALQLNQQK
ALALQQEEGKTVMYTAVGSEWR
ALANQFLAPGR
ALANQFLAPGRVPTTAK
ALAPEYAKAAAKLK
ALASGPPPLR
ALASQTPSRSPTPVHSPDADRPGPLFVDVQTR
ALATPGHTQGHLVYLLDGEPYK
ALATSEAK
ALAVASKK
ALAYAK
ALCDPLEEVREAAAK
ALCDVGTAISCSR
ALCFSSQQR
ALCLVDVK
ALCLVDVKK
ALCPLTVSPSLPR
ALCPVIPK
ALCRITDGTMLQAVER
ALCTGEK
ALCTRDPLSEITEQEK
ALDADVYNAVATEK
ALDAEEEACLHSCAGK
ALDAIRASEIPFHAEGR
ALDCELAEAQLHTTAIDK
ALDCSGVTVR
ALDCSSSIRQPSLHMSAAAASR
ALDCSSSVRQPSLHMSAAAASR
ALDDIIYR
ALDDTARER
ALDEIKPLEDLNNK
ALDEIKPLEDLNNKK
ALDINPQSSVLLCHIGVVQHALK
ALDKYWHEDCLK
ALDLSSWSSPEVVR
ALDLTMR
ALDPMMEREIEELHQRYSAK
ALDPRNPHNDRFVLSK
ALDVFGTGASR
ALDVIQAGK
ALDYCHSK
ALEACGAVGLGSQQMPGPK
ALEAELAALRQR
ALEAELDAQHLSETFDNIDNLSPK
ALEAISR
ALEDFTGPDCR
ALEEEQEAREELER
ALEEGSRESGATIPSFMNTIPTK
ALEEMESK
ALEFGEPVLLVGDTGCGK
ALEFVTNPDIAAK
ALEGCSPDDATILLAHQPLAAK
ALEGIECASPR
ALEGIVPAAPSSTLK
ALEHHRSEIQAEQDR
ALEIAEK
ALELAIEAGAEDVK
ALELDHK
ALELEEFQNIGTSLGCDEAEPAAK
ALELEQELRQGVK
ALELIRSLTAFKGDAK
ALELSGTAVPPDLEK
ALELVGQLQDQTVLPR
ALENTAIK
ALEQALEK
ALEQHDCEIAQEIQEK
ALEQLPLAVR
ALEQQMESHREAHQK
ALETMIK
ALEVEECRCPPGYVGLSCQDCAPGYTR
ALEVPSDITAR
ALFDYDRTRDSCLPSQGLSFSYGDILHVINASDDEWWQAR
ALFGLQK
ALFQLSR
ALFSLAPDVEVR
ALFVSAFPQQLTMK
ALGALVDSCAPGLCPDWDSWDASKPVNNAR
ALGAMVK
ALGCYAPSSQQGAASVESSGLHSASR
ALGIASFGASITTMEEVFVK
ALGIDNVLR
ALGIHQTGQK
ALGISSDSNK
ALGIVPNLPCTDNVAFDMER
ALGLGTCSGMAR
ALGLMSAVER
ALGMTSSQDR
ALGPEPVLLFANR
ALGPPVQVPGPR
ALGQAASDSSGPEDMK
ALGQAASDSSGPEDMKR
ALGTAWAK
ALGTNTSTAPNHTLR
ALGVAVGGGADGSRDELFR
ALGVISNFQSSPK
ALGVKLPETSLFETEETRK
ALGYNYK
ALGYVLDR
ALHEQEIDCQLVEAVDGK
ALHTAQVSDNVSETDISNETQNSR
ALHVAPTSSVGGPECCLR
ALIDMHLSK
ALIEAEK
ALINMSSLPAQDK
ALINPFAPSR
ALIQPSQCSPLVNISGPLDHSSPK
ALISPLDVIK
ALKDERFQLEEFSPR
ALKEEGNDLVK
ALKPAATLSAVQNLVVEGLR
ALKPEVDK
ALKPLLVGK
ALLAEDAR
ALLAGKDSETGENIR
ALLCEDLFR
ALLCFLDQLEDGDVQTR
ALLDSQSIPTDWAK
ALLEEIERHGEK
ALLEPTNTPFK
ALLGASALDSIQEFR
ALLGFSSDVTDREDDKNQDSVINGTEAEVK
ALLGGNVR
ALLGSVK
ALLIDELNK
ALLLLLLLLLLLLPRRPAGER
ALLPSMVERK
ALLPTEQESR
ALLQMVEVAGAAEDDPLRR
ALLQPSDFLK
ALLQQALR
ALLQSSASRK
ALLSHDSGSDHLAFVR
ALLSSPEGEEK
ALLTPQDEECADGDTEVDVIAEQLK
ALLTPR
ALLTWTLNPQIDNEALFSCEVK
ALLVTALALCHGFNLDTEHPMTFQENAK
ALMEAVSHAK
ALMTAVCK
ALMYIPQLGK
ALNAPVLSVLK
ALNATFR
ALNAVQPQLDVQPTK
ALNDLGK
ALNGVSSPVSSNPK
ALNMAIPGGPK
ALNMSEFVCDR
ALNSALAEEITLHYAR
ALPAAETEK
ALPALTGSGTQAPNR
ALPARAELINIHHLMVELKK
ALPDGAFQPVGR
ALPDTSEDRDTK
ALPGADTDFYSECK
ALPGGLDAIITEGGENFSQGQR
ALPIGIDFVK
ALPLDPAGNTVGAVIGSALDLR
ALPNIQEIQAAFVK
ALPPGPPTGATANR
ALPSADAEANAVCEIVHVK
ALPSASLVGR
ALPSPIEK
ALPSTGPQSLR
ALPSTGPQSLRDMPHPLAGSSSEEAVGGDSTPSPDLLMAR
ALPTEEVR
ALPTMEAHQVIK
ALQASALNAWRGQR
ALQAVTYR
ALQDMSSTAPPAPLQPSIRK
ALQEDILLRK
ALQEEAASSADDQSGGANTDSLDESMAPNK
ALQEFSELNER
ALQEGAEIVVCTPGR
ALQILQSIDPK
ALQPDEAEDWPGRPQSHPPAPPVQAPSTSR
ALQPLEEGEGEEK
ALQPPVTEK
ALQQCGQLQK
ALQQEQEIEQRLQQQAALSPTTAPAVSSVSK
ALQQVRFEGLTGNVQFNEK
ALQQYPSER
ALQSEVQK
ALQSHSSPECKEEPEPLSPELEYIPR
ALQSLLESLTCPPYTPTQHLEREQALAK
ALQTDISSLYNLK
ALQTERNDLNK
ALQTTYGTNAPR
ALQVLVDQSK
ALQYGTVFGNGK
ALRAPQSGAPLPSSGNEQHSSASIFEHVDR
ALRDSDFQACPPPTPTRPGSR
ALREDNAYCEDIDECAEGR
ALRNHLLETTPK
ALRSEAMSSVAAK
ALSALLPCTVSGNEVNISPGRR
ALSCQAPWDR
ALSCQEVTEDEVLDASCLLDVLR
ALSEAELK
ALSECYHLSVPPAVNLVDK
ALSEFGSK
ALSELTTCLR
ALSETACEDSEENK
ALSEVSGEDSEEK
ALSFDNRGEEHR
ALSHLSTTVK
ALSIAVTGSGSCR
ALSINSGNTK
ALSINTLVK
ALSLEGQQLIENR
ALSLTR
ALSMTHGSAK
ALSNLSSR
ALSNQPIVTVSADDQDDTANGPR
ALSPAAPRPSRGPSPGPELAATPASIFR
ALSPHNILLDRK
ALSQAGEATAGHPEEATVIQAESQAK
ALSQPEDGSGEPEPLTAPLQPEAR
ALSRQDTFDADTPGSR
ALSSAPASFPPPPAAAR
ALSSGGSVASPPPSPAMPK
ALSTDASCAK
ALSTDCTPSGDLSPLSREPPPSPMVKK
ALSVTAATGEPK
ALSVTAATGEPKGRELAQPPPVR
ALTASPPAARR
ALTCIPVSELK
ALTDEQEEQAARQFAALDPEQR
ALTHFGEQESK
ALTIHDTK
ALTLQDLNNIWAAQAGK
ALTSDIFEEQRK
ALTSSRGVLQQLAPSVQK
ALTTSGGPENTLVFR
ALTVPELTQQMFDSKNMMAACDPR
ALTYMMEALPR
ALVAAVR
ALVAIK
ALVALLSEVEK
ALVARQENGSPAGGDAR
ALVEGPLNNLR
ALVGSENPPLTVIRK
ALVINTNPVEVYK
ALVLDQDCTVLADQEVR
ALVLDQDCTVLADQEVRLENR
ALVPAAELLDSGVISHELYQQLQRGER
ALVSPETPPTPGALR
ALVTLLDAK
ALWCSDDK
ALWEDEGVRACYER
ALYCYQPDTEEIYK
ALYDFHSENKEEISIQQDEELVIFSETSLDGWLQGQNSR
ALYKAISVPR
ALYLEPSDGVSPTQETGEAQSQDDERSALDVASEQR
ALYLEPSDGVSPTQETGEAQSQDDERSALDVASEQRR
ALYNQYLQFK
ALYNYEGKEPGDLK
ALYQAEAFTADFQQPR
ALYSTAMESIQGGAARGEAIETDDTMGGIPAVNGRGER
ALYTYESK
AMAALGLMLTCMYTGKEKASPGR
AMAEEDNGSIGEETDSSPGRK
AMAGRLEPGAATGPK
AMAPAEEEVGPR
AMAQLRVPQLGPR
AMAQQVFMLDTQCSPK
AMATAIK
AMCGGELSEPAGVVLSPDWPQSYSPGQDCVWGLHVQEEK
AMDEEIVSEK
AMDLSHDQR
AMDLTGFSDPYVK
AMDNMTVRVPEAVADVR
AMDSNGLSDPYVK
AMDTDTLTQVK
AMEAIGLPK
AMETLK
AMEVDTEERPR
AMFDYDK
AMGDPAPIFLSDGTAAAQCPMGASAPQPGLPEK
AMGDYLIVGVHTDEEIAK
AMGFTPLDMGSLASAR
AMGGALPFK
AMGIMNSFVNDIFERIANEASRLAHYNK
AMILAER
AMLFDENK
AMLLRQPFEK
AMLNSNDVSEYLK
AMLPLPEASHLTSCQLNR
AMLPTLK
AMMVQTSSQYK
AMMYSGELK
AMNLALETAAAQRHAADTQSSSTRSIDK
AMQAALDSIVCHTPLNNLGFSR
AMQAALDSIVCHTPLNNLGFSRK
AMQGLTGRK
AMQLVPDIEFK
AMSLVSSDSEGEQNELRNLQEK
AMSSLFSPK
AMSSVGIQTISDCSVQTEPEQLPR
AMTDLQSMLEAK
AMTGVPK
AMVASGSELGKK
AMVEAVQLIADGK
AMVQYAKSLSEAIEKSTEQR
AMYDYSAQDEDEVSFRDGDYIVNVQPIDDGWMYGTVQR
AMYISGSDLFLSASYIYNHYCDCKDQNYYLSGDK
ANAAAALHVLR
ANAAETMSAAAR
ANACNSVIK
ANAIGQISLPAGSQAEINQGLWNSGPREPEIVVK
ANAIQFVPVR
ANALLIREVDVEK
ANCGPPGLPEPAFLPDAER
ANCIDSTASAEAVFASEVK
ANCLVQTTEWSACSK
ANDDIAQEIAK
ANDPYANLSK
ANEEYGLR
ANEFLEVGK
ANEGELKTGYLSIVMDPDELPLDER
ANELCAAESNCSSR
ANELPAELTK
ANFDQSLR
ANFHQIPGEK
ANFIEADK
ANFNTCTECQSTVCSLCGFNPNPHLTEIK
ANFQEIISALPFVK
ANFSESPPLPR
ANGNINLGPSANPNARPTDFDFLK
ANGNLVYFEYIMSKEK
ANGPSSVGLDFSLHGFEHLYGIPQHAESHQLK
ANHIYGEFLK
ANHLGDTDGTPVK
ANIGDAQAMGQRPITFFR
ANILVSGNEIR
ANLPCVGAAALPTDSER
ANLPVGTPIHR
ANLTYAIK
ANLVLLSGANEGRCDLKEK
ANMDNGNATDINDNRSDLPCGYEAEDQAK
ANNGICFLR
ANNSGVSLCNLLSALISPAK
ANNTEYGLASGVFTR
ANNTTYGLAAGLFTK
ANPGAWILR
ANPHPFACSIEDPTK
ANPIQGFSAKWDYDK
ANPPACLNDPSLGTHCYVR
ANPTQLNTVEFLWDPSK
ANPVNCVFFDEANK
ANPYECGFDPTSSAR
ANPYRHFTDSESPCFNR
ANQAIQMACQSLGEPGCTQAQVLSAATIVAK
ANQGDEACTHCPINSR
ANQLVLQNQLK
ANQLVLQNQLKEEEK
ANRDLIYK
ANRDYVFK
ANRYFSPNFK
ANSAEGGNGLEEDVSAEETSFSDQPVFFR
ANSANLK
ANSDTDLVTSESR
ANSFVGTAQYVSPELLTEK
ANSLDGFAQNCPQDSVNVQPVSR
ANSQDSLASR
ANTVLERVEGAQQR
ANTVYGLGFASEQQLTQFAEK
ANVLNKVEYAQQR
ANVPNK
ANVVPEALQR
ANYNFRGMYNQR
APAFLSAEEVQDHLR
APAKTEDLIQSVLTEVEAQTIEELK
APAPPAMHAVPR
APAQAPEATPTYETGQR
APASTLCLR
APATEVGLPQPAPSAR
APATGPVAADK
APCAMPSQVPDK
APCLTALDTAGK
APCVSESQSAGAGPANAATQGK
APDLFPSDFK
APDRTPPSEEDSAEAERLK
APDVPSESGSPVYVNQVKVR
APEDCEDGELPYGWEK
APEEILAEKSFNTVPYMVGINKHEFGWIIPMFLDFPLSER
APEEPTIQANVVGIHVDRQELR
APEGIEPLVYLCQTDTEAVREAAR
APEPFEEK
APEPPPALIVR
APETSRSDECRGPASTPAELPWTNIDLK
APFAIK
APFLCER
APFMSQER
APGELVPTSFFIGDQNGEATFPK
APGEYR
APGGSESEPVTTPVLR
APGIDDIK
APGIDDIKTLEEK
APGISKADNQSQGLTTSIR
APGNGDGGSTSEVPQPPR
APGNYPLAGRQFEEPK
APGQRECDYSIDGINR
APGSEDRATEQK
APGSTSGTSQDGNTKDAR
APGTEGQQHQANGEKK
APHGPSFTIGK
APIDTPTQQLIQDIK
APITPGPWR
APITRLETASPPTR
APKTVDPKQVPLTPSPK
APLEEGSLSPSRECWTK
APLEEQQMR
APLEVPQALGR
APLIGGR
APLKQDPLQVR
APLPPSGPAQAPAPTPAPTQLPTPAPAPAPAPASGPGPR
APLPRYEESDLGLLEGGVGDSR
APLQMTSSSDSAGKGVLEPR
APLSDAELGR
APLSPSLNSRPSPISATPPALVPETR
APLTKPVKK
APLVVGR
APNDFK
APNGAGVLGSCSLVPVR
APPADLPLPGGAWTR
APPAGDEALGGYGAPPAGK
APPAPPAAGEVTGGHPGER
APPAPPKPEPGEAPGVAQCMPLK
APPGPLPPAASPGPPAASPPAAPSSPR
APPNATLEHFYQTSGK
APPPEPGATR
APPPPSPKLLGQDKVSEK
APPQHLPLSPALTR
APPSPGPPAAPGR
APQCLGK
APQCYPSSVNSAR
APQQWATFAR
APQTGSREETDRAGPMK
APQVYILPPPAEQLSRK
APRDFCVKFPEEIR
APSCSGLSMVSGARPGPGPAATTHK
APSDTTNGTSSSKGSSHNKGQR
APSERPGTSAGTLSPMPLGESGEDDVFLR
APSERPGTSAGTLSPMPLGESGEDDVFLRESK
APSLFSSR
APSPEPPTEEVAAETNSTPDDLEAQDALSPETTEEK
APSPREPGEPPLFSRPSTPK
APSPSGLMSPSRLPGSR
APSRTPGPPSSQGSPVDTQPAAQK
APSSDLDTDAEGDDFELLDQSELNQLDPASSR
APSTAATPDRGLMQSLPTFIQGPK
APSVANIGSHCDLSLKIPEISIQDMTAQVTSPSGK
APSWIDTGLSEMR
APTAESLVAEK
APTFSASVR
APTGVDSTGVIAGEGPGDDKAMAAAAPDVPLSTSGRIR
APTIDIRPR
APTISER
APTLPSSTSTLQLDGLTR
APTMTSLK
APTNVTCILK
APTVCPVPPEQTK
APTYSVFR
APVHFVEPLSPTGVPGHRKPPR
APVILTSGILMGAK
APVIVIPQSSLSTNAVVVDLGLIR
APVLFSK
APVNGAEQTQK
APVPGAQNSSQSR
APVPIDDNFCGLDINQPLGGSTPVEGLTLYTTSR
APVPIDDNFCGLDINQPLGGSTPVEGLTLYTTSRDR
APVSLANPAGTALPSVDLLQK
APVSQPR
APVSVACGGESPLDGICLSEADK
APWPLILPGCPHR
APYLAK
AQAEAQQPVFNTLRDELRGAQEVGER
AQAELEAQELQRR
AQAEQAALK
AQAEQEEQERLQK
AQAGLCVCASSEPVCGSDAK
AQAGSFPAK
AQALCSWTAK
AQALPK
AQALRDNSTMGYMMAKK
AQASEVLLEELQQSFSQAKR
AQATIPLLGYVVDDMPK
AQCCIVENGQILTHGSGGK
AQDDLIPAVDR
AQDEFECANGECISFSLTCDGVSHCK
AQDGSSPLSLQDLIEK
AQDLDKTQDELMK
AQDRTLENTVVAEAVASK
AQEANMNLLDEVLKQEIR
AQEANRLNAENEK
AQEASLSTGSFLPAQAESVSLIR
AQEATVLLK
AQEEMISELR
AQEEMISELRQQK
AQEESSAMMQWLEK
AQEFFAK
AQEGGGSEVFQELK
AQEHQEPAESALK
AQEHRDLEQK
AQELPAK
AQEMFQK
AQEQLQAEVLR
AQETDSPLFLATR
AQEVAELRR
AQEVEVLLSENEMLQAK
AQEWDGTPGPPVVTSR
AQEYADFMER
AQEYIFK
AQFAESTQR
AQFEGIVTDLIKR
AQFERDLQTRDEQNEEK
AQFEYDPAK
AQFLAGVR
AQFPSDEEYGFWSSDEK
AQFTDAGNLEPETSLDPQSFSLPTCR
AQGEASNLATTVAEEVAPAAPSPK
AQGKPVSGQESSQSPYERQPLSK
AQGLGDIIDIDPLIDDYSGSGGK
AQGLSEQTSDTSSLESVAR
AQGNERPELGR
AQGPSGQEAESPRR
AQGSVAFDYR
AQHEPTLPTLSFRPK
AQHRDLDVGGTHK
AQHSVSTEK
AQIEDSLRR
AQIGGPEAGK
AQISMGQLEK
AQITETNTSR
AQIWDTAGQERYR
AQKLPDLSLVENK
AQLAATEPLHVSETQNCSVLPNQDK
AQLCLFSVLLAFLPSASSLNGDSKYMVLVPSQLYTETPEK
AQLEEETNEK
AQLEVRPVMVPK
AQLGIVSQEPILFDCSIAENIAYGDNSR
AQLITDSPGSTSSVTSINSR
AQLLCAQPGQLPFNIIR
AQLLEELRR
AQLLNYK
AQLPAHAPLAAHPR
AQLQNFVK
AQLSNSLQEGVMQK
AQLVDTADK
AQMIEK
AQMVLSKSQEGRGK
AQNIMQSFENPFR
AQNVGDSEVAAIGQLTFLR
AQNVTLEAILQNATSDNPVVQLSAVQAARK
AQPAAILPCLK
AQPDTLR
AQPDTLRR
AQPFVAAANIDDK
AQPGAAPGLYQQSAEGSSGQSTATNSQSYTIISPAVLK
AQPGALK
AQPPEYTFPSGSGAHFPQVPGGAVR
AQPSVSLGAAYR
AQQALVQKR
AQQDHLNQADASATK
AQQEAWVEKPSFGKPLEEHLMISGR
AQQEQAAYQASLRK
AQQETQQVPTEEVSLEVLLSNGQK
AQQGLQLQVLR
AQQLADVEAK
AQQPAPLVISTAQGPAPAPSGEPQPFTSQASGRGAR
AQQQQNLSGLSTLSR
AQQSASYQPMPADPFAMVSR
AQQSLNSIHSK
AQQVEAAER
AQQVLTALESMTLSK
AQREHGVLGGK
AQRLHVLAR
AQSAACMEISLPVTTEETR
AQSAACMEISLPVTTEETRENSYNR
AQSEHFINLR
AQSGPVR
AQSITISEDLVPGSEVVR
AQSLIDLGSSSSTSSTASLSGNSPK
AQSSPASATFPMSVQEPPTKPR
AQSVSLEGSAPSPSPTHTHHR
AQTASLFYSFGGK
AQTFPSYAPEQSEEAQPPLSR
AQTLETYGVDPHPCK
AQTQPDDQAIQAGSTQGLQEGVLVRDGK
AQTQPDDQAIQAGSTQGLQEGVLVRDGKK
AQTSAAGQGKEEAVK
AQTSHANLRADAEK
AQVHLDQVITSPFNTAFPLDYMK
AQVLNDQLSK
AQVNTSDLNEELGQVEYVFTDK
AQVQEFCDYGTK
AQVSALENK
AQVVDAFLAK
AQVVDLLQK
AQVVVTVK
AQYDDIASR
AQYVLTSPEASSR
ARADEVRDTVEEK
ARAHSIQIMK
ARAWAGSMGEPR
ARAYGPGIEPTGNMVK
ARCPLDALNTTKPK
ARDACIIEK
ARDIPLGATVR
ARDNISYGTNSALK
ARDQGNDSASTAPR
ARDTEPKPGLHGMDHR
ARDVYEEAIR
ARDYDAMGSQTK
AREDHTVPER
AREEEHHQCGEYEQQGDPGTEESEEDR
AREHFSTVK
ARELAALQGSETPGK
AREQLAAVR
ARESAQPENWSCTCIQCELR
ARFVVTDGGITR
ARGDAGADEAVPR
ARGFFK
ARGLPDNISSVLNK
ARGLWPFASTPGGGGPEAAGSEQSLVR
ARGNIMLSQK
ARGPGGSPSGLQK
ARGPTCNEFTGQCHCHAGFGGR
ARGPTSQDSIR
ARGQVKPSTSSQPILSAPGPTK
ARGTFDNAETKK
ARITDTIGPTETSIAPR
ARIVAEEFLK
ARLAALADQWQFLVQK
ARLAEQAERYDDMASAMK
ARLECEINTYR
ARLGEASDSELADADK
ARLLETTAEEQQQDFMFLRLWDR
ARLNLQEEEGSTR
ARLNLQEEEGSTRSEPK
ARLTCAFPEK
ARNLPLPPPPPPR
ARNTTPPSLAR
ARNVNTGELAAIK
ARPAGSDVSPALPPPAASQPR
ARPGNSGSSVLTCAAFSFYPPELK
ARPMMKHPEHIFPK
ARPVVTVNAGLEVYPSILNQDNK
ARQAAPCVLFFDELDSIAK
ARQEEVYSELQARETLEQAK
ARQLLDQVEQIQK
ARQPLNTTNPSR
ARQQVASLIGADPR
ARQYPWGTVQVENEAHCDFVK
ARSEDSGLDGVVAR
ARSLEQPKSEGGAAWGTPEASQEELR
ARSPYLPAEEDALFVDLPGGPR
ARSSEDLGPRPACALQHLR
ARSTGSASTAGAPPSELFPGPGER
ARSYELQESNVR
ARTAAGYGDFSEPLEVTTNTVPSR
ARVEENFLK
ARYDSGGVSNGDCSLGVSGDEAR
ASAAASGTTSSSNTVVAGQDSFPDPEESK
ASAALAALEK
ASAATEQRNESPGR
ASACPLCQAELNMGSR
ASADLMSYCEEHARSDPLLMGIPTSENPFK
ASAELDIKDVSDER
ASAGGGGKGMRIAWDDEETR
ASAGLVTCGSVLK
ASAGPQVQPSTSASSANLDAAR
ASARPRPESSQEPK
ASATTAVNPGPDGK
ASAYEALEK
ASCESDVLR
ASCYNSPLGCCSDGK
ASCYNSPLGCCSDGKTPSLDSEGSNCPATK
ASDAGVYR
ASDALLK
ASDDSSSELDEEYLIELEK
ASDEPDRALQTSPQPVEGTGLPR
ASDGFCIAQNIELIEDSQR
ASDGFPVYQEK
ASDLTVGK
ASDPLMSR
ASDPQSPPQVSR
ASDSGPSSSSSSSSSPPRTPFPYITCHR
ASDTSSAPEDSEKLVGDSVSYSK
ASDVLPILK
ASEAGPLNDAGMELSSPK
ASEAGQYFLMAQNK
ASEDFFGSSSGYSSEDDLAGYTDSDQHSSGSR
ASEEHLK
ASEGPGTSMLPTPR
ASEGVTSDGAACSLTPGEHSQSLGDFK
ASEILSLK
ASELQAECAGLRK
ASEQETAKEEDGSVELESQVQK
ASERWQPDTEEEYEDSSGNVVNKK
ASESAPSGSPSATPLEFDSR
ASESELER
ASESISLK
ASESITDVHLNDLATSQILPSNESVSPR
ASESSALTPPTPRPR
ASETLSGTGSEEDTPASEPTTALPR
ASETLSGTGSEEDTPASEPTTALPRK
ASEVFCWGQNK
ASFAPISFAIK
ASFFNSSEGGPFSGSAPTPLR
ASFPSILSDPDPDSSNSGFDSSVASR
ASFSSGSLK
ASFVDEHTVRGVDK
ASFVQTR
ASFYGFK
ASGAGGPPRPELPAGVAR
ASGAVGLSYGAHSNLCVNQIVRNGNEAQK
ASGNLETK
ASGNLGNTLK
ASGSAGAAASPSAAAAGER
ASGTEHWWK
ASGTLPTQPK
ASGTLREYK
ASGTVNIR
ASGVIAEPETTR
ASGVPERLWGR
ASHDFHVTVEEPPR
ASHILISTDGK
ASIGNIALSPSPVGAIK
ASILEENEEEDVVK
ASIPVVTYYERK
ASIQENVLPDSPLYHNK
ASISRDPFYDMLATRK
ASLACSPLGGGEPSPGAGEPSK
ASLADALPLHIAPR
ASLASLDSNPSTTEK
ASLASRYDSPLHSASHAPSSK
ASLFFAAPPPPK
ASLGSDDSTQAK
ASLLDPVPEVR
ASLLEQALFNAR
ASLLRAGVYPDKSVGSNK
ASLPVVR
ASLQPITTLGK
ASLQSQLPEGVPQHQLPPQYQK
ASLSFETSESSQEAK
ASLSFLNRSELPNLAYK
ASLSMVSLPR
ASLTEDNCCCMTHCLTDCELPR
ASLVPMEHCITR
ASMADGDLEPEEGSK
ASMLFLDNMK
ASMTNLVK
ASNCVPGDSHSNDLECSGK
ASNDRPPGTGGVK
ASNELALAELEEDEGKPEGPANSSK
ASNGEPVEK
ASNLEGLVFPGESSLAPGSYK
ASNLKAMDLTGFSDPYVK
ASNLLLGFDR
ASNLLLSHK
ASNMGMGTDSGTQETK
ASNPLAAEFK
ASNPVEVGIQVTPEDDDCLSTSSR
ASPAAPLDGASPAQPSIRYR
ASPALGSGHHDGSGDSLEMSSLDRAQAAK
ASPAPTPTPAGAASPLAAVAAPATDAPQAKQEAPSTK
ASPATQIYFK
ASPCPSPGSCHPPNSSGAPVLIK
ASPDESQTLR
ASPDQNASTHTPQSSAKPSVPSSK
ASPEAEEAARCVHCRALFR
ASPELAMPSPLQSTVGSLPVTKPESK
ASPEMSDRIQQLER
ASPGEQGTGGGSQGGSGGTPSGTAGSSR
ASPHATPSTLHFPTSPIIQQPGPYFSHPAIR
ASPLLLSSAPATDPTDAITR
ASPLQCVHIAEGHTK
ASPLYATYK
ASPPLEGSR
ASPPLEVSEEQVAR
ASPSASPADPGLPEGSER
ASPSPSPSEAR
ASPVPEDHAEAAGAEQGGESTEGNAKPK
ASPVPGPGTPTRTPSR
ASPVTAPSSGLHAAVR
ASQALNERGER
ASQGLATAPASPPVLQR
ASQGPVYK
ASQLEQTGNDTSK
ASQLPPETLHQITELCGAK
ASQQINALRSEITR
ASQSQLFHSVTDTVDYSLTMPGEVK
ASQSSLESSSGPPCIR
ASQTSVYLQEWDIPFEQVELGEPIGQGR
ASRYEFTLPR
ASSAALSCSPVPVPAIVHFK
ASSAASLPSGDLGALQGLPQRR
ASSALIQDSLK
ASSDPPEAPCTGPPSAPR
ASSEGVAIQGQQGTR
ASSFTCGSSR
ASSIENKQDWIK
ASSIVVSGTPIR
ASSLAASESPASALPTGIPEAEPRSPQSPASK
ASSPATAPVHLTSSEPAPSPEIEEGHEAVEGDLPGMLEEK
ASSQSQPLER
ASSRLENLGIPEEELLRQQQELFAK
ASSTANLIFEDCRIPK
ASSTCQLTFENVKVPETNILGK
ASSTQGGGEDNSSGGGK
ASSTTELPPEYLTSPLSQQSQLPPK
ASSWNREEK
ASTASCPPASSEAPDGPTNAAR
ASTFCGTPDYIAPEILQGLK
ASTSLQDPLDK
ASTTAEETISAMK
ASTTEAAWGR
ASVASNWHLLQAR
ASVATLMR
ASVCAEAYNPDEEEDDAESRIIHPK
ASVENLLTEIEILKGIRHPHIVQLK
ASVGSPGGSSEAHMAEPTLSTHR
ASVLEPGRPASAGNALK
ASVNMDQAMVK
ASVPFSGQK
ASVTRLPIK
ASVTYPNTLPESFTK
ASWGEFQAR
ASYDTLCVLDGDK
ASYEEIEQGSCGDPGIPAYGQR
ASYYVVSGNDPANGEPSRAVLDALLEGK
ATAAAESSDGSIKK
ATAAEVLK
ATAEEISSK
ATAENEFVALK
ATAENEFVALKK
ATAESASECLPCDCNGR
ATAGISKPLPPVPPSICK
ATAIQVTDISGGCGAMYEIK
ATALPSDNHCVEGVAWLPSTPGIR
ATALTIMDK
ATANILR
ATAPVSSVCSQTNGALGPVPSAPAPEPAAPR
ATAQELLGHPFLK
ATATACRPCPCPYIDASR
ATATQLLQHPFVK
ATCPPSCTSPLLVFVNSK
ATDCVGHDVATLLRDAVK
ATDEDMQSLASLMSMK
ATDGDAPPNANILYR
ATDNGLGKPDFAEASR
ATDQLQR
ATDTLPVSVPHVIAR
ATDYGPEEVCER
ATEAGSLEAR
ATEAMAPQLSLDNCYEVLSAGKR
ATEDVLVK
ATEGLYQANHK
ATEGNRVTGVYELSLCHVADAGSPGMQR
ATEPGTGPLTTAVTPK
ATEPPAWTGAR
ATETAEEEDDQPLSLSWPTNTR
ATEYLQPNPAYR
ATEYPCLLILDPQNEFETLRK
ATFAFTLGSAHTPGRPPRVTK
ATFDSGTGLLMK
ATFELGEIISSR
ATFHAFNK
ATFQDSNMLEVR
ATFQESYQVYK
ATFSEFAAK
ATFSSMSGLDSVSDSGEGR
ATFVSSVGPESSSGLSSYTPK
ATGKSAEESPSGTLEATEKEPVNK
ATGMLLQYTVPGAEAAAQLR
ATGQCSCLPNVIGQNCDR
ATGQSYKPVPAVQSQK
ATGSAVSIFVYDVKPGAEEQTQVAK
ATGSYIAGTNGNSNGLVPMLRVYNNTAR
ATGVSAEDADPRAR
ATGYPLAYVAAK
ATHDEAINVLR
ATHKEEVTELMSQIETSAK
ATHLPADSMR
ATHPPSSTPPNPLLNR
ATIEMTR
ATIERDGYAQILRDVGGIVLANACGPCIGQWDR
ATILWSK
ATIQDQGTLQIK
ATIQDVLRSDSQLK
ATISDSADCSLSPDVDPVLAFQR
ATISLSDSDLLR
ATISLSDSDLLRLEGDSR
ATKESFWITSFLCSTKLTQNGDMLDLLK
ATKFFQSTKLDWVEVGLQVCR
ATKSCSPPPPPPEPTSEGRDSGK
ATLDQMAVLER
ATLEISPFFK
ATLETPTFAQK
ATLLLESGIR
ATLNVDK
ATLNYLNGDYEVEPGCGGDR
ATLNYLNGDYEVEPGCGGDRNAYLK
ATLQAALCLENFSSQVVERHNKPEVEVR
ATLRQPGFASDYSISR
ATLTHWGPGDPLPGPTQGSVGQTIPK
ATMSYLLGGGMK
ATMYSYDSASIQYR
ATNLTREQCQDPSK
ATNLTVSAVR
ATPANPLPQPPK
ATPDEAADLER
ATPEERPK
ATPELLEYGQSRCAR
ATPEMVSMLK
ATPFIECNGGR
ATPGPGRFPEQSTEAPPSDPGYPGAVAPAR
ATPLNCVVPLGSPLNHGCGTMYSSR
ATPLNSESPVR
ATPLSPTVTLSMSADVPLVVEYK
ATPLVLK
ATPQLPTR
ATPQVSSVPAAEEDVTEIATVPGVPTR
ATQDSLAEATQLAEER
ATQEEVAVNVTR
ATQQSLGEQSNPRR
ATQRPPYCDGTHK
ATQTESAWAEEYEK
ATQTPSCWAEEGAEK
ATRYNYTSEEK
ATSENEFVALK
ATSENEFVALKK
ATSGPTLALPSEGGK
ATSHICEVEK
ATSPQRPK
ATSPVANGGVLAAVSK
ATSQGGDLMSDLFNK
ATSSLRQSDGTPYSSAQPQR
ATSVALPGWSPSDNR
ATSVGDQLEAPAR
ATSVYLVQK
ATTADGSSILDRAVIEHNLLSASK
ATTDGGDGTSSEQIRIPR
ATTDQLSLEVER
ATTEMVLSHCPEDVELCHQFIAAGQK
ATTESTSVTVAIPDVDPLVDSTVVNISNK
ATTLGSYTVQMVK
ATTPASTANSDVSAIPPDTPSK
ATTPCITVK
ATTQLCWPLLK
ATTVNIGSISTADGSALVK
ATTYIDPR
ATTYLSEAMK
ATVAEWK
ATVDDDASGWELGVPEK
ATVEDEK
ATVESWVK
ATVFNLKCDPVFDFGTGPR
ATVGSLLGEK
ATVHDNKDGTYAVTYIPDK
ATVLGDGTLEIR
ATVPFQLK
ATVPLQSNVIEASPDMK
ATVQDDTEQLK
ATVQPLPQAAGPSNQPGLLPSVSQPK
ATVSASHIIR
ATWPLSPEK
ATYDIEVNTR
ATYDIEVNTRR
ATYINLKPAR
ATYRGGLEGQSSISMTDPQFLK
ATYSLR
AVAAAGGGEGTSPTHALGILTDR
AVAAGNSCRQEDVIATANLSRK
AVAALDGAK
AVAASSVAEK
AVACSSEAAAAQLR
AVADQCPDSACK
AVAEPGIQLK
AVAESEEAWR
AVAFQNSQTRIIENLHDVAYK
AVAISLPK
AVANESGLNFISVK
AVAPGDKPK
AVAPGVVPAPCASKVELR
AVAQAWTQEQR
AVAQGNLSSADVQAAKNK
AVAQPGLQLKAVTSISGPGEHLR
AVASEIFK
AVATAVEQIYPFVFESRK
AVATEANNSTFFSVSSSDLMSK
AVATECGTTFFNVSSSTLTSK
AVATQELTLQR
AVATQELTLQRK
AVATSLDGR
AVCCEDHIHCCPAGFQCHTEK
AVCEETLK
AVCGEDLPPLTYDQLK
AVDAEPVLK
AVDALK
AVDDFRHK
AVDEDLENQTLRK
AVDFCNFIPDNSQLEYTQECK
AVDFLAANESR
AVDGGVPPR
AVDHINSR
AVDIDGER
AVDIDGERIK
AVDMDLEWR
AVDPDSPAEASGLRAQDR
AVDQLQEK
AVEAFETAKK
AVEEVTVEK
AVEGLLDATSGADADLLLR
AVEGQTQLLVVDK
AVEGVQYIADHLK
AVEHVDEGAFQLPHVMQVVTQDGAGTSHTTYLQCK
AVEIPEK
AVELAMIMDRLYGGVCYAGIDTDPELKYPK
AVELDLVPGR
AVELMER
AVELMERTEMPCQALVK
AVESAEPSLGLPDAR
AVESCPDEEEDVFSEAEEK
AVESIQAEDESAK
AVESTESRHYPVFENPK
AVETESEFVIR
AVETRPSGLQK
AVETSDDDLIPFGDRPTVSR
AVEVATVVIQPTALQLAVPR
AVEYYSVTTK
AVFGER
AVFLPLPQR
AVFQTQQAK
AVGAVGTVSELVPR
AVGDAVAEDEVVCEIETDK
AVGDPEPVVHWVAPDGR
AVGEIIQDYDSDK
AVGETPCHLVSSLDELVELNEK
AVGIWHCGSCMK
AVGLFESYDLLK
AVGNSDGDWAVATLK
AVGPPPATPPRK
AVGTFAR
AVGTFARALDCSSSVR
AVGTPGANAGGAGPGISAMSRGDLSQR
AVGWNEVEGR
AVGWNEVEGRDAIFK
AVIIQELENQHLCPEQMLETK
AVIIQK
AVIPSGAHPVAR
AVIQLTTK
AVIQVSQIVAK
AVIRLEQLSAGLDGPPRGCGEVNGVNGGVAPSVEAFDK
AVISQGMLK
AVITTMK
AVIYNPATQADWTAKK
AVKDELLSEKPEVK
AVLAESYEK
AVLAQKPDK
AVLESQVR
AVLGEQRPR
AVLGEVALYSGAR
AVLLASDAQACTLEEVVER
AVLNSPVK
AVLPCQHAVLCELCAEGSECPVCQPSR
AVLQSGTPNGPWATVSAGEARR
AVLSSSVPR
AVLTVTQYR
AVLVNGTQCRLEQVNEEQILCVTPPGAGTAR
AVLVPHHK
AVLVPSTLR
AVLVSDVTTTSALVK
AVLWQDSFSPHLK
AVMSNLSAHGVK
AVNGINLAK
AVNINLCDMCVILSANQNNIDDTSLQDK
AVNIPLDPLPGHPLRDPR
AVNMLDADHVPVSK
AVNPTMAAPGSPSLSHR
AVNREINLQDYEGHQK
AVNVSEESEWTENSFQGGQEDGGDDK
AVNVSLADVR
AVPATQIFFK
AVPDSERVIPPR
AVPEDAKQLASFLHGNASLLFR
AVPEGSVIPR
AVPEIWTPAGQQSSTTPVLGPSSTANSITASYQQQK
AVPELCMLNDLQNR
AVPFQNAVLNVK
AVPLALPYQDFKR
AVPLGGSDGLK
AVPLGNVQTVSGHTFR
AVPPFVFTRR
AVPRGEAAGAVQELAR
[truncated: 18,864 more rows]

## Sheet: a4
Table S6. List of peptides of canonical proteoforms.
AAADLMAYCEAHAK
AAADLMAYCEAHAKEDPLLTPVPASENPFR
AAADLMTYCDAHACEDPLITPVPTSENPFR
AAAHCAHVFTTVSQITAIEAQHLLK
AADAEAEVASLNR
AAECNIVVTQPR
AAEFLAACAGGDLDEAR
AAELEMELNEHSLVIDTLK
AAFDDAIAELDTLSEESYKDSTLIMQLLR
AAFFLSYEELLQR
AAFQLGSPWRR
AAFVAYALAFPR
AAGLATMISTMRPDIDNMDEYVR
AAGVVLEMIR
AAHVLMPHESTVEHTHVDINEMESPLATR
AALCAVHVIR
AALHLYSNTLNFQISEVEPK
AALIMQVLQLTADQIAMLPPEQR
AALVDLEPGTMDSVR
AAMIWIVGEYAER
AANVLLSEQGDVK
AAPEPQQPMELYQPSAESLR
AAQDRDQIYR
AASSIYINSR
AATFGLILDDVSLTHLTFGK
AATQFWR
AATSPALFNR
AAVAGEDGRMIAGQVLDINLAAEPK
AAVELEEPEDAR
AAVLQLR
AAYIYIR
AAYVLFYQR
ACEAITVGK
ACEFGGFQAQIQFGPHVEHK
ACEPIIQNFCHDVADNQIDSGDLMECLIQNK
ACLISLGYDIGNDPQGEAEFAR
ACLISMGYDLGEAEFAR
ACLISMGYNMGEAEFAR
ACLQNSAIIATPEQLQAAYEDGFHQCDAGWLADQTVR
ADAVQDSEMVELVELEIR
ADFCIIHYAGK
ADIFMFDEPSSYLDVK
ADIIVSELLGSFADNELSPECLDGAQHFLK
ADIWALGCLLYK
ADIWSLGITAIELAK
ADMVETQQLMR
ADMWSFGITAIELATGAAPYHK
ADPIVGSLEPGIYAGYFDWK
ADQLYK
ADVDAATLAR
ADVYRDILACGR
AEALAQISAAFEDLEQALQQR
AEDASGEAAAMLNNMR
AEELCSQVNEGVR
AEEVEYYYR
AEGPDVAVDLPK
AEGPEVDVNLPK
AEGSEYQVLYIADDNEIR
AEHDSILAEK
AEIDMLDIR
AELATEEFLPVTPILEGFVILR
AEMVVPDFSELFK
AETLASSLQEDLAHTR
AEVQHQLHVAVGSLQESILAQVQR
AFAHITGGGLLENIPR
AFALVSQAYTSIIADDFAAFVGLPVEEAVK
AFAMIAYK
AFAMIIDKLEEDINSSMTNSTAASRPPVTLR
AFAMIIDKLEEDISSSMTNSTAASRPPVTLR
AFDYFNLAANAGNSHAMAFLGK
AFFADLPDPLIPYSLHPELLEAAK
AFGAGADFVMLGGMLAGHSESGGELIER
AFGFMTR
AFHITNDEPIPFWTFLSR
AFITVLEMTPVLGTEIINYR
AFLEHMSEVQPDSPQGIYDTLLELR
AFLVGIVVPDPEVMPSWAQK
AFNEVIISPAMLHEHLPYVVMEGLNK
AFSEADMERPLQELGLVPSAVLIVAK
AFVHWYVGEGMEEGEFSEAREDMAALEK
AGCEVTILFADLHAYLDNMK
AGEIITVLDDSDPNWWK
AGESWFLVEK
AGFIQDTSLILYEEVKPNLTER
AGHEALSIIVDEYK
AGIAFYHLGDYAR
AGLLFIFNFHPSK
AGLTVDPVIVEAFLASLSNR
AGLVELLLR
AGNNMLLVGVHGPR
AGSNMLLIGVHGPTTPCEEVSMK
AGVLAHLEEER
AGVPMEVMGLMLGEFVDDYTVR
AGWLDSELNMFTHQYLQPSR
AHFFLGQCQLEMESYDEAIANLQR
AHFLDADPGFVHSDGTISHHDMYDYLHLSR
AHFPAALGHILIK
AHGFFR
AHIVFDFHQAADGIQEQQR
AHLLADMAHISGLVAAK
AHMGMFTELAILYSK
AHQLVHEGYK
AHSDYMLYVYDSR
AHVIVMAATNRPNSIDPALR
AHVIVMAATNRPNSIDPALRR
AIDLLYWR
AIEQFQTENGVLLPSLQSALPFLDLHGTPR
AIESGDTDLVFTVLLHLK
AIGYLIPLMDAEYANYYTR
AIHEVFEVGVTSHR
AIIASNIMYIVGQYPR
AIIEDVQR
AILDLVQFFK
AILVVFANK
AIMDAGIFIAK
AIMTYVSCFYHAFAGAEQAETAANR
AIQAYGMKPHDIFEANDLFENGNMTQVQTTLVALAGLAK
AIQIDTWLQVIPQLIAR
AISALVPQGGPVLCRDEMEEWSASEANLFEEALEK
AISSASSPQSPGDALR
AISTRYTLDFDR
AITEIYLTR
AIVQDQGCLPGLILFMDHPNPPVVHSALLALR
AIVWQLLCSATDMPVK
AKAGAGSATLSMAYAGAR
AKDIVPGDIVEIAVGDK
AKDIVPGDIVEIAVGDKVPADIR
AKFDAELLEIK
AKNEPVDRPPVLLIANSQNILATYLSGAQVSTITPTSTR
ALALGALQNIR
ALAPEYAK
ALCADLSPR
ALDELMDGDIIVFQK
ALDQASEEIWNDFR
ALDYCHSMGIMHR
ALECFCQAASEVGKEEFLDR
ALEEALEAKEELER
ALEFVAR
ALEIIDFFR
ALELENDR
ALEQQVEEMK
ALFHAAK
ALFLIPR
ALGAEIVR
ALGEYLER
ALGFPEGLVIQAYFACEK
ALGVNAMLR
ALHLGNNVLQSLPSR
ALKDPNAFLFDHLLTLKPVK
ALLNEVIILEDELEK
ALLQMVQQFGVDFEK
ALLQSSASR
ALLSDMVR
ALLTLADGR
ALNFLVNEFLLK
ALNLAYSSIYGSYR
ALPDMEVVGLNFSSATTPELLLK
ALQDEWDAVMLHSFTLR
ALVAIGTHDLDTLSGPFTYTAK
ALVENCLVPDLWIR
ALVHDGDTVSVHRPGFYAER
ALVILAK
ALVTGYFMQVAHLER
ALVVTIQEAHGLPVMDDQTQGSDPYIK
ALYAIPGLDYVSHEDILPYTSTDQVPIQHELFER
ALYFYEQAITTPAMAVSHIMLESYK
ALYNQYIHFK
ALYYWNNEYIMSLISDNAAK
ALYYWNNEYIMSLISDNAAR
AMAGDTSLSENYAFAGMYHVFDQHVDEAVPR
AMDQLVGLLDVQLR
AMESHKDEFTIIPVLVGALSESK
AMGSIVYVTEIDPICALQACMDGFR
AMLDQLMGTSR
AMLTAVDWTLTK
AMQDAEVSKSDIGEVILVGGMTR
AMQETVDALR
AMTTGAIAAMLSTILYSR
AMVALIDVFHQYSGR
ANASICFAVPDPLMPDPSK
ANEGTVGVSAATER
ANFWYQPSFHGVDLSALR
ANIWLVR
ANKLDHVVTIIK
ANPDPNCCLGVFGLSLYTTER
ANPFFVLQR
ANVISELNSILQQMNR
ANVVTSPK
APDELHYTYLDTFGRPVIVAYK
APFDLFENK
APFDLFENKK
APGFGGFGSSAVSGGSTAAMITETIIETDKPK
APGTPHSHTKPYVR
APLDIPIPDPPPKDDEMETDKQEK
APMAAQGMVETR
APPGVPSR
APPILPPHLLQVILNK
APSIIFIDELDAIGTK
APSYLEISSMR
APVDDVTLDYLTALHVAAHCGHYR
AQATPDHVLFMLLNAK
AQDPDQLR
AQFMSLWDGLDTDHSCQVIVMGATNRPQDLDSAIMR
AQPVIEFVCEVLDFK
AQQEDALAQQAFEEAR
AQSNGSGNGSDSEMDTSSLER
AQWGSNMQVTLIPTHDSEVMR
ARDLALAIR
AREELQEKPEWR
ARFEELNADLFRGTLEPVEK
ARGGNIGDGGGAADRVINQILTEMDGMSTK
ASAGLLGAHAAAITAYALTLTK
ASAPESGLLSK
ASEMAGPPQMPNDFLSFQDIATEAAHPIR
ASFANEDGQVSPGSLLLAGAIAGMPAASLVTPADVIK
ASFHELYNMYK
ASFNHFDKDHGGALGPEEFK
ASFTNSELHR
ASILWLIGENCER
ASLLDDYQLPEILR
ASLQVLGTVGEPINPEAWLWYHR
ASPESQEPLIQLVQAFVR
ASPTSTEEEQVMLR
ASTLLRDEELEEIKK
ASYILMEK
ASYLEIYQEEIRDLLSK
ATEPQMVLFNLYDDWLK
ATFYGEQVDYYK
ATFYLNVLEQK
ATGEADVEFVTHEDAVAAMSK
ATIELCSTHANDASALR
ATILYATETGK
ATLPEADGER
ATLTQMLNVIFTR
ATNMEFAVK
ATNSSWVVVFK
ATSACAPISSPK
ATSPADALQYLLQFAR
ATVGLIR
ATWESNYFGVPLTTVVTPEKPIPIFIER
AVAGWEEVLR
AVAHHTDCTFIR
AVEGPSTVLTTAVMTDLPVISNILSR
AVELAMIMDR
AVELLVELASLQTSFVTLDEAIK
AVEPLWVEGAGHNDIELYAQYLER
AVEPLWVEGAGHNDIELYSQYLER
AVFSDSLVPALEAFGLEGVFR
AVGLISHVLEQNQEGDAAYR
AVGNIVTGDDIQTQVILNCSALQSLLHLLSSPK
AVIDLNNR
AVILELK
AVILGPPGSGK
AVILIGGPQK
AVLAESYER
AVLDLVDQCPK
AVMDHISDSFLETNVPLLVLIEAAK
AVMDHVSDSFLETNVPLLVLIEAAK
AVMISAIEK
AVPIPPHPIYIPPSMMEHTLPPPPSGLPFNAQPR
AVQTLQMELQQIMK
AVSAIVQK
AVSGAIVAQRGPGR
AVTGYNDPETGNIISLFQAMNK
AVTHAIPALQPIVHDLFVLR
AVTISGTPDAIIQCVK
AVTLTMVENDHIR
AVTSQQPPPLPLESYIHNILYEVPLPPPGR
AVVMLEYVER
AVVVTGFGPFGEHTVNASWIAVQELEK
AWEITKK
AWHGGCLALAELGR
AYFAVFDGHGGVDAAR
AYFLDGSLLK
AYGILMATTSR
AYIVEWR
AYLEVTDVIADRPPPVIR
AYPLGDIPEDLVPLVK
AYQQILDVLDENRRPVLR
AYVFER
AYVQAMVETVNNLLQPQALNAWR
AYWLLEEMLTK
AYYHLLEQVAPK
CLAFHDISPQAPTHFLVIPK
CLHMFLQDEIIDK
CLIAEVWCPVTDLDSIQFALR
CNENYTTDFIFNLYSEEGK
CSEGSFLLTTFPRPVTVEPMDQLDDEEGLPEK
CSEGVFLLTTTPRPVIVEPLEQLDDEDGLPEK
CVDMVISELISTVR
CVNMDGWQANMILDDGGDLTHWVYK
DAAINSLVEIYR
DAAQVILSAIDEHDK
DACLVANILDPR
DAEASNVLVGEVDFLDTPFIAFVR
DAELIAEAK
DAFEHIVTQFSSVPVSVVSDSYDIYNACEK
DAGLWHGVLTSVMNR
DAGYEISLGLMPK
DAGYGGISLAVEGPSK
DAHEEEIQQILAETR
DALLLIFANK
DALLLWCQMK
DALVQLIEDYGEGDIEER
DALYDVITVGAPAAHFQGFK
DAYELEVLLR
DCHHLGIQNNFDYK
DCLGDFIEHYAHLGLK
DCLHGIEAK
DDAVPNLIQLITNSVEMHAYTVQR
DDFLGQVDVPLSHLPTEDPTMERPYTFK
DDGTTLSDDIHELYVYK
DDIGIILINQYIAEMVR
DDISVEALQEQLTSVVQEIGHLIDPIATAAR
DDNMFQIGK
DDSYKPIVEYIDAQFEAYLQEELK
DDVIVTASNFSSER
DESKEPIVEVR
DFAGPYFVSEDNMAFGKPAK
DFEQDILEDMYHAIK
DFFLAELEK
DFFYHPETQQYFFDRDPDIFR
DFINSELLAQLYSSEDQNTLMEESAEQAQR
DFISNLLK
DFLIYEYR
DFLSEASIMGQFDHPNIIHLEGVVTK
DFLVQIK
DFNMTGWAYK
DFPELTMEVDGKVESIMK
DFPGIYTTINAHQWSETVQPIMEALR
DFQQALYELSYHVIK
DFSHDDTLDVPTQVELLIK
DFTSLENTVEER
DFYNIR
DGAIEDIITDLR
DGALHMIGSLAEILLK
DGANIVIAAK
DGAPSPMMPNEAR
DGDLFMSYR
DGDYIVNVQPIDDGWMYGTVQR
DGFLFR
DGFQGCLASVDLNGRLPDLINDALHR
DGHLLMDGGYINNLPADIAR
DGIDDESYGQIFKPIISK
DGIHNVEGVAVDWMGDNLYWTDDGPKK
DGKDYIFEVMDCSMPLIGEHQVEDR
DGKWQIVHFHR
DGKWQNVHFHR
DGLEDPLEDTGLVQQQLDQLSTIGR
DGLLDDEEFALANHLIK
DGLTISFTK
DGRLDLNDLAR
DGSCGVAYVVQEPGDYEVSVK
DGVPEGQLPQILHYELLAIR
DGVSEGQFQQVLHHELLAIR
DGWSQYHFVASSSTIER
DHLYGTLDPNTREWTDGLFTHVLR
DHPESYHSFMWNNFFK
DHPFPIDIDYMISDTLELLRPK
DHQPCIIFMDEIDAIGGR
DHTTLSDIYLNNIIPR
DHVYLQLHHLPPEQLATR
DIDAFWLQR
DIDILIVR
DIDPQNDLTFLR
DIEEHLQR
DIFEGVYFPAISLYK
DIFMFITR
DIIALNPLYR
DIICQIAYAR
DILAELTK
DILAEVNHPFIVK
DILLMLSDMDINAIAGTLK
DILLVNDHLLNFVR
DILYVFQGIDGK
DIMIQFK
DINAVAASLR
DINTDFLLVVLR
DISNLEENDETR
DITYFIQQLLR
DIVCYLSLLER
DIVQFVPFRDYVDR
DIVQFVPYR
DIVWFLK
DKEPDVLFVGDSMVQLMQQYEIWR
DKEPEVVFIGDSLVQLMHQCEIWR
DKFESSFSHKPSLFNK
DKFNECGHVLYADIK
DKGEYTLVVK
DKLESEMEDAYHEHQANLLRQDLMR
DKPVCVNTYGSYR
DKVTYTLLR
DLAMMIHDQGDLIDSIEANVESSEVHVER
DLANDIMTLMSHTKPYIR
DLATFLYHLR
DLDWTGLLR
DLEEDLYELFK
DLEHAMLLR
DLELLIQTATR
DLGEELEALKTELEDTLDSTATQQELR
DLGFFGIYK
DLGYIYFYQR
DLHEFALQNLMHIGPLYPHAFK
DLIHTGVANDHEEDFELRK
DLILADYGK
DLIPIIAALEYNQWFTK
DLKPANILLDEHGHVR
DLKPENILLNEDMHIQITDFGTAK
DLKPENLLIDQQGYIQVTDFGFAK
DLKPQNLLINER
DLLDQILMLDPAK
DLLQFFKPR
DLLWGNAIFLK
DLMHGLITLMLDSR
DLMLMSHLQDNIQHADPPVQILYNR
DLMLWMEDVIR
DLPEEYLSAIYNEIAGK
DLPETLNELHLDHNK
DLPIPLITYDAYPK
DLSHIGDAVVISCAK
DLSLLQIQMR
DLTLKPGYVLQFK
DLTQAWDLYYHVFR
DLTTAGAVTQCYR
DLVGFLNMFANK
DLVGLELSPALYPMLFNK
DLVIVAANLQK
DMAAAAVR
DMDLTEVITGTLWNLSSHDSIK
DMMELVQPSISGVDLDK
DMTLIHGYFGSTQGLSDELAK
DNGLLAKPTHGDIIR
DNHLVHLPLTLILVNK
DNIISDYDQIIDYVER
DNLEWLAR
DNLFEIVTTSR
DNNLELVQEILR
DNPAEYASLMEILYTLK
DNPHFQSGETSIVISDVLK
DNQVVQLHPSTVLDHKPEWVLYNEFVLTTK
DNSNLYMVMEYVPGGEMFSHLR
DPAAAPATGNK
DPEEQGDIVVALYPYDGIHPDDLSFK
DPEFVFYDQLK
DPELWGSVLLESNPYR
DPLLDDHGDFIR
DPLQVHLPLR
DPSEEIEILLR
DPTAFGSGIHK
DQALKDDDAETGLTDGEEKEEPK
DQAVMISGESGAGK
DQDNMQAELNR
DQELYFFHELSPGSCFFLPK
DQFPEVYVPTVFENYIADIEVDGK
DQFTTTEVNMAR
DQIIFMVGR
DQMEYMLQNHVFPLFSSELGYMR
DQMSHLFNVAHTLR
DQPQFQNMR
DQPRPAFSAIR
DQWEDRIQVWHAEHR
DQYLLSPVNCWYLVLHQTR
DQYLLTALELHTELLESGR
DRDHFQLGSLSHLLNAK
DRGNVASLIMTVLQSK
DRGPMYDDPTLPEGWTR
DRGYIYWR
DRNDLVSGIDEFLDQVTVLPPGEWDPSIR
DRPFMGGQKPNLADLAVYGVLR
DRPQEADGIDSVIVVDNVPQVGPDR
DRWNNTPMDEALHFGHHDVFK
DSDSGLEQMSIGHHIR
DSEGVDIK
DSELASQNKPLWQCYLGR
DSFQEVLR
DSGQWHYFDDNSVSPVNENQIESK
DSLHEKFPDAGEDELLK
DSLISSEEEEGLVR
DSLLASLLDGVR
DSLNEAWADLLELLDTR
DSSTWLTAFVLK
DSTVAVVVYDITNVNSFQQTTK
DSVLTWLLK
DTEFILFKPVR
DTELAEELLQWFLQEEK
DTEMLATGAQDGK
DTFYIFNHVDIK
DTSLYRPALEELRR
DTTMYAVSADSK
DTTVIIWQVDPDTHLLK
DTVLLPQTSFPMK
DTYALEQSLTFVQALIQK
DVDIIDHHDNTYTVK
DVEDEILWVTER
DVFFYQADDEHYIPR
DVIGIAHHPHQNLIATYSEDGLLK
DVKPHCVLLASK
DVLLVAQGEMALEEFLK
DVLNLVYLCEALNLPEVAR
DVPASGMYFMTYEWLK
DVQAGSHDYPGEGIYLLK
DVQLSTIELSITTR
DVSLPQSEHKEPWFMR
DVVEPLLRPQWYVR
DVVMMENFHHIFATLSR
DVVTEAIYPEAVTMFSVNLFR
DWEMHVHFK
DWNVDLIPK
DWSDHALWWEK
DWVIPPINVPENSR
DWVLNEFK
DYADSIHAIFVETSAK
DYAFVHFEDR
DYALHWLVLGTHTSDEQNHLVVAR
DYDGWTPLHAAAHWGK
DYFEEYGK
DYFFALAHTVRDHLVGR
DYFGLTYR
DYGHSSSRDDYPSR
DYIPVDQEELR
DYMAVLIK
DYMFSGLKDETVGR
DYTRPDLPSGDGQPALDPAIAAAFAK
DYTYEELLNR
DYVFYLAVGNYR
EAAIWELEER
EAALGAGFSDK
EACITVAHLSTVLGNK
EAEMEEHREHIK
EAFGFIER
EAFNMIDQNRDGFIDKEDLHDMLASLGK
EAFQDDPR
EAGLAHLCEFIEDCEHTVLATK
EAGVLMYR
EAIQHPADEK
EAIVHASHLPMSVIIVGVGNADFSDMQMLDGDDGILR
EALAAVLTYAKPDEFSALCDLLGTR
EALELTDTGLLSGSEERVQVALEELQDLK
EALLQASR
EALPDILTSIIR
EAMDPIAELLSQLSGVR
EAMQQADDWLGVPQVITPEEIIHPDVDEHSVMTYLSQFPK
EANFTVSSMHGDMPQK
EANNGSSPAGSLADAMSQK
EAQQYSEALASTR
EASHAGSWYTASGPQLNAQLEGWLSQVQSTK
EASIDILHSIVK
EASYSLIR
EATIPGHLNSYTIK
EAVEHFLEALNMQR
EAVQCVQELASPSLLFIFVR
EAVVHGLNESEASYLITSVELLESK
EAYNLFAVNGILFNHESPR
ECDYSIDGINR
ECGALGGLFQAIVNDMK
ECISIHVGQAGVQIGNACWELYCLEHGIQPDGQMPSDK
ECLQALDFLHSNQVIHR
ECLQALEFLHANQVIHR
ECPIIGFR
ECPPGRPDVLVVVVSMLNTAPLPVK
EDAMAMVDHCLK
EDAVLYLLEIPK
EDGGGWWYNR
EDITQSAQHALR
EDLMGLAIGTHGANIQQAR
EDLQELNDR
EDLSWPGLAVGNLFHRPR
EDPLIIPVPASENPFR
EDTEEYNLR
EDTGTFDTVLWAIGR
EEAIEHNYGGHDDDLSVR
EEEMMIR
EEFRPTIYSNVIK
EEFTAFLHPEEFEHMK
EEIFGPVQEILR
EEIVDKYDLFVGSQATDFGEALVR
EEIVQFFSGLEIVPNGITLPVDPEGK
EELHLIFR
EELLDHLEK
EELQLLQEQGSYVGEVVR
EENAEQQALAAK
EENVATFR
EEPFFPPPEEFVFIHAVPVEER
EEQVISLGPQVAEGENVFGVCHIFASFNDTFVHVTDLSGK
EETIFLHDGLIR
EFAGEDTSDLFLEER
EFAILHQNLK
EFAPSDEELDSYR
EFCAFSQTLQPQNR
EFEFEAHRPFVK
EFEGEEEYLEILGITR
EFESVLVDAFSHVAR
EFFVTSAPWSVIDQQAIHPELNGATYR
EFGAGPLFNQILPLLMSPTLEDQER
EFIFSELLANLYSCGDQNTLMEESAEQAQR
EFIMAELIQTEK
EFLDLLGDTITLQDFK
EFLNVLALTFEDFK
EFLPILQEEPLPPLALVPFTEEEQR
EFLQNLDALHDHLATIYPGMR
EFLVAGGEDFK
EFNGQHFILEEAITGDFALVK
EFPGFLENQKDPLAVDK
EFQAPIGSEEGLR
EFWVNMPNLMTHLK
EFYILWTK
EGAAHAFAQYNLDQFTPVKIEGYEDQVLITEHGDLGNGK
EGAPIEPDPPVSHWKPEAVQYYEDGAR
EGAREEDLDAVEAQIGCK
EGDCWICMELMSTSFDK
EGFFTNGLTLGAK
EGFHFEETLTGFK
EGGWDSVQDWMDVLSGGEK
EGHQVALLSGEMMVEQR
EGIILFK
EGILFYITPNFR
EGKPLPPHVR
EGLEVPLIAVVQWSTPK
EGLQDIVIGIIK
EGNEVFLPFTWVEK
EGQGNLPVR
EGQLLHVYPVLFNVGINEQQTLAER
EGSASTEVLR
EGSVSIVGAVSPPGGDFSDPVTSATLGIVQVFWGLDK
EGVIYNGLSDWLYEEEILK
EGVSAAFAVK
EGYGLSWNPNLSGHLLSASDDHTICLWDISAVPK
EHAPSIIFMDEIDSIGSSRLEGGSGGDSEVQR
EHEHVVECISWAPESSYSSISEATGSETK
EHEHVVECISWAPESSYSSISEATGSETKK
EHGGPEGMDPDGVIESNWNEIVDNFDDMNLK
EHHFGSSGMTLHER
EHIEQQIQTYQR
EHLELFWSR
EHLLTNHLK
EHPWEVMPDLYFYRDPEEIEKEEQAAAEK
EHSSLAFWK
EHWNPAIVALVYNVLK
EIAALHEICNHESVIK
EIAGHIMEFSQDQHGSR
EIAIALWK
EIALWFR
EIDLVNRDPK
EIDWVLLEQK
EIEIAEQDMSALISLR
EIEIPLGELFAR
EIENYPHFFLDFENAQPTEGER
EIEVPDQYGTIR
EIFVDFAPFLSR
EIGALLQQLR
EIGHGSFGAVYFAR
EIGPNDGFLAQLCQLNDR
EIGTHKPLPGITVGDIGPK
EIIFDLLSVGK
EIIGVVSQEPVLFATTIAENIR
EIIQDVTLHDLDVANARPQGGQDILSMMGQLMKPK
EILDYIFSGQIR
EILGIIVSYK
EILLEMIHSIQNSQDMR
EIPLWIYSLK
EIQSGMLLR
EISESTPVEEVEALFK
EISHEAIDLINNLLQVK
EISLLNSIHENFSQAMASPAAR
EISQETAVNPVDIVSTLQALQMLK
EIVDWFNALR
EIVHIQAGQCGNQIGTK
EIVVLETLEDIDK
EIWLLVDHLFK
EIYCHMTCATDTNNIQVVFDAVTDIIIANNLR
EIYPYVIQELRPTLNELGISTPEELGLDK
EKEELMLR
EKLEMEMEAAR
EKPTTALLDK
EKYDNMAELFAVVK
ELACEGYPIELR
ELAEQELEK
ELAFQISK
ELAVQIQK
ELDDISLTPDPEPTHEDPNYLMANER
ELDFTEEQIHQIRIENPNSLQDQSHALLK
ELDIMEPK
ELEFLSMANVELSSLAR
ELEFYLR
ELELVQNAFFTDPNDQSAWFYHR
ELGAVIDQVAAALWDQGSTNEALYK
ELGENLDQILR
ELGVSTNANYKITFMLDSAAMITVHTPR
ELHDLFNLPHDRPYFK
ELHLLGVQVQQFQDVATR
ELIEALQEVLK
ELILFSNSDNER
ELILHTPPAPVFSFLFDEK
ELILTVLSVPPHEADNLDPSDDSLGQSFYDYTEK
ELLDSLPMDAYTHGCILHPELTVDSMIPAYATTR
ELLESNFTLVGDDGTNK
ELLIQFYK
ELLQLADALGPSICMLK
ELLTEFGYK
ELLTLDEKDPR
ELLTTMGDR
ELLVDCYKPTEAFISGLLDK
ELLVIELSDNPGVHEPGEPEFK
ELLYFLDSCEPEFK
ELMEGSDLNYYFNWIK
ELPDPFNDLSVGGWEITEEPVGR
ELPEPLFTDEFYPNFAEGIALSDPVAK
ELPEPLLTDRLYPAFMEGIALSDPAAK
ELPEPLLTFDLYPHVVGFLNIDESQR
ELPQLVASVIESESEILHHEK
ELQALGFQPGPITDTTR
ELQENQDEIENMMNAIFK
ELQFSVEDINR
ELQNFLSMFQK
ELQTLHNLR
ELSAQPEVHR
ELSVMFIETSAK
ELTNQQEASVER
ELVALMSAIR
ELVNYGANVNAQSQK
ELVPESQAYMDLLAFER
ELVVLR
ELWLYHTAAK
ELYLFDVLR
ELYVMEISDNPGVHEPGEPEFK
EMATISEDVIIVTSSLTK
EMGGHHIVALCVLK
EMIDIYSTR
EMIDKWEDRWEWLR
EMLQQSK
EMQEVETNLQEVVFDYLHATAYQNTALGR
EMSWIADTYASTIGHYDINAHACVTGKPISQGGIHGR
EMVQNLMVLR
EMYSVEEAEQLMTLISAAR
ENFIPTIVNFSAEEISDAIR
ENIIAVATTNNLYIFQDK
ENISEWR
ENIVEAIIHSPELIR
ENLEETLQLEIENCKEEIASISSLK
ENLEQAFEVAER
ENLFMDLLR
ENLVFLAQK
ENVNVEEMFNCITELVLR
EPAHLMSLFGGKPMIIYK
EPLGPALAHELR
EPLVYDLASLK
EPPLELK
EPPPEFEFIADPPSISAFDLDVVK
EPTVDISPDTVGTLSLIMLAQAQEVFFLK
EQALADLNSVER
EQEAGLLQFLR
EQELFFFHDLSPGSCFFLPR
EQFIPPYVPR
EQIENLLR
EQLLEKEEEISELK
EQLSAERQEQIK
EQLYQEIIHYFDK
EQMAISGGFIR
EQQAQQEDPIER
EQQSTYTFQLK
EQTVQYILTMVDDMLQENHQR
EQVMRALTTKPSSLDQFK
EQYEQILAFVQGTVAEGAPIIPISAQLK
ERLQDDSVETVTSIEQAK
ERPAYAVHGNMLHYVK
ERPETVLIDLIQR
ERPPNPIEFLASYLLK
ERSDTFINLR
ERVEFILEQMR
ESALFSTELSVLHNFFSPSPK
ESEIIDFFLGASLKDEVLK
ESGELYYSIEK
ESGVINGLFSDDMLFLR
ESHTAVVYTEK
ESIAEHKPHIDK
ESIESEIR
ESILDLSK
ESILSLLIK
ESLLLQVR
ESLSTAAECVK
ESLVLYHWTQSFSSQK
ESPEVLLTLDILK
ESQSPDTTIQR
ESTSYIEEHIDR
ESVLIISTDPAHNISDAFDQK
ETCSLWPGQALSLQVEQLLHHR
ETDLQELFRPFGSISR
ETFNHLTSWLEDAR
ETGVITPEEFVAAGDHLVHHCPTWQWATGEELK
ETIFELEDEVEQHR
ETLAVNYEKEEEFLTNELSR
ETLVQDNIQWPTGLAVDYHNER
ETQESLSLAQQR
ETQPPETVQNWIELLSGETWNPLK
ETSYEMMMQCVSR
ETTGIVSMVYTQSEILQK
ETVAYLQAHALTTEGIFR
EVAETSMHNLLETDIEQVSQLSALVDAQLDYHR
EVAGDTIIFR
EVAWNLTSVDLVR
EVCGAYLSTDWSER
EVDMMK
EVEMGPFK
EVFDWILDQGYYSER
EVFGTFGIPFLLR
EVGIEFMDLYSHLVPVYDVEPLEK
EVIITPNSAWGGEGSLGCGIGYGYLHR
EVLASHLVQLIPILVNGMK
EVLLEVQK
EVLLLHNNDQDNALEDLMAR
EVPEYLHHVNK
EVPLDHEVLLQCRPPEGVPVAEVEWLK
EVQALIAEGIALVWESYK
EVQGNESDLFMSYFPR
EVTDTQMPLVAPVILPEMYK
EVVETPLLHPER
EVVFLDFNHFYGMQK
EVVHTVSLHEIDVINSR
EVVSPQEFK
EVVVTLMK
EVYQPGSVLDFPR
EWHHFLVVNMK
EWLEGEDLSEELKK
EWSQHINGASHSR
EWTDGLFTHVLR
EWVESMGGK
EYAQVFR
EYDALVK
EYELFEFR
EYFDYVR
EYFFDRDPEVFR
EYFGAFGEIENIELPMDTK
EYFGGFGEVESIELPMDNK
EYHYGNNFGYIVAFKPFDGEEWK
EYIEIITSSIK
EYLQTHWEEEECQQDVSLLR
EYPDFNFVGR
EYSPAATTAENGGGK
EYTLDVYR
EYWDYESHVVEWGNQDDYQLVR
EYYSEADASHCIHQILESVNHIHQHDIVHR
EYYSEADASHCIQQILEAVLHCHQMGVVHR
FACNGTVIEHPEYGEVIQLQGDQR
FADILSMADHLK
FAEFEDFPETSEPVWILGR
FAEFLLPLLIEK
FAEWCLDYGAHGCR
FAFNLYR
FAGGDYTTTIEAFISASGR
FAKPVYPGQTLQTEMWK
FAMEPEEFDSDTLR
FANFIEK
FASFPDYLVIQIKK
FASQDLSDQLLEVVGLEGAMEMGQIYTGLK
FATLAELVQYYMEHHGQLK
FAVLDFCYHLLK
FAVLHGEAPR
FAWVEADGVNCIMGVLSNK
FCIWTESAFR
FCNVDDDELREYCIQAFESFVR
FDAAQVGPQIPR
FDAGEVSYLPR
FDAMPFTLR
FDATQAFVGELSQFNIWDR
FDDKPDYSYLR
FDFPDELRPAVVHGVWYFNSPYPK
FDGALNVDLTEFQTNLVPYPRIHFPLATYAPVISAEK
FDGLLGFPGGFVDR
FDGVQDPR
FDHLVAIER
FDLIWNR
FDLVSFIPLLR
FDNLYCCRESILDGLK
FDPYEHEALFHTPVEGK
FDSLTDLVEHYKK
FDVFEDFISPTTAAQTLLFTACSK
FDWFIK
FDYAFDDSAPNEMVYR
FEAHPNDLYVEGLPENIPFR
FEEAPDYMYLR
FEEDIINSMSNSPATSKPPVTLR
FEEFLQR
FEISAIR
FELFVMK
FESVHPNIYAIYDLIER
FEVIEFDDGAGSVLR
FFEDYGLFMR
FFEEVNDPAK
FFEHEVK
FFEVILIDPFHK
FFLENGKHDEAWMVLK
FFNTLAGFANIDQETYR
FFVDGQWTHDPSEPIVTSQLGTVNNIIQVK
FFWEMDEAESWIK
FGAMLDMLTDR
FGAQNEEMLPSILVLLK
FGAQNESLLPSILVLLQR
FGDILHVINASDDEWWQAR
FGGEHNPPSIYLEAYEEYTSK
FGHEFLEFEFRPDGK
FGINCLIQFEDFANANAFR
FGLEGLLLSPTYLSLR
FGMFEFLSNHMR
FGSAIAPLGDLDQDGFNDIAIAAPYGGEDK
FGSPIIILNLVK
FHDIDDVKK
FHDLLSQLDDQYSR
FHEFHSPALEDADFDNKPMVLLVGQYSTGK
FHEFHSPALEDADFENKPMILLVGQYSTGK
FHGILDQGEGVLIIFDEPPVDK
FHNLEGFLEEFADIAKEDQIK
FHQLLDDESDPFDILR
FICHVVGITYQHIDR
FIEAEQVPELEAVLHLVIASSDTR
FIEIAAR
FIGEGAR
FIIDNTK
FIINSYPK
FIKPLSNAYHELAQVYSTNNPSELR
FIQAWQSLPEFGITHFIAR
FISADVHGIWSR
FIVRDFQYNEEEMK
FIYITPEELAAVANFIR
FIYMAVQHYIETLQR
FKFPGR
FKVESEQQYFEIEK
FKVPQQILQGLVDVR
FLADFRDLTSWVTEMK
FLAFESNIGDLASILK
FLAITTDCLQILAYGNQESK
FLDFWR
FLEANKIEFEEVDITMSEEQR
FLEAPVSGNQQLSNDGMLVILAAGDR
FLEQQNAALR
FLEQVHQLYDDSFPMEIR
FLESPDFQPSVAK
FLESQEFQPSIAK
FLFVDADQIVR
FLHGNVTLGALK
FLIWDTAGQER
FLLGYFPWDSTK
FLLLGLRPFIPEK
FLLLTFADLKK
FLLNNDK
FLLPELEK
FLLQHQADVNAK
FLLYAR
FLNLLGDTITLK
FLPFLDMFQK
FLQDTLDTLFGILDENSQK
FLQESNVLYQHNLR
FLSESLMWHISSQVAELK
FLSESLMWHISSQVAELKK
FLTALAQDGVINEEALSVTELDR
FLTLPPVLHLQLMR
FLVGFTNK
FLVYVANFDEKDPR
FLWEVGEAEAWVR
FLYLGDDR
FMATYLR
FMYGPLDMVTLTGEK
FNENITFGQLGTFTHNMLAFGLNK
FNLTYVSHDGDDK
FNLTYVSHDGDDKK
FNMVIPLVDGMIVSR
FNTGPVGK
FNTTSVIK
FPEALR
FPEELTQTFMSCNLITGMFQR
FPEIVAPLLTSIDAISLECER
FPEVEDVVMVNVR
FPFFNPIQTQVFNTVYNSDDNVFVGAPTGSGK
FPFIPMPLDYILPELLK
FPFLGVHFTPR
FPGLHSFAPDKPGGILMMDLK
FPIDYPYSPPTFR
FPPATENFLYHLAAAEQMLK
FPPLGGGGGIGYEANPGVPPATMSGSMMGSDMRTER
FPQNSIGAVGSAMFLR
FPQVQAFVR
FQDADPLEQDELHTFTDTMLPGCFHLLDELPDTVYR
FQDTAEALAAFTALMEGK
FQEFSPNLWGLEFQK
FQEYIDAHPETIVLDPLPAIR
FQIINNTEGDWWEAR
FQILNDEIITILDK
FQILNSSEGDWWEAR
FQLSEGPSKPSPLVVQFTSEGSTLSGCDIELVGAGYR
FQQDDAHIFCAMEQIEDEIK
FQQLVHQMTELCWEK
FQSGDFHVINGVLR
FQSSAVMALQEACEAYLVGLFEDTNLCAIHAK
FRDIASPK
FRGHSVEHALRK
FRHENIIGINDIIRAPTIEQMK
FRPLNESEVNR
FRPSLEER
FSDHVALLSVFQAWDDAR
FSDIYALCVAYPEPLGER
FSDSLQEMINFHTILFDQTQR
FSDVLHTIK
FSELTVDMFR
FSHQGVQLIDFSPCER
FSLQFEELK
FSLSGGYWNSVSDTAK
FSMGFIDSIIAK
FSNDDSSSYDKPITFLSLK
FSPNMTER
FSPSPLSIK
FSQIVNLK
FSRDDVIGEVMVPLAGVDPSTGK
FTAFYASR
FTAPQAELYEAVLEIQR
FTDFEEVRLEIEAETDRVTGTNK
FTDILVR
FTFGLDWVPK
FTFYDGPPFATGLPHYGHILAGTIK
FTGAGILAMANAGPDTNGSQFFVTLAPTQWLDGK
FTGEEVHGTSGSFR
FTISEAVLER
FTLDCTHPVEDGIMDAANFEQFLQER
FTNMLGQPGSTALDLFK
FTTSGEEALIFQTFK
FTVAMSPELIQQFLQATVSGLHETQPPSVR
FTVETR
FTYTLGEGMWLPLSK
FVAWMNGLSVYQIK
FVDDLFETIFSTAHR
FVDDLFQVILSTSRPVPLAVK
FVDILTNWYVR
FVEVMSEYNATQSDYR
FVGLGVFVDTYPNEEK
FVIHCNSPVWGADK
FVIPDFMSFTSHIDELYESAK
FVIPDFMSFTSHIDELYESAKK
FVLINWTGEGVNDVR
FVLINWTGEGVNDVRK
FVLPLQDHTIK
FVLQDGAHHMVDSNEISFIR
FVMVVDSSNTALR
FVNQLK
FVNWQVDGEYR
FVPIQTEEMELAIFEK
FVQLINTVLNGDQHFMSALDK
FVTLLYR
FWAHEHWGLDDPADVMTFSK
FWAHEHWGLDDPADVMTFSKK
FWEVISDEHGIDPTGTYHGDSDLQLDRISVYYNEATGGK
FWIQDK
FWYDMAALLTTIK
FYFQCEGHEPTLLLIK
FYGAEIVSALDYLHSEK
FYNQVSTPLLR
FYTAEIVSALEYLHGK
FYTEDGNWDLVGNNTPIFFIR
FYTLIPHDFGMK
FYTQQWEDYR
FYVPPTQEDGVDPVEAFAQNVLSK
GADELPYLR
GADFDSWGQLVEAIDEYQILAR
GADFQCFQQAR
GADVFLEALAR
GADYMDCLYR
GAEHFTIELTEENFR
GAGQQQSQEMMEVDR
GAMGIMLVYDITNEK
GANLHLEETLAEFWAR
GAPVGGHILSYLLEK
GAQGVILVYDVTR
GAQTFWSVVNR
GASAYFLFLR
GASGTFQLK
GATSWPEFYIDQLNSMAAR
GAVASVTFDDFHK
GAVIVVSHDAR
GAYGGGYGGYDDYGGYNDGYGFGSDR
GAYREHPYGR
GCAFVTFSTR
GCGVVEFKDEEFVKK
GCILTLVER
GDAFDFNVSLQDHFK
GDDLSTAILK
GDFIHVMDNSDPNWWK
GDFILVGDLMR
GDFLFSSDHLIEMATK
GDLIGVVEALTR
GDLQPQLDSALQDVNDMYLLLEETEK
GDMSEAELLILDEFTTLAR
GDNFETVTWLSDSEVVR
GDNVAVIGEIDEETDSALDLGNIR
GDSALFAVNGFNMLINGGSER
GDSVIVVLR
GDVDMSEVEHFMPILMEK
GDVDMSEVEHFMPILMEKEEEGMLSPILAHGGVR
GDVQAQVGLGQLHLHGGR
GDVVIVLTGWRPGSGFTNTMR
GEAYNLFEHNCNTFSNEVAQFLTGR
GEFGDVMLGDYR
GEFGGFGSVSGK
GEGGAMSENIWSTLR
GEILQIVNR
GEMTALREELKK
GEPGGILCFLPGWQEIK
GEPWTFLVR
GESEDDFWWCIDR
GEVFSVLEFAPSNHSFK
GEVQALFLR
GEVVDVMVIGR
GFAFVEFSHLQDATR
GFAYIEFSDK
GFCFITFK
GFCFITYTDEEPVKK
GFCFLEYEDHK
GFDILGIKPVQR
GFDPSSPVLHELTFQAMSYDLLPIENDVYK
GFDPSSPVLHELTFQAMSYDLLPIENDVYKYETSGIGEAR
GFEDDRIEALLHK
GFELLYQPEVVR
GFFDPNTEENLTYLQLK
GFFNIYHPFDPVAYR
GFGFITFEDEQSVDQAVNMHFHDIMGK
GFGFTVVGGDEPDEFLQIK
GFGFVTFSSMAEVDAAMAARPHSIDGR
GFGLLGSIFGK
GFHGEIEDLQQWLTDTER
GFITIVDVQR
GFLFLHTLFIQR
GFLNQFTEDKPTLNFFYQQVK
GFLSDTPVGVAHFILER
GFLWDEGFHQLVVQR
GFNAVMIR
GFPSILGPPR
GFTIPEAFR
GFTPMTVPDLLR
GFVAGATNILFR
GFVVGYDTR
GFYYYQR
GGAFDGTMNGPFGHGYGEGAGEGIDDVEWVVGK
GGEPNQRPELK
GGHPPAIQSLINLLADNR
GGLDVTHGQTGVESVYTTFR
GGLDWCNAGWLSDGSVQYPITKPR
GGLLGDLASSDVAVELPFTLMHPKPK
GGNTLTGMALNFIR
GGNYAVELVNDSLYDWNVK
GGPQSVIHVLADEVQHCQSILNSLLPR
GGQQLVFNFYSFK
GGVASGFK
GGVGAPGSPSTPPTR
GHATDEWFLLSSHIPLK
GHDGTPESDCFAFTESHYNAELFR
GHFEAFGTLTDCVVVVNPQTK
GHGDSVDQLCWHPSNPDLFVTASGDK
GHGFITPADGGPDIFLHISDVEGEYVPVEGDEVTYK
GHHVAQLDPLGILDADLDSSVPADIISSTDK
GHIDLAEVEMVIPAGPSMGAPK
GHQFSCVCLHGDR
GHVEIPNLSDENSVDEVEISVSLAKDEPDTNLVALMK
GIASFQCLPALGLWNPR
GIAWWTDK
GIAYVEFVDVSSVPLAIGLTGQR
GIEELFLDLCK
GIENYYDDLDFK
GIGIENIHYLNDGLWHMK
GIHDADAEARVEAR
GIIELLGSK
GIILVYDITK
GIILVYDITKK
GIISILDEECLRPGEATDLTFLEK
GILDYNHEILGQQINDFTLPDVNLIGEHSDAAELGR
GILSGTSDLLLTFDEAEVRK
GILVMNTPNGNSLSAAELTCGMIMCLAR
GIPLESTDGER
GIRPAINVGLSVSRVGSAAQTR
GISCIVVEK
GISEVLAR
GISHVIVDEIHER
GITAFIVEK
GIVSLSDILQALVLTGGEK
GIVYAVSSDR
GIWLEAGR
GKSEVEEWSDMYTVTSQLMLK
GLAPEVADRIGDYVQQHGGVSLVEQLLQDPK
GLCESVVEADLVEALEK
GLDRVQDEYSR
GLEETVAK
GLEHVTVDDLVAEITPK
GLEYLYLNVHDEDRDDQTR
GLEYLYLSVHDEDRDDHTR
GLGGAVQELTALSVGCIQTYR
GLGMTLSYLFR
GLHVSLSTDDPMQFHYTK
GLIDYNFHCFR
GLILHYYSER
GLIVYQLENQPSEFR
GLLALEGELTPILVQMVK
GLLALLFPLR
GLLASLFAFK
GLLDDLRNDLDR
GLLFHPEWVVK
GLLLSCIEDKNPCIFFEPK
GLLLTGHEDGTVR
GLMLVHNK
GLMPDGTSR
GLMTLQALYGTIPQIFGK
GLPFQANAQDIINFFAPLKPVR
GLPLLVALLDHPR
GLPQLGTLGAGNHYAEIQVVDEIFNEYAAK
GLPVLVELLQSETDK
GLQHLYALVLVNNK
GLSFLFPLLK
GLSGLTQVLLNVLTLNR
GLSVNDFYSGLESSGWLR
GLVAEGHR
GLVGIEFK
GMAFLHTLEPLIPR
GMDLLLECIASGVPTPDIAWYK
GMDYLFSQHDLSFLDDVIPEK
GMFEVLEPLHAMMER
GMGGAFVLVLYDEIK
GMGGAFVLVLYDEIKK
GMGSTFIVQGVTLGAEGIISEFTPLPR
GMLREDAVLEYLK
GMNFSVVVFDTAPTGHTLR
GMSIDQALAQLEFNDK
GMSIFLDILR
GMTYDALHVFDWIK
GMVFGIPDGVLELVPQR
GMVQAVR
GNGPLPLGGSGLMEEMSALLAR
GNHHEFVSLVK
GNHVIRDEEVSSADISSSSEVISQHLVSYR
GNPFRPDDDGIFVTR
GNQAEPTEVIIR
GNTSGSHIVNHLVR
GNVASLIMTALQGEMEYATGVLK
GPFLVSAPLSTIINWER
GPHHLDNSSPGPGSEAR
GPIVESYIGFIESYRDPFGSR
GPLLVQDVVFTDEMAHFDR
GPLLVQDVVFTDEMAHFDRER
GPNEYIQEIEFENLSPGSVIIFR
GPPGPPGGLR
GPSGPQGIR
GPVGDSHLGEIWVNSPHTASGYYTIYDSETLQADHFNTR
GPVTIPYPLFQSHVEDLYVEGLPEGIPFR
GPVVLAEDFLDIMGQPINPQCR
GQCGENLAWASYDQTGK
GQDMETEAHQNKLEEMINELAVAMTAVK
GQELAFPLSPDWQVDYESYTWR
GQHETVIPGDLPLIQEVTTTLR
GQIINVLNKEDPDWWK
GQIQEAIALINSLHPELLDTNR
GQLQLVEGNFR
GQNLLLTNLQTIQGILER
GQPDTVQDALR
GQSPLHILGQYGK
GRGGPPGQFHDNANGGQNGTVQEIMIPAGK
GRLNVLANVIR
GRLQILHIHTAR
GRQYPWGVAEVENGEHCDFTILR
GSAAAIIVYDITKEETFSTLK
GSAAAVIVYDITK
GSDPSTHQRPPSEMADFLSDAIPGLK
GSELWLGVDALGLNIYEQNDRLTPK
GSFMLGLETHDR
GSFQVTR
GSIGPTVLEVFNTLLK
GSLDQLDEVAALIAATVHDVDHPGR
GSLPEFYYRPPRPPK
GSPSLHAVLERDEGHLFYIDPAIPEENPSLSSR
GSQECFQFILPALPHAIDLLR
GSTPEAAAQVVQWVSFADSDIVPPASTWVFPTLGIMHHNK
GSVPLGLATVLQDLLR
GSWQPVGDLLIDSLQDHLEK
GSWYSMR
GTELWLGVDALGLNIYEHDDKLTPK
GTGALIYVIDAQDDYMEALTR
GTGGVVTDFDGDGMLDLILSHGESMAQPLSVFR
GTGLDEAMEWLVETLK
GTHGVIVVYDVTSAESFVNVK
GTLGGLFSQILQGEDIVR
GTSYQSPHGIPIDLLDR
GTVIIIANHGDRIDIPPGAVLENK
GTWDHGASDVSLYR
GTYLATFHQR
GVAALQNNFFITNLMDVLQR
GVDDSTGFR
GVDLFESFFPYQVTER
GVENVYTQHQPFLHETLDHLIK
GVFHGIENFINEASYMSILGMTPGFGDK
GVIALCIEDGSIHR
GVIDLDVFLK
GVIFYLR
GVILLIVDK
GVIQAIQK
GVLFLGFPSPGSADNFLR
GVLIAVLDTGVDPGAPGMQVTTDGKPK
GVLTGPEYEALDALPDAERR
GVMLAVDAVIAELKK
GVMSLVNVR
GVNAIVYMIDAADREK
GVNCIDYYSGGDKPYLISGADDR
GVNWAAFHPTMPLIVSGADDR
GVPLVYEAFNWR
GVQDIVVGEGTHFLIPWVQKPIIFDCR
GVRPVSFSDWEK
GVSFYEVPPHLFAVADTVYR
GVTDTLAQIR
GVTSAVNIMHSSLQQGKFDTK
GVVHVYTR
GVVLFPWQAR
GVWKPETNEILHMSFPTK
GWAEDVAGMAYALR
GWDTLYWTSYTTSTITR
GWEFMWNER
GWGDSVGTPSER
GWLTINNISLMK
GWLYYEAGQR
GWTQWIEGDELHLEMR
GYAFIEFASFEDAK
GYAFIEYEHER
GYEEWLLNEIRR
GYEVIYLTEPVDEYCIQALPEFDGK
GYFEDR
GYGFVHFETQEAAER
GYIYWR
GYNFTTTAER
GYPEVALHFVK
GYPTLLWFR
GYTLLSEGIDEMVGIIYKPK
GYVVWQEVFDNK
GYYFGTSSITGDLSDNHDVISLK
HAAVLVLR
HAEVEFTTDWQK
HAHLTDTEIMTLVDETNMYEGVGR
HAMNLEAVNTYEGTHDIHALILGR
HANIVTLHDLIHTDR
HAYDLIQK
HDFSTVLTVFPILR
HDIIGEFKVPMNTVDFGHVTEEWR
HDMLAWVNDSLHLNYTK
HDSEQDNSDNNTIFVQGLGENVTIESVADYFK
HEALLYTWLAEHKPLVLCGPPGSGK
HEALMSDLSAYGSSIQALR
HEAMITDLEER
HEGLDAIENAVENLDATSDK
HEGLDVIENAVDNLDSR
HEGYLGAIGAFLK
HEHQLMLMR
HEHQVMLMR
HELLSLASSNHLGK
HEMPPHIYAISESAYR
HENIIGINDIIR
HENVIGLLDVFTPAR
HEPVGVCGQIIPWNFPLLMQAWK
HESGASIKIDEPLEGSEDR
HEYFMHATDK
HEYGSPGILEFFHHQLK
HFADLLPGFLQAVNDSCYQNDDSVLK
HFAGPHFVAVNNK
HFDETVNR
HFEATDILVSK
HFHNTLEHLR
HFIMQVVCEATQCPDTR
HFLIECTPK
HFVDSHHQKPVNAIIEHVR
HFYWYLTNEGIQYLR
HGGLSLVQTTDFFYPLVEDPYMMGR
HGGVIHIYVDK
HGILQFLHIYHAVK
HGLEVIYMIEPIDEYCVQQLK
HGMDEFISSNPCNFDHASLFEMVQR
HGSALDVLLSMGFPR
HGTDDGVVWMNWK
HGWEELVYYTVPLIQEMESR
HGYIGEFEIIDDHR
HHCPHTPILLVGTK
HHGPQTLYLPVTLSSIPVFQR
HHNQPYCGIAPYIR
HIDYFNNQIIVDLVEQQHK
HIGTSAIMDLLLR
HIGYDDSSK
HIHSCFTNISCFLLPHPGLK
HIIQNALAHCCLAGK
HILELASILDVR
HINDSAPEVR
HITSLEVIK
HKEECLMFESGAVAVLSSAEK
HKFPDEDSYQK
HLCAVYYNK
HLCEPGADGAETFADGVPR
HLDEYASIASSSK
HLDRVDSILLTHIGDDNLPGINSMLQR
HLEEAFTSEHWLVR
HLEFMNQLK
HLEIFHTEFQNLLDADKNEDLGR
HLGQTSNYYWIDPDGSGPLGPLK
HLIIENFIPLEEK
HLILLIK
HLIVLINK
HLLDELYITK
HLLQAPVDDAQEILHSR
HLLVSNVGGDGEEIER
HLNLFLTPGLLEAETMR
HLPVVNAVGEIVGIITR
HLQAAFEDGFDNCDAGWLSDR
HLQTGENHTSVDPR
HLQVIFGHLAASR
HLREYQELLNVK
HLSDHLSELVEQTLSDLEQSK
HLTDAYFK
HLVFPLLEFLSVK
HLVMGDIPAAVNAFQEAASLLGK
HLVVPGDTITTDTGFMR
HMEDPLEMER
HMMAFIEQEANEKAEEIDAK
HMVFLGGAVLADIMK
HMYHSLYLK
HNAVFDQLDLVTYEEVVK
HNIMDFAMPYFIQVMK
HNIQFSSFDIFSDEEVR
HNTDAGLLTTVGSLLPGITYSLR
HPALFK
HPEELSLLK
HPFASVVAQEVFQSGIIPSDTDFR
HPFILMYEER
HPFLTSLK
HPIQVSR
HPNEICVPMSVEFEELLK
HPNILQLVDVFVTR
HPQPFLR
HQDVMPYDSNR
HQLEIFDALGSQACSNK
HQPADLLEFALQHFTR
HQVLFIADEIQTGLAR
HRPDLIDYSK
HRPHEVGSVQWAGSTFGPMQK
HSATFSSIVK
HSHEQSDRGEGVEVVQNEPFEDPHHGNGQFTEK
HSNALVDVLPPEADSSIMMLTSDQKPDVMYADIGGMDIQK
HSNLLYVNVIGLADDSVR
HSNLVQLLGVIVEEK
HSQGINWYHWK
HSSALGGASLGAR
HSVDELQK
HTAMVSWGGVSIPNSPFR
HTEFFSQLDQR
HTQWGIDFLER
HTVDQTRPGAFER
HVAAGTQQPYTDGVR
HVCDEEEVEGHHTIYIGVHVPK
HVDLLEVAQETDGFSGSDLK
HVDNIMFENHTVADR
HVEVQVFGDHHGNAVYLFER
HVFIVDDFESFEK
HVGMAVAGLLADAR
HVLDTLIQLAK
HVLVILTDMSSYAEALR
HVTVIGGGLMGAGIAQVAAATGHTVVLVDQTEDILAK
HWEEILQQSLWER
HWILPQDYDHAQAEAR
HWLDSPWPGFFTLDGQPR
HYLDFINHYANLFHEK
HYQINQQWER
HYTEAIK
HYYTGTQGLIFVVDCADRDR
IAEEFEVELER
IAFIMDESNVLDSGFLER
IAFTGSTEVGK
IAIDLFK
IALLQSLLDDANLR
IALYCHQLNICSK
IAPDVLR
IAQDLEMYGVNYFSIK
IAQGVSGSIQDK
IAQWQASVLDWEGEDILDR
IAVGARHGSVALYDIR
IAWDDEETRDGFR
ICHQIEYYFGDFNLPR
ICKPLHELIMQLLEETPEEK
ICVEHHAFFR
ICYIFHETFGR
IDAQEIMQSLR
IDDVLHTLTGAMSLLR
IDFEDVIAEPEGTHSFDGIWK
IDFHNPDRAYDAVQLFALTGPAESK
IDFLTK
IDGVEQLNNILVIGMTNRPDLIDEALLRPGR
IDILTELR
IDLETGENR
IDPVNGQITTIAVLDR
IDSGELDPER
IDSLSAQLSQLQK
IDSVLLTHIGADNLPGINGLLQR
IDTGWLDR
IDTIAADESFTELDLGDR
IDYGTGHEAAFAAFLCCLCK
IEAGIER
IEDVLPFFPDFVTIDHFK
IEDYFPEFAR
IEDYFPEYANYTVPEDATPDAGEDPK
IEEGVPQFLVLISSGK
IEFLNEASVMK
IEFSEFIQALSVTSR
IEFSLPDLEGR
IEFTFER
IEGATLLYIHK
IEGCIIGFDEYMNLVLDDAEEIHSK
IEGEGSVLQAK
IEGYPDPEVVWFK
IEHALGGSSALHIPAFPGGGCLIDYVPQVCHLLTNK
IEHSFWR
IEPEWSIVSGNTPIAVWGTHLDLIQNPQIR
IEQIIAQGEQLIEK
IEQLCSGAAYCQFMDMLFPGCVHLR
IEQLCSGAAYCQFMDMLFPGSIALK
IESIQLMMDSETGR
IESYDLHFVK
IEVGAFNGLPSLNTLELFDNR
IEVVNFLVPNAVYDIVK
IFDANTKPNLNLQVLSNPEFLAEGTAIK
IFELGLGDDDGNLEEDFITWR
IFELTELR
IFFVSAK
IFGLLMGTLQK
IFGPIWNR
IFHVNWFR
IFLLGLADNEAAIVQAESEETK
IFPYEMLMVTNR
IFQNMSPLLELSSENLR
IFTMAEVYGIR
IFVGNVDGADTTPEELAALFAPYGTVMSCAVMK
IFVMATHGLLSSDAPR
IFVNDDRHVMAK
IFVNTDDTYEELHLIVYK
IFWDFLGEK
IFWEVFHELPLEK
IFWGGK
IFYFLR
IFYVNYLSELSEHVK
IGFFQGDIR
IGGDSGLSVR
IGHFFFWHLK
IGIARPEEEFHVPLDSYR
IGITNHDEYSLVR
IGLFFWPK
IGLFYMDNDLITR
IGLIHGHQVIPWGDMASLALLQR
IGNNFMDGLK
IGQAIAR
IGQLFFGVPPK
IGQNYK
IGSFGPQEDLLFLR
IGVADVDMSR
IHCTQTLLEGDGPK
IHFPLATYAPVISAEKAYHEQLSVAEITNACFEPANQMVK
IHNGESMAYLFR
IHNGESMSYLFR
IHNLALNCCTQLADLYR
IHQALKEDILEFIK
IHVIEQTEFIDDQTFLPHR
IHWWENVYGFDMSCIK
IHYTEMYEMLTLMSPPLGLGK
IIALGHSGFEMDK
IIALGPTGAQFLSPVIVEIPHFASHGR
IIAVSFPSTANEENFR
IICTGATSEEEAK
IIDDSEITKEDDALWPPPDR
IIDSLFNTVTDKK
IIEAMGFTGPLK
IIEMMPEFQK
IIHEAGYSEEECKQYK
IIIEDLLEATR
IIIQESALDYR
IILLFDAHKLDISDEFSEVIK
IIMLFTDGGEER
IINLGPVHPGPLSPEPQPMGVR
IIQANGYSFINIEHGQAVSLLK
IISGDPSGHFSVR
IISYAQGFMLLR
IITGGAAAQDGR
IITTDFPLYFVIMSR
IIVHTVQSQDR
IIYEDYISILSPK
IIYIVHDEVK
IKFDAGTLLLSTHR
IKVDFVIPK
IKVDNHLFNK
ILACGGDGTVGWILSTLDQLR
ILALQENFLLQFK
ILASDKPYILAEELRR
ILDHLTMIDNK
ILDWHVANTDK
ILEHFLETIR
ILEPPEGQDEGVWK
ILFIFIDSDHTDNQR
ILFIYAK
ILFSIREPIANR
ILGAWLAEETSSLR
ILGDPEALRDLLNNHILK
ILGGNEPGEPIYIGHIVPLGAADTDGR
ILGNKATFSPIVTVEPR
ILHAELQQYLGNPQESLDR
ILHTLLTLVNK
ILIACLYEENEDGEVVR
ILIDSIYK
ILLIFEGTNEILR
ILLLEAGPK
ILLLFKPPK
ILLLGTAVESAWGDEQSAFR
ILLVIDDAHTDWSK
ILMGSTLR
ILNVDNPHVSAIVEK
ILPEIIPILEEGLR
ILPGPHFEER
ILQEDPTNTAAR
ILTNSNLPEEELDFFEILR
ILVHGFQNEVFPEPMFTWTR
ILYIVASDPYSR
ILYLINQGEHLGTTEATEAFFAMTK
ILYSFATAFR
IMASFGNFANDNEIK
IMDATNILVSPLVYLYPDIPK
IMDYSLLLGIHDIIR
IMGLDLPDGGHLTHGYMSDVK
IMHFPTWVDLKGEDSVPDTVHHVVVPVNPK
IMIMTDQDQDGSHIK
IMLLDEFTTK
IMQVNGWDMTMVTHDQAR
IMRPTDVPDTGLLCDLLWSDPDKDVQGWGENDR
IMVANIEEVLQR
IMVANIEEVLQRGEALSALDSK
IMVLGANWK
IMYTLVSVPHGNDIASLFELDATTLQR
INAWNSPTLPIYEPGLK
INLLSHDYGDIVAQELLYR
INLVILGK
INLWHLAITDR
INMLVIELK
INNEIDQLMNQMQQIETQQR
INPVCPADLVIDHSIQVDFNR
INVTSTACVHEFSR
INWAMEDKQEMVDIIETVYR
IPAEVLILNSIVLPHK
IPAGLCATAIDILTTVVR
IPDLTDVNAIDR
IPDWCSLNNPPLEMMFDVGK
IPEEFNVFNLIQEMR
IPEELKPWLVDDWDLITR
IPESSHPPLESSSSSFESQK
IPGMLIIDTPGHESFSNLR
IPIHNEDITYDELVLMMQR
IPLENLQIIR
IPLIPSTPEEMSEMLQLCSYVR
IPLPPSWTDNPR
IPPGVFSK
IPPNFEVSHDFAINFDPENPECEEISGVIASYR
IPPVNTNLENLYLQGNR
IPPYHYIHVLDQNSNVSR
IPTCFTLYQDEITER
IPTNYLR
IPVPILPGLPMNNHGNYIVR
IPWFQYPIIYDIR
IQAIELEDLLR
IQDLSLLYQLFSR
IQELENLPGSLAGDLR
IQEYCYDNIHFMK
IQFPIEMSMPWILTDHILETK
IQFVGACNPPTDPGR
IQHMELQLIK
IQQLESELQDLEMENQTLQK
IQSGLGALSR
IQSIPLVIGQFLEAVDQNTAIVGSTTGSNYYVR
IQSTPVK
IQYQLVDISQDNALRDEMR
IREHELLYR
IRMEPDETVK
IRQELPFMATENIIMAMVK
ISADFHVDLNHFSVR
ISAGNIQER
ISATSIFFESMPYK
ISESGQFSDGLEDR
ISEVLGGSGYNSDR
ISEVLQK
ISFDLAEYTADVDGVGTLR
ISFDLSLAR
ISFEEFCAVVGGLDIHK
ISFEEFCAVVGGLDIHKK
ISFELMR
ISHMVIEEVNFMQNHLEIEK
ISIEDVDEPPVFSR
ISLIQIFR
ISLTQAGLEALFESNLLDDLK
ISMPDVDFNLK
ISMPEVDLNLK
ISNIPDEYFK
ISQATAQIK
ISQLEMAR
ISSIQATTAAGSGHPTSCCSAAEIMAVLFFHTMR
ISSSDLSLGHVTR
ISTLYYQLGDHELSLSEVR
ISVSFYHVK
ITADGAHFELR
ITELFAVALPQLLAK
ITEYLCEPLR
ITFHWGK
ITGMLLEIDNSELLHMLESPESLR
ITHYFIDLNK
ITLECLPQNVGFYK
ITLQDVVSHSK
ITMEYSSSGK
ITSPVLIIHGTEDEVIDFSHGLALFER
ITVLDQHLRPPAR
ITVPLVSEVQIAQLR
ITVTLLHETGSHIR
ITYVANVNPGGWAPASVLR
IVAELQDK
IVAQVWPFLGQYMEK
IVCTPGQGLGDLR
IVDDLTINLCNSVK
IVDGPDPENIILILK
IVEANPLLEAFGNAK
IVELFR
IVEVLLMK
IVEVNGVCMEGK
IVEWNGK
IVHELNTTVPTASFAGK
IVHILSNAVGEIHMK
IVMFTIDIGEAPK
IVNGWQVEEADDWLRYGNPWEK
IVNLLNDLYTR
IVPDEIEEIKETLIDWCDEK
IVPSLLFNLQHVEEAESR
IVQFSPSGK
IVQVAQAMSLTEDVLAAALADHLPEDK
IVVLFYK
IVVVAEQRPDASEEDSFQWMSR
IVYSWVIR
IWDLNMENRPVETYQVHEYLR
IWDPTPSHTPAGAATPGR
IWDPTPSHTPAGAATPGRGDTPGHATPGHGGATSSAR
IWDVVEK
IWEVIGDHFNK
IWHHSFYNELRVAPEEHPTLLTEAPLNPK
IWMFDK
IWYHTFYNELR
IYDLNIPAFVK
IYEDGDDDMK
IYFLLVR
IYFTDSSSK
IYIQAHIDR
IYITLTGVHQVPTENVQVHFTER
IYQGSSGSYFVK
IYSYVVSRPQPR
IYVEIER
IYVLGGR
IYVMPWIPYR
IYYHVVETGSMGAR
KAAAYMKSLR
KADHEADK
KADIGIAMGIAGSDAAK
KAEALAQISAAFEDLEQALQQR
KAEIELEYSR
KAESFAQEMFIEQNK
KAHLMEIQVNGGTVAEK
KAIIIFVPVPQLK
KDDPVTNLNNAFEVAEK
KDPELWGSVLLESNPYR
KEAFTEAR
KEDDSLTIFGVAER
KEDMTYAVR
KEEEKEELMEWWK
KEFLGR
KESSVPMCQGELR
KEVDMMK
KFDDENFILK
KFDEVLVNHFCEEFGK
KFMEENEK
KFMGTELNGK
KFSGRPMCTLLTNK
KFVIPDFMSFTSHIDELYESAK
KGADSLEDFLYHEGYACTSIHGDR
KGESQTDIEITR
KGGVASGFK
KGNCSQHDRALER
KGQTPGGAQFVGLELYK
KGSQECFQFILPALPHAIDLLR
KGTELWLGVDALGLNIYEHDDKLTPK
KHEAFESDLAAHQDRVEQIAAIAQELNELDYHDAVNVNDR
KHEAFESDLAAHQDRVEQIAAIAQELNELDYYDSHNVNTR
KHEAFESDLAAHQDRVEQIAAIAQELNELDYYDSPSVNAR
KHEAIETDIAAYEERVQAVVAVAR
KHPDSSVNFAEFSK
KHPEVDVLINFASLR
KHSQFIGYPITLFVEK
KIEDLGAAMEEALILDNKYTEHSTVGLAQQWDQLDQLGMR
KIENLCAMGFDR
KIEQELTAAK
KIERLDTDDLDEIEK
KIEVGAFNGLPSLNTLELFDNR
KIGYNPATVPFVPISGWHGDNMLEPSPNMPWFK
KIGYNPDTVAFVPISGWNGDNMLEPSANMPWFK
KILLNIEHRIMLR
KIQDHQVVINCAIPK
KITAFVPNDGCLNFIEENDEVLVAGFGR
KKEPELFQTVAEGLR
KKVEEVLEEEEEEYVVEK
KLADQCTGLQGFLVFHSFGGGTGSGFTSLLMER
KLCELEDFVEDLKK
KLDALCNIHENIR
KLDVYFEYEEK
KLEAELLQIEER
KLEAMTNSK
KLEELELDEQQR
KLEHLITELVHQR
KLEPVLLPGEIVVNEVNFVR
KLEQLLLDGPWR
KLEVEYEQK
KLFEGLK
KLFLVQLQEK
KLFVGGIK
KLGIDDLVHFDFMDPPAPETLMR
KLHSLQPHACFR
KLLVDSLPPSTKPFQEAQSELNQAAADLNQSAGEVVHATR
KLMHVAYEEFEK
KLNEWLGNENTEDQYSLVEDDEDLPHHDEK
KLPEEVVK
KLPSVEGLHAIVVSDRDGVPVIK
KLQQCCVIFDFMDTLSDLK
KLQQELEFLEVQEEYIKDEQK
KLTFDTHALVQDLETHGFDK
KLVYLYLMNYAK
KLYCIYVAIGQK
KLYDIDVAK
KMDLIDLEDETIDAEVMNSLAVTMDDFR
KMPPSASAVDFFQLFVPDNVLK
KNGVQAMVEFDSVQSAQR
KNPMALYILK
KPEDWDERPK
KPEHELFLVYGK
KPFVYTQGQAVLNR
KPGMFFNPEESELDLTYGNR
KPLHYAADCGQLEILEFLLLK
KPLLVHVYGAYGMDLK
KPLPDHVSIVEPK
KPLVLCGDLNVAHEEIDLR
KPPGAQLGFNIR
KPPPNLFK
KPSIAAVVGSMDAHPNR
KPVEGYDISFLITNFHTEQMYK
KPVVPGHVLVCPLRPVER
KQELEEICHDLEAR
KQELEEILHEMEAR
KQELQPGTAYK
KQEVPHDGPMCDLLWSDPEDTTGWGVSPR
KQLAAFLEGFYEIIPK
KQQAIELTQEEPYSDIIATPGPR
KRGFGFVTFDDHDPVDK
KRILIAIALIK
KSDPVVSYR
KSNLRSLADIGK
KSPLTICYPEYAGSNTYEEAAAYIQCQFEDLNK
KSVLPVSK
KTEGYSGADISIIVR
KTEPATGFIDGDLIESFLDISRPK
KTEVLMENFR
KTQHGVLSQQFVELINK
KVDIEVLSVLASLGASVHK
KVDKIEELDQENEAALENGIK
KVDTHIHAAACMNQK
KVDTHIHASSCMNQK
KVEEVLEEEEEEYVVEK
KVIEINPYLLGTMAGGAADCSFWER
KVNIDFEPFKPINTSLYLCDNK
KVQHQDALQISDVVMASLLR
KVTILELFR
KWEFIFMQAEAQAK
KYDVDTLDMVFLDHWK
KYPNKYESIIATLCENLDSLDEPDAR
KYPNKYESVIATLCENLDSLDEPEAR
LAAAILGGVDQIHIKPK
LAAAVSNFGYDLYR
LAACFLDSMATLGLAAYGYGIR
LAASEAATAISHQAIQILGGMGYVTEMPAER
LADLASDLLLQYLLQGGAR
LADVLEETHYENGEYIIR
LAEDEAFQRR
LAIAVAHSSQVR
LAIQEALSMMVGAYSTLEGAQR
LALAELEELLEAVHAK
LALDMEIHAYRK
LALESICLLLGESTTDWK
LALLNVATQGVHLWDLQDR
LALTEWLQEFGVPHQYSSR
LALVHDMAECIVGDIAPADNIPK
LALYTACGGVNPQQCLPVLLDVGTNNEELLRDPLYIGLK
LANVMMGPYR
LAQAMETALAHLESLAVDVEVANPPASK
LARMFQDIK
LASDCSPGELVHMLNELFGK
LASELLEWIR
LASELLEWIRR
LASHLNLAMCHLK
LASPIHPDVVMLIAFPGDILMR
LATPTYGDLNHLVSATMSGVTTSLRFPGQLNADLR
LAVEISGNYQHLLEQQR
LAVNNIAGIEEVNMIKDDGTVIHFNNPK
LAVQIGK
LAWDFSPEQLDHLFDCFK
LAYIADHLGFSWTELAR
LCDIFAVLAR
LCFNTFFNFEDMQEITK
LCLISTFLEDGIR
LCPGGQLPFLLYGTEVHTDTNK
LCYVALDFENEMATAASSSSLEK
LDADGFLYITGR
LDAFLVLEQLR
LDASESLR
LDEAQEAECQVLK
LDEIIK
LDEIYVAGLVAHSDLDER
LDETSGWLSVLHR
LDFGIGEYINQK
LDFLIPLSK
LDFLWK
LDFSMAEALNQEFLATR
LDGAWWFLR
LDGENIYIR
LDGFPLLR
LDGFSVLMR
LDGNAIVDFVR
LDGQTPHDERQDSINAYNEPNSTK
LDHHPEWFNVYNK
LDLEGVVFPYHPR
LDLIHESILHK
LDLLEDR
LDLLSDTNMVDFAMDVYK
LDLNDLAR
LDLNDSKWEDIHVITGALK
LDLNEDMSQPLSHYFINSSHNTYLTAGQLAGNSSVEMYR
LDNLLNMAYGVK
LDNYDAPDIANIAISNELFEEAFAIFR
LDQETAQWLR
LDRDPASGTALQEISFWLNLER
LDTNTSTYLMSLLANDTLNIVASDHRPFTTK
LDVLSALVLAENTLNGPSTK
LEAHSDWVR
LEAQHQALVTLWHQLHVDMK
LEAQLTENNIVK
LEAQLTENNIVKEELALLDGSNVVFK
LEASSGILEVLHCVLVESPEALNIIK
LEAVLSTIFYQLNK
LECWIDPLSMGPQK
LEDFRDYR
LEDFRDYRR
LEDLLQDSMDEK
LEDPDPGVQSAAVNVICELAR
LEDSSNQVTQAVAK
LEESQPTHLIPPLPEK
LEEVSPNLVR
LEFHNIETGIMTEK
LEGFHTQISK
LEGLQSENHR
LEIGVQSVYEDVAR
LEILQIHTK
LEIMEFVNFLK
LEIYVVTAEGLRPVK
LELAQYREVAAFAQFGSDLDAATQQLLSR
LELCATRPEGTDSYIFEFPHPDAR
LELMDIIAENVLSEDR
LELSDNIISGGLEVLAEK
LEMLEIIEAIYK
LENLLLLDLQHNR
LEQELFSGGNTGINFEK
LESIISGAALMADSSCTR
LETHMTPEMFR
LETTWMTAVGLSEMAAEAAYQTGADQASITAR
LEVGIQAMEHLIHVLQTDR
LEVIFADLAR
LEWVEIIEPR
LEYCEALAMLR
LFAIEEETTTR
LFEAEEQDLFR
LFEFMHETHDGVQDMACDTFIK
LFELEEQDLFRDIQGLPR
LFEYGGFPPEANYLFLGDYVDR
LFEYGGFPPESNYLFLGDYVDR
LFFVGSR
LFIGGLSFETTDDSLR
LFIGGLSFETTDDSLREHFEK
LFKAWMAEKDANSVTSSLR
LFLAEFQSIPR
LFLAGYDPTPTMR
LFMLLLEK
LFPYALAFMPPGYEEDMK
LFQDLQDLFDPSR
LFQDMLHSIDWMDEIK
LFSLTPAEVEQR
[truncated: 1,883 more rows]

## Sheet: a5
Table S6. List of peptides of canonical proteoforms.
AAAEDVNVTFEDQQK
AAAFEQLQK
AAAGQESEGPAVGPPQPLGK
AAALATVNAWAEQTGMK
AAALEAMK
AAALEFLNR
AAALEFLNRFEEAK
AAALEFLNRFEEAKR
AAAPAPEEEMDECEQALAAEPK
AAAPDRTNPLNITLPFSFIDYYK
AAAPGTAVLLVTANVGSLFDDPENLQK
AAAQCYIDLIIK
AAAQLLQSQAQQSGAQQTKK
AAAQVLNTLWQYR
AAASGNENIQPPPLAYK
AAASTDYYK
AAATTSQPVLTSQQIETIFFK
AAAVSLENVLLDVK
AACSAAAMEEDSEASSSR
AADAEAEVASLNRR
AADAVEDLR
AADFQLHTHVNDGTEFGGSIYQK
AADIGVAMGQTGTDVCK
AADIHTFSSVLEK
AADISLDNLVEGK
AADLLVNPLDPR
AADLLYAMCDR
AADLRQDFNLMEQK
AADMGNPVGQSGLGMAYLYGR
AADMLSGPR
AAEAAASAYYNPGNPHNVYMPTSQPPPPPYYPPEDK
AAEDLFVNIR
AAEEIGIK
AAEIGYEDPINPTYEATNAMYHR
AAEILAR
AAEMMASLLK
AAESLADPTEYENLFPGLK
AAFQLGSPWR
AAFSKDESKEPIVEVR
AAGQYSTSYAQQK
AAHFVFR
AAHLCAEAALR
AAIDWFDGK
AAILPTSIFLTNKK
AAILQTEVDALR
AAIQSQLDGVR
AAIVCYDLTDSSSFER
AALAALCPGDLIQAINGESTELMTHLEAQNR
AALAEITEMVAQLHGTMIK
AALCHFCIDMLNAK
AALDGTPGMIGYGMAK
AALEALDELDLFGVK
AALEALGSCLNNK
AALEAQNALHNIK
AALEQPCEGSLTRPK
AALLNQHYQVNFK
AALPSLTNPPSLSPIR
AALQEEEQASK
AALQELLSK
AALQVEEESWNAYPYTR
AALSGANVLTLIEK
AALSSFQK
AALTSALSIQNYHLECTETQAWMR
AALVNMGDLTTYDTVK
AAMEPIVISAK
AAMFPETLDEGMQIPSTQFDAAHPTNVQR
AANEVSSADVK
AANILVGENLVCK
AANMIPAHDSPLAALAFDASGTK
AANNGALPPDLSYIVR
AANSLEAFIFETQDK
AANVLLSEHGEVK
AAPGYHMAK
AAPILFASAALALGSSLALK
AAPLAGFGYGLPISR
AAPYWLDEPK
AAQLATEIADIK
AAQLPNDVVLQIMELCGATR
AAQTAEDAMQIMEQMTK
AAQTELGQQILADFEEAFPSQGTK
AASAAFQENVGR
AASAGVPYHGEVPVSLAR
AASAHAIGTVK
AASAYAVGDVK
AASDIAMTELPPTHPIR
AASLGLLQFPILNASVDENCQNITYK
AASNMALGK
AASQGYTVAR
AASQVLNSMWQYR
AASVSSLHER
AATFFGCIGIDK
AATGEEVPR
AATITATSPGALWGLDR
AATMSAVEAATCR
AATTGHVIDIYACALDQTGLLEMK
AAVEDPR
AAVENLPTFLVELSR
AAVLFQQVK
AAVMHDILDMMPEGIK
AAVMVHQLSK
AAVPDAVGK
AAVPSGASTGIYEALELRDGDK
AAVPSGASTGIYEALELRDNDK
AAVQVLDDIEK
AAVSHWQQQSYLDSGIHSGATTTAPSLSGK
AAVVTSPPPTTAPHK
AAWEVDSGRR
AAYNPGQAVPWNAVK
ACEPGVDYVYK
ACGLNFIDLMVR
ACGVDYEVK
ACISIGNQNFEVK
ACLVTTVTSSGPSQSTIK
ACNDATLVQITSNMDSVGR
ACQLGSWPTDDLTGCDLIPVQYLR
ACQSIYPLHDVFVR
ACVIHGTDLK
ACVVHGSDLK
ACYLSINPQKDEALETEK
ADALQAGASQFETSAAK
ADATNVNNWHWTER
ADCASGIFLAAEK
ADDPTMGEGPDK
ADDYEQVK
ADEDPIMGFHQMFLLK
ADETKDEQFEEYVQNFK
ADEWLMK
ADFAQACQDAGVR
ADFPAGIPECGTDALR
ADFVLAANSYDLAIK
ADGDPPPAILWLSPR
ADGYVLEGK
ADHDFVVQEDFMK
ADIAIAPLTITLVR
ADIDVSGPK
ADIGIAMGISGSDVSK
ADIGVAMGIAGSDVSK
ADILDQMR
ADILEDKDGK
ADILQVGLR
ADLAAIYHER
ADLAAVEAK
ADLGALELWR
ADLIAYLK
ADLLEAQALK
ADLNQGIGEPQSPSR
ADLTALFLPR
ADMETLQR
ADMGGAATICSAIVSAAK
ADNDAGNAAIDSLLNYETVK
ADPQEAINCLNAAIDIYTDMGR
ADPSLNPEQLK
ADQIETQQLMR
ADQLADESLESTR
ADQLCQQELR
ADQVDTQQLMR
ADRDESSPYAAMLAAQDVAQR
ADRDQYELLCLDNTR
ADTMTLEEK
ADTQTYQPYNK
ADVAVAPLTITLVR
ADVGFAMGIAGTDVAK
ADVIITSGGVSMGEK
ADVQSIIGLQR
AEAEAQAEELSFPR
AEAGAGSATEFQFR
AEAGGGWEGSASYK
AEALASAIASTK
AEAQIAAK
AEDLNIAPR
AEDMAELTCLNEASVLHNLR
AEDSGEYHCVYHFVSAPK
AEEAAQENASDYLAIPSENK
AEEDVEPECIMEK
AEEEEEIDIDLTAPETEK
AEEFSEAQDMYYLETSAK
AEEIDAKAEEEFNIEK
AEELQPGFSK
AEEMLSK
AEETEQMIEK
AEFIVGGK
AEGILDVFQTVK
AEGRPTPTIEWYK
AEGTTYRDELLTK
AEHDQLLLNYAK
AEIHDLQEEHIK
AEILFLK
AEISFEDRK
AEITDAEGLGLK
AEKDEPGAWEETFK
AELAELPLR
AELDDTPMR
AELDGTILK
AELELELGR
AELEQHLEQEQEFQVNK
AELFTQSCADLDK
AELGALPDDFIDSLEK
AELGEYIR
AELLPTIK
AELLYK
AEMEDLVSSKDDVGK
AEMETLVR
AEMLEIVQAIYK
AEMMELNDRFASYIEK
AEPEDHYFLLTEPPLNTPENR
AEPYCSVLPGFTFIQHLPLSER
AEQEEEFISNTLFK
AEQFYCGDTEGK
AEQFYCGDTEGKK
AEQINQAAGEASAVLAK
AEQLGAEGNVDESQK
AESAWLFR
AESEEMETSQAGSK
AESEYTFER
AESFFQTK
AESLNGNPLFSK
AESLQQEVEALK
AESTPEIAEQR
AETLMTVTDPVHDIAFAPNLGR
AETLPEIEAQLAQR
AETLVTLDFTSR
AETVQAALEEAQR
AETYEGVYQCTAR
AEVAAIYEPPQIGTQNSLELLEDPKAEVVDEIAAK
AEVCADCSAPDPGWASISR
AEVDMDTDAPQVSHKPGGEPK
AEVGDQVLVAGQK
AEVGVIAK
AEVLWLMGAK
AEVQNLGGELVVSGVDSAMSLIQAAK
AEVVLGNIIK
AEVVLGNIIKK
AEYEFDSPYWDDISDSAK
AFADALEVIPMALSENSGMNPIQTMTEVR
AFADAMEVIPSTLAENAGLNPISTVTELR
AFAVGVQQVLLK
AFCAENLEEK
AFCYMPAGDAQLLLAPSFK
AFDSGIIPMEFVNK
AFEDEMSGR
AFELYDQDGNGYIDENELDALLK
AFFDLIDADTK
AFFNAVK
AFFPCFDTPAVK
AFFPNMVNMIVLDK
AFFSEVER
AFGFSHLEALLDDSK
AFGGQSLK
AFGSTIVINPEK
AFIPQLLSR
AFLAELEQNSPK
AFLDSLPDVK
AFLFDVVSK
AFNDPFIQK
AFNNKGDGPYSLVAVINSAQDAPSEAPTEVGVK
AFPCWDEPAIK
AFSDPFVEAEK
AFSGLNSLEQLTLEK
AFTFDDEDDELSQLK
AFTHTAQYDEAISDYFRK
AFVAIGDYNGHVGLGVK
AFVDNYK
AFVEAQNK
AFVENYPQFK
AFVNLPTENELTFNAEEYSDISEMR
AFWDVHRPVPGCVNTTEVDIKK
AFYAPVHADDLR
AFYLGSMLIK
AGAALGFGTDNVILIK
AGAEELQALLER
AGAGSATLSMAYAGAR
AGAKPDQIGIITPYEGQR
AGALQVCPTDSYTK
AGAPPPSGSAVSTAPQQKPIGK
AGDFGAAFVER
AGDIALLYLQEIER
AGDIITVLEQHPDGR
AGDVVLVIPFQNPEEQDEGWLMGVK
AGEGNEEISNMIHSYIK
AGEMTEVLPNQR
AGEQLAPFLPQLVPR
AGEVINQPMMMAAR
AGFLDLK
AGGAFDPYTLVR
AGGFLMK
AGGGRPSSPSPSVVSEK
AGGSASAMLQPLLDNQVGFK
AGIATHFVDSEK
AGIIASAR
AGISFIIK
AGKFPSLLTHNENMVAK
AGKYEQAIQCYTEAISLCPTEK
AGLLTEQAPGDTLTAVESK
AGLNEMVEYITHSR
AGLPGFYDPCVGEEK
AGLSQSLFER
AGLTHLITMDLHQK
AGMTHIVR
AGNEYLIFQK
AGNFYVPAEPK
AGNLGGGVVTIER
AGNVIFRK
AGPVQVLIVK
AGQENISVSK
AGQENISVSKR
AGQPLPLTLPPELVPPSFR
AGQQGLSVAFDLATHR
AGQSVIGLQMGTNK
AGQTQPNPGILPIQPALTPR
AGQVAYLEK
AGSATVLSGSIAGLEGGSQLALR
AGSENPSISLHVIGLNGPTHDLEMMPPDDPR
AGSLKDPEIAELFFKEDPEK
AGSSESIAAFIQR
AGTDALLSTSTSTPPQQNTR
AGTLSITEFADMLSGNAGGFR
AGTQIENIDEDFRDGLK
AGTQIENIEEDFR
AGTQIENIEEDFRDGLK
AGTQLLAGLR
AGVIFPVGR
AGVLAGHDNRVSCLGVTDDGMAVATGSWDSFLK
AGVLSQADYLNLVQCETLEDLK
AGVMALANLLQIQR
AGVNTVTTLVENK
AGVNTVTTLVENKK
AGYPQYVSEILEK
AGYVGLVTVPVATLAGR
AHAAVWNAQEAQADFAK
AHCIQQMTSK
AHCQTSGWSLTEQDPYNNIVR
AHEACGPMEIDSALNTVQTLK
AHFGLPSVEAEDK
AHGPGLEGGLVGKPAEFTIDTK
AHLGTALK
AHLMEIQVNGGTVAEK
AHPVFYQGTYSQALNDAK
AHPVFYQGTYSQALNDAKR
AHQANQLYPFAISLIESVR
AHQLVLPPCDVVIK
AHQLVMEGYNWCHDR
AHSDGGDGVVSQVK
AHSSMVGVNLPQK
AHTDFFEAFK
AHTDSLNTLVALHQLYQYTQK
AHTMTDDVTFWK
AHVDEFK
AHVFQIDPNTK
AHVLAASVEQATENFLEK
AHVLAASVEQATQNFLEK
AIADMLR
AIAEIKK
AIAIPVDLDSQVNNLFLK
AIALCHNVTPVYESNGVTDQAEAEK
AIAQSGTAISSWSVNYQPLK
AIATLMSDEVFHDIAYK
AIAVLTSGGDAQGMNAAVR
AIAVTVQEMVTK
AICFLRPTK
AIDAFNAALTVRPEDYSLWNR
AIDTIYQTTDFSGIR
AIEALHGHELRPGR
AIEAVHNTAMR
AIEEGVNHMWTVSAFQQHPR
AIEIYEQVGANTMDNPLLK
AIEIYTDMGR
AIELLQEFSDQHPENAAEIK
AIELQPHFPDAYCNLANALK
AIELSLK
AIELWYHDPACTTPVLK
AIEMLGGELGSK
AIENCEYAFNLK
AIEPPPLDAVIEAEHTLR
AIEPQKEEADENYNSVNTR
AIEQADLLQEDAK
AIEQADLLQEEDESPR
AIEQSIEQEEGLNR
AIESMEQQLSELK
AIEVGRENREDYR
AIFAGYK
AIGGIILTASHNPGGPNGDFGIK
AIGPHDVLATLLNNLK
AIGPWLSAAAVIHEPKPPK
AIGTDEDLAHSSIR
AIGTEPDSDVLSEIMHSFAK
AIGTEPDTDVLSEIMNSFAK
AIGVLTSGGDAQGMNAAVR
AIIKPQYVDQIPK
AIILNTPHNPLGK
AIINSTVTPNMTFTK
AILLLSPQGAHSFINEAVETNLASK
AILQQLGLNSTCDDSILVK
AILSTKPPGTFLLR
AILTTIGVLEEPLGNAR
AIMAQLPQEEK
AIMAQLPQEQK
AIMTYVSCFYHAFSGAQK
AIMTYVSSFYHAFSGAQK
AINPINTFTK
AINPQGLSDPSPMSDPVR
AINQIAAALFTIHK
AINQQTGAFVEISR
AINTAVK
AIPAGCGDEEEEEEESILDTVLK
AIPELTK
AIPMYK
AIPNNQVLGK
AIQDDCQVITAR
AIQINPAFADAHSNLASIHK
AIRDGVIEASINHEK
AISAANLHLR
AISPTSATSSGR
AISSYFVSTMSSSIK
AITGASLADIMAK
AITHLNNNFMFGQK
AIVDCGFEHPSEVQHECIPQAILGMDVLCQAK
AIVDSVAVEEQERER
AIVPESKNGGSPALNNNPR
AIYHTLNLCNIDVTQK
AIYNSGQDHVQNEENYAQVLDK
AIYQVYNALQEK
AKDEQSAVSMLK
AKDPFAHLPK
AKIELLGSYDPQK
AKLDENSAFLQFNWK
AKLEETITQAR
AKLEQLFQDEVAK
AKNEILDEVISLSQVTPK
AKPVWYAGRDPAAAPATGNK
AKVDEFPLCGHMVSDEYEQLSSEALEAAR
AKVDFILLK
ALAAAGYDVEK
ALAAAGYDVEKNNSR
ALAAFLK
ALAAQNIVEDMEQR
ALADEREAVQK
ALADVEVTYTVQR
ALADYIR
ALAEDSDIFFDYSGR
ALAEEWGCPFMETSAK
ALAEEWSCPFMETSAK
ALAFHPVEPVLVTASEDHTLK
ALAMGYKPK
ALAPTWEQLALGLEHSETVK
ALAQEWGCPFMETSAK
ALASLMTYK
ALAVSDLNR
ALAYFEQLK
ALCGLTEAAAQAAYLVGISDPNSQAGHQGLVDPIQFAR
ALCLDLLSLSAACDALDQHNLK
ALDEGDIALLK
ALDEYYDK
ALDIAENEMPGLMR
ALDLDPENDSYK
ALDLLDR
ALDLVAAK
ALDMSYDHKPEDEVELAR
ALDTMNFDVIK
ALDTVLFGPPLLTR
ALDVNVALRK
ALDYIASK
ALEAVFGK
ALEDLAQELEK
ALEEAGFK
ALEEALEAK
ALEEALEAKEEFER
ALEEAMEQK
ALEENNNFSR
ALEHFPMLQK
ALEHFTDLYDIK
ALELDSNLYR
ALELDSNNEK
ALELTGLK
ALENPDTASLLGR
ALEPTGQSGEAVK
ALEQQMESHR
ALESDMAPVLIMATNR
ALESISSDQQSEMVK
ALETIGANLQK
ALETLTGALFQRPPLIAAVK
ALEVFPEFAAAHSNLASVLQQQGK
ALFAVPK
ALFDFLK
ALFDFNGNDEEDLPFK
ALFDSYTNLER
ALGDFDYK
ALGDLISATK
ALGEPITLFGEGPAER
ALGHQLGR
ALGITLIK
ALGNICYDSHEGR
ALGPEQLLR
ALGTLGMTTNEK
ALGVGFATR
ALGVGGAGCGVQGLASLAR
ALGYFAVVTGK
ALHHGIDLEK
ALIASAGADALAK
ALIESYQNLTR
ALIVEPSR
ALIVVQQGMTPSAK
ALKPANMLER
ALLANALTSALR
ALLDQLMGTAR
ALLDVLQRPLSPGNSESLTATANYSK
ALLEMAEEK
ALLIQAVK
ALLNNSHYYHMAHGK
ALLPILQWHK
ALLQEMPLTALLR
ALLSAPWYLNR
ALLSTMHTVLWAGETK
ALLSYPLPFFAAVEVLEK
ALLTPVAIAAGR
ALLTTGSLR
ALMEEFFR
ALMGSPQLVAAVVR
ALMMESGTTMVGYQPQGDK
ALMPVLLQGQAR
ALNGAEPNYHSLPSAR
ALNGFTPLHIACK
ALNLFQGSVEDTTGSQSLAALLNK
ALNRPPTYPTK
ALPSKPNSLDQFK
ALQATVGNSYK
ALQGASQIIAEIR
ALQHMTDFAIQFNK
ALQPIVSEEEWAHTK
ALQPVQGLAR
ALQQYTLEPSEKPFDLK
ALQSLACGKPTQR
ALQYEYASK
ALRTDYNASVSVPDSSGPER
ALSDHHVYLEGTLLKPNMVTPGHACPIK
ALSETVVEESDPKPAFSK
ALSLLLHAADISHPTK
ALSQLAEVEEK
ALSSEGKPYVTK
ALSSGGSITSPPLSPALPK
ALSTTASTAAFDK
ALTAEIVK
ALTALFK
ALTGGIAHLFK
ALTLGALTLPLAR
ALTLLDYLLK
ALTLPGSSENEYIMK
ALTNLPHTDFTLCK
ALTPQTAETDAIR
ALTQPLGLLR
ALTQTGGPHVK
ALTQVLSQANTGGVQSTLLLNNEGSLLAYSGYGDTDAR
ALTSELANAR
ALTSELANARDESK
ALTTKPSSLDQFK
ALTTMGFR
ALVADFVGYK
ALVEMQDVVAELLR
ALVGGAVGGLAGAASK
ALVHDGDTVSVHRPSFYAER
ALVPMFVR
ALVSEEGEGKNPVDYIQGLLDLK
ALVSQCNLYMAAR
ALVTTHHLMVHGNER
ALWEDEGVR
ALWFQGR
ALYDNVAESPDELSFR
ALYDYDGQEQDELSFK
ALYDYEGQEHDELSFK
ALYEQSLHIK
ALYESEENCEVDPIK
ALYETELADAR
ALYLIATNGTPELQNPEK
ALYLIATNGTPELQNPER
ALYNIGNVYHAK
ALYVSDK
ALYYLQIHPQELR
AMAAVPQDVVR
AMADPEVQQIMSDPAMR
AMAQNAIK
AMDIGGTSDPYVK
AMDLVQEEFLQR
AMDNVTVR
AMDQEITVNPQFVQK
AMDVLPILK
AMDVYQK
AMEVDERPTEQYSDIGGLDK
AMGIMNSFVNDIFER
AMGKEDFTK
AMGVVVATGVNTEIGK
AMHQAQTMEGCSSPMVVK
AMHQSQTMEGCSSPIVVK
AMLESIGVPLEK
AMLSANIR
AMLSGPGQFAENETNEVNFR
AMLSGPGQFAENETNEVNFREIPSHVLSK
AMNWMSGK
AMQAAGQIPATALLPTMTPDGLAVTPTPVPVVGSQMTR
AMQDAEVSK
AMQDALADLPEWYGIK
AMREENGLK
AMSIMNSFVTDIFER
AMTGVEQWPYR
AMTLMEYLIK
AMVDIVK
AMVLDLR
AMYLPDTLSPADQLK
AMYVYPPNVESSPELPK
ANALHATNNLQIIPDFSLK
ANDDIIVNWVNR
ANDDLADAGLEK
ANDGEWYHVDIQR
ANDQFLESQR
ANDVIAAEDGPQVLVGR
ANEEAIASAIAEEEQLTR
ANEQLTDELAQK
ANEVEQMIR
ANEVEQMIRDLEASIAR
ANFSLPEK
ANGNPKPTVQWMVNGEPLQSAPPNPNR
ANGTTVHVGIHPSK
ANHPMDAEVTK
ANINVENAFFTLAR
ANIPIMDTGENPEVPFPR
ANIPIMDTGENPEVPFPRDMIDLEANFEK
ANIVHLMLSSPEQIQK
ANKPGDVVR
ANLQIDQINTDLNLER
ANLSLLR
ANPALYVLR
ANPFGGASHAK
ANQAIQMACQNLVDPGSSPSQVLSAATIVAK
ANQQETEMFYFTK
ANSVRNAVTQEFGPVPDTAR
ANSVTWNPHK
ANSWQLVETPEK
ANTVYGLGFSSEHHLSK
ANVEAIMLAVMK
ANVFFK
ANYQADLANITCEIAIK
APAMFNIR
APAVPPARPGSR
APDMSSSEEFPSFGAQVAPK
APDNPFHGIVSK
APEIMLNSK
APEVILGMGYK
APEVSQYIYQVYDSILK
APFDLFENRK
APGFAQMLK
APIEDLDLEGQK
APIRPDIVNFVHTNLR
APKPDGPGGGPGGSHMGGNYGDDR
APLDIPVPDPVK
APLVPPGSPVVNALFR
APPGAPEK
APPHELTEEEK
APPPSLTDCIGTVDSR
APPSQPPR
APQETYADIGGLDNQIQEIK
APTAQVESFR
APTIEQMK
APVDGWYK
APVDITGQFEK
AQAALQAVNSVQSGNLALAASAAAVDAGMAMAGQSPVLR
AQAEVEGLGK
AQALRDNSTMGYMAAK
AQALRDNSTMGYMMAK
AQATISVLQKPR
AQAVHPGYGFLSENK
AQAVLEEDHYGMEDVK
AQCETLSPDGLPEEQPQTTK
AQCPIVER
AQDFYNWPDESFDEMDSTLAVQQYIQQNIR
AQDGAAMEMQPLK
AQDIEAGDGTTSVVIIAGSLLDSCTK
AQDPSEVLTMLTNETGFEISSSDATVK
AQDTELAAYLENR
AQEACGPLEMDSALSVVQNLEK
AQEALDFYGEVR
AQEEAERLEADRMAALR
AQEEWTTGAWK
AQEINHLFGPK
AQELDALDNSHPIEVSVGHPSEVDEIFDAISYSK
AQFEQLCASLLAR
AQFETLQQLVQHYSER
AQFLVEK
AQGMPEGGGALAEGFQVR
AQGPAIDLSSSK
AQHEQYVAEAEEK
AQIAGYLYGVSPPDNPQVK
AQIMNVSWSADHR
AQINSFDSLWGETALTAAAGR
AQIQQFHSQIAAQTSASVLAEELHK
AQLAELELELSEGDITQK
AQLGEDIR
AQLHDTNMELTDLK
AQLLQPTLEINPR
AQLNIGNVLPVGTMPEGTIVCCLEEKPGDR
AQLSVVDPDSAPGEIEYEVQR
AQLTLLGTEMDYVEDK
AQMVQEDLEK
AQNKPFYVVAESFK
AQNPAYFEGKPASLDEGAMAGAR
AQPAPPELNSESEDYSPSSSETVR
AQPSVVLSAAHTVAAR
AQQAGDPDLAAYLESR
AQQEFAAGVFSNPAVR
AQQEFATGVMSNK
AQQEHQSLLEK
AQQEVLQALEPQVDYLR
AQQMHTGPVLDVCWSDDGSK
AQQNNVEHKVETFSGVYK
AQQQLAFLEGR
AQQVAVQEQEIAR
AQSSQDAVSSMNLFDLGGQYLR
AQTEGINISEEALNHLGEIGTK
AQTLPTSVVTITSESSPGK
AQVPFSSCLEAYGAPEQVDDFWSTALQAK
AQYPIADLVK
AREEQTPLHIASR
ARENPSEEAQNLVEFTDEEGYGR
ARESYVETELIFALAK
ARFEELNADLFRGTLDPVEK
ARLEIEPEWAYGK
ARLELADYEAESLAR
ARNYLLSLPHK
ARNYLQSLPSK
ARPELALR
ARPEYMLPVHFYGR
ARPFFNEFQGADSEIK
ARPFPDGLAEDIDK
ARPFPDGLAEDIDKGEVSAR
ARPNCGGNLLGVR
ARQYPWGVVQVENENHCDFVK
ARSQLLILDR
ASADLMSYCEEHAR
ASAGPQPLLVQSCK
ASALIDRPAPYFER
ASANMDLMR
ASASDGSSFVVAR
ASAVLPPTCIQLLDSSNWK
ASAYNNLK
ASDEQIPDPWSQYLQK
ASDLAGSVDTGSAGSVK
ASDLTDAFVEVK
ASDMLYFK
ASDSGLYR
ASENAIVWK
ASERAEMMELNDRFASYIEK
ASETEENGSDSFMHSMDPQLER
ASEWVQQVSGLMDGK
ASFLSDQPEPYLPFLSR
ASFNHFDR
ASFNHFDRDHSGTLGPEEFK
ASGELMTVAR
ASGEMASAQYITAALR
ASGGPSVFQKPVR
ASGPIDHYR
ASGPPVSELITK
ASIEIANESGETPLDIAK
ASIHEAWTDGK
ASKPLPPAPAPDEYLVSPITGEK
ASLACGPMVK
ASLAETDK
ASLHGGEPTTIIR
ASLQVQLDAVNK
ASLTLTLLR
ASLYPCPETPQER
ASMMYLENGTPDTAAMALER
ASNLENSTYDLYTIPK
ASNTADTLFQEVLGRK
ASPDLVPMGEWTAR
ASPFPVYK
ASPKPPTLIIK
ASPTGTPGTTPPPSPGGGVGGAAWR
ASPVNDIFCQSLPGSPFKPLTLR
ASQKPQPNFPSPEYMIFDHEFTK
ASQYNIR
ASRDEIFAQSK
ASREEILAQAK
ASSDVMLNGFGGDAPTLR
ASSFADMMGILK
ASSHSTDLMEAMAMGSVEASYK
ASSLIEEAK
ASSLISLLK
ASSLSDPVER
ASSSAGNLGVLIPVIAVLTR
ASSSLGLQDFDLLR
ASSWWTHVEMGPPDPILGVTEAFK
ASTALSNEQQAR
ASTKVEVDMEK
ASTNIQDTEGNTPLHLACDEERVEEAK
ASVCAEAYNPDEEEDDAESR
ASVITQVFHVPLEER
ASVVTLPVYLNFTR
ASWTSILAK
ASYGHSMVVDPWGTVVAR
ASYGVEDPEYAVTQLAQTTMR
ASYGVSK
ATAAELLR
ATAAFILANEHNVALFK
ATAFNEQVDK
ATAPQTQHVSPMR
ATCIGNNSAAAVSMLK
ATDAEADVASLNR
ATDQVVALACAFNK
ATEGMVVADK
ATENDIYNFFSPLNPMR
ATEPHMLETYTPEVTK
ATFDAISK
ATFMVGSYGPRPEEYEFLTPVEEAPK
ATFSPIVTLEPR
ATGGPYGSLGVDYEFEK
ATGPPVSELITK
ATGQSHKPVPPTQVQK
ATGYQELPDWPEEAPDPSVR
ATIAGGGVIPHIHK
ATIERDGYAQILR
ATISALEAK
ATISHVSPDSLYLFR
ATLELTHNWGTEDDETQSYHNGNSDPR
ATLEMVNHEK
ATLNPVWNETFVFNLKPGDVER
ATLNSGPGAQQK
ATLSLLER
ATLWYVPLSLK
ATLYVTAIEDR
ATNDEIFSILK
ATNIEVLSNTFQFTNEAR
ATNVVMNYSEIESK
ATQALVLAPTR
ATQALVLAPTRELAQQIQK
ATSETLAADPTPAATIVHFK
ATSHVGEIEQELALAR
ATSIDPNTYITWIDK
ATSISTQLPDDPAK
ATSNVFAMFDQSQIQEFK
ATSVALTWSR
ATTADGSSILDR
ATTHEVMGPK
ATTLASTLMEQYMK
ATTSTNWILESQNINELK
ATVAAFTASEGHAHPR
ATVNTFGYIAK
ATVTPSPVK
AVAALLTIPEAEK
AVADHIPQLVQGVR
AVAENQPFLIEAMTYR
AVAEQIPLLVQGVR
AVAGDASESALLK
AVAGVMITASHNRK
AVAHHTTAAFIR
AVANAAAMLVLK
AVANETGAFFFLINGPEIMSK
AVAQAGTVGTLLIVK
AVAQALEVIPR
AVASAAAALVLK
AVASQLDCNFLK
AVATEAQVPFLAMAGPEFVEVIGGLGAAR
AVAVTSMSFPVGDVNNFVVGSEEGSVYTACR
AVDDLNLHSYSNLPIWVNK
AVDEAADALLK
AVDFAER
AVDIPHMDIEALK
AVDIPHMDIEALKK
AVDLIPWMEYEFR
AVDLLYAMCDR
AVDVFFPPEAQNDFPVAMQISEK
AVEAAQLAEDLK
AVEDIHGLFSLSK
AVEEEDKMTPEQLAIK
AVEEPLNAFK
AVEGCVSASQAATEDGQLLR
AVELNPK
AVEMAAQR
AVENYLIQMAR
AVETTAQSDNK
AVEVAWETLQEEFSR
AVEYNALFK
AVFDNLIQLEHLNIVK
AVFMAETK
AVFPIYLDDVYENAVDAAR
AVFQANQENLPILK
AVFQANQENLPILKR
AVFQESIR
AVFVDLEPTVIDEIRNGPYR
AVFVPDIYSR
AVGFVSEDEYLEIQGITR
AVGHPFVIQLGR
AVGKDNFTLIPEGVNGIEER
AVGLISHVLEQNQEGDAAYRK
AVGNIVTGTDEQTQVVLNCDALSHFPALLTHPK
AVGNIVTGTDEQTQVVLNCDVLSHFPNLLSHPK
AVGPASILK
AVGPEITK
AVGPSSTQLYMVR
AVIFDR
AVIFEDCAVPVANR
AVIMGAPGSGK
AVIQHFQEK
AVITSLLDQIPEMFADTR
AVIYNPATQADWTAK
AVLAELPQQVVQYFK
AVLCPPPVK
AVLCVDSTDDLLFTGSK
AVLDHQQFDFVVR
AVLDSTNADGISALHQACIDENLEVVR
AVLEECTSFIPEAR
AVLEQFLSFAK
AVLGDDEITREPR
AVLHPTGPLYCPEEK
AVLLAGPPGTGK
AVLLDLEPR
AVLNPTPIKR
AVLVDLEPGTMDSIR
AVLVVHPDK
AVMEIMTK
AVMHFLVNHVK
AVMWGR
AVNTAPVPGQTPHDESDRR
AVNTQALSGAGILR
AVNYFSK
AVPLALALISVSNPR
AVPLPMTVR
AVPTDEAR
AVQEIMQEK
AVQFTEEK
AVQMGMSSVFFNK
AVQQYLEETQNK
AVQSIGNLGQQLGQGK
AVQVHQDTLR
AVSDASAGDYGSAIETLVTAISLIK
AVSDWIDEQEK
AVSEYVSSIKDPSNLDVVGK
AVSGASAGDYSDAIETLLTAIAVIK
AVSHSLNNCVNCLPGQK
AVSNINTLLDK
AVSQLIADAGIGGSR
AVSQVLDSLEEIHALTDCSEK
AVSREDSVKPGAHLTVK
AVSSLATAK
AVSTCAHLFWSGR
AVTDEEPFLIFANR
AVTEILQDIQYK
AVTEQGAELSNEERNLLSVAYK
AVTEQGHELSNEERNLLSVAYK
AVTGYRDPYTEQTISLFQAMK
AVTPPMPLLTPATPGGLPPAAAVAAAAATAK
AVVETVDNLLRPEALESWK
AVVGVVAGGGR
AVVLAGFGGLNK
AVVLMGK
AVVPGVKPQDWISAAR
AVVQVFEGTSGIDAKK
AVVVGFDPHFSYMK
AVVWGLFR
AVVYRETDPSPEER
AVWLPAMK
AVWLPAVK
AVYDNQYLLETSSLLDYEGTK
AVYMMPTEGDDSSK
AWCQVAQK
AWDDFFPGSDR
AWDVLLDHIQSAALSK
AWEITK
AWNAVCPLVVR
AWTQVLLGQAEDK
AWTQVLLGQAEDKAEVDMDTDAPQVSHKPGGEPK
AWVWNTHADFADECPKPELLAIR
AYAALAALEK
AYALAFAER
AYAPGGPAYQPVVEAFGTDILHK
AYAQQLADWAR
AYAQQLTEWAR
AYDAVQLFALTGPAESK
AYDGTTYLPGIVGLNNIK
AYEFAER
AYEQAGMMLK
AYGENIGYSEK
AYGGAYDVMSSK
AYGNLGNTHYLLGNFTEATTFHK
AYGPGIEPTGNMVK
AYHEQLSVAEITSSCFEPNSQMVK
AYHEQLTVAEITNACFEPANQMVK
AYHNSPAYLAYINAK
AYIASAGADALAK
AYIATQGPLAESTEDFWR
AYIATQGPLAETTEDFWR
AYIDSFR
AYLDQTVVPILLQGLAVLAK
AYLESEVAISEELVQK
AYLESFYK
AYLTVLADQATPTNR
AYLTVLGVPEKPQISGFSSPVMEGDLMQLTCK
AYMQNPNAIILCIQDGSVDAER
AYNSAGTGPSSATVNVTTR
AYPLADAHLTK
AYSPEFYFDTPNPTR
AYVDDTPAEQMK
AYVEANQMLGDLIK
AYVSTLMGVPGR
CAEGYALYAQALTDQQQFGK
CAYEVTQANGK
CEASAVPAPDFEWYRDDTR
CEASNIVGK
CFGFVTYSNVEEADAAMAASPHAVDGNTVELK
CGPMVLDALIK
CIDLEPDNATTYVHK
CLGNPER
CLYASVLTAQPR
CPEALFQPSFLGMESCGIHETTFNSIMK
CPVMLVVGDQAPHEDAVVECNSK
CQLEINFNTLQTK
CRAPEVSQYIYQVYDSILK
CTVVSVPDSLLWR
CVFEMPNENDKLNDMEPSK
CVLAEVPR
CVQSNIVLLTQAFR
CVSSPHFQVAER
CYEMASHLR
CYLTMTQALEAR
DAAEAEAWMGEQELHMMGQEK
DAAITLK
DAANLLNDALAIR
DAAPSALAK
DAATIMQPYFTSNGLVTK
DACLNAR
DAEDAMDAMDGAVLDGR
DAEGILEDLQSYRGAGHEIR
DAETAAAAAAVAAADPR
DAFADAVQR
DAFALAK
DAFPVAGQK
DAFQNAYLELGGLGER
DAGEGGLSLAIEGPSK
DAGFLSYK
DAGFSSPDGSDPK
DAGLQVSLGAAETR
DAGMAEAWLCSQEPLVR
DAGMQLQGYR
DAGPLLISLK
DAGYITSPGYPQDYPSHQNCEWIVYAPEPNQK
DAHNALLDIQSSGR
DAHSQGEVVSCLEK
DAIAALGLLQK
DAIGISLLK
DAIHFYNK
DAIKPNLMQTLEGTPVFVHAGPFANIAHGNSSIIADR
DAIVSTQPAMMVNLR
DAIVTIVSAMSTIIPPVPLANPENQFR
DALLDQIR
DALSLEEILR
DAMPSDANLNSINK
DAMQYASESK
DANGNSFATR
DANLYISGLPR
DAPQVLPGQLSVK
DASGMLYNLASAIK
DAVFIPAGWDNDK
DAVFIPAGWDNDKK
DAVFIPAGWDNEK
DAVSNTTNQLESK
DAVTYTEHAK
DAWAIR
DCEAEVR
DCEDPNPLIR
DCEECIQLEPTFIK
DCEQAENWMAAR
DCLVLESFK
DCPSGHLSMEEFKK
DCPSGILNLEEFQQLYIK
DCPSGQLDAAGFQK
DCPTGHLTVDEFKK
DCPTGILNVDEFKK
DCPVSSYNEWDPLEEVIVGR
DCTSALALVPFSIKPLLR
DCTVEMPILK
DDANNDPQWSEEQLIAAK
DDEEMNTWIQAISSAISSDK
DDEENYLDLFSHK
DDEPLYIGNR
DDEVQVVR
DDFLGQVDVPLYPLPTENPR
DDFLQQNGYTPYDR
DDGCYRGEPSWFHR
DDGTFYR
DDGVSIPGEYTSFLAPISSSK
DDIENMVK
DDILNGSHPVSFEK
DDPVTNLNNAFEVAEK
DDREAQSICER
DEAEMSSWLR
DEISVDSLDFNKK
DEPSVAAMVYPFTGDHK
DEQFEQCVQNFNK
DEQLESLFQR
DEQSAVSMLK
DERVNLLSFTGSTQVGK
DETVSDCSPHIANIGR
DEVAHTLTESR
DEWLRPEDLPIK
DFDCIITEFAK
DFGGDVAAYVAPTNDLNGVR
DFIDSVLVK
DFIYSLHSTER
DFLAGGVAAAISK
DFLEAVNK
DFLIPIGK
DFLLQQTMLR
DFLLTAR
DFLNSFSTLLK
DFLQLFAPR
DFLSQPSLGLLVR
DFLTPPLLSVR
DFLVIPSPVLVK
DFMIQGGDFTR
DFMIQGGDPTGTGR
DFNHINVELSLLGK
DFPELTMEVDGK
DFPLNDLLSATELDK
DFQEYVEPGEDFPASPQR
DFQYNEEEMK
DFQYVDRDGKDQGVNVR
DFSALESQLQDTQELLQEENR
DFSALESQLQDTQELLQEENRQK
DFSGTSDPFVK
DFSISGGELGPTMK
DFSLEQLR
DFTATFGPLDSLNTR
DFTPAELR
DFTSEQIDEILQNHTEIVFAR
DFTVSALHGDMDQK
DFTVSAMHGDMDQK
DFVDHIDLVDPVDGVVLVDPEYLK
DFVNYLVR
DFVSALR
DFVSEAYLITLGK
DFYELEPEK
DFYMTDSISR
DGADFAK
DGALTQLNVAFSR
DGAPVATNAFHSPR
DGDGIFSPGGAISNMYSIMAAR
DGEQHEDLNEVAK
DGETLEELMK
DGEYVVEVR
DGFGFIK
DGFIDKEDLHDMLASLGK
DGFIDLMELK
DGFVALSK
DGFVCALLR
DGGEALVSPDGTVTEAPR
DGIEPMWEDEK
DGIVLGADTR
DGIVPFLQVFGHGK
DGLAFNALIHK
DGLAFNALIHR
DGLGFCALIHR
DGLGGLPDIVR
DGLGLCALIHR
DGLLTVNLR
DGMAFNALIHK
DGMDNQGGYGSVGR
DGMVSFHDNPEK
DGNDLHMTYK
DGNGYISAAELR
DGNLHEGDIILK
DGPLNMILDDGGDLTNLIHTK
DGPNALTPPPTTPEWVK
DGQAMLWDLNEGK
DGRDHIIEVVGSSMPLIGDHQDEDK
DGSAMVYNLANALR
DGSGDSHPDFPEDADIDLK
DGSKEPIVEMR
DGTNVLYSALISLK
DGTQCLSGSSDGTIR
DGVAVITLPLGGSIK
DHADVSNQLYACYAIGK
DHAGVMGESNR
DHAVFTR
DHEDSSLQWSNPAQQTLYFGEK
DHFEEAMR
DHIIEVVGSSMPLIGDHQDEDK
DHIVDPR
DHLPVSQVVVGDTDR
DHLPVSQVVVGDTDRQGSEAK
DHLYGTLDPNTR
DHNIPGELER
DHPAVAATLNNLAVLYGK
DHQYQFLEDAVR
DHVTKPTAMGQGR
DIAAHIK
DIAANEENRK
DIAAYIK
DIAAYIKK
DIDENAYAK
DIDIHEVR
DIDSFVPSK
DIEAMDPSILK
DIEDELTTGLELVDSCIR
DIEDVFYK
DIELVMSQANVSR
DIFQEIFDK
DIFTGLIGPMK
DIFTVSMNEK
DIHDDQDYLHSLGK
DIHFMPCSGLTGANIK
DIHTLAQLISAYSLVDPEK
DIIACGFDINK
DIIEYAELK
DIIHDPGRGAPLAK
DIILATDLAHHLR
DIINEEEVQFLK
DIIRQPSEEEIIK
DIKPDNVLLDVNGHIR
DIKPENLLVCEYPDGTK
DIKPENLLVYEHQDGSK
DIKPQLELIEDEEK
DIKPQNLLLDPDTAVLK
DIKPQNLLVDPDTAVLK
DIKPSNILLDR
DIKPSNLLVGEDGHIK
DILCGAADEVLAVLK
DILIQYDR
DIMEDTIEDK
DIMEDTIEDKLDTK
DIMLATGK
DINRLLEETQAELLK
DINWDSSQWQPLIQDR
DIPGLTDTTVPR
DIQENDEEAVQVK
DIQMPDGIR
DIQQSLADVSK
DISEASVFDAYVLPK
DISNLEENDETRFILSK
DISTLEPLK
DISTNYYASQK
DISTNYYASQKK
DISTTLNADEAVAR
DITAALAAER
DITAALAAERK
DITPLQVVLPNTALHLK
DITVEDMNELER
DIVENYFMR
DIVHSGLAYTMER
DIVINANPASPPLSLLVLHR
DIVNGLR
DIVPGDIVEIAVGDK
DIVPGDIVEIAVGDKVPADIR
DIVQFVPFR
DIVQFVPFRDFK
DIVSLVPR
DIVTPVPQEEVK
DIVVLGVEK
DIVVQETMEDIDK
DIWPTRDEIQAVER
DIWVQEPESK
DKADFCIIHYAGK
DKDISWFSPNGEK
DKDNFWMTR
DKFPEVIINFPDPAQK
DKFSFDLGK
DKLESEMEDAYHEHQANLLR
DKPMYDEIFYTLSPVDGK
DKPTYDEIFYTLSPVNGK
DLAALEDK
DLAALGDK
DLAEDLYDGQVLQK
DLAEIGIAVGNNDVK
DLAELINK
DLAFTLEER
DLAGRLPAGPR
DLAILQCHGELDPMVPVR
DLANIAEVEVSIPAK
DLAQAPDMQGGHAVLIASEEQFK
DLARPGEITQSQAFDFEFTHVEKPYESYTGQNVK
DLASVNNLLK
DLASVNNLLKK
DLATDLSLIEVK
DLDDLKK
DLDELSRYPEDK
DLDIIDNYDYSHTVK
DLDINRPGTVPNAK
DLDPEREVTFLEASR
DLDQASLAAVSQQLAPR
DLEAPEVQESYR
DLEAQIEAANK
DLEASIAR
DLEDKEGEIQAGAK
DLEDLQILIK
DLEEDHACIPIK
DLEEDHACIPIKK
DLEEFFSTVGK
DLEEHIISAGLADMVAAAETITTDSEK
DLEEKLETLR
DLEGSDIDTR
DLELAVPGTYDPNQPIIR
DLELTDLAER
DLENLAGPVSLSTPAQLVAPSVVVK
DLETQVIQLNEQVHSLK
DLEVVAR
DLFGEK
DLFPYEESK
DLFPYK
DLFQKPEVSTVK
DLFQVAFNR
DLFVANVQSFPPAPEDK
DLGAYLR
DLGDSHPVLYQSLK
DLGEELEALK
DLGLPTEAYISVEEVHDDGTPTSK
DLGLSESGEDVNAAILDESGKK
DLHESSFSLSGSQIDDHVPK
DLHFEGMFK
DLHPNTDPFKFEIHK
DLHWPEEEFGK
DLIADSNPMVVANAVAALSEISESHPNSNLLDLNPQNINK
DLILQCLDDKDESIR
DLISDSNPMVVANAVAALSEIAESHPSSNLLDLNPQSINK
DLKLDNILLDAEGHCK
DLKLDNVMLDAEGHIK
DLKLDNVMLDSEGHIK
DLKPENILLDEEGHIK
DLKPENLLIDHQGYIQVTDFGFAK
DLKPENLLYATPAPDAPLK
DLKPENLLYYSLDEDSK
DLKPLFEEFGK
DLKPNGANILVTEENKK
DLKPSNILYVDESGNPESIR
DLKPSNIVVK
DLKPVLDSYVFNDGSSR
DLLFILTAK
DLLFQALGR
DLLGEEDIPREPR
DLLHPSLEEEK
DLLHPSPEEEK
DLLNMYIETEGK
DLLQQMEEGLK
DLLSSVSR
DLMACAQTGSGK
DLMPHDLAR
DLMVGDEASELR
DLNAAEALQR
DLNFER
DLNGIDLTPVQDTPVASR
DLNPDVNVFQR
DLNQLFQQDSSSR
DLNSQADSLMTSSAFDTSQVK
DLNYCFSGMSDHR
DLPDVQELITQVR
DLPEHAVLK
DLPNALDEK
DLPPVSGSIIWAK
DLPSPLPTK
DLQEFIPLINQITAK
DLQHPNEFIR
DLQMVNISLR
DLQSAEKEEQEK
DLSAAGIGLLAAATQSLSMPASLGR
DLSDGIHVVK
DLSEELEALKTELEDTLDTTAAQQELR
DLSLPPVDR
DLSSAEAILALFPENFHQNLK
DLSSPSQYDTGVALTGLSCFVTPDLAR
DLTEYLSR
DLTGVQNLRK
DLTIGQMQGK
DLTNVQNLQK
DLTPEHLPLLR
DLTQLPVITSNTIVR
DLTQMADELRR
DLTSIQLLPSGEMDPNFISVR
DLTSVMR
DLTSVNILLK
DLTSWVTEMK
DLTTFLYHLR
DLVAIEAK
DLVAQAPLKPK
DLVLGPSGVLQGIRPGK
DLVQDPSLLGGTISAYK
DLVTMVEQLAR
DLYANNVLSGGTTMYPGIADR
DLYANNVMSGGTTMYPGIADR
DLYEDELVPLFEK
DLYSALIK
DMAAFNERPIIFALSNPTSK
DMAAPGTSSVPAPTAGNAEK
DMAAVQR
DMANPTALLLSAVMMLR
DMDDEESWIK
DMDEPSPVPNVEEVTLPK
DMDLYSYR
DMEALNVLPPDVLTR
DMELEHFDERDK
DMEVLSQEIVR
DMGEMVTQGQTDAQYMFLR
DMGGYSTTTDFIK
DMGSCEIYPQTIQHNPNGR
DMGYHVSMMADSTSR
DMIDLEANFEK
DMIILPEMVGSMVGVYNGK
DMILQFISR
DMLEQLLK
DMLLANPHELSLLK
DMLMQFVTK
DMNDNAPTIEIR
DMSGHYQNALYLGDVSER
DMTMFVTASK
DMTTGIVENK
DMVGIAQTGSGK
DMVQDLLDFK
DMYNDTLNGSTEK
DNALLAQLIQDK
DNALLAQLIQDKLDAYK
DNALLAQLIQDKLDAYKADDPTMGEGPDK
DNDFINEGQK
DNEGFGFVLR
DNEIGTWSDWSVAAHATPWTEEPR
DNFGFIETANHDK
DNFTLIPEGVNGIEER
DNFWEMGDTGPCGPCSEIHYDR
DNIDITLQWLIQHSK
DNIQGITKPAIR
DNIQGITKPAIRR
DNITNNTAAATVR
DNLAEDIMR
DNLAQQSFNMEQANYTIQSLK
DNLPPFPASVK
DNLSYIEHIFEISR
DNLTLWTSDMQGDGEEQNK
DNMALQR
DNNLLGK
DNNLLGKFDLTGIPPAPR
DNNLLGKFELTGIPPAPR
DNNLLGRFELSGIPPAPR
DNNQFASASLDR
DNPLDPVLAK
DNPLNEGTDAAR
DNRIELVR
DNSDFDLLTVSETANEPPQDEGNSFNSPR
DNSTMGYMAAK
DNSTMGYMAAKK
DNSTMGYMMAK
DNTRPGANSPEMWSEAIK
DNWSPALTISK
DNYLFLK
DNYVPEVSALDQEIIEVDPDTK
DPFLNPDLMK
DPFYMGLYQK
DPGVITYDLPTPPGEK
DPIPYLPPLEK
DPIVNVWYSVNGER
DPLNPIK
DPLSANHSLKPLPSVPEEK
DPNIVIAK
DPNNLFMVR
DPNNLLNDWSQK
DPNTYFIVGTAMVYPEEAEPK
DPPLAAVTTAVQELLR
DPPTWSVLAGHSHTVSDSIK
DPQALSEHLK
DPQQEDFLQGR
DPVPGYSVPAAEHSTITAWGK
DPVQVAAPSDHGVGIEPVFPENTENSEK
DQDTLSQHGIHDGLTVHLVIK
DQEVLLQTGR
DQFGFINYEVGDSKK
DQGTYEDYVEGLR
DQIGVSGGVASFVCQATGDPKPR
DQIYDIFQK
DQLALAIGK
DQLDETVNVEPLTK
DQLIEVIEK
DQLIYLLEQLPGKK
DQLLLGPTYATPK
DQMEAVR
DQNESLDEEMFYK
DQNLPQILEESR
DQPPNSVEGLLNALR
DQSGEYECSALNDVAAPDVR
DQVLQNLGSVESYSEEK
DQYANYVVQK
DRDPEAQFEMPYVVR
DREGFFTNGLTLGAK
DRETRPFPR
DREVGIPPEQSLETAK
DRIEIFPSR
DRLPLAVVGSNTIIEVNGK
DRLPLLDIACNK
DRLVPGPVFGSK
DRNVATPR
DRPQEADGIDSVIVVDNVPQVGPDRLEK
DRPVSQPSLVGSK
DRTDIQCLIPCAIDQDPYFR
DRVALSNMNVIDR
DRVEISPEQLSAASTEAER
DRVNDVCTNGQDLIK
DRVNDVCTNGQDLIKK
DRVTDALNATR
DRVTSAVEALLSADSASR
DRYALTFAEAQEACR
DRYDSFIELQEK
DSAIQQQVANLQMK
DSALIQMADGNQSQLAMNHLNGQK
DSDDVPMVLVGNK
DSDKEGTSNSTSEDGPGDGFTILSSK
DSDLSHVQNK
DSDYYNMLLK
DSEEDVVETPAVSHDEHTHQEIK
DSETGENIR
DSFLGSIPGK
DSFPWEVPK
DSFPWEVPKK
DSFSQESSPSSPSDLAK
DSFSQLINLLEEK
DSGLPSQGLSFK
DSGNIPEAIASYR
DSGSSSVFAESPGGK
DSHTSVTMEALLYKPIDR
DSIANATVLLDYHLNYLK
DSIVHQAGMLK
DSIVQGFQWGTR
DSLDIEVK
DSLGDFIEHYAQLGPSSPEQLAAGAEEGGGPR
DSLNSIALK
DSLYVDGDCTMDIR
DSNLLLEDVTWK
DSNNLCLHFNPR
DSNYHLLMSVQESLERK
DSPDLLLLLR
DSPLLLQQISAMR
DSPSVWAAVPGK
DSPTGANSYVIIK
DSQDAGGFGPEDR
DSQTQAILTK
DSSALNHSSKPLPMAPEEK
DSSDQNFDYMFK
DSSQILSASFDQTIR
DSSTCPGDYVLSVSENSR
DSTGTYTCVAR
DSTLTEPVVMALLK
DSVTHLFDRNADYVQEVK
DSYLILETLPTEYDSR
DSYTLTEELAEYAEIR
DSYVAIANACCAPR
DSYYSIHQIAQMGVGEGK
DTAGDASESALLK
DTAQILLLR
DTAYPETNDAIPMISK
DTDLEFVDGEGKPR
DTEDVPMILVGNK
DTEQVDNWMSK
DTHALEQALDFVR
DTHDQLSEPSEVR
DTHLTITPTVLGER
DTILQLNLK
DTLDYSSNTMESALQYEK
DTLGLFLR
DTLPGLR
DTLPNFR
DTLQSELVGQLYK
DTLYEAVR
DTNGENIAESLVAEGLATR
DTNNNVAYWDVLK
DTPALFNFTTQELSSNPPLATILIPPHAR
DTPENNPDTPFDFTPENYK
DTPTQEDWLVSVLPEGSR
DTQDIVHDLESPGIDPSIIK
DTQLQQIVDK
DTSNHFHVFVGDLSPEITTEDIK
DTSQYVVGELAALENEQK
DTTINEIEDTFR
DTYALEQSLEFVR
DTYGDDPVSNQNIQYFLDR
DVAGDASESALLK
DVAIKEPLVDVVDPK
DVALSSGSACTSASLEPSYVLR
DVATSPISPTENNTTPPDALTR
DVATVAFCDAQSTQEIHEK
DVAYQYVK
DVCLYPR
DVDCVLTTGEVFR
DVDFELIK
DVDRIIGLDQVAGMSETALPGAFK
DVDRIVGLDQMAK
DVEEEKFPTQLSR
DVEFLAQLK
DVEGIVGLEQVSSLGDGPPGGRPR
DVEGSTSPQIGDKVEFSISDK
DVEMGNSVIEENEMK
DVEPEDPMFLMDPFAIHR
DVEVLEGKPIYVDCFGNLVPLTK
DVFHMVVEVPR
DVFHNHGIHATTIQPEFASVGSK
DVFLMLK
DVFSPIGER
DVIEEYFK
DVILQDDDVDCTMTEK
DVIVQDDDVDCTLVEK
DVKPDNFLMGLGK
DVKPHNVMIDHEHRK
DVKPSNILVNSRGEIK
DVLAEIPDQLVSYMK
DVLEEFHGNGVLAK
DVLEGYNGTIFAYGQTSSGK
DVLLRPK
DVLPTVDPTK
DVLQAETSQQLCCQK
DVLTGQEFDVR
DVLTSTYGATAETLSTSTTTHVTK
DVLYPSLK
DVMSDETNNEETESPSQEFVNITK
DVNAAIATIKTK
DVNQQEFVR
DVNVAIAAIK
DVNVNFEK
DVPIVHTETK
DVPNETLQVEEDDRPELPWWK
DVQEIFR
DVQIGDIVTVGECRPLSK
DVRQQYESVAAK
DVSALFPDVVNCMQTDNLELKK
DVSELTGFPEMLGGR
DVSSLFPDVVNCMQTDNLELK
DVSSLFPDVVNCMQTDNLELKK
DVSSVELLMNNHQGIK
DVSVPVAEIK
DVTCDVHYENYR
DVVASLVSTR
DVVIQDDDVECTMVEK
DVVMVHEPK
DVVVQHVHFDGLGR
DVYIVQDLMETDLYK
DVYVPEASRPHQWQTDEEGVR
DWCYEATYSQLAHPIQQAK
DWGPALLEHR
DWIDILTK
DWLFAPHYR
DWNDMER
DWSFPYEFSYGADGGAK
DWSPTLYIR
DWVIPPINLPENSR
DYAAYNVLDDPELR
DYCNNYDLTSLNVK
DYESASLTEVR
DYGGYLSTYILPAK
DYGVYLEDSGHTLR
DYIFEVMDCSMPLIGEHQVEDR
DYIPVDQEELRDYVK
DYLGDFIEHYAQLGPSQPPDLAQAQDEPRR
DYLHYIR
DYLIDGSR
DYLLCDYNRDGDSYR
DYNPLLAR
DYPLIPVGK
DYQEASNLEQFVTR
DYQGLFGVK
DYSEADGLSER
DYSLQIQNVDVTDDGPYTCSVQTQHTPR
DYVPDTYADVIEALSNPIR
EAAASGLPLMVIIHK
EAAEAIEAEGATAPLTELLHSR
EAAMGQGFDR
EAAQALLLAELR
EAASDMSPYVR
EAASILQELQVETYGSMEK
EAAVSHAGSMHR
EAAWAITNATSGGTPEQIR
EACWALR
EACWTISNITAGNR
EADDIVNWLK
EADESLNFEEQILEAAK
EADFLGGMECTLGQIVSQR
EADIDGDGQVNYEEFVQMMTAK
EAEAAMFHR
EAEAQAAMEANSEGSLTRPK
EAEDGIIAYDDCGVK
EAEFQQMLEQLK
EAEHLYHTLESSYQK
EAELAAR
EAELLEPLMPAIR
EAELLTNLQHEHIVK
EAEYFELPELVR
EAEYFQLPDLVK
EAFLNTEDKGDSLDSVEALIKK
EAFNMIDQNR
EAFQNAYLELGGLGER
EAFSLFDK
EAGAGGLAIAVEGPSK
EAGAGGLSIAVEGPSK
EAGELKPEEEITVGPVQK
EAGENWQENPETYEDSFYK
EAGFLRPVTIFGPIADVAR
EAGGGGVGGPGAK
EAGGIDLFVGGIGPDGHIAFNEPGSSLVSR
EAGGNMSIQFLGTVYK
EAGHGTQKEEIPEEELAEDVEEIDHAER
EAGMQPQLQIR
EAGSVSLR
EAGVFVPR
EAHEPLAVADAK
EAIDSPVSFLALHNQIR
EAIDSYIK
EAIEGTYIDK
EAIEGTYIDKK
EAIESAIGGNAYQHSK
EAIETIVAAMSNLVPPVELANPENQFR
EAIIPGSVYDR
EAILAIHK
EAINLLEPMTNDPVNYVR
EAIVNSCVFVHQTLHQANAR
EAIVTSEELGQDLEHVEVLQK
EAKPDELMDSK
EAKPEDLMDSK
EALDSDGWLHTGDIGK
EALELTDTGLLSGSEER
EALINAFK
EALLMDPVDGPILASLLVGPCALEYTK
EALPTWDK
EALQLMATYLPK
EALSIIGDINTTTVSTPMPPPVDDSWLQVQSVPAGR
EALTYDGALLGDR
EALVDTLTGILSPVQEVR
EAMEAQIQNFGQTPSQLLIEPHPPR
EAMECSDVIWQR
EAMEDGEIDGNK
EAMEHPYFYPVVK
EAMEHPYFYTVVK
EAMNDPLLER
EANEILQR
EANMPLPGYK
EANNFLWPFK
EAPDGCPDHVLR
EAPLPFILLGGSEK
EAPPMEKPEVVK
EAQDGLATAQLR
EAQLDEEGQFLVR
EAQLYAAQAHLK
EAQTSFLHLGYLPNQLFR
EASAALQVR
EASDIILTDDNFSSIVK
EASDIILTDDNFTSIVK
EASFEYLQNEGER
EASLGEASK
EASMVITESPAALQLR
EATADDLIK
EATDAIGHLDR
EATTEFSVDAR
EATTLANGVLASLNLPAAIEDVSGDTVPQSILTK
EATWVVDVK
EAVCIVLSDDTCSDEK
EAVEQFESQGVDLSNIVK
EAVFDDDMEQLRDVPIDHSDLVADLLK
EAVGDLLDAFK
EAVIAQISSHVK
EAVILPIK
EAVSNFLTALSLQR
EAVTFLR
EAVVNTQELLDLLVK
EAYALCHCLPVLSTDK
EAYEAGLIGK
EAYPDHTQFEK
EAYPEEAYIADLDAK
ECEDVMDWINDK
ECENCDCLQGFQLTHSLGGGTGSGMGTLLISK
ECTEGEHAEHPTVPLK
ECYLEGDQTSLYHAAK
EDDGVPVICQVEHPAVTGNLQTQR
EDDSLTIFGVAER
EDENVPFLLVGNK
EDGSEVGVGGAQVTGSNTRK
EDGVITASEDR
EDIDTAMK
EDIYAVEIVGGATR
EDKLECSEELGDLVK
EDLDKVEPAVIEAQNAVK
EDLNCQEEEDPMNK
EDLPGFVFESNR
EDLRLPEGDLGK
EDLSLPELLDEEDVLQECK
EDLYLKPIQR
EDMAALEK
EDPAASLDAYAHALLAGR
EDPLLTPVPASENPFR
EDPNLVPSISNK
EDQGIYTCVATNILGK
EDQTEYLEERR
EDSPQSHVLVMK
EDSVKPGAHLTVK
EDSVKPGAHLTVKK
EDTEEHHLRDYFEEYGK
EDTEEHHLRDYFEQYGK
EDVSLHGYKK
EEAQAEIEQYR
EEAQMEVEQYR
EEAQMEVEQYRR
EEASDYLELDTIK
EEASNFR
EEDATLSSPAVVMPTMGR
EEDKEPLIELFVK
EEEGMLSPILAHGGVR
EEFAQSAIR
EEFTSGGPLGQK
EEIFGPVMQILK
EEIFGPVQPLFK
EEIFGPVQQIMK
EEIPEEELAEDVEEIDHAER
EEIPEEELNEDVEEIDHAER
EEISATQIIVCTPEK
EELDTLLNHPDIK
EELFVTSK
EELITNWEQIR
EELNAISGPNEFAEFYNR
EELSNVLAAMR
EELTLEGIR
EELVAAVEDVRK
EELYQNLTR
EEMLEIVQAIYK
EEQMDGTVTLK
EEQSQITSQVTGQIGWR
EESDDEAAVEEEEEEK
EESEPEVKEDVIEK
EESESVLTLK
EESTVFSQAIHYANR
EETPGTEWEK
EETVLATVQALQTASHLSQQADLR
EEYPDRIMNTFSVMPSPK
EEYPDRIMNTFSVVPSPK
EFANFTFPR
EFAPVYPIMVQLLQK
EFDEDLEDKTENDK
EFDLTKEEDLAALR
EFDSISR
EFEEDLTGIDDRK
EFEPLLNWMK
EFGGGHIKDEVFGTVK
EFGNTLEDK
EFGPVVIDYGK
EFGTNIK
EFHLNESGDPSSK
EFIEGVSQFSVK
EFIQEPAK
EFLALASSSLLK
EFMWALK
EFNAEVHRK
EFNEDGALAVLQQFK
EFNKYDTDGSK
EFNLNELYQR
EFPTVPLVK
EFQQYLPVVMGPLMK
EFSDIFR
EFSGYVESGLK
EFSIDVGYER
EFSMMFK
EFSPFGTITSAK
EFTLEFSR
EFVADETER
EFVEAVLELR
EFVTAVVLGK
EFVWNPR
EGAAHAFAQYNMDQFTPVK
EGALCEENMR
EGANINAQSQNGFTPLYMAAQENHIDVVK
EGCEIGFIPSPLR
EGCTVSPETISLNVK
EGDATPDNIPADIVFVLK
EGDLLFTVAK
EGDTLVLTCAVTGNPRPNQIR
EGDTVIFASDDEQDR
EGDVLTLLESER
EGDYVLFHHEGGVDVGDVDAK
EGEDAVIVCDVVSSLPPTIIWK
EGEDMIAEEHFGSEK
EGEEAGPGDPLLEAVPK
EGEEVMFK
EGEFVAQFK
EGELTVAQGR
EGETPGNFMEDEQWLSSISQYSGK
EGFGHLSPTGTTEFWLGNEK
EGFHFEETLPGFK
EGFQLLLNNK
EGFVEYTEQVVK
EGGAGAVDEDDFIK
EGGDIAFIPSPQR
EGGPLPNCFTTPLR
EGGSAGLIPSQFLEEK
EGHPVTSEPSRPEPAVFK
EGIAQTVFLGLNR
EGICAIGGTSEQSSVGTQHSYSEEEK
EGICALGGTSELSSEGTQHSYSEEEK
EGIPPQQQR
EGISINCGLLALGNVISALGDK
EGIVALR
EGLELPEDEEEK
EGLELPEDEEEKK
EGLHYTEVCGYDIASPNAGPLFR
EGLLGLQNLLK
EGLMLDSHEELYK
EGLQNMEAR
EGMGMDQGPQEMIDR
EGMNIVEAMER
EGMQLISEKPETEAVVK
EGMSNNSTTSISQAR
EGMTAFVEK
EGNASGVSLLEALDTILPPTRPTDKPLR
EGNDLYHEMIESGVINLK
EGNGTVMGAELR
EGNYAIVANVESMDYDPLVVK
EGPCLVHTITGDLLR
EGPEGFAR
EGPFYPTLR
EGPIGGESDSEEVR
EGQEDQGLTK
EGQGFVSEDEYLEISDIK
EGQVDVASVLLEAGAAHSLATK
EGQVDVASVLLEAGAAHSLATKK
EGRLEESVALR
EGRPSGEAFVELESEDEVK
EGRVDEEIALR
EGSIGGSGGSGGGGGGGLKPSITK
EGSRTDDEVVQREEEAIQLDGLNASQIR
EGVCAASLPTTMGVVAGILVQNVLK
EGVDWMNK
EGVEYR
EGVHGGLINK
EGVHGGLINKK
EGVKTENDHINLK
EGVLYVGSK
EGWPLDIR
EGYDFHSSSEFEIVK
EGYSGVGLLSR
EGYVPQEEVPVYENK
EHALAQAELLK
EHALTSGTIK
EHAPSIIFMDEIDSIGSSR
EHGDPLIEELNPGDALEPEGR
EHGLIFMETSAK
EHHTTGLTWSK
EHIMQMLQNPDWK
EHINSVSAMK
EHLIENEVSILR
EHMIQNEVSILR
EHMMDGVTTR
EHNGHITGIDWAPK
EHNGQVTGIDWAPESNR
EHQISPGDFPNLK
EHSSTANIIVMSLPVAR
EHVEEISELFYDAK
EHYPNGVCTVYGK
EIADYLAAGKDER
EIAEAYLGGK
EIAEAYLGK
EIAQDFK
EIAQDFKTDLR
EIAVGDSEGQIVIYDVGEQIAVPR
EIDIAATLEHLR
EIDNLAGPVVLSTPAQLIAPVVVAK
EIEIAEQDMSALISLRK
EIEIAEQEMPALMALR
EIEIDIEPTDK
EIEIDIEPTDKVER
EIEIDYTGTEPSSPCNK
EIESTDTACIGPTLR
EIEVDSSPSVLEILDTAGTEQFASMR
EIFAPLDER
EIGISNPLHR
EIGPNDGFLAQLCQLNDRLAK
EIHKPGYLANDR
EIILETTTK
EILIPVFK
EILSPVDIIDR
EIMAEDDQVFLMK
EINGISVANQTVEQLQK
EINNAHAILTDATK
EINNAHAILTDATKR
EIPVESIEEVSK
EIQPPFKPK
EIQQALVDAGDKPATFVGSR
EIQVQHPAAK
EIRPALELLEPIEQK
EISFAYEVLSNPEKR
EISPDTTLLDLQNNDISELRK
EITEGDEVEVYSR
EIVQDGDHMIIR
EIVSGMK
EIYTNLGPR
EIYYHGEPISVNVHVTNNTNK
EKEEFAVPENSSVQQFK
EKEEFAVPENSSVQQFKEEISK
EKEPIVGSTDYGK
EKEQLMASDDFGRDLASVQALLR
EKFEGVELNTDEPPMVFK
EKGDPLNIAIDK
EKIDLENTLEQEQEALVNR
EKIEGCHICTSVTPGEPQVFLGK
EKLEAEMEAAR
EKLEDPDPGVQSAAVNVICELAR
EKLENDIAEIMK
EKPAGSIDSYLK
EKPPITVVGDVGGR
[truncated: 8,868 more rows]

## Sheet: a6
Table S6. List of peptides of canonical proteoforms.
AAAQLLQSQAQQSGAQQTK
AAEDYGVIK
AAELIANSLATAGDGLIELR
AAFDDAIAELDTLSEESYK
AAHVFFTDSCPDALFNELVK
AAIISAEGDSK
AAILPTSIFLTNK
AALAGGTTMIIDHVVPEPESSLTEAYEK
AALAGGTTMIIDHVVPEPGTSLLAAFDQWR
AALCHFIVDELNAK
AALEYLEDIDLK
AAVAWEAGKPLSIEEIEVAPPK
AAVDAGFVPNDMQVGQTGK
AAVEEGIVLGGGCALLR
AAVPSGASTGIYEALELR
AAYDVSSFSFFQR
AAYEAELGDAR
AAYEAELGDARK
AAYFGIYDTAK
AAYFGVYDTAK
AAYNLVR
ACADATLSQITNNIDPVGR
ACAELHQNVNVK
ACGDSTLTQITAGLDPVGR
ACLYAGVK
ACNQLGQFLQHR
ACYLSINPQKDETLETEK
ADDGRPFPQVIK
ADEGISFR
ADETKDEQFEQCVQNFNK
ADFDNTVAIHPTSSEELVTLR
ADHQPLTEASYVNLPTIALCNTDSPLR
ADLINNLGTIAK
ADLLGIVSELQLK
ADQCYEDVR
ADQELMTYSHDNIICGITSVSFSK
ADQLADESLESTRR
ADTLTLEER
ADTLTLK
ADTLTPEECQQFK
ADTLTPEECQQFKK
ADVFHAYLSLLK
ADVVESWIGEK
AEAGDNLGALVR
AEEDEILNR
AEELGLPILGVLR
AEFFADVVPAVR
AEGSDVANAVLDGADCIMLSGETAK
AEGSDVANAVLDGADCIMLSGETAKGDYPLEAVR
AEGYEVAHGGR
AELNEFLTR
AELRDDPIISTHLAK
AEMMELNDR
AENFFILR
AENSSLNLIGK
AEQLFSSALCAAR
AESLQVTR
AEVLSEEPILK
AEVVGKPSPEFFK
AFAAGADIK
AFAAQEDLEK
AFCEPGNVENNGVLSFIK
AFFESHPAPSAER
AFHNEAQVNPERK
AFITNIPFDVK
AFLQGGQEATDIALLLR
AFLTLAEDILR
AFMTADLPNELIELLEK
AFPNPYADYNK
AFSYYGPLR
AFYNNVLGEYEEYITK
AGADEERAETAR
AGAIAPCEVTVPAQNTGLGPEK
AGAYDFPSPEWDTVTPEAK
AGDREDITEPAICALR
AGDTVIPLYIPQCGECK
AGEVFIHK
AGFAGDDAPR
AGFAGDQIPK
AGGIETIANEFSDR
AGGIETIANEYSDR
AGIISTVEVLK
AGKEPGLQIWR
AGKPVICATQMLESMIK
AGLQFPVGR
AGPIWDLR
AGQAVDDFIEK
AGQVEVVR
AGQVFLEELGNHK
AGSDGESIGNCPFSQR
AGTFQAFEQFGQQLLAHGHYASPEIK
AGTGVDNVDLEAATR
AGTGVDNVDLEAATRK
AGVAPLQVK
AGVDPLVPLR
AGVIGLTQTAAR
AGVLAGHDNR
AGVNFSEFTGVWK
AGVYPER
AHDGGIYAISWSPDSTHLLSASGDK
AHGFTFTR
AHGGYSVFAGVGER
AHIAQLCEK
AHQVVEDGYEFFAK
AIAELGIYPAVDPLDSTSR
AIAHYEQSADYYK
AIAHYEQSADYYKGEESNSSANK
AIANECQANFISIK
AIDLFTDAIK
AIEINPDSAQPYK
AIELNPANAVYFCNR
AIENIDTLTNLESLFLGK
AIFFNR
AIFLADGK
AIFTGYYGK
AIGAVPLIQGEYMIPCEK
AIGHVIEEGGVK
AIGNIELGIR
AIGSASEGAQSSLQEVYHK
AIGVKPPR
AIIIFVPVPQLK
AILPCQDTPSVK
AILVDLEPGTMDSVR
AINEAYKEDYHK
AINQGGLTSVAVR
AINVQEEK
AIPDLTAPVAAVQAAVSNLVR
AIQLEYSEAR
AISHEHSPSDLEAHFVPLVK
AITIAGVPQSVTECVK
AITSAYYR
AITVFSPDGHLFQVEYAQEAVK
AITVFSPDGHLFQVEYAQEAVKK
AIVAGDQNVEYK
AIVAIENPADVSVISSR
AIVPILLDANVSTYDK
AIVVTDGER
AIWNVINWENVTER
AKEILQEEEDLAEIVQLVGK
AKTDHGAEIVYK
ALAAELNQLR
ALAAGGVGSIVR
ALAEGVLLR
ALAESWNAAFLESSAK
ALAGCDFLTISPK
ALANSLACQGK
ALASQLQDSLK
ALAVGGLGSIIR
ALDFIASK
ALDLFSDNAPPPELLEIINEDIAK
ALDLLDK
ALDVGSGSGILTACFAR
ALEAELAALR
ALEELATK
ALEENNNFSK
ALEHFTDLYDIKR
ALESPERPFLAILGGAK
ALESSIAPIVIFASNR
ALEYACGIK
ALGFPLERPK
ALGQNPTNAEVLK
ALGVLAQLIWSR
ALHSLLLR
ALIAAQYSGAQVR
ALIADSGLK
ALIAGGGAPEIELALR
ALKDEEKMELQEIQLK
ALLELQLEPEELYQTFQR
ALLEVLGR
ALLEVVQSGGK
ALLFVPR
ALLLSTYIK
ALLQMVQQFAVDFEK
ALLSAVTR
ALMLQGVDLLADAVAVTMGPK
ALPFWNEEIVPQIK
ALQASALK
ALQASALNAWR
ALQSGQCAGAALDVFTEEPPRDR
ALQSLLESLTCPPYTPTQHLER
ALQSVGQIVGEVLK
ALSSEGKPYVTKEELYQNLTR
ALTDFFR
ALTDSFR
ALTLIAGSPLK
ALTSELANARDESKK
ALTVPELTQQMFDAK
ALTVPELTQQMFDSK
ALTVPELTQQVFDAK
ALVADSHPESER
ALVDHENVISCPHLGASTK
ALYDFEPENEGELGFK
ALYDTFSAFGNILSCK
ALYLSDNDFEILPPDIGK
AMEAVAAQGK
ANATEFGLASGVFTR
ANDPSLQEVNLNNIK
ANDTQEFNLSAYFER
ANDTTFGLAAGVFTR
ANLPQSFQVDTSK
ANTFVAELK
ANWEAQQR
ANYDVLESQK
APDFVFYAPR
APFDLFENR
APGFAHLAGLDK
APGFGDNRK
APGPGLAQGLPQLHSLVLR
APIIAVTR
APILIATDVASR
APIQWEER
APLPLGHIK
APNDFNLK
APSDLYQIILK
APVPTGEVYFADSFDR
APVVAIAVLDGR
APWELLELR
AQAALAVNISAAR
AQALQEECGYLR
AQCGGGLLGVR
AQEEAERLEADR
AQHEDQVEQYKK
AQIHDLVLVGGSTR
AQIWDTAGQER
AQLADSFHLQQFFR
AQLEEASSAR
AQLEGHAVQSTLQSEEWFR
AQLFALTGVQPAR
AQLGVQAFADALLIIPK
AQLQDLNDR
AQLQDLNDRFASFIER
AQQVSQGLDVLTAK
AQTLPTSVVTITSESSPGKR
AQVEQELTTLR
AQVQLDSDHLEEDIHR
AQVSLLIR
AQWGENLQVTLIPTHDTEVTR
AQYEDIAQK
AQYESLAAK
AQYYLPDGSTIEIGPSR
ARDDLITDLLNEAK
ARFEELCSDLFR
ARFEELNADLFR
ASAAFSSVGSVITK
ASAFNSWFENAEEDLTDPVR
ASEAGEVPFNHEILR
ASERAEMMELNDR
ASGNYATVISHNPETK
ASGPGLNTTGVPASLPVEFTIDAK
ASGTNDKPGGPHYILR
ASGVEGADVVK
ASHSFLR
ASILNTWISLK
ASIPFSVVGSNQLIEAK
ASIVDDIHSTFDELQK
ASLAETDKITLEVAK
ASLLQNESTNEQLQIHYK
ASLNGADIYSGCCTLK
ASLTLFCPEEGDWK
ASNGDAWVEAHGK
ASPFLLQYIQEEIPDYR
ASREEIHEYRR
ASVDELFAEIVR
ASVTVGGEQISAIGR
ASYYVVSGNDPANGEPSR
ATADDELSFK
ATAGAYIASQTVK
ATAGDTHLGGEDFDNR
ATAVMPDGQFK
ATDFVVPGPGK
ATEILNLLLK
ATENDIANFFSPLNPIR
ATENDIYNFFSPLNPVR
ATFDISLVVPK
ATIGADFLTK
ATISNDGATILK
ATLEEAR
ATLQAALCLENFSSQVVER
ATVAAFAASEGHSHPR
ATVSAPFGK
AVAGNISDPGLQK
AVAREESGKPGAHVTVK
AVCMLSNTTAIAEAWAR
AVDDGVNTFK
AVDNQVYVATASPAR
AVDSLVPIGR
AVELAANTK
AVENSSTAIGIR
AVFDETYPDPVR
AVFPSIVGRPR
AVFVDLEPTVIDEIR
AVFVDLEPTVIDEVR
AVIEHNLLSASK
AVLDALLEGK
AVLENNLGAAVLR
AVLFCLSDDKR
AVLFCLSEDK
AVLFCLSEDKK
AVLHVALR
AVLIAGQPGTGK
AVLLGPPGAGK
AVLVDLEPGTMDSVR
AVQLYQQTANVFENEER
AVQQPDGLAVLGIFLK
AVTELNEPLSNEDR
AVTELNEPLSNEDRNLLSVAYK
AVTEQGAELSNEER
AVTEQGHELSNEER
AVVGEEALTSDDLLYLEFLQK
AVVIVDDR
AVVQVFEGTSGIDAK
AVVTHSSGNHGQALTYAAK
AVVVNAAQLASYSQSK
AVVVTDGER
AVVYSNTIQSIIAIIR
AVVYSNTIQSIMAIVK
AWFLGLNK
AWGAVVPLVGK
AWGNNQDGVVASQPAR
AYFHLLNQIAPK
AYHEQLSVAEITNACFEPANQMVK
AYILNLVK
AYLPVNESFGFTADLR
AYSEAHEISK
CAVVDVPFGGAK
CAYEVTQANGKWEVLIGSTHILTPQK
CDENILWLDYK
CEVQHGIDDSSDAVEVK
CLAAALIVLTESGR
CLPQIQLYGPTNVAPIINR
CLVLTGFGGYDK
CPLLKPWALTFSYGR
CPLPRPWALTFSYGR
CSQAVYAAEK
CTTDHISAAGPWLK
CVLPEEDSGELAKPK
CVSTLLDLIQTK
CVVVGDGAVGK
DAAAVGNHVAK
DAALATALGDKK
DAEGILEDLQSYR
DAFVAIVQSVK
DAGQISGLNVLR
DAGTIAGLNVLR
DAGTITGLNVLR
DAGVIAGLNVLR
DAGYEFDICFTSVQK
DAIQNPNDIQLQEK
DALLSALSIQNYHLECNETK
DALSDLALHFLNK
DANLYVSGLPK
DAQVVQVVLDGLSNILK
DASVAEAWLLGQEPYLSSR
DATNVGDEGGFAPNILENK
DATNVGDEGGFAPNILENSEALELVK
DAYSGGAVNLYHVR
DDGLFSGDPNWFPKK
DDGSWEVIEGYR
DDLITDLLNEAK
DDNGKPYVLPSVR
DDNGVPFVR
DENATLDGGDVLFTGR
DENSDYTLFNLIPVGLR
DETNYGIPQR
DFFLANASR
DFLLKPELLR
DFLPLYFGWFLTK
DFNVGGYIQAVLDR
DFPQYFAVVSR
DFTPVCTTELGR
DGEEAGAYDGPR
DGIILCELINK
DGKYDLDFK
DGLAEEVQR
DGLALGPGPFVTALEYATDTK
DGLILTSR
DGLTDVYNK
DGLVVFGK
DGPGFYTTR
DGSVAIASKPR
DGYAQILR
DHGVNSFLVYMAFK
DHLLGVSDSGK
DICNDVLSLLEK
DIEEIIDELK
DIGAIAQVHAENGDIIAEEQQR
DIISDTSGDFRK
DINELNLPK
DINQEVYNFLATAGAK
DIPNENELQFQIK
DIQDSLTVSNEVQTAK
DIVEAHYR
DKFEPGILQLSQWFK
DKPHVNVGTIGHVDHGK
DKWSPALQIR
DLAGCIHGLSNVK
DLAGSIIGK
DLASVQALLR
DLDDFQSWLSR
DLEEWNQR
DLGLAQDSATSTK
DLIGVQNLLK
DLKPENLLLASK
DLKPQNLLINR
DLKPSNLLLNTTCDLK
DLLDLLVEAK
DLMSWINGIR
DLNCVPEIADTLGAVAK
DLNHVCVISETGK
DLQAGLAR
DLQLVLPDYFPER
DLQNVNITLR
DLSLEEIQK
DLSSVQTLLTK
DLTDYLMK
DLVPDLSNFYAQYK
DLYANTVLSGGTTMYPGIADR
DNAGAATEEFIK
DNDLISLPK
DNFTAIPEGTNGVEER
DNFTLIPEGTNGTEER
DNSGSHGSPISGK
DNTIEHLLPLFLAQLK
DNTINLIHTFR
DNVAGVTLPVFEHYHEGTDSYELTGLAR
DPDNELYFAHGLFSAK
DPEAPIFQVADYGIVADLFK
DPENFPFVVLGNK
DQFPEVYVPTVFENYVADIEVDGK
DQLQTFSEEHPVLLTEAPLNPR
DQLQTFSEEHPVLLTEAPLNPSK
DQNTVETLQR
DQVANSAFVER
DREEALHQFR
DRFSVNLDVK
DRLEGLLAFK
DRPFFPGLVK
DSGVQACFNR
DSNYHLLMSVQESLER
DSQEEEKTEALTSAK
DSQVVQVVLDGLK
DSSTSPGDYVLSVSENSR
DSTLIMQLLR
DSTVAVVVYDITNLNSFQQTSK
DSYVGDEAQSK
DTDIVDEAIYYFK
DTDPDSKPFSLQETYEAK
DTDSEEEIREAFR
DTFNHLTTWLEDAR
DTGILDSIGR
DTGKTPVEPEVAIHR
DTGNIGQER
DTNGSQFFITTVK
DTPGFIVNR
DVDEIEAWISEK
DVDGATLAR
DVDLEFLAK
DVEDEETWIR
DVEDEILWVGER
DVKPSNILVNSR
DVLSVAFSSDNR
DVNAAIAAIK
DVNAAIATIK
DVTGAEALLER
DVTNNVHYENYR
DVYTGDALR
DYFNVPYPLPK
DYLGDFIEHYAQLGPSQPPDLAQAQDEPR
DYLHYHIK
DYLLCDYNR
DYSGQGVVK
DYSVTANSK
EAAENSLVAYK
EAALSTALSEK
EAEKLESEHPDQAQAILSR
EAEPDLLAVLR
EAESCDCLQGFQLTHSLGGGTGSGMGTLLISK
EAESLIAK
EAESSPFVER
EAFLNTEDKGDSLDSVEALIK
EAFQLFDR
EAFSLFDKDGDGTITTK
EAILNDEIYCPPETAVLLASYAVQAK
EAINVEQAFQTIAR
EALENANTNTEVLK
EANHNVSAPYGR
EANQQQQFNR
EASIYTGITLSEYFR
EAVTEILGIEPDREK
EAYPGDVFYLHSR
ECHLNADTVSSK
EDAANNYAR
EDQTEYLEER
EDSQRPGAHLTVK
EDSQRPGAHLTVKK
EEQELHDIHSTR
EESGKPGAHVTVK
EESGKPGAHVTVKK
EFADSLGIPFLETSAK
EFFVGLSK
EFHTTGLAWSK
EFICALSITSR
EFLSELQR
EFSITDVVPYPISLR
EFTEAVEAK
EGAAHAFAQYNLDQFTPVK
EGASILLDGR
EGDFTLSLR
EGDQTSNNIPADIVFVLK
EGGLLTLAGAK
EGGSIPVTLTFQEATGK
EGHVGLVQELLGR
EGLEETLR
EGLLAIFK
EGLLDPNVK
EGPAVVGQFIQDVK
EGTDSSQGIPQLVSNISACQVIAEAVR
EGVVAAAEK
EHAALEPR
EHAFFR
EHALLAYTLGVK
EHLAQLQEK
EHMQPTHPIR
EIADLGEALATAVIPQWQK
EIAENALGK
EIDGGLETLR
EIEAEIQALR
EIEDAAQFATADPEPPLEELGYHIYSSDPPFEVR
EIEELQSQAQALSQEGK
EIFLSQPILLELEAPLK
EIGELTQLK
EIGQSVDEVEK
EIIDLVLDR
EIIDLVLDRIR
EIIDPVLDR
EILGTAQSVGCNVDGR
EILQEEEDLAEIVQLVGK
EILSEVER
EIQGFFNIPVDNLR
EIQGFFSFPVDNLR
EIQTAVR
EISYAIK
EITALAPSTMK
EITGIGPSTTTETETIAK
EIVHIQAGQCGNQIGAK
EIWGVEPSR
EIYTHFTCATDTK
EKEPIVGSTDYGKDEDSAEALLK
ELAEDGYSGVEVR
ELAESDFASTFR
ELAGHTGYLSCCR
ELAPLQELIEK
ELASQPDVDGFLVGGASLKPEFVDIINAK
ELDQWIEQLNECK
ELDSGLAESVSTLIWAAPR
ELEAENYHDIK
ELEAVCQDVLSLLDNYLIK
ELENFFQELEK
ELFSPLHALNFGIGGDTTR
ELGDHVTNLR
ELGDHVTNLRK
ELGEYGLQAYTEVK
ELGLNPEK
ELIFEETAR
ELISNSSDALDK
ELLEIVKK
ELLLQPVTISR
ELLQHQFLK
ELNYFAK
ELPSTFGQLSALK
ELPTAFDYVEFTR
ELPTEPPYTAYVGNLPFNTVQGDIDAIFK
ELQAHGADELLK
ELSDIAHR
ELSDIALR
ELSTTLNADEAVTR
ELVDGAPLWLLK
ELVNNLAEIYGR
ELVSDANQHVK
ENAPAIIFIDEIDAIATK
ENDQLDFIVETEGLKK
ENEVLEAWK
ENFSCLTR
ENLLEEQGSIALR
ENTEGEYSGIEHVIVDGVVQSIK
ENTEGEYSSLEHESVAGVVESLK
EQASHLGGAVFSGAGNIAAATGLVK
EQGFLSFWR
EQGVLSFWR
EQGYDVIAYLANIGQKEDFEEAR
EQSILELGSLLAK
EQVANSAFVER
EQWANLEQLSAIR
ESESCDCLQGFQLTHSLGGGTGSGMGTLLISK
ESIESEIRR
ESLIDGIKR
ESNVQEVR
ESPLLFK
ESQDLKEELVAAVEDVRK
ESVDGQWVCISDVNK
ESVFTVEGGHR
ESYPVFYLFR
ESYSIYVYK
ESYSVYVYK
ETAIELGYLTAEQFDEWVKPK
ETEGDVTSVK
ETFLTSPEELYR
ETKDTDIVDEAIYYFK
ETLPAEQDLTTK
ETSLLAVPGALSPLAIPNAAAAAAAAAAGR
ETVVEVPQVTWEDIGGLEDVKR
ETWLSENQR
EVAAFAQFGSDLDAATQQLLSR
EVANSTANLVK
EVCEEAGVK
EVCQLLPFLVR
EVDDLEQWIAER
EVDEKPASTPWGSK
EVDEQMLAIQSK
EVDEQMLNVQNK
EVDEQMLSVQSK
EVEPALELLEPIDQK
EVFDNDGKPR
EVGDGTTSVVIIAAELLK
EVGSIIGK
EVGVYEALKDDSWLK
EVLLDEDDDLWIALR
EVQDLAFLDVVSK
EVSTYIK
EVTHNIHYETYR
EVVQNFAK
EVYEEAGVK
EWSGLLEELAR
EWYQETHEK
EYAEDDNIYQQK
EYGGLDVLVNNAGIAFK
EYQLNDSAAYYLNDLER
EYTAAVEAK
FAAATGATPIAGR
FACHSASLTVR
FADDTYTESYISTIGVDFK
FADFMVK
FADGSIR
FADLSEAANR
FADLSEAANRNNDALR
FAEAFEAIPR
FAFQAEVNR
FAGHNFR
FAIQDISVEETSAK
FALEVAAK
FANLNEQAAR
FANSLVGVQQQLQAFNTYR
FANYIDK
FASENDLPEWK
FASFIER
FASYIEK
FATDGEGYKPCDPQVIR
FATEAAITILR
FATHAAALSVR
FAVFIEK
FCDYGK
FCFSNEFSTFTHK
FCLDNGAK
FCTGLTQIETLFK
FDAGELITQR
FDAYCFKPK
FDGALNVDLTEFQTNLVPYPR
FDLMYAK
FDNTYSFIHAK
FEDENFILK
FEDYLNAESR
FEHGGQDSVYWK
FENAAAGNKPEAVEVTFADFDGVLYHISNPNGDK
FESDPATHNEPGVR
FFADLLDYIK
FFDANYDGK
FFEHFIEGGR
FFETSAK
FFFDVGSNK
FFLCQVAGDAK
FFPEDVSEELIQEITQR
FGANAILGVSLAVCK
FGAPPHAGGGIGLER
FGEVVDCTIK
FGEVVDCTLKLDPITGR
FGFPAFSGISR
FGFPEGSVELYAEK
FGGALDAAAK
FGGNPGGFGNQGGFGNSR
FGIDDQDFQNSLTR
FGLALAVAGGVVNSALYNVDAGHR
FGNDVQHFK
FGTTVPFTSR
FGYQFTK
FHFTHTIQQK
FHVEEEGK
FIFDCVSQEYGINPER
FIIHAPPGEFNEVFNDVR
FIIPQIVK
FINDQYEK
FINMFAVLDELK
FIPCSPFSDYVYK
FIQVFLQSICDGERDENHPNLIR
FIQYLASR
FITIFGTR
FKDPNAPK
FKGPFTDVVTTNLK
FLADFR
FLDGNELTLADCNLLPK
FLEGTSCIAGVFVDATK
FLFSLFGQK
FLGEVHCGTNVR
FLLSESGSGK
FLSDFR
FLSQIESDR
FLSQIESDRLALLQVR
FLSQPFQVAEVFTGHMGK
FLTLGSK
FLVFVANFDENDPK
FLVLDEADGLLSQGYSDFINR
FLYLGDDRNIEEVYVGGK
FNASQLITQR
FNISNGGPAPEAITDK
FNSLNELVDYHR
FNVLYDR
FNVWDTAGQEK
FPDENFTLK
FPFEIVK
FPGQLNADLR
FPGQLNADLRK
FQEHIIQAPKPVEAIK
FQFFQR
FQGPDNGQGPK
FQIQDISVETEDNKEK
FQSLGVAFYR
FQSVPAQPGQTSPLLQYFGILLDQGQLNK
FRGPFTDVVTTNLK
FRHENIIGINDIIR
FRPTLVFR
FRSETITEEELVGLMNK
FSGWYDADLSPAGHEEAK
FSGWYDADLSPAGHEEAKR
FSNISAAK
FSPNSSNPIIVSCGWDK
FSVFYR
FSVSPVVR
FTAGDFSTTVIQNVNK
FTANVGIQIVGDDLTVTNPK
FTASAGIQVVGDDLTVTNPK
FTDDTFDPELAATIGVDFK
FTDDYQLFEELGK
FTDEYQLFEELGK
FTEEYQLFEELGK
FTEYETQVK
FTFIEK
FTGSEIR
FTPGTFTNQIQAAFR
FTQAGSEVSALLGR
FTVLTESAAK
FVADGIFK
FVAVTSSNAAK
FVDLYGAQK
FVEEIIEETKVEDEK
FVEFFGPGVAQLSIADR
FVEGLPINDFSR
FVESDADEELLFNIPFTGNVK
FVFDRPLPVSR
FVHSENQHLVSPEALDFLDK
FVIGGPQGDAGLTGR
FVIKPIDK
FVLCPECENPETDLHVNPK
FVQDTLKGDGVTEIR
FVTNTTK
FVTTEFEPCFDAADFIR
FVTVQTISGTGALR
FVVQNVSAQK
FWEVISDEHGIDPSGNYVGDSDLQLER
FWEVISDEHGIDPTGSYHGDSDLQLER
FWEVISDEHGIDPTGTYHGDSDLQLDR
FWEVISDEHGIDPTGTYHGDSDLQLER
FYAYNPLAGGLLTGK
FYEAFSK
FYEEVHDLERK
FYEQFSK
FYFENLLAK
FYFENLLSK
FYFENLWSR
FYGPAGPYGIFAGR
FYGPEGPYGVFAGR
FYPEDVAEELIQDITQK
FYPEDVSEELIQDITQR
FYPPDPAQLSEDITR
GAAGALLVYDITR
GAALITAVGVR
GACAGSEDAVK
GADCCVLVFDVTAPNTFK
GADEAALAR
GADFLVTEVENGGSLGSK
GADFLVTEVENGGSLGSKK
GAEILADTFK
GAGTDDHTLIR
GAGWLFGAK
GAGYTFGQDISETFNHANGLTLVSR
GAHGIIVVYDVTDQESFNNVK
GALFGANANRK
GALQYLVPILTQTLTK
GALVLGSSLK
GANPVEIR
GANPVEIRR
GAQAAIVVYDITNQETFAR
GATQQILDEAER
GAVGALLVYDIAK
GAVHQLCQSLAGK
GAVLFGLDPAVIK
GAVSAEQVIAGFNR
GAVYSFDPVGSYQR
GAWSNVLR
GCALQCAILSPAFK
GCDVVVIPAGVPR
GCEVVVSGK
GCWDSIHVVEVQEK
GDARPAEIDSLWEISK
GDFCIQVGR
GDFDENLNYPEQK
GDFVTSFYWPWQTK
GDLGIEIPAEK
GDYPLEAVR
GEDFYCVTCHETK
GEEILSGAQR
GEFYNEASNLQVAIR
GEHPGLSIGDVAK
GELLEAIK
GELLEAIKR
GEVITTYCPANNEPIAR
GEYNVYSTFQSHEPEFDYLK
GFCHLCDGQEACCVGLEAGINPTDHLITAYR
GFCLPPHCSR
GFEKPTENSSAVLLQWHEK
GFFDPNTHENLTYLQLLER
GFGFGLVK
GFGFILFK
GFGFVLFK
GFGFVTFDDHDPVDK
GFGHIGIAVPDVYSACK
GFGTDEQAIIDCLGSR
GFLSDLLK
GFNEGLWEIENNPGVK
GFPTIYFSPANK
GFPVVLDSPR
GFSEGLWEIENNPTVK
GFSVVADTPELQR
GFTLWAAEPGAAR
GGGDLPNSQEALQK
GGGGNFGPGPGSNFR
GGIVDEGALLR
GGNFGFGDSR
GGNIGDGGGAADR
GGPPFAFVEFEDPRDAEDAVYGR
GGTPSAFDR
GGVVGIKVDK
GGYIGSTYFER
GHFGPINSVAFHPDGK
GHIISDGGCTCPGDVAK
GHLENNPALEK
GHTDSVQDISFDHSGK
GHVLLHR
GHWFLSPR
GHYTEGAELVDAVLDVVR
GHYTEGAELVDAVLDVVRK
GHYTEGAELVDSVLDVVR
GHYTEGAELVDSVLDVVRK
GHYTIGK
GIAGRQDILDDSGYVSAYK
GIDVQQVSLVINYDLPTNR
GIFGFTDSDCIGK
GIHEYDFEIK
GIHPTIISESFQK
GILAADESTGSIAK
GILFVGSGVSGGEEGAR
GILLYGPPGTGK
GIQEEMEALVK
GIRPAINVGLSVSR
GISEETTTGVHNLYK
GISPVPINLR
GITFDSGGISIK
GITINAAHVEYSTAAR
GIVDQSQQAYQEAFEISK
GIVDQSQQAYQEAFEISKK
GIVEESVTGVHR
GIVEFASKPAAR
GIVEFSGKPAAR
GIVLLEELLPK
GIVNEQFLLQR
GIVVTAYSPLGSPDRPWAKPEDPSLLEDPR
GIWHNDNK
GIYAYGFEKPSAIQQR
GKLDGNQDLIR
GLAFIQDPDGYWIEILNPNK
GLCAIAQAESLR
GLESTTLADK
GLESTTLADKDGEIYCK
GLFGGNTR
GLFIIDDK
GLGATLLR
GLGLDDALEPR
GLGLDESGLAK
GLGSTVQEIDLTGVK
GLIESALNLGR
GLLGALTSTPYSPTQHLER
GLLQTEPQNNQAK
GLLSAEVAR
GLLSSLDHTSIRR
GLLTYTSWEDALSR
GLPDNISSVLNK
GLPILVELLR
GLPWSCSADEVQR
GLQTSQDAR
GLSATVTGGQK
GLSSLLYGSIPK
GLTSVINQK
GLVGEIIK
GLVVPVIR
GLVYETSVLDPDEGIR
GLYDGPVCEVSVTPK
GMYGIENEVFLSLPCILNAR
GNDIIAAAK
GNLANVIR
GNLEVLLFTIQSK
GNLQNLER
GNPTVEVDLYTAK
GNVGFVFTK
GNYLVDVDGNR
GPAIGIDLGTTYSCVGVFQHGK
GPAVGIDLGTTYSCVGVFQHGK
GPGLGSTQGQTIALPAQGLIEFR
GPLVFGEPIAASLGTDGTHYWSK
GPREEIVYLPCIYR
GPSSVEDIK
GPSYGLSAEVK
GPVYIGELPQDFLR
GQHVPGSPFQFTVGPLGEGGAHK
GQPFDVGPR
GQVCLPVISAENWKPATK
GQVFDVGPR
GQVQEVGWHDVAGWLGR
GRDWNVDLIPK
GRELPTAFDYVEFTR
GRPTSTNPIASIFAWTR
GSDCGIVNVNIPTSGAEIGGAFGGEK
GSDSIAYDKGEK
GSDVIIMLVGNK
GSGTAEVELK
GSGTAEVELKK
GSLTFEPLTLVPIQTK
GSPSTVSSSYK
GSSHQVEYEILFPGCVLR
GSVPYDAELSFALR
GSYGDLGGPIITTQVTIPK
GTAFGGWK
GTAVVNGEFK
GTEDITSPHGIPLDLLDR
GTEWVDPEDPTVIAETELLGAAASIEAAAK
GTGGVDTAAVGGVFDVSNADR
GTTAVLTEK
GTVEPQLEAR
GTVVTGTLER
GTVVYGEPITASLGTDGSHYWSK
GVDEATIIDILTK
GVDEVTIVNILTNR
GVDGSFLARPSK
GVEVTVGHEQEEGGKWPYAGTAEAIK
GVIINTASVAAFEGQVGQAAYSASK
GVLETFSGTETNK
GVLFASGQNLAR
GVLFGVPGAFTPGCSK
GVLFYGPPGCGK
GVNLPGAAVDLPAVSEK
GVNTFSPEGR
GVNVSALSR
GVPESLASGEGAGAGLPALDLAK
GVSSQETAGIGASAHLVNFK
GVTFNVTTVDTK
GVVDSDDLPLNVSR
GVVDSEDIPLNLSR
GVVFSVTTVDLK
GVVPLAGTNGETTTQGLDGLSER
GYADIVQLLLAK
GYAFNHSADFETVR
GYDVIAQAQSGTGK
GYGFGLIK
GYGYGQGAGTLSTDK
GYGYGQGAGTLSTDKGESLGIK
GYIGVVNR
GYISPYFINTSK
GYLDKLEPSK
GYLGPEQLPDCLK
GYNAQEYYDRIPELR
GYSFSLTTFSPSGK
GYSFTTTAER
GYSFTTTAEREIVR
GYTSWAIGLSVADLAESIMK
HAIPIIK
HALIIYDDLSK
HALLEADVAAHQDRIDGITIQAR
HAYGDQYR
HDAATCFVDAGNAFK
HDADGQATLLNLLLR
HDSATSFVDAGNAYK
HDSATSFVDAGNAYKK
HEEAPGHRPTTNPNASK
HELQANCYEEVK
HEQNIDCGGGYVK
HFCPNVPIILVGNK
HFIEQGINVCLCQSYAK
HFSGLEEAVYR
HFSVEGQLEFR
HGAGAEISTVHPEQYAK
HGAGAEISTVNPEQYSK
HGEIDYEAIVK
HGEVCPAGWKPGSETIIPDPAGK
HGGEDYVFSLLTGYCEPPTGVSLR
HGINCFINR
HGLLVPNNTTDQELQHIR
HGSFLVR
HGSIIYHPSLLPR
HGVFLVR
HHCPNTPIILVGTK
HHYESLQTAK
HIAEDADRKYEEVAR
HIAEDSDRKYEEVAR
HIAEEADRKYEEVAR
HIAEVSQEVTR
HIAQLAGNSDLILPVPAFNVINGGSHAGNK
HIAVVLEEIPK
HIDLVEGDEGR
HITIFSPEGR
HIYLLPSGR
HKSETDTSLIR
HLDFLK
HLDHVAALFPGDVDR
HLEEPLSLQELDTSSGVLLPFFDPDTNIVYLCGK
HLEGLSEEAIMELNLPTGIPIVYELDK
HLEIIYAINQR
HLEINPDHPIVETLR
HLEINPDHSIIETLR
HLHFTLVK
HLIPAANTGESK
HLLGVEDLLQK
HLNEIDLFHCIDPNDSK
HLQEYQDLLNVK
HLQLAIR
HLQLAIRNDEELNK
HLREYQDLLNVK
HLSVNDLPVGR
HLSVVTLAAK
HLTEYFTFK
HLTYENVER
HLWDYTFGPEK
HNDDEQYAWESSAGGSFTVR
HNHDLSSYQDTIQQLENELR
HNIQALLK
HNQLPLVIEFTEQTAPK
HPDVAATR
HPESNTAGMDIFAK
HQAFEAELHANADR
HQAFEAELSANQSR
HQAFEAEVQANSGAIVK
HQALQAEIAGHEPR
HQEHKGEIDAHEDSFK
HQILEQAVEDYAETVHQLSK
HQLLEADISAHEDRLK
HQPPPIR
HQPTAIIAK
HRDTGILDSIGR
HRPDLIDFDK
HRPELIEYDK
HRVIGSGCNLDSAR
HSGNITFDEIVNIAR
HSQFIGYPITLFVEK
HSQFIGYPITLYLEK
HTGPNSPDTANDGFVR
HTVDIEEK
HVEDGNVTVQHAALSALR
HVFGESDELIGQK
HVSIQEAESYAESVGAK
HVTFNQVK
HVVFIAQR
HVVLYPLVAK
HVVPNEVVVQR
HVVQPGYPAHR
HYAHTDCPGHADYVK
HYELYR
HYGALIGLNR
HYGFQLYQSDPSGNYGGWK
HYGGLTGLNK
HYLFDVQR
HYPYISTR
IAAANGIGR
IAAQTLLGTAK
IACLDFSLQK
IADGYEQAAR
IADPEHDHTGFLTEYVATR
IAEESNFPFIK
IAEFAFEYAR
IAEVGAGGNK
IAFSCPQK
IAGQVAAANK
IAIYELLFK
IALLEEAR
IALYETPTGWK
IANDNSLNHEYLPILGLAEFR
IANPVEGSSGR
IANPVEGSTDR
IAQPNYIPTQQDVLR
IAQSDYIPTQQDVLR
IASPEGQDYLK
IASQVAALDLGYKPGVEAIR
IAVAAQNCYK
ICDDELILIK
ICDFGLAR
ICGDIHGQYTDLLR
ICGDIHGQYYDLLR
ICQEVLPK
ICVNGDDAHPLWK
IDASKNEEDEGHSNSSPR
IDCNLLEFK
IDDIVSGHK
IDDPTDSKPEDWDKPEHIPDPDAK
IDDVVNTR
IDFVGELNDK
IDHTGFSPHAAIYSTRPDVK
IDIIPNPQER
IDIPSFDWPIAPFPR
IDIVENR
IDKTDYMVGSYGPR
IDNSQVESGSLEDDWDFLPPKK
IDQYQGADAVGLEEK
IDTIEIITDR
IDVGEAEPR
IDVVVNNAGILR
IEAACFATIK
IEAELQDICNDVLELLDK
IEANEALVK
IEDGNNFGVAVQEK
IEDLSQQAQLAAAEK
IEEACEIYAR
IEEELGDEAR
IEEELGSK
IEINFPAEYPFKPPK
IELLGSYDPQK
IEQFVYSSPHDNK
IETELRDICNDVLSLLEK
IETWHKPDLGTQENVHK
IFDAVGFTFPNR
IFGEDFIEQFK
IFGVTTLDIVR
IFIGTFK
IFLQDIK
IFNLYPR
IFNTWLGDPSK
IFRDGEEAGAYDGPR
IFSGSSHQDLSQK
IFVGGLSPDTPEEK
IFVPDYDPTIEDSYLK
IGAEVYHNLK
IGDEYFTFITDCKDPK
IGDQEFDHLPALLEFYK
IGDQEFDSLPALLEFYK
IGEHTPSALAIMENANVLAR
IGFPWSEIR
IGGIGTVPVGR
IGGVQQDTILAEGLHFR
IGIEIIK
IGIIGGTGLDDPEILEGR
IGIVGLPNVGK
IGLFGGAGVGK
IGLIQFCLSAPK
IGLIQGNR
IGNSYFKEEK
IGPILDNSTLQSEVKPILEK
IGPLGLSPK
IGSCTQQDVELHVQK
IGSLDNITHVPGGGNK
IGTIYEGASNIQLNTIAK
IHCLENVDK
IHDPQLLTER
IHEGCEEPATHNALAK
IHFPLATYAPVISAEK
IHLFDIDVPGK
IHYLDTTTLIEPAPR
IIALDGDTK
IIAPPERK
IICILSHPIK
IICQGFTGK
IIEETLALK
IIFVVGGPGSGK
IIGAVDQIQLTQAQLEER
IIGFGSALLEEVDPNPANFVGAGIIHTK
IIHEDGFSGEDVK
IIHEDGYSEEECR
IIHGQDFDQR
IIIPEIQK
IIIPQDVGLTILK
IIKPCNHVLSLSFPIR
IILDLISESPIK
IILLAEGR
IINEPTAAAIAYGLDR
IIPGADADVVVWDPEATK
IIQLLDDYPK
IISAASEGGANVFTVSYFK
IISSIEQK
IISSIEQKEENK
IISSIEQKEENKGGEDK
IITAESGKPLK
IITEGASILR
IITEGFEAAK
IITITGTQDQIQNAQYLLQNSVK
IITLAGPTNAIFK
IITLTGPTNAIFK
IIVDELKQEVISTSSK
IIVLGLLPR
IIYGGSVTGATCK
IKGEHPGLSIGDVAK
IKNEVDSTLTFR
ILATPPQEDAPSVDIANIR
ILDLGITGPEGHVLSRPEEVEAEAVNR
ILDLIESGKK
ILDWHVANTDKK
ILEFFGLKK
ILFRPVASQLPR
ILGADTSVDLEETGR
ILGAWLAEETSSLRK
ILGGVISAISEAAAQYNPEPPPPR
ILIGSSFPLSGGR
ILIIGESGVGK
ILLAELEQLK
ILLHHAANSVK
ILLLGAGESGK
ILLNACCPGWVR
ILMVGLDAAGK
ILQDGGLQVVEK
ILQEGVDPK
ILSISADIETIGEILK
ILSISADIETIGEILKK
ILVATNLFGR
ILVDQVTGVSR
ILVDVEKVDWDK
ILVGTNLVR
ILWQGTEDLSVPGVEHEAR
IMNTFSVVPSPK
INAAEIESR
INALTAASEAACLIVSVDETIK
INAVVETGRR
INCPVYITK
INEAIVAVQAIIADPK
INEGLEHLAK
INEILSNALK
INFDDNAEFR
INISEGNCPER
INLIAPPR
INNACFEAVVVTNTIPQEDK
INNVPAEGENEVNNELANR
INQDPQVMLAPLISIALK
INVNEIFYDLVR
INVYYNEAAGNK
INVYYNEATGGK
INVYYNEATGGNYVPR
INVYYNEATGNK
IPAFLNVVDIAGLVK
IPCVDAGLISPLVQLLNSK
IPDEELR
IPDWFLNR
IPETYPFNPPK
IPHGVSGVQDR
IPIFSAAGLPHNEIAAQICR
IPILSTFLTAR
IPQSTLSEFYPR
IPTEAPQLELK
IPVDTYNNILTVLK
IPVGPETLGR
IPVIIER
IQAYDYLECSAK
IQDALSTVLQYAEDVLSGK
IQEAGTEVVK
IQLVEEELDRAQER
IQNTGDYYDLYGGEK
IQQEIAVQNPLVSER
IQRPPEDSIQPYEK
IQTLSAIDTIK
IQVHYYEDGNVQLVSHK
IQVLQQQADDAEER
IREEFPDR
IREEYPDR
IREIADGLCLEVEGK
IRELTAVVQK
IRIDSLSAQLSQLQK
IRPGEFEQFESTIGFK
ISAPQER
ISDEDWDIIHR
ISEIEDAAFLAR
ISEQFTAMFR
ISEQTYQLSR
ISFLENNLEQLTK
ISGETIFVTAPHEATAGIIGVNR
ISSDLDGHPVPK
ISSLLEEQFQQGK
ISVYYNEASSHK
ISVYYNEATGGK
ITALDEFATK
ITCLCQVPQNAANR
ITDLYTDLRDGR
ITEQLIEAINNGDFEAYTK
ITESEEVVSR
ITGEAFVQFASQELAEK
ITIPVQTFSNLQIR
ITLDNAYMEK
ITLPVDFVTADKFDENAK
ITNQVHGLK
ITQSNAILR
ITQYLDAGGIPR
ITSCIFQLLQEAGIK
ITSFEEAK
ITVVDDADTVELCGALK
ITVVGVGQVGMACAISILGK
ITWSNPPAQGAR
IVAEEFLK
IVAPISDSPKPPPQR
IVAPPGGR
IVAVTGAEAQK
IVEEALEAVK
IVIGYQSHADTATK
IVILPDYLEIAR
IVLDNSVFSEHR
IVLEDGTLHVTEGSGR
IVLELFADIVPK
IVLLDSSLEYK
IVNDDQSFYADIYMEDGLIK
IVNGWQVEEADDWLR
IVPVEITISLLK
IVQAEGEAEAAK
IVSQLLTLMDGLK
IVSRPEELREDDVGTGAGLLEIK
IVVLLQR
IVVVTAGVR
IWDLEGK
IWHHTFYNELR
IWLVDSK
IYAMHWGTDSR
IYELAAGGTAVGTGLNTR
IYGFYDECK
IYHPNIDEK
IYHPNVDK
IYLTADNLVLNLQDESFTR
IYNYYK
IYVDDGLISLQVK
IYVGNLPPDIR
IYVVDVGSEPR
KACGDSTLTQITAGLDPVGR
KAPDFVFYAPR
KAQQELEEQTRR
KAVLFCLSEDKK
KDLYANTVLSGGTTMYPGIADR
KDYEEIGPSICR
KEDLYLKPIQR
KEELTLEGIK
KESYSVYVYK
KFDDFQK
KFDQLLAEEK
KFDVNTSAVQVLIEHIGNLDR
KGDEVQCEIEELGVIINK
KGDIFLVR
KGEDFVK
KGEIFELK
KGESGQSWPR
KGESQTDIEITREEDFTR
KGFTPLHVAAK
KGIVDQSQQAYQEAFEISK
KGIVDQSQQAYQEAFEISKK
KGNVVFGEPITASLGIDGTHYWSK
KGSITSVQAIYVPADDLTDPAPATTFAHLDATTVLSR
KGTEELYAIK
KGTVVYGEPITASLGTDGSHYWSK
KGTVYLTPYR
KGVNLPGAAVDLPAVSEK
KGYFEDR
KHEAFETDFTVHK
KHEAIETDIAAYEER
KHLEINPDHPIVETLR
KHPDASVNFSEFSK
KHPEPFFALAK
KHQALQAEIAGHEPR
KHQILEQAVEDYAETVHQLSK
KIEIGDGAELTAEFLYDEVHPK
KIPVVFR
KKPFVYTQGQAVLNR
KLDEAVAEAHLGK
KLDLEAWFPGSGAFR
KLDLSNVQSK
KLEAAEDIAYQLSR
KLEELELDEQQRK
KLEGDSTDLSDQIAELQAQIAELK
KLETAVNLAWTAGNSNTR
KLEVEANNAFDQYR
KLILDSAR
KLLEATELK
KLTEIINTQHENVK
KNPDSQYGELIEK
KNPQAVLDVLK
KNSVVEASEAAYK
KPFPDFVYK
KPIDYTVLDDVGHGVK
KPYCNAHYPK
KQDFPLVK
KQEALVAR
KQGLEQFINK
KQIWTLEQPPDEAGSAAVCLR
KSDIYVCMISFAHNVAAQGK
KSDIYVCMISYAHNVAAQGK
KTQNDVLHAENVK
KTSCEFTGDILR
KVDLSQPLIATCR
KVDQPPEAK
KVEDLFLTFAK
KVESLLDELAFVR
KVESLQEEIAFLK
KVFASLPQVER
KVHVIFNYK
KYDEELEER
LAAEDATNEK
LAALADQWQFLVQK
LAATNALLNSLEFTK
LADALQELR
LADDVDLEQVANETHGHVGADLAALCSEAALQAIR
LADLIERDR
LADQCTGLQGFLVFHSFGGGTGSGFTSLLMER
LADVYQAELR
LADVYQAELRELR
LAELPCLEDLVFVGNPLEEK
LAEQAER
LAEQIATLCATLK
LAEVALAYAK
LAEVEAALEK
LAGATLLIFANK
LAGCTVFITGASR
LAGESESNLRK
LAGGNDVGIFVAGIQEGTSAEQEGLQEGDQILK
LAILYAK
LALETTVLVESYTLPDGR
LALVTGGEIASTFDHPELVK
LAMQEFMILPVGAESFR
LAPEVLEDLVQNTEFSEQELK
LAPEVMEDLVK
LAPPLVTLLSAEPELQYVALR
LAPPLVTLLSGEPEVQYVALR
LAQAAQSSVATITR
LAQFVEHWK
LAQQYYLVYQEPIPTAQLVQR
LASAAYPDPSK
LASDLLEWIR
LASGCDGSEIPDEVK
LASQANIAQVLAELK
LASTLVHLGEYQAAVDGAR
LATALQKLEEAEK
LATGSDDNCAAFFEGPPFK
LATNAAVTVLR
LATPTYGDLNHLVSATMSGVTTSLR
LATVGELQAAWR
LAVEAVLR
LAVNMVPFPR
LAVYIDR
LAWVSHDSTVSVADASK
LAYINPDLALEEK
LCSGVLGTVVHGK
LCTGHEYAAK
LCYVALDFEQEMATAASSSSLEK
LCYVGYNIEQEQK
LDENSAFLQFNWK
LDHKFDLMYAK
LDINLLDNVVNCLYHGEGAQQR
LDITTLTGVPEEHIK
LDLRDDKDTIEK
LDPHLVLDQLR
LDPTQTSFLK
LDQEDALLGSYPVDDGCR
LDQLIYIPLPDEK
LDQWLTTMLLR
LEAAAQVR
LEAALGEAK
LEAENNLAAYRQEADEATLAR
LEEEGQSLK
LEESLEYQQFVANVEEEEAWINEK
LEGIFFSCSTEFNTGKPPQDSPYGR
LEGVLAEVAQHYQDTLIR
LEHEYIHNFK
LEHEYIQNFK
LELAQYR
LELSVLYK
LEQEHLLEDIAHVR
LEQGQAIDDLMPAQK
LEQSEAQLGR
LEVEANNAFDQYR
LFAYPDTHR
LFDIFSQQVATVIQSR
LFDSTTLEHQK
LFDVGGQR
LFEVGGSPANTR
LFGAAEVQR
LFGLLVK
LFIGGLSFETTDESLR
LFLELEPQVR
LFLVQLQEK
LFQECCPHSTDR
LFQVEYAIEAIK
LFVSGACDASAK
LFVTNDAATILR
LGAEVYHTLK
LGANSLLDLVVFGR
LGAPQTHLGLK
LGDGLFLQCCEEVAELYPK
LGDLYEEEMR
LGDSHDLQR
LGDTALHAAAWK
LGDVISIQPCPDVK
LGDVYVNDAFGTAHR
LGEIVTTIPTIGFNVETVEYK
LGESQTLQQFSR
LGFEEFK
LGFHLPLEVAYQR
LGFSEVELVQMVVDGVK
LGGEVSCLVAGTK
LGGSLADSYLDEGFLLDKK
LGGTIDDCELVEGLVLTQK
LGIHEDSQNR
LGIHEDSQNRK
LGIHEDSTNR
LGIHEDSTNRR
LGIQAEPLYR
LGITHVLNAAEGR
LGIYTVLFER
LGLDYEER
LGLENAEALIR
LGLHSLR
LGLMEMIAFAK
LGLQNDLFSLAR
LGLSLVVPGGGIK
LGLSTLGELK
LGPGGLDPVEVYESLPEELQK
LGTLSALDILIK
LGTQPYFFNK
LGVIEDHSNR
LGVQVVITDPEKLDQIR
LGWDPKPGEGHLDALLR
LGYAGNTEPQFIIPSCIAIK
LGYAVYETPTAHNGAK
LGYILTCPSNLGTGLR
LHDFGYR
LHFFMPGFAPLTSR
LHIIEVGTPPTGNQPFPK
LHVDPENFR
LIALSIDSVEDHLAWSK
LICCDILDVLDK
LIDDYGVEEEPAELPEGTSLTVDNKR
LIDLHSPSEIVK
LIDVNHYAK
LIEDFLAR
LIEFLSSFQK
LIENVDPEK
LIETYFSK
LIEVNGQNVEGLR
LIGPNCPGVINPGECK
LIGQIVSSITASLR
LIINSLYK
LIIWDSYTTNK
LIKDDFLQQNGYTPYDR
LILADALCYAHTFNPK
LILEVHQFSR
LINRPIIVFR
LINSLYPPGQEPIPK
LIQEQHPEEELIK
LISEVIGER
LISQIVSSITASLR
LITLEQGK
LIVDEAINEDNSVVSLSQPK
LKDSEAELQR
LKEEYQSLIR
LKGDDLQAIKK
LKLPAVVTADLR
LKPLEVELR
LKPPFPADVGVFGCPTTVANVETVAVSPTICR
LLADPTGAFGK
LLAEPVPGIK
LLAHVRPPVSK
LLAVAATAPPDAPNREEVFDER
LLDAQLATGGIVDPR
LLDEVFFSEK
LLDPEDISVDHPDEK
LLDPEDVDVPQPDEK
LLDSSTVTHLFK
LLDTLKK
LLDVVHPAAK
LLDYVPIGPR
LLEAQIATGGIIDPVHSHR
LLEAQSHFR
LLEATELK
LLEELEEGQK
LLEGEENR
LLEGEENRITIPVQTFSNLQIR
LLEGEETR
LLEPLVTQVTTLVNTSNK
LLETIDQLYLEYAK
LLETTDRPDGHQNNLR
LLEVEHPAAK
LLEVSDDPQVLAVAAHDVGEYVR
LLFEGAGSNPGDK
LLFNDVQTLK
LLGGVTIAQGGVLPNIQAVLLPK
LLGQFTLIGIPPAPR
LLGWIQNK
LLIEMEQR
LLIHQSLAGGIIGVK
LLLDGAPLIAIHK
LLLGAGAVAYGVR
LLLIGDSGVGK
LLLLGTGESGK
LLLNNDNLLR
LLLPGELAK
LLLPGWCHLTVEDGPR
LLLPWLEAR
LLLQVQHASK
LLPVQENFLLK
LLQASFK
LLQDFFNGK
LLQDFFNGR
LLQDSVDFSLADAINTEFK
LLQSENYVTK
LLQTSNITK
LLSGGSMLDIIK
LLSTSPALQGTPASR
LLTQHENIKNEIDNYEEDYQK
LLTSGYLQR
LLVDSLPPSTKPFQEAQSELNQAAADLNQSAGEVVHATR
LLVSASQDGK
LLVVTDPR
LLVVYPWTQR
LLYDLADQLHAAVGASR
LLYNNVSNFGR
LNAFGNAFLNR
LNEAAAGLNQAATELVQASR
LNEAKEEFTSGGPLGQK
LNEHFLNTTDFLDTIK
LNELADQDFPLHPR
LNFGDDIPSALR
LNFSHGTHEYHAETIK
LNGGLGTSMGCK
LNGTDPEDVIR
LNHQEFK
LNIISNLDCVNEVIGIR
LNIWDVGGQK
LNLEEFQQLYVK
LNLEHIATSSAVSK
LNLGTVGFYR
LNRPLTLSEK
LPACVVDCGTGYTK
LPANHPLLTGQR
LPAVVTADLR
LPDAYER
LPGGELNPGEDEVEGLK
LPHSVLLEIQK
LPIGDVATQYFADR
LPLQDVYK
LPSGVFSLEFQDFVNK
LPVVIGGLLDVDCSEDVIK
LQAAYAGDK
LQAAYAGDKADDIQKR
LQAEEVAQQK
LQAGEETASHYR
LQALDTGWNELHK
LQAQQDAVNIVCHSK
LQAVEVVITHLAPGTK
LQCLNESR
LQDEIQNMKEEMAR
LQDETNLRLEAENNLAAYR
LQDETNLRLEAENNLAAYRQEADEATLAR
LQELDAASK
LQELSAEER
LQESGEVPVHK
LQGPQTSAEVYR
LQHGSILGFPK
LQIWDTAGQESFR
LQNNNVYTIAK
LQNVQIALDYLR
LQSIGTENTEENR
LQSIGTENTEENRR
LQSSDGEIFEVDVEIAK
LQVSQQEDITK
LRAETEQGEQQR
LRDDTEAAIR
LRDLEDSLAR
LREANQQQQFNR
LREDEGTWVQVSLLHFVPTR
LREIELLCQEHGQENDDLVQR
LRLDQLTANSAR
LSCVPVLIFANK
LSDGVAVLK
LSDQFHDILIR
LSDVTLVPVSCSELEK
LSEELSGGR
LSEGFSIHTR
LSEHATAPTR
LSELDDRADALQAGASQFETSAAK
LSFTSVGSITSGYSQSSQVFGR
LSGFSFK
LSGLTSTLPDTVLSHLFSQEELVNNTELVQSYR
LSGTGSAGATIR
LSHLKPSSEGLAIVTK
LSILYPATTGR
LSKDPNIVIAK
LSKPCCYIFPGGR
LSLCGEESFGTGSDHIR
LSLEEFIR
LSNIFVIGK
LSQIGVENTEENR
LSQIGVENTEENRR
LSQNNFALGYK
LSSTWEGIQAGK
LSTIALALGVER
LSVDYGK
LSVDYGKK
LTAELIEQAAQYTNAVR
LTEELAVANNR
LTEIINTQHENVK
LTESLNIFETIVNNR
LTFDSSFSPNTGK
LTFDTTFSPNTGK
LTFSCLGGSDNFK
LTGADGTPPGFLLK
LTGFHETSNINDFSAGVANR
LTGIKHELQANCYEEVK
LTGMAFR
LTLDKLDVK
LTLDTIFVPNTGK
LTLIDPETLLPR
LTLSALVDGK
LTNVAVVR
LTQDQDVDVK
LTQYIDGQGRPR
LTRDETNYGIPQR
LTSTVMLWLQTNK
LTTLELLEVR
LTTPTYGDLNHLVSATMSGVTTCLR
LTVADALEPVQFEDGQK
LTVDEAVR
LTVEDPVTVEYITR
LTVEEAVR
LTVIDTPGFGDQINNENCWEPIEK
LTVLPPELGNLDLTGQK
LTVVDTPGYGDAINCR
LTYTAEVSVPK
LVAAPLFELYDNAPGYGPIISSLPQLLSR
LVAQLYK
LVASAYSIAQK
LVDWIILQCAEDIEHPPPGR
LVEGILHAPDAGWGNLVYVVNYPK
LVEIAQVPK
LVEPGSPAEK
LVEVANLACSISNNEEGVK
LVFLGEQSVGK
LVFLGLDNAGK
LVGGTTPGK
LVGIFENQER
LVGSQEELASWGHEYVR
LVICPDEGFYK
LVIEEAER
LVIGQNGILSTPAVSCIIR
LVKPGNQNTQVTEAWNK
LVLEQVVTSIASVADTAEEK
LVLEVAQHLGESTVR
LVLLELNFLPTTGTK
LVLLGESAVGK
LVLVGDGGTGK
LVPFDHAESTYGLYR
LVPGWTKPITIGR
LVQAFQFTDK
LVQAFQYTDEHGEVCPAGWKPGSDTIKPNVDDSK
LVQAFQYTDK
LVQDVANNTNEEAGDGTTTATVLAR
LVQIEYALAAVAGGAPSVGIK
LVQLGQAEK
LVQNCLWTLR
LVQTAELTK
LVRPPVQVYGIEGR
LVSDGNINSDR
LVSLIGSK
LVSQDNFGFDLPAVEAATK
LVSVLQNK
LVTLPVSFAQLK
LVTSIGDVVNHDPVVGDR
LVVADTR
LVVPASQCGSLIGK
LVVPATQCGSLIGK
LVVVGAGGVGK
LVYDGVR
LWADHGVQACFGR
LWDIGGQPR
LWDLTTGTTTR
LWGDSGIQECFNR
LWQTVVGK
LYCIYVAIGQK
LYDAYELK
LYEQLSGK
LYGPTNFAPIINHVAR
LYGPTNFSPIINHVAR
LYIGLAGLATDVQTVAQR
LYKEELEQTYHAK
LYLEDDDPVQAEAYINR
LYNNITFEELGALLEIPAAK
LYPWGVVEVENPEHNDFLK
LYQTDPSGTYHAWK
LYQVEYAFK
LYSESLAR
LYTLVLTDPDAPSR
LYTLVLTDPDAPSRK
LYTLVLTDPDAPSRKDPK
MAATFIGNSTAIQELFK
MALDIEIAAYRK
MAVTFIGNSTAIQELFK
MDENQFVAVTSTNAAK
MGYAEEAPYDAIHVGAAAPVVPQALIDQLKPGGR
MIAGQVLDINLAAEPK
MKGDYFR
MKGDYYR
MKQEPVKPEEGR
MLAEDELRDAVLLVFANK
MLLADQGQSWK
MLLYTEVTR
MNEVISLWK
MNLGVGAYRDDNGKPYVLPSVR
MPILISK
MQHLIAR
MQHNLEQQIQAR
MQQQLDEYQELLDIK
MREIVHIQAGQCGNQIGAK
MSATFIGNSTAIQELFK
MSATFIGNSTAIQELFKR
MSSTFIGNSTAIQELFK
MSSTFIGNSTAIQELFKR
MSVIWDK
MTLVASEDYGDTLAAIQGLLK
MVEGFFDR
MVIPGGIDVHTR
MVLAAAGGVEHQQLLDLAQK
MVNHFIAEFK
MYGVLPWNAFPGK
MYSYVTEELPQLINANFPVDPQR
NAAGNFYINDK
NAAQFLLSTNDK
NAAQVLVGIPLETGQK
NACIECSVNQNSIR
NADVELQQR
NAEPLINLDVNNPDFK
NAFYIGSYQQCINEAQR
NAGVEGSLIVEK
NAINIEELFQGISR
NALESYAFNMK
NALGPGLSPELGPLPALR
NALVSHLDGTTPVCEDIGR
NAPAIIFIDELDAIAPK
NAVTQEFGPVPDTAR
NCNDFQYESK
NCSETQYESK
NCTIVSPDAGGAK
NCVAIAADRR
NDANPETHAFVTSPEIVTALAIAGTLK
NDFTEEEEAQVR
NDFTEEEEAQVRK
NDQDTWDYTNPNLSGQGDPGSNPNKR
NDYVAAER
NEGVATYAAAVLFR
NETGGGEGVEVLVNEPYEK
NETLGGTCLNVGCIPSK
NFATSLYSMIK
NFDEILR
NFSDNQLQEGK
NFSGAELEGLVR
NGELENIKPK
NGFDQCDYGWLSDASVR
NGFLLDGFPR
NGFVVLK
NGVLEEAIIATILK
NGYELSPTAAANFTR
NHAAPFSK
NIDEHANEDVER
NIEEHASADVEK
NIEEHASSDVER
NIELICQENEGENDPVLQR
NIGVDNPAAK
NIIHGSDSVESAEK
NIIHGSDSVK
NIILEEGK
NILGGTVFREPIICK
NILTEIYR
NIQVDEANLLTWQGLIVPDNPPYDK
NIQVSHQEFSK
NISFTVWDVGGQDK
NKPLFFADK
NLANTVTEEILEK
NLATTVTEEILEK
NLDIERPTYTNLNR
NLDSTTVAVHGEEIYCK
NLDYVATSIHEAVTK
NLEGYVGFANLPNQVYR
NLEVLNFFNNQIEELPTQISSLQK
NLGTALAELR
NLHQSGFSLSGAQIDDNIPR
NLHQSGFSLSGAQIDDNIPRR
NLHQSGFSLSGSQADDHIAR
NLHQSGFSLSGTQVDEGVR
NLHQSNFSLSGAQIDDNNPR
NLILVVR
NLISPDLGVVFLNVPENLK
NLKEDGISAAK
NLLLAEVINIIK
NLLSVAYK
NLNHVSYGR
NLPWLFTFNVK
NLQEAEEWYK
NLQNLLILTAIK
NLQSAEEWYK
NLQYYDISAK
NLSDLIDLVPSLCEDLLSSVDQPLK
NLSLSGHVGFDSLPDQLVNK
NLSPYVSNELLEEAFSQFGPIER
NLTNPNTVIILIGNK
NLVDNITGQR
NLVVIPK
NNAYLAQSPQLYK
NNLAGAEELFAR
NNLSFIETSALDSTNVEEAFK
NNQFQALLQYADPVSAQHAK
NNRPSEGPLQTR
NPDDITNEEYGEFYK
NPDDITQEEYGEFYK
NPELQNLLLDDFFK
NPHNDRFVLSK
NPITGFGK
NPNGPYPYTLK
NPPGFAFVEFEDPRDAADAVR
NPYYGGESSSITPLEELYK
NQALNTDNYGHDLASVQALQR
NQDLAPNSAEQASILSLVTK
NQDNLQGWNK
NQEQLAAELAEFTAK
NQGGYGGSSSSSSYGSGR
NQGIEEALK
NQLDQEVEFLSTSIAQLK
NQLNPIGSLQELAIHHGWR
NQTAEKEEFEHQQK
NQVALNPQNTVFDAK
NQWQLSADDLK
NQWQLSADDLKK
NQYDNDVTVWSPQGR
NRLEEVSPNLVR
NSDRTPLVSVLLEGPPHSGK
NSEPEEVIPSR
NSLDCEIVSAK
NSLTSKDPDIK
NSNLVGAAHEELQQSR
NSNPALNDNLEK
NSQGEEVAQR
NSQSFFSGLFGGSSK
NSRPEANEALER
NSSHAGAFVIVTEEAIAK
NSSYFVEWIPNNVK
NSVVEASEAAYK
NSYLEVLLK
NTEDLTEEWLR
NTGIICTIGPASR
NTGTEAPDYLATVDVDPK
NTIVTSYNR
NTLFNLSNFLDK
NTLIQFEDFGNHNAFR
NTNDANSCQIIIPQNQVNR
NTNDANSCQIIIPQNQVNRK
NTTGVTEEALK
NVDVEFFK
NVFDEAILAALEPPEPK
NVGCLQEALQLATSFAQLR
NVIIWGNHSSTQYPDVNHAK
NVNPNWSVNVK
NVQLQENEIR
NVTAIQGPGGK
NVTELNEPLSNEER
NVTVTDVDIVFSK
NWFVGLK
NWSAAGNAFCQAAK
NYLLSLPHK
NYLSQPR
NYPATFWVNPQFK
NYTDNELEK
[truncated: 1,005 more rows]

## Sheet: a7
Table S6. List of peptides of canonical proteoforms.
AAEAAINILK
ACGNFGIPCELR
AEEILEK
AEERAELSEGK
AFGYYGPLR
AFHAALR
AGATSEGVLANFFNSLLSK
AGDLVFAK
AGLPCQDLEFVQFHPTGIYGAGCLITEGCR
AINTLNGLR
AITIAGIPQSIIECVK
AKFENLCK
ALDDISESIK
ALIDQEVK
ALLGYADNQCK
ALYTFEPR
ANINIEK
ASHTAPQVLFSHREPPLELK
ASPFLLQYIQEEIPNYR
ATVDMLQAEGGR
AVAVVVDPIQSVK
AVGIQGNLSGDLLQSGGLLVVSK
AWNAYPYCR
AYGELPEHAK
CAAGLAELAAR
CALSSVDIYR
CATITPDEARVEEFK
CDPAGYYCGFK
CGNQAAIMELDDTLK
CGSLGNIHHKPGGGQVEVK
CNSLEEIK
CSDAAGYPHATHDLEGPPLDAYSIQGQHTISPLDLAK
CSTPEEIKK
CTAGTLHNLSHHR
CTGGEVGATSALAPK
CTLPLTGK
CYTQNIDTLER
DATNVGDEGGFAPNILENNEALELLK
DIATIVADK
DIQTNVYIK
DLDEVLQTHSVFVNVSK
DLVILLYETALLSSGFSLEDPQTHANR
DLYGDFK
DVFISAAERDVYTGDALR
DYEEIGPSICR
DYKAEEDPAK
EAAEVLQNNRR
EAAFSLAEAK
EALCGCTVNVPTLDGR
EGEIAQFLCDIK
ELAQQVQQVAAEYCR
ELDQWVEQLNECK
ELPGHTGYLSCCR
EQGYDVIAYLANIGQK
EVEIAYSDVAK
EVFGDTLNESRDPDRPPER
FAAAYCR
FALGLSGGSLVSMLAR
FAQHAFR
FCETTIGSK
FCLNPK
FDCHYCRDPLQGK
FEEEIKAEQEER
FGEVVDCTIKTDPVTGR
FGLSVGHHLGK
FIVYSYK
FLNAENAQK
FSLAATR
FVAPEEVLPFTEGDILEK
FVLDCK
FVYKEEHPFEK
GAPLVVICQGK
GCITIIGGGDTATCCAK
GEHGFIGCR
GESGQSWPR
GESLGIKHEEAPGHRPTTNPNASK
GGLVGFSR
GIFPVLCK
GKVEYLLK
GLAGAVSELLR
GLAYGLYLR
GLGDCLVK
GLLGCNIIPLQR
GNEIEPNFSATR
GNVVPSPLPTR
GPSYGLSR
GQDIFIIQTIPR
GQLRLEQEHLLEDIAHVR
GQNVTEEECLEK
GRDAFPVAGQK
GSDHSASLEPGELAELVR
GSSNFCVK
GTYQGLTATVLK
GVDEGPNGLK
GVTQIDNDLK
HAEATLGSGNLR
HGESAWNLENR
HGYIPGK
HLSSGDLLR
HNFTPLAR
HNKPEVEVR
HPGSFDVVHVK
HSPSIHQSVVAVSR
HTVDDGLDIRK
IAEYAFK
ICNQVLVCER
IEQKYDADLENK
IETWHKPDLGTQENVHKLEPEAWK
IIVENLFYPVTLDVLHQIFSK
ILFCDVLR
ILLLGLDNAGK
ILQVSFK
ILTDYGFEGHPFRK
INSITVDNCK
INSITVDNCKK
IPGGIIEDSCVLR
IQEGVESLAGYADIFLR
IQHILCTGNLCTK
ISPFEHQTYCQR
ITFDDYIACCVK
ITNSLTVLCSEK
ITVVQEVDTVEICGALK
IVGCSVHK
IVPVEITISLLKR
IYHLQSK
KEDLISAFGTDDQTEICK
KFSLAATR
KFSLPLYFVSAADGTNVVK
KHPDASVNFSEFSKK
KIESFGSK
KISPFEHQTYCQR
KLDEQYQK
KLETLSLNNNHLR
KLTDIINNDHENVK
KSDVEAIFSK
KVVDYTTAK
LAEQAERYDDMATCMK
LAGVTALSCWLPLR
LAQIREEK
LAQYESK
LASFYER
LAVQKYEELFPAFSDSR
LDCAQLK
LDEREAGITEK
LDTLCDLYETLTITQAVIFINTR
LDVATDNFFQNPELYIR
LFEQNVQR
LFLVEDLVDSLK
LFNAIIHR
LGDLGLGR
LGEEDEQGWCR
LGGTCVNVGCVPK
LGITQLR
LGPLVEQGR
LGVLEADSAIR
LGYTPVCR
LIGTAVPQR
LLAEPVPGIKAEPDESNAR
LLDEEISR
LLELLWNK
LLEVLSGERLPKPTK
LLGHWEEAAHDLALACK
LLHIEELRELQTK
LLHSENYVTK
LLTYNAAR
LNHLCGADFVK
LNHNDWIK
LPCVAAK
LQILSLRDNDLISLPK
LQPIALSCVLNIGACK
LQSGICHLFR
LREVLHELYK
LSENVIDR
LSLDGQNIYNACCTLR
LSNVAPPCILR
LTQDAVAK
LTTPATLTLPEIAASGLTR
LTVDGLEK
LVTDEDVFPTK
LVVVGDGACGK
LYDNLLEQNLIR
NAEEFTK
NAIANASTLAEVER
NAYVWSQK
NFYGGNGIVGAQVPLGAGIALACK
NHIQLVK
NIDEDELLGK
NIVAVGAGFCDGLR
NIYSEELRETK
NLADCLR
NLHQSNFSLSGAQIDDNNPRR
NNAASEGVLASFFNSLLSK
NVASVCLQIGYPTVASVPHSIINGYK
NVLLLGEDGAGK
NVRPDYLK
NVSIGIVGK
NWSAAGNAFCQAAQLHLQLQSK
NYEEIAKVEK
QAEILQESR
QALSGFGYR
QAVEQQIQSHR
QAVTPPGLQEAINDLVK
QDILDDSGYVSAYK
QEAVALLQGQR
QFEGSTSFVR
QGANINEIR
QGDTGDWIGTFLGHK
QGSATVGLK
QGVTEAAEK
QITQVYGFYDECQTK
QITSYGETCPGLEQYAIKK
QKFDNLYCCR
QLLQANPILESFGNAK
QLSNPQQEVQNIFK
QLVEQVEQIQK
QPEYAVVQR
QQIESEVANLKK
QQQFNVQALVAVGDHASK
QQSELQSQVK
QSFTTVADTPENLR
QTESTSFLEK
QTFGYGAR
QTTSNLGHLNKPSIQALIHGLNR
QVDVVITCTGNK
QWLQEIDRYASENVNK
RADLNQGIGEPQSPSR
RAIYQATYR
RALVILAK
RASHTAPQVLFSHREPPLELK
RCQYVTEK
RFDAQTGADREVQR
RFGFPEGSVELYAEK
RFPEEPHVPLEQR
RGDFIPGLR
RGETSGRVDDNEETIK
RLQLPGAAQR
RLVSDGNINSDRIQEK
RREYDEETVR
RSLFNYHDTR
SAFEYGGQK
SALLALGLK
SCSNFTAQALNHGTETEVLLVKK
SEETLDEGPPK
SEYIETASGNK
SFWGPLELVEK
SGDLFNCGSLTIR
SGEVLVNVK
SHTLSHASYLR
SIGESVPEPR
SIYGERFPDENFK
SKLTFSCLGGSDNFK
SLADIAREEASNFR
SLEAQAEK
SLLPGCQSVISR
SPFTVGVAAPLDLSK
SRDGLLTVNLR
SREYQLNDSAAYYLNDLER
SSDEAVILCK
SSEEAVREVHR
SSGGFVWACK
STEFNEHELK
TALLGLTK
TAQGSLSLK
TDGFGIDTCR
TDWLDGK
TFNIKNDFTEEEEAQVR
TFNIKNDFTEEEEAQVRK
TFNPGAGLPTDK
TFSYPLDLLLK
THAVLVALK
TIAPALVSKK
TIVHESERLEALK
TIYAGNALCTVK
TLDGFKK
TLEIEACR
TLNQQLTNHIR
TLYTQIR
TPFLLVGTQIDLRDDPSTIEK
TPSLPTPPTREPK
TQDQISNIK
TSLDLYANVIHCK
TVDSCFQDLK
TVLSNVQEELDR
TVSVLNGGFR
VALRGEDVPLTEQTVSQVLQSAK
VAVFGAGGVGK
VCADLIR
VCENIPIVLCGNK
VCENIPIVLCGNKVDIK
VCGSNLLSICK
VCNPIISK
VDCTANTNTCNK
VDDNEETIKK
VDLVDENFTELRGEIAGPPDTPYEGGR
VENFIHK
VGDYGSLSGR
VGNLTVVGK
VGQGLIER
VIEGDVVSALNK
VLDLQQIK
VLGALLFVK
VLISDSLDPCCR
VLQSEFCNAVR
VNLSAAQTLR
VNVPEESRNGETSPR
VTKPNIPEAIRR
VVTVGQFK
VWNLANCK
VYSPYQDYYEVVPPNAHEATYVR
YAECGLR
YEAANWK
YHEDFEK
YHEEFEK
YIQAACK
YLDPEYIDR
YTQSNSVCYAK
YTVQDESHSEWVSCVR
YYDDTYPSVK

## Sheet: a8
Table S6. List of peptides of canonical proteoforms.
AAANEQLTR
ACTILLR
AIYQATYR
APLSQLYFCR
AQALQEECGYLRR
AVVDAGITTK
CAELEEELK
CDVTSALR
CFGGLQK
CFIVGADNVGSK
DEILPTTPISEQK
DLPAIQPR
DPVQCSR
EISGHTSGIKK
ELSQVLTQR
EQGQNLAR
FTTYEVR
GGAARPNGPAAGNK
GKTPEEIRK
GVNTDSGSVCR
HGRPGIGATHSSR
HHVLHDQNVDK
IEDFGVHCK
IYNYYKK
KAQALQEECGYLRR
KETSNLYK
KFDEKENVSNCIQLK
KIEDLIK
KLEAAEER
KLNEQSPTR
KLTPQGQR
KSHEAEVLK
KTGEGFYK
KVSYSHIQSK
LFDSICNNK
LFFPVIYDVK
LIREQHPTK
LLPLNDCR
LQGEVVAFDYQSK
LSVAGNCR
LWNTLGVCK
LYDWGLR
NLLSVAYKNVIGAR
NVDCVLLAR
NVQLYK
QKLEDSYR
QLAEEDAAR
QRLEAEAGR
QVAEAYEVLSDAK
QVAQQEAER
QVIEYAR
QVSIEEGERK
RSVSDNDIRK
SADTLWDIQKDLK
SAHAGTYEVR
SDDNRESLEK
SLAEIVKK
SSTPEEVKK
SSTQEEIKK
STGEAFVQFASK
TATAGPGTTK
TATFAISILQQIELDLK
TEERAELAESK
TFSATVR
TIYENR
TPDIAQR
TPEEIRK
TQGFLALFSGDTGEIKSEVR
TVELQGKK
VFGTYTDVTPR
VLQEANCK
VRGVNASAQK
WQNSYSIK
YDNFAHR
YKEEFEK
YLAEFATGNDRKEAAENSLVAYK
YQLEIK

## Sheet: a9
Table S6. List of peptides of canonical proteoforms.
AAAAAAAAAAAAAAAGAGAGAK
AAAAAAAAAAAPPAPPEGASPGDSAR
AAAAAAAAVPSAGPAGPAPTSAAGR
AAAAAAALQAK
AAAAAAAPEPPLGLQQLSALQPEPGGVPLHSSWTFWLDR
AAAAAASAGSSASSGNQPPQELGLGELLEEFSR
AAAAASAAGPGGLVAGKEEK
AAAANLCPGDVILAIDGFGTESMTHADAQDR
AAAAPSPSLPGEPGK
AAADGSLQWEVGGWR
AAAEAAVPRTIGAELMELVR
AAAEEVPIEPYNIPLSQAEVIQEGSDVTLVAWGTQVHVIR
AAAEIYEEFLAAFEGSDGNK
AAAFEEQENETVVVK
AAAGDLGGDHLAFSCDVAK
AAAGEFADDPCSSVK
AAAGELQEDSGLCVLAR
AAAGGQGSAVAAEAEPGK
AAAGGQGSAVAAEAEPGKEEPPAR
AAAITSDILEALGR
AAAKESSDR
AAALAHLDR
AAALATVNAWAEQTGMKEWLEGEDLSEELKK
AAALEAMKDYTK
AAALLLQNDNNADVESK
AAALQYPSPSAAQDMVER
AAAMTPPEEELKR
AAANEQLTRAILR
AAANIIRTLTQEDPGDNQITLEEITQMAEGVK
AAAPDVAPAPGPAPR
AAAPLFTGFLVLHSEPR
AAAPQAWAGPMEEPPQAQAPPR
AAASGQPRPEMQCPAEHEEDMYR
AAASMGDTLSEQQLGDSDIPVIVYR
AAASTDYYKR
AAATLMSER
AAATPEPAMAQPDSTAPEGATGQAPPSSK
AAAVDPTPAAPAR
AAAVPVEFQEHHLSEVQNMASEEK
AAAVPVEFQEHHLSEVQNMASEEKLEQVLSSMK
AAAYDKLEKTK
AACEQQAVALTLQEDR
AACLESAQEPAGAWGNK
AACLLPKLDELRDEGK
AACNLLQR
AADALEEQQR
AADESER
AADFEDLLSGQGFNAHK
AADHDVGSELPPEGVLGALLRVK
AADHYSQQMAQQLR
AADIDQEVKER
AADKGVYIIGSSGFDSIPADLGVIYTR
AADLNGDLTATR
AADLPDRDTWK
AADPGPGAELDPAAPPPAR
AADPISTFLFSICALGSTAPTLR
AADPSSLQSHIPVLDK
AAEAAAAPAESAAPAAGEEPSKEEGEPK
AAEAAAAPAESAAPAAGEEPSKEEGEPKK
AAEAAPPTQEAQGETEPTEQAPDALEQAADTSR
AAEAEVELSAR
AAEAGGAEEQYGFLTTPTK
AAEAVAAAVGTGATTAAVMAAAGIAAIGPAK
AAEDDEDDDVDTK
AAEDELNIEAK
AAEDMPEAEQDLERPPTPAGGRPDSPGLQAPAGQQR
AAEDSNLISGFDVPEGSDK
AAEDSNLISGFDVPEGSDKVAEDEFDPIPVLITK
AAEEAEEAR
AAEEARESEAPGGGCSSGGAAPAR
AAEEEPGEPFEIVER
AAEEQGDDQDSEK
AAEGAEAQGFSGLFAAYTDHPPPFR
AAEGAPGDGQAAQGPTISYPMLLHVAAQIASGMR
AAEGVQEVSTACTWNGRPCSLSVHIDK
AAEIASSDSANVSSR
AAEILARDGPNALTPPPTTPEWIK
AAEIWIASLSSQPIDHEDSTMQAGPK
AAELEPDQLLAWQGLANLYEK
AAELYER
AAEMLSQLDLFSR
AAEMVPDLPSPPMEAPAPASNPSGR
AAEQISWYKPWTK
AAEVPSSVIEDCDNVVTGGDPFYDR
AAEWLFPLAFSKEDELLR
AAEWYNIDFSLQNQLR
AAFFAER
AAFFTR
AAFFVTLDETEEGYR
AAFGLSEAGFNTACVTK
AAFGQGSGPIMLDEVQCTGTEASLADCK
AAFLNFFR
AAFQIISQVISEATEQVLATTVGK
AAFTAFEEAQLPR
AAFVSEQQQK
AAGASDVVLYK
AAGCDFTNVVK
AAGCNIPVASVAAGFPAGQTHLK
AAGDGDCGTTHSR
AAGEVLEPANLLAEEK
AAGGIILTASHCPGGPGGEFGVK
AAGGQLPPR
AAGIDEQENWHEGK
AAGIDEQENWHEGKENIR
AAGPELR
AAGPEPQALDEFTSLLIADDTR
AAGSPSPLPAPDPAPK
AAGSPSSSDQDEKLPGQDESTAGTSEQNDILK
AAGTEGPFQEVDGVATTR
AAGYDLYSAYDYTIPPMEK
AAHEEDLQR
AAHGVLLQALDEMR
AAHIFNEALVCHQIR
AAHSEGNTTAGLDMR
AAIAAPILHVNSK
AAIDSYR
AAIDWFDGKEFHGNIIK
AAIDWFDGKEFSGNPIK
AAIEAFNK
AAIQTFQNTYQVLAVTFNDTSDQIISGGIDNDIK
AAISGENAGLVR
AAIVHNVDSDDLISMGSNDIEVLK
AAKEAEANLR
AALAGGPCTPAGGPASALAPGHPAERPPLATDEK
AALAGGTTMIIDHVVPEPESSLTEAYEKWR
AALANLCIGDVITAIDGENTSNMTHLEAQNR
AALDDQDKVQSQLSMAEAVLR
AALDGPLDAALDHLR
AALDSGAFQSVWVSTDHDEIENVAK
AALDSINELPENILLELFTHVPAR
AALEAIDELDLFGAHGGR
AALEALLGRLQAER
AALEELVK
AALEEVER
AALEEVYPDLTPEETR
AALEGFLAALQADPPQAER
AALESGISTK
AALFALQNLFEEK
AALFVSNNSR
AALGPLVTGLYDVQAFK
AALGVLR
AALHPPALAVLSHTPDGATQTIAWVGK
AALLAELALLEPEALR
AALLDQALSNAR
AALNELVECVGSTR
AALPSHVVTMLDNFPTNLHPMSQLSAAVTALNSESNFAR
AALPTPALSPEDK
AALPYFPR
AALQSQAEALR
AALSALESFLK
AALSASEGEEVPQDK
AALSASEGEEVPQDKAPSHVPFLLIGGGTAAFAAAR
AALSEMVEYITHNR
AALSPLADLHALVLR
AALSRVCGDRIFGAAGAGYK
AALSSQQQQQLALLLQQFQTLK
AALVDQSGVLLAFADQPIK
AALVGGTTMIIDHVVPEPGSSLLTSFEK
AALVGGTTMIIGHVLPDKETSLVDAYEK
AAMAAAQSGTPGPVFVELPVDVLYPYFMVQK
AAMALEK
AAMALEKK
AAMDNSEIAGEK
AAMDNSEIAGEKK
AAMEALVVEVTK
AAMFPETLDEGMQIPSTQFDAAHPTNVQRLAEPSQMLK
AAMLAER
AAMPPQIIQFPEDQK
AAMRETWLSENQRLVSQDNFGFDLPAVEAATK
AAMTSLMDLTLLLAR
AAMVGMLANFLGFR
AANAYGISDPSQISDPVK
AANDAGYFNDEMAPIEVK
AANDQGEAVK
AANDQGEAVKDVTLTVEYAPALDSVGCPER
AANFENHSGK
AANIYPLSLLLNLGR
AANLNNLVVEAYQK
AANPGCSLEDFVR
AANQLDKDHAK
AANSCTSYSGTTLNLK
AANSLEAFIFETQDKLYQPEYQEVSTEEQREEISGK
AANVCAGQSEELPPK
AANVVASTK
AAPAEGAGEDEDDGASR
AAPAQVRPPSPGNIRPVK
AAPAVQTK
AAPDDPSGFAVLASCAR
AAPDITGHKR
AAPEASGTPSSDAVSRLEEEMR
AAPEASSPPASPLQHLLPGK
AAPEINNLIEEATEFIK
AAPEMVSLLK
AAPFSLEYR
AAPGDRTMLDSLWAAGQELQAWK
AAPGEALR
AAPLDSIHSLAAYYIDCIR
AAPLLPPGARGLPPPPPPLPPPLPPR
AAPLQGMLPGLLAPLR
AAPPAPNAPAAGEDTTETAPAPGTPAR
AAPPFIPR
AAPPPPPPPPPLESSPR
AAPPPPPPPPPPPGADR
AAPSTAPAEATPPKPGEAEAPPK
AAPYWITAPQNLVLSPGEDGTLICR
AAQAGVAVGDWVLSIDGENAGSLTHIEAQNK
AAQAPSSFQLLYDLKLPVEDKIR
AAQELQEGQR
AAQGEAECPGGEAEQGGTAAIQAHYK
AAQIGAHTLSGACLDPGAFK
AAQKDEYYRGGLR
AAQLCGAGMAAVVDK
AAQLCGAGMAAVVDKIR
AAQLGFGGVYIQTDVGGSGLSR
AAQLGFK
AAQLIGTCSQNVAAIQEQVLGLGALR
AAQLLDVSLFELSELR
AAQLQEALLHCGR
AAQLVDKDSTFLSTLEHHLSR
AAQQQEEQEEKEEEDDEQTLHRAR
AAQRHETLTSLNLEK
AAQSANISVR
AAQSANISVRGYVSCALGCPYEGKISPAK
AAQVTIQSSGTFSSK
AARARQEELYSELQAR
AARQLLDDEEQLTAK
AASAATAAPTATPAAQESGTIPK
AASADSTTEGTPADGFTVLSTK
AASAGQEPLHNEELAGAGR
AASAGQEPLHNEELAGAGRVAQPGPLEPEEPR
AASALLLRSPR
AASDELSK
AASDLMSYCEQHAR
AASEFESSEGVFLFPELR
AASGEAKPK
AASGFNAMEDAQTLR
AASGPGPEQEASFTVTVPPSEGSSYR
AASGTQNNVLR
AASKDDSIITVLTGNGDYYSSGNDLTNFTDIPPGGVEEK
AASNIIFSNGNLDPWAGGGIR
AASPAKPSSLDLVPNLPK
AASPSELTCPPGWEWEDDAWSYDINR
AASQPGELKDWFVGR
AASQPTSLAPEK
AASQQEIEQSIETLNMLMLDLEPASAAAPLHK
AASQSTQVPTITEGVAAALLLLK
AASTEADKR
AASYDKVVDVDVK
AATAPLLEAVDNLSAFASNPEFSSIPAQISPEGR
AATGECTATVGK
AATGECTATVGKR
AATGPFDR
AATHGLMLGALQGDGPLPAELEELR
AATHIPAAGDSK
AATHYTITIR
AATIIEER
AATITPFR
AATIVATSEGSLWGLDR
AATIVLQSYLR
AATSEGVQVK
AATTEPETTQPEGVVVNGR
AATTEPETTQPEGVVVNGREEEQTAEEILSK
AATVGSLAGQPLQER
AATVVARGPLK
AAVAAHIQEVTHNQENVFDLQWMEVTDMSQEDIEPLLK
AAVAASGLNTMLEGNGQYTLLAPTNEAFEK
AAVAQASR
AAVDDYPLPSHLDLPSFAPPAQLAPTIYPSEEGVTER
AAVDGLSK
AAVEDSGTTVETIK
AAVEEGIVLGGGCALLRCIPALDSLTPANEDQK
AAVEELLER
AAVEWFDGKDFQGSK
AAVGQEEIQLR
AAVGRPLDKHEGALETLLR
AAVHLEGK
AAVHYDRSGR
AAVLEAMTAFR
AAVLFGVVNTVACLDHLDPPQPPK
AAVLVQQWVSYADTELIPAACGATLPALGLR
AAVMVYDDANKK
AAVNGYSGSDTVGAGFTQAK
AAVNVVDFDDKYIVSASGDR
AAVPAKR
AAVPIVNLK
AAVPIVNLKDELLFPSWEALFSGSEGPLKPGAR
AAVPPGTVVPTEAAAPTEVTEGPGVAAPTK
AAVTEAVR
AAVTKPLPSVGPHTDK
AAVYHHFISDGVR
AAVYHHFISDGVRK
AAWEAGK
AAWEAGKFGNEVIPVTVTVK
AAWEAYLSR
AAWEVDSGR
AAWGEETDYTPVWCMR
AAWGKVGAHAGEYGAEALER
AAWGKVGAHAGEYGAEALERMFLSFPTTK
AAWIPHVENR
AAWIPHVENRQMAYENLNDKDQELGEYLAR
AAWTSDISQCVDNIR
AAYDIEVNTR
AAYDREESTNLEDYEPNTVASLLK
AAYIYFTDFCPDNLFNK
AAYLQETGKPLDETLK
AAYNLVK
AAYPDLENPPLLVTPSQQAK
AAYQVAALPK
ACANDLLVDEFLK
ACANPAPGSVILLENLR
ACAPAGPVSWFSSDGQR
ACCSLGGEQGQPVHMGDPELLGIK
ACDELTDILPEQEQQGLQEAVR
ACDILAIDK
ACDLPAWVHFPDTER
ACDSVTSNVLPLLLEQFHK
ACFLMAHNGWVMGDDPLR
ACGADSYEMEEDGVR
ACGLNFADLMAR
ACGYRGMLDTHHK
ACHLVHDFTDAVIQER
ACHQLHQEGK
ACIDSNEDGDLSK
ACIENGASCIDISGEPQFLELMQLK
ACIPSTIPTDSEVTFLK
ACIPYLK
ACLDTAVENMPSLK
ACLDVGAVIATPEQLFAAYEDGFEQCDAGWLADQTVR
ACLISLGYDIGNDPQK
ACLISLGYDVENDR
ACLISLGYDVENDRQGEAEFNR
ACNKAVAGEFSEPVTLETPAFMFR
ACNLDVILGFDGSR
ACPCASSAQVLQELLSR
ACPEEPAAPSPEPR
ACQAATTDSELLK
ACVIHGTDLKDFTSEQIDEILQNHTEIVFAR
ACVSMLGVPVDPDTLHATLR
ACVVHGSDLKDMTSEQLDDILK
ACVVHGSDLKDMTSEQLDEILK
ACYHCGVMCRCCGGK
ADAASSLTVDVTPPTAK
ADAECYTAMK
ADAEENLEDAMEEVR
ADAEGESDLENSR
ADAGFVYSEAVASHYMR
ADAVTLDGGFIYEAGLAPYK
ADCILYYGFGDIFR
ADCPPGNPAPTSNHGPDATEAEEDFVDPWTVQTSSAK
ADCTITMADSDFLALMTGK
ADDARQLFVLAGSAEEGVMTPELAGVIK
ADDFPVRDDPSDVTDEDEGPAEPPPPPK
ADDIVGPVTHEIFENNVVHLMWQEPK
ADDKLIAEEGVDSLNVK
ADDKVYPGEQYTYMLLATEEQSPGEGDGNCVTR
ADDLEPIMELGR
ADDPSSYMEVVQAANTSGNWEELVK
ADDPTMGEGPDKAR
ADDPYAHLSK
ADDVRPEVTWSFSR
ADDYIEITGAGGK
ADEARPNTIDFGKDDQHFTVTGLHK
ADEASELACPTPK
ADEDEWQLLDGFVR
ADEGLASLSEDGR
ADEHVIDQGDDGDNFYVIER
ADELNQTGQILVEQMGK
ADEPQWSLYPSDSQVSEEVK
ADEVTLSEAGSTAGAAETR
ADEVTLSEAGSTAGAAETRGAVEGAAR
ADFLEQPVLGFVR
ADFNAVEYINTLFPTEQSLANIDEVVNK
ADFPTTVGLLAAEEGGGLELEGDKEK
ADFSGMSQTDLSLSK
ADFSPFGNSQGPSR
ADFVLMDTVSMPEFMANLR
ADFWMPAVR
ADGESCSASMMYQEGK
ADGETILK
ADGEYWLGLQNMHLLTLK
ADGKISEQSDAK
ADGLLGMFLK
ADGQTPVSMQDMLTYTAMDILAK
ADGSVEEAENVMK
ADGSYAAWLSR
ADGVKPQTNSTK
ADGVPVYLK
ADHHATNGVVHLIDK
ADHPPAEVTSHAASGAK
ADHTLSSLEPAYSAK
ADIDISGPNVDVDVPDVNIEGPDAK
ADIDVSGPSVDTDAPDLDIEGPEGK
ADIEERLAQLR
ADIEISGPK
ADIEVACYGYEGIDAVK
ADIGCTPGSGK
ADIGCTPGSGKDYAGVFSDAGLTFTSSSGQQTAQR
ADIIHACDIVEDAAIAYGYNNIQMTLPK
ADILYFDGDDAISYR
ADIQMPFTCSVTYYGPSGQK
ADISANVYPDINIITGALK
ADIVQQLLQQGASPNAATTSGYTPLHLSAR
ADKDPPSMACTRPPSSPR
ADLARLAIIR
ADLATAPPHVTVVR
ADLDVSGPKVDVDVPDVNIEGPDAK
ADLEGSLDSK
ADLESESFRPNLSDPSELLLPDQIEK
ADLFYDVEALDLESPK
ADLGVSGPK
ADLILSYHPPIFRPMK
ADLLLSTQPGR
ADLLLSTQPGREEGSPLELER
ADLPTWEESPAPTLEEVNAWAQSFDK
ADLQNHLDTAQNALQDK
ADLSELLK
ADLSGITGAR
ADLSGMSGAR
ADLSIPDLHEIVTEELEER
ADLVIVGAEGVVENGGIINK
ADMEAEAPTFQALEDFSAELIDSGHHASPEIEK
ADMEAEAPTFQALEDFSAELIDSGHHASPEIEKK
ADMVNEDLLSDGTSENESGFWDSFK
ADNLIPGSR
ADPAALMASLHLLPSPTPNLEIK
ADPAFGLESSGIAGTTSDEPERIEESGNDEAR
ADPALLNNHSNLKPAPTVPSSPDATPEPK
ADPDNLQALHTLHLR
ADPEAAWEPTEAEAR
ADPMFTGK
ADPNHLVDDLLTPCSPGDPGAIEMTWMDVPGDK
ADPQDALR
ADPSILQNLR
ADQDSEAMR
ADQELLMYSHDNIICGITSVAFSRSGR
ADQFEYVMYGK
ADRAGVLAGHDNRVSCLGVTDDGMAVATGSWDSFLK
ADSAACCDYSLHVDITR
ADSAVSQEQLR
ADSLKAAVEQEK
ADSMIRLLFNDVQTLK
ADSPSIDYAELLQHFEK
ADTLGELDLER
ADTLTLEERVHFK
ADTLTPPEVDHK
ADTLTPPEVDHKK
ADTNLGNILLNVLIPPNMPCTR
ADVDISGPK
ADVLEAHEAEAEEPEAGKSEAEDDEDEVDDLPSSR
ADVLTTGAGNPVGDK
ADVQAHGEGQEFSITCLVDEEEMK
ADVQAHGEGQEFSITCLVDEEEMKK
ADVQKR
ADVQMEFIQGPK
ADVQMEFIQGPKEESK
ADVTINLNVR
ADVTINLNVRDHIK
ADVVEAWIADKETSLK
ADVVPQQADPEFPR
ADVVVSGPK
ADYEIASK
ADYQAVDDEIEANLEEFDISEDDIDDGFR
ADYQAVDDEIEANLEEFDISEDDIDDGFRR
AEAAAAPTVAPGPAQPGHVSPTPATTSPGEK
AEAAMEFLQELNSDVSGSFVEESPENLLDNDPSFFCR
AEAAVESAVAGPQGR
AEADAYIR
AEAELCAEAEETR
AEAENTSEVSTVLK
AEAERPEEQAEASGLK
AEAERPEEQAEASGLKK
AEAFQLYQEAAQLDMLLEK
AEAFVNTWSSMGQETVEK
AEAGAGTGTLAADMDLHCDCAAETPAAEPPSGK
AEAGPEGVAPAPEGEK
AEAGPEGVAPAPEGEKK
AEAGPVEQQLLQETEK
AEAGVPAEFSIWTR
AEALEAAIENLNEAK
AEALPLQR
AEALSTDHGEGFQR
AEAPDGQGPGPQAAR
AEAQAQYSAAVAK
AEAQEAEDQQARVLAQLLR
AEAQGKQEVESLREK
AEAQQVEALPGPSLDQWHR
AEAQVELR
AEASIQAGAGDGEWEESEVK
AEASQLGHK
AEASSGDHPTDTEMKEEQK
AEAYLIEEMYDEAIQDYETAQEHNENDQQIR
AECEILMMVGLPAAGK
AECLEDLVSFIIEEPPQDMDEK
AECMLQQAER
AEDAIIALSNYR
AEDAPAKEEPK
AEDASKFELCQLLPLFLPPTTVPPECYR
AEDDQPLPGVLLSLSGGLFR
AEDEDIVLTPDGTR
AEDEECENDGVGGNLLCSYGTPPDSPGNLLSFPR
AEDEVQR
AEDGATPSPSNETPK
AEDGATPSPSNETPKK
AEDHFSVIDFNQNIR
AEDLFVEFAHK
AEDNFEDIITKPPVR
AEDQHLVEMEDTLNK
AEDSLLAAEEAAAK
AEDTAVYYCVK
AEEAEAQKR
AEEAGIGDTPSLEDEAAGHVTQAR
AEEDSGGNLGALR
AEEEGYFEAFKNELEAFK
AEEEHLGILGPQLHADVGDK
AEEENEFQIPGR
AEEESRSTSEK
AEEHTVVLTVTGEPCHFPFQYHR
AEEIANEMIEAAK
AEEITIPADVTPER
AEEIWQQSVIGDYLAR
AEEKEGEKDAAAAK
AEELHYPLGER
AEEPLAAVTPAVGLDLGMDTR
AEEPVEEAVIIPGADADAAVGTLVSAAEGAPGEEAEAEK
AEERERLAEVEAALEK
AEETMEQPLWIPR
AEFAEVSKLVTDLTK
AEFFADVVPAVRK
AEFFQHLIEDR
AEFGPPGPGAGSR
AEFIATR
AEFILPNGQEVDLPISYLTSVSSLIVWHPANPAEK
AEFLGSGLLQHNCK
AEFQDALEK
AEFQDALEKLNMGITDLQGLR
AEFTVETR
AEGAATEEEGTPK
AEGAATEEEGTPKESEPQAAAEPAEAK
AEGDLGPSWVCGFSNLESQVLEK
AEGDVAALNRR
AEGEDPGCANQALISK
AEGEPCGDEGAEAPVEGDIHYQR
AEGEPCGDEGAEAPVEGDIHYQRGSGAPLPPSGSK
AEGGGATTSTQVMVIK
AEGGGGGGRPGAPAAGDGKTEQK
AEGIPVEMVVIGDDSAFTVLK
AEGIPVEMVVIGDDSAFTVLKK
AEGLGHEQTPLPAAQAQVQATGPEAGR
AEGNNQAPGEEEEEEEEATNTHPPASLPSQK
AEGPGLSR
AEGSEAAELAEIYAK
AEGSSTASSGSQLAEGK
AEGTFPGK
AEGYWEELMDTTRPDIEVK
AEHAGVR
AEHQQDSEDLFK
AEHQQDSEDLFKK
AEHTPMAPGGSTHR
AEIAFEDR
AEIAFEDRK
AEIDYSDAPDEFRDPLMDTLMTDPVR
AEIEGLTDSWLTNALK
AEIENLHR
AEIENLHRTFDPHFLR
AEIENYVLTYK
AEIGIAMGSGTAVAK
AEIIHHLADLLTDQR
AEILACPVSDPNDLFLEAPASGSSDPLDFQHHNYK
AEIQNAEDYNEIFQPK
AEISFEDR
AEITFDDHK
AEITLVATKPEK
AEIVTEAEPEVDNLLVSDATPDGFR
AEKPLFSSNPELDNLMIQAIQVLR
AEKQEDSESSEEESDSEEAAASPAQVK
AELAEQEIAVALQDVGISLVNNYTK
AELDDLRGDDFNGSANPLMR
AELDDLRGDDFNGSANPLMREQSESLSELR
AELDEVNK
AELEALLSSK
AELEEMEEVHPSDEEEEDATK
AELEEMEEVHPSDEEEEDATKAEGFYQK
AELEIQK
AELFTQSCADLDKWLHGLESQIQSDDYGK
AELGALPDDFIDSLEKTDDDKYK
AELGAVVDTVLALLEK
AELGMGDSTSQSPPIK
AELIVQPELK
AELLEFLESQQENMIK
AELLLPEADRPGPR
AELLVTEAPSKPITVTVEEQR
AELNNEKK
AELNPWPEYIYTR
AELNSDKK
AELNSDKKEK
AELQHIATDDNLVFTVPEFR
AELQLPPPPPPGHYGAWAAQELQAK
AELSLVFVDKPEK
AELSYRGPVSGTEPEPVYSMEAADYR
AELTSQESQISTYEEELAK
AELVAISSSEDEGNLR
AELVQLEDEITTLR
AEMADQAAAWLTR
AEMDAAIASCK
AEMDAAIASCKR
AEMDMVAWGVDLASVEQHINSHR
AEMELGLR
AEMEVLLASK
AEMIDFNIR
AEMTVFVR
AEMTWGGLSTR
AENACVPPFTIEVK
AENEEAAACPAWER
AENGVGVPAIK
AENNSEVGASGYGVPGPTWDR
AENPQCLLGDFVTEFFK
AENQVLAMR
AENSAALGKPTAGTTDAGEAAK
AENTGVELDDVWELQK
AENTQFVKDFLK
AEPDESNARYFHVVIAGPQDSPFEGGTFK
AEPEILGK
AEPEKTEGAAEAK
AEPESETSILLSWTPPR
AEPFENHSALEIAEQLTLLDHLVFK
AEPLAVGKEDPVSK
AEPMPKPPPETTPTPATPK
AEPPKAPEQEQAAPGPAAGGEAPK
AEPPQAMNALMR
AEPTFGGHDPR
AEPTQNALPFSHSSAISK
AEPVEVVAPR
AEPVSSTEASSLGQK
AEQAEADKK
AEQCCEETASSISLHGK
AEQEEMEVEER
AEQISPFFPLVSAHLSSAMTHITEGIQEDSLK
AEQMASVQNAQR
AEQPVEPHDPDPNQEPGSTPEGR
AEQSHDDSSSEDSDAETDGQASGGSDSGDWIFTIR
AEQTILPLVDEALQHTTTK
AEQWNVNYVETSAK
AERPDVDEKR
AESAPLPVSADDTPEVLNR
AESAPLPVSADDTPEVLNRALSNLSSR
AESCGSGNSTGYQIR
AESLQQEVEALKER
AESMLQQADK
AESPEVCFNEESPK
AESPQADCPSESFSSSSSLPHCLVSEGK
AESQNTFEETELELK
AESTFLFLVGQDDHNWK
AESVVGAAMASAIAPPPGVTEALGAAEAPAMAGAPK
AETAANR
AETARLTSFIGAIAIGDLVK
AETEEAEEPEEDGEEHVCVSASK
AETEQGEQQR
AETKLPGQEGAAAPGEAGAVCLK
AETKLPGQEGAAAPGEAGAVCLKK
AETNTGQEPR
AETSEGSGSAPAVPEASASPK
AETSSYVASSSTTIVGLHIADALR
AEVDLER
AEVEEFSFITQLSGLTDHLPVAMR
AEVIAGR
AEVITCDVLLVCIGR
AEVKKEDEPPEQAEPEPTEAWK
AEVLISTVGPEDCVVPFLTRPK
AEVMLGHGLFSLLAER
AEVNTIPGFDGVVKDAEEAVR
AEVPEDKPK
AEVPGATGGDSPHLQPAEPPGEPR
AEVTAPDVEVSLPSVEVDVEAPR
AEVTAPDVK
AEVTEEVEDGKEEDEEEETENSLPIPASK
AEVVETTQVYTEEETR
AEVVETTQVYTEEETRR
AEVWDLDMLR
AEVYPSAKPMIKFQSPYEEQLEQQR
AEWADIDPVPQNDGPNPVVQIIYSDK
AEWGNDLPSVELQLETQQHIHTSVEELGSSVK
AEWLLAVR
AEWQVYK
AEYCKAANK
AEYEGDGIPTVFVAVAGR
AEYTEASGPCILTPHR
AEYWAVSSLTGENVR
AFADALEVIPMALSENSGMNPIQTMTEVRAR
AFADALEVIPMALSENSGMNPIQTMTEVRARQVK
AFADAMEVIPSTLAENAGLNPISTVTELRNRHAQGEK
AFAEAMK
AFAEAMKK
AFAETHIK
AFAGDIANQLATDAVQILGGNGFNTEYPVEK
AFAHCPR
AFAHITMAGRR
AFALWSAVTPLTFTR
AFATAFLSSEPR
AFAWMMGDGVLYGALDCGRPDSLLSEER
AFCDDAVGLR
AFDCPETEYPVK
AFDIIER
AFDLVPPEAVPEQK
AFDLVPPEAVPEQKDPDPEFPTVK
AFDQGADAIYDHINEGK
AFDSAVAK
AFDTFLDSLQEFPWVR
AFEADSTVIEK
AFEALLSNIVKPVASDIQAR
AFEDDDITHVEGSVDPIR
AFEDEMSGRSGHFEQAIK
AFEDWLNDDLGSYQGAQGNRYVGFGNTPPPQK
AFEEAEK
AFEETQIDIPGGGSHGGSTMSLWEVMQSDLIPEEQR
AFEGQAHGADR
AFEHLGNALTYDPTNYK
AFEHSVHR
AFELMHSGK
AFENDVDALCNLR
AFEVMDEFDGR
AFEVSENGNLVVSGK
AFEVWLGQEQEK
AFEYNMQIFNELDQAGSTLAR
AFFAGSQR
AFFDEEEDHWK
AFFESHPAPSAERTIQQCCENILLNAAWLK
AFFKGAWSNVLR
AFFPACYSGDGR
AFFSEVERR
AFGAPVPSVQWLDEDGTTVLQDER
AFGDVFSVIGVR
AFGGVIFQK
AFGILKR
AFHPDLEFVGK
AFHSSLHESIQKPYNQK
AFIDPLGLPDRPFYR
AFIHHELLAYLYSSADQSSLMEESADQAQR
AFIIQHFADK
AFIIQHFADKVEYQCEGFLEK
AFIITLNSFGTELSK
AFIITLNSFGTELSKEDR
AFISNLNEMNDYAGQHEVISENMASQIIVDLAR
AFKAWAVAR
AFKDEYMVNLVR
AFKDIDIEDLEELDPDFIMAK
AFKDSIPLLLDLK
AFLDALQNQAEASSK
AFLDELKAENIKK
AFLDFHALPYQVVEVNPVR
AFLDFHALPYQVVEVNPVRR
AFLDNPGILSELCGTLSR
AFLEILHTYQKEQRNAK
AFLEVNEEGSEAAASTAVVIAGR
AFLEVNEEGSEAAASTAVVIAGRSLNPNR
AFLGELK
AFLIEEQK
AFLLFPTIER
AFLLMASQYQQPHENDVAALLKPISEK
AFLLSLAALR
AFLPALK
AFLQAILEHEEENEEEDEVPDDETLNQMIAR
AFLRQLPFR
AFLSTHPNTETVFEAFLK
AFLTGPHISLADLVAITELMHPVGAGCQVFEGRPK
AFLVRKK
AFMCRFEALEK
AFNTLLPNLEEIEHLNWSEALK
AFPALTSLDLSDNPGLGER
AFPEHFTYEPNEADAAQGYR
AFPEHLYQR
AFPFHLMFDPSMSVLQLGEGLR
AFPLAEWQPSDVDQR
AFPLMGETQER
AFQPFFVELTMPYSVIR
AFQSHLK
AFQSLLTEVNK
AFQSVLEVVAAPGSPYHR
AFREEAIK
AFSGLEGLEHLNLGGNAIR
AFSITQGLLK
AFSLVGETQER
AFSMDEHNAALRTAGFPNGSLGK
AFSPTTVNTGR
AFSVNIFK
AFSYRQMAFDFAR
AFTDEETEAQTGEGSWPR
AFTDVPSIQIYSSR
AFTECCVVASQLR
AFTELFQVACAKPPPLGLCDYPSSR
AFTGFIVEADTPGIQIGR
AFTGREFDELNPSAQR
AFTIQGAPSDSGPLR
AFTIQGAPSDSGPLRIAK
AFTKPEEACSFILSADFPALVVK
AFTLTISALFVTPK
AFTLTISALFVTPKTTGAR
AFTPFSGPK
AFTQTDVATFSELTGDVNPLHLNEDFAK
AFTYTVAASGGGGVNMGSHQK
AFVAGVLPFK
AFVAGVLPFKVAK
AFVDFLSDEIK
AFVDNYGVAMEMAEK
AFVEAMVNENVSLVISR
AFVELTK
AFVHWYVGEGMEEGEFSEAREDLAALEK
AFVPPLAEDLLAR
AFVPRTVMIGGK
AFVSGFDGSAGTAIITEEHAAMWTDGR
AFVSGLLIGQCSSQK
AFVSMVYSEEGAEDR
AFVTQDIPFYHNLVMK
AFVVETQPCMPQTPHRPLILK
AFWDVHRPVPGCVNTTEMDIR
AFWETPASMWDDINNVGLR
AFYGSEEDEAK
AFYGSEEDEAKGAGSEETAAAAAPSR
AFYQQPDADIIGYVASEEAFVK
AGAAGTAEATAR
AGAALDPVSFAR
AGAALVGVLVAEAGPEDAVAPGLR
AGAAPVAPEK
AGAFCLSEDAGLGISSTASLR
AGAGSGAGGER
AGAHLQGGAKR
AGALAGVGGGGPASAGAAGGTGGGGARPVK
AGALHAQVER
AGAPDEAVCGENVSQIYCALLGCMDDYTTDSR
AGAPVPEPPKEEQQQALEQFAAAAAHSTPVR
AGARPGGTPGAPAGQPGADGESVFSK
AGASGQPPSGPPGTGNEYGVSPR
AGASISTLAGLSLK
AGAVEQLR
AGAVGAHLPASGLDIFGDLK
AGAVGAHLPASGLDIFGDLKK
AGCALLGGETAEMPDMYPPGEYDLAGFAVGAMER
AGCCEWLR
AGCPMLALEVLSK
AGCQVVAPSDMMDGR
AGDALWLR
AGDAVNVVVTGGK
AGDELTKLGEEDEQGWCR
AGDFHRNDSIYEELQK
AGDFLEANYMNLQR
AGDKPHMQTYEVDLNK
AGDMENAENILTVMR
AGDNIPEEQPVASTPTTVSDGENK
AGDNIPEEQPVASTPTTVSDGENKK
AGDQIICMDDVYGGTNR
AGDTTKFDVEVLK
AGEAAELQDAEVESSAK
AGEARPGPTAESASGPSEDPSVNFLK
AGEEGSIR
AGELEVFNGYFVHFFAPDNLDPIPK
AGELWLPHGTVATPVFMPVGTQATMK
AGEMLGRHIVAVLPEIDPVLFQGK
AGEQVTYTCATYYK
AGESVELFGK
AGETPSEEKKGEGDAATEQAAPQAPASSEEK
AGEVQEPELR
AGEVVPPAMYQFSQYVCQQTGLQIPQLPAPPK
AGFAQPSGLSLASEDPWSCLFVADSESSTVR
AGFKAGGR
AGFLDLKDFLPK
AGFWEEFESLQK
AGGADAVQTVTGGLR
AGGAGVPAFYTPTGYGTLVQEGGSPIKYNK
AGGEFLLR
AGGEGGSEEEGSDK
AGGEPSVESGR
AGGGATAPLGGSR
AGGGIPGSSSPHPGTGSR
AGGGPTLQCPPPSSPEK
AGGGRSSHGIR
AGGILQEDISEACLILGVK
AGGPEGPPWLPR
AGGPGALGTRPAFEVPAIVVEDAR
AGGPGLER
AGGPGVAAEPGTPFSIGR
AGGPTTPLSPTR
AGGREPYPGSAEVIR
AGGSAALSPSK
AGGSPAPGPETPAISPSK
AGGSPAPGPETPAISPSKR
AGGTGLER
AGGTGPGEEKQFLEVWEK
AGGVASGLNHVLTNDLTAK
AGGVFTPGAAFSK
AGGVLAYELLPALDEVLASDSR
AGHGAGKPTAK
AGHKATLEEAR
AGHLAGPEPAPPPPPPPR
AGHNVIALVGGATAR
AGHQLQHDLFFDTLK
AGHYAASIIIR
AGIFQSVK
AGINQNMDAVTEELQAK
AGIPKEEVK
AGIPKEEVKEAYMGNVLQGGEGQAPTR
AGIPQHHPPMAQNLQYPDDSDDEKK
AGIPVYAWK
AGIYEILNELGFPELESGEDQPFSR
AGIYSKPGGYR
AGKDLVSSLTSGLLTIGDR
AGKLSFISVGNK
AGKRAPAAAR
AGKSSGEKIGCGR
AGLAPETTETPAGASETAQATDLSLSPGGESK
AGLELGAEPETIVNSGLISPEGLAIDHIR
AGLESSEGGGGPERPGAR
AGLILFGNDDK
AGLILFGNDDKMLLVK
AGLILSQLGDLSSWCNGLLQEPK
AGLLAGDRLVEVNGENVEK
AGLLEPEVFHLNPAK
AGLLHNILPSQSTDLHHSVGTELLSLVYK
AGLLQSVEAEKDK
AGLLRPDYALLGHR
AGLNCSTENMPIK
AGLSLKDMDLVEVNEAFAPQYLAVER
AGLTFNHDPPLSQNQR
AGLTMNDIDAFEFHEAFSGQILANFK
AGLTVSDVDIFEINEAFASQAAYCVEK
AGLVQNVVSK
AGLYGLPR
AGMAAVADPHSLLDPNAIYQELQK
AGMSAEQAQGLLEK
AGMSSNQSISSPVLDAVPR
AGMVNAWTPSSNDDNPWIQVNLLR
AGNAIHAILLYR
AGNDLIESSAGEEASNLQNK
AGNELLESSAGDDASSLR
AGNGQNSCGVEDVLQLLR
AGNLDKVVEYLK
AGNSLAASTAEETAGSAQGR
AGNVLMTLEGDIR
AGPDSAGIALYSHEDVCVFK
AGPGTLSVTIEGPSK
AGPHCPTAQLIATLK
AGPILELEQWIDK
AGPLGGSSYEEEEEEEEGGGGGER
AGPLGGSSYEEEEEEEEGGGGGERK
AGPPGVVACTEGTTYVCSVCPAK
AGPPPLVHIPEEGAQTGAGLSPK
AGPSAQEPGSQTPLK
AGPVAVQVK
AGQGNVGLALLWSEK
AGQGTSAPPEASPTAAPESSTSFPPAPTSGMSHPPPAAR
AGQHSQAVADLQAALR
AGQMVTVWAAGAGVAHSPPSTLVWK
AGQPLESDSVK
AGQSDPFLGMIMGLGGGMDFDSK
AGQSDPFLGMIMGLGGGMDFDSKK
AGQTQPNPGILPIQPALTPRKR
AGQTTYSGVIDCFR
AGQTVTIWAANAGVTASPPTDLIWK
AGQVVQIPVAEIVVGDIAQVK
AGRARDAAEFELFFR
AGRCADYVVTGAWSAK
AGRGGFKDTTPDELLSAVMTAVLK
AGRPFEQPQEYDDPNATISNILSELR
AGSAETESATK
AGSALPGFANSPAGSTSVVLVPPAHGTLVPDGNK
AGSEECVFYTDETASPLAPDLAK
AGSEGLQQVVGMK
AGSEVEWTEDLALDLGPQSR
AGSLKDPEIAELFFK
AGSLLWMVATSPGR
AGSMKDPLLDDHGDFIR
AGSPTAPVHDESLVGPVDPSSGQQSR
AGSQLRNADVELQQR
AGSRYEDFSNLGTTHLLR
AGSSTPGDAPPAVAEVQGR
AGSVPSLAAGLLFGSLAGLGAYQLSQDPR
AGSVSLDSVLADVR
AGTAEAVIPENHEVLAGPDEHPQDTDAR
AGTCVLEYATPLQTLFAMSQYSQAGFSR
AGTEALPDGLSVEDILNLLGMESAANQK
AGTEEAIVYSDIDLK
AGTEPSLPQGSSSSGPSAPPEEIWVLR
AGTHQVSMETQESSSTLTVASR
AGTLIMALHDSSDYLLESAK
AGTLTVEELGATLTSLLAQAQAQAR
AGTNMMMVGVHGPK
AGTPYTVTLHGEVR
AGTRTDSREDEISPPPPNPVVK
AGTSPGTPNR
AGTYRQLFHPEQLITGK
AGVAAPATQVAQVTLQSVQR
AGVAFFHLQDYDQAR
AGVCAALEAWPALQIAVENGFGGVHSQEK
AGVDPLVPLRSLGLSLSGGDQEDAGR
AGVDTSPDTQK
AGVEAMSK
AGVENGKPTHFTVYTK
AGVISAPQSHARASAGRLTPESQSK
AGVKGMQLHGVLR
AGVSSGTNGGASTSVLDGPSTSSTIR
AGVTCIVLPAENK
AGVVNGTGAPGQSPGAGR
AGVVTPGITEDQLWR
AGVYPDK
AGVYPEKDQAENEDGAQENTFSMDPQLER
AGWTIITPPTPIIPDDHPLWMSSK
AGWVDNTRPQPPPPPLPPPPEAQPR
AGYLYALLYLNTEIGPGTVCESAIKEVVNAIIESGKTLSR
AGYPLEHPFDFR
AGYQSTLTR
AGYSQRGGPGSARGVR
AGYSTDESSSSSLHATR
AGYVDFENGQWATDDIPDDLNSIR
AHAAQVTCVAASPHK
AHADDELAALR
AHAHLDTGR
AHAHLDTGRR
AHAMAQVDAWK
AHATGAGPAGR
AHATTSNTVSK
AHEEFQQQER
AHEEFQQQERGK
AHEEQLK
AHEEQLKEAQAVPATLPELEATK
AHEFMITESQGK
AHEGWGVMLPCNPPAHYPGLSYR
AHEILPNLVCCSAK
AHENEITK
AHEPTYFTVDCAEAGQGDVSIGIK
AHESVVK
AHEWAR
AHEWARAIIESDQEQGR
AHFDYDPSDDPYVPCR
AHFGLPSVEAEDKEGKPPISVK
AHFIMDDPAGNSYLQNVYAPEDDPEMK
AHFNLDESGVLSLDR
AHFPGPVTR
AHFPLDVQWNDLDYMDSR
AHFPLDVQWNDLDYMDSRR
AHGEWNGTLEFTYNNGETK
AHGGYSVFAGVGERTREGNDLYHEMIESGVINLK
AHGLLAEENRGLGERANLGR
AHGNVQDR
AHHPTSQHGDLETPSSGDEGEILSAEGPPVR
AHHSSQEMSSEYR
AHIANPSGASTECFVTDNADGTYQVEYTPFEK
AHLDIAGSLEGHLR
AHLGIVSQEPILFDCSIAENIAYGDNSR
AHLGSSDNVATMSNEER
AHLLAAALGPAGER
AHLLAAALGPAGERAGSRPQSPSGDADAR
AHLLSAEFGK
AHLTVGQAAAGGSGNLLTER
AHLVEVQGLQVR
AHMEDSCPQFLGPSPLVIPMNHETDVNFQGK
AHPAYHSFNK
AHPQGLVLVTDAIPALGLGNGR
AHQDTQRRTSMGGTQQQFVEGVR
AHQILVLQEGK
AHQITDESLESTR
AHQLEEDIVSVTHK
AHQVTTR
AHSGAQGLLAAQK
AHSGHPGSPRGSLSR
AHSLLPVDDAINGLSEEQR
AHSPMIAVGSDDSSPNAMAK
AHSVSVVELEETPFR
AHVDALRTHLAPYSDELR
AHVDSNLQFEYIDDPR
AHVEAPIAGSMVLAAVLLK
AHVIGTPCSTQISSLK
AHVLAQPEAISTIAQSLR
AHVLEPLER
AHVQELLQCSER
AHVQEVAQHNLK
AHVSFKPTVAQQR
AHVVPCFDASK
AHYDLRHTFMGVVSLGSPSGEVSHPR
AHYGGFTVQNEANK
AHYGGFTVQNEANKYQISVNK
AHYTHSDYQYSQR
AIAALISEKLETLR
AIAELGIYPAVDPLDSTSRIMDPNIVGSEHYDVAR
AIAELGIYPAVDPLDSTSRIMDPNIVGSEHYDVARGVQK
AIAFLQQPR
AIAGDEHKR
AIAGNDDVKDAIVR
AIAGVINQPYYNYEAGPDAVLGR
AIAHYEQQMGQK
AIAIAAGVPVVPGTDAPITSLHEAHEFSNTYGFPIIFK
AIALQPENPMAHFLLGR
AIANLYGPLMALNHMVQQDYFPK
AIAQSQSVQESLESLLQSIGEVEQNLEGK
AICALDLASEVGK
AICPLCQAELNVGSK
AIDALREFNEEGALSVLQQFK
AIDCLEDEKATLTLAMADWLR
AIDEDCSQYEPIPGSQK
AIDENNEPTACFLIR
AIDGLNLLPTLLQGR
AIDGLNR
AIDIYEQVGTNAMDSPLLK
AIDLPDESVSVQKDFMVLK
AIDNAADLLIFGK
AIDPDEGEAGRLEYTMDALFDSR
AIDTTQLFSLPK
AIDVPGQVQVYELQPSNLEADQPLQAIMEMGAVAADK
AIEALKEFNEDGALAVLQQFK
AIEAVAISPWK
AIEDEGGNPDEIEITSEGNKK
AIEDYINEFSVR
AIEGRTATSEYQTFFNPR
AIEMERGNFGGSFAGSFGGAGGHAPGVAR
AIENELLAR
AIEQLKEQAATGK
AIEQSFDQDESGNR
AIEQSFDQDESGNRTSVDLR
AIETTDIISR
AIFDTPDEDPNYNPLPEERPGGFAWGEGQR
AIFQEVHVQSLPQVDR
AIFQQPPVGVR
AIFVTDR
AIGEELLPR
AIGEELLPRGLDIK
AIGGEFSDTNAAVEGTPLPK
AIGIEPSLATYHHIIR
AIGQAGSLTSSEDTLTVVTADHSHVFTFGGYTPR
AIGSSPLGSGEGLLGLSPGPNGHSHLLK
AIGTFLFGAAASQSLTDIAK
AIGYLNTGYQR
AIHCPRPHDFENGEYWPR
AIHIHSDMFSVQNGLLTPTLK
AIHIQAENGPHLLVEAEQAK
AIHLPAETMR
AIHPGAGYEGISEYK
AIIEEMLDLLEQSEGK
AIIGLYNYAHEMTHGASDR
AIITALGVER
AIKLPAGGK
AIKNDSVVAGGGAIEMELSK
AILAFECSPSPPR
AILDEVAGLGEAVDELNQK
AILDHQQFDYIIR
AILEDMVR
AILEQQVLSEELTTK
AILFSQPLQITDTQQGCIAPVELR
AILILDNDGDR
AILKDPPVILYDEATSSLDSITEETILGAMK
AILQATLR
AILQENGCLSDSDMFSQAGLR
AILQEVLDADLSNEAFPFSTHK
AILQNHTDFKDK
AILQSGSFNAPWAVTSLYEAR
AILSNEATK
AILTMDEQEDLPK
AIMAHMTVEEIYK
AIMALVAAILLLVIIILIVMK
AIMKDPDDHTVCHLLFANQTEK
AIMMASQSLMCGHQDVMVAGGMESMSNVPYVMNR
AIMTYVSCYYHAFAGAQK
AINCPEDIVFPALDILR
AINGPTSASGDDISK
AINIADELPR
AINLLFDIAR
AIPESQIR
AIPMLVDVLQDTR
AIPNGFGTSPLTPSARISALNIVGDLLR
AIPPGCGDEVEEEDESILDTVIK
AIPQLQGYLR
AIPVAQDLNAPSDWDSR
AIPVSPSAVEEDEDEDGHTVVATAR
AIPVTQYLK
AIQDGTIVLMGTYDDGATK
AIQDHLLEVEQSKDQMEK
AIQDMFPNMDQEVIR
AIQDYLSTQLAQDSEFVK
AIQEHPVVLLPSHR
AIQGGTSHHLGQNFSK
AIQIMYQNLQQDGLEK
AIQLNPSYIR
AIQLTYNPDESSKPNMIDAATLK
AIQQLFGK
AIRPENRAPGAGLGQDR
AISAHFDDSSASSLK
AISCLNCMAQLSPTR
AISCMGHLVGHLGDR
AISEAGAPPGSAGPLLLQPQR
AISEEEEEVDPNTQNPK
AISFVGSNK
AISGGSIQIENGYFVHYFAPEGLTTMPK
AISHEHSPSDLEAHFVPLVKR
AISKDHLYGTLDPNTR
AISPDKDNFYFDVKDDFDFGTMGHVIR
AISQILQESAMQK
AISRWSSLACNIALDAVK
AISSASIEGLMGR
AISSIGLECQSVTSR
AISSIGLECQSVTSRGDLATCPR
AISSPTVSRLTDTTK
AISTICSLEK
AITAATLK
AITDLSLQETSADEMTFR
AITDLSLQETSADEMTFREGHQWEK
AITGIQAFTASK
AITHYLK
AITIAGR
AITPPHPASQANIIFDITEGNLR
AITPQAQEELQK
AITVDIESSSR
AITYNAMLAETSTVFHQNDVK
AIVDALPPPCESACTVPTDVDK
AIVDALPPPCESACTVPTDVDKWFHHQK
AIVDCIISIIEENSESK
AIVDSVAVEEQER
AIVDTVDNLLRPEALESWK
AIVDVHFDPTTAFR
AIVEDCSGIQFAPYTWSYPEIDKDFESSGLDR
AIVEDHSLVAEEK
AIVFEIMEAGEPTGPILGAEALPGGLR
AIVFEIMEAGEPTGPILGAEALPGGLRTLPQEPGKPQK
AIVICPTDEDLKDR
AIVPILLDANVSTYDKIR
AIVWLAGYNATTQEIVRPSELLAGVK
AIWAALQTQTSNAAK
AIWHAFTALDQDHSGK
AIYDFEAAEDNELTFK
AIYDIDRPDMISYSPYISHSAGDR
AIYDIERPDLITYEPFYTSGYDDK
AIYDIERPDLITYEPFYTSGYDDKQER
AIYDIYGKR
AIYDTPCIQAESEK
AIYHDLEQSIR
AIYVEYGYHITK
AKAAEMVPDLPSPPMEAPAPASNPSGRK
AKAEEMLSK
AKAQIALK
AKCELSSSVQTDINLPYLTMDSSGPK
AKDANNGNLQLR
AKDDLEMSAVITIMQPILR
AKDFLPADIQAQFAISR
AKDFPPADPTIK
AKDLQDELAGNSEQR
AKDTSSEEVNLSHIVPCEPVPEEKPK
AKDTVQLVIAR
AKDYENAIK
AKEALELTDTGLLSGSEER
AKEALELTDTGLLSGSEERVQVALEELQDLK
AKECEPPSAGAAVTARPGQEIR
AKEDIVTEQIDFSAAR
AKEEGSWK
AKEELEK
AKEELERQAVDQIK
AKEFTNVYIK
AKEGISINCGLLALGNVISALGDK
AKELDPTNMTYITNQAAVYFEK
AKELLGQGLLLR
AKENDENCGPTTTVFVGNISEK
AKEPSKPAEK
AKESWEMNSEEKLEQSTIVK
AKEVLEEISCYPENNDAK
AKFDGIFESLLPINGLLSGDK
AKFESMAEEKR
AKFKFPGR
AKFPEHTIMAGNVVTGEMVEELILSGADIIK
AKGIRHEVININLK
AKGPLASQISGLYLPYK
AKGQALPDVVAK
AKGTTGFEAHVDK
AKGTTGFEAHVDKCLELAEYLYNIIK
AKHHAISAK
AKHPMDTEVTK
AKIDQNVEELK
AKKLSSNCSGVEGDVTDEDEGAEMSQR
AKLDEDSGKADSDVADDVPVAQETVQVIPGSK
AKLDNLDEEWATEHACQVSR
AKLDSLQDIGMDHQALLK
AKLEEQAQQIR
AKLNESHR
AKLPDATPTELAK
AKLPDATPTELAKLVNK
AKLSSDVLTLLIK
AKNGTGKSGAYLIPLLER
AKNPKPDK
AKNTVVATGGYGR
AKPALEDLRQGLLPVLESFK
AKPAMPQDSVPSPR
AKPPPGGGEQEPPPPPAPQDVEMK
AKPPPGGGEQEPPPPPAPQDVEMKEEAATGGGSTGEADGK
AKPSAPVVSGPAAR
AKPVNSKPDSAYR
AKQFHEAWK
AKQIVWNGPVGVFEWEAFAR
AKSPVPK
AKTNADTDGMVK
AKVNDFLAEIFK
AKVTGDEWGDNYFLVGPYTEQGVR
AKWDAWNELK
AKWEAWNLK
AKWEMPFDPQDTHQSR
AKWYPEVR
AKYIYDSAFHPDTGEK
AKYVYDSAFHPDTGEK
ALAAAKKDNDFIYHDR
ALAAELNQLRAK
ALAAELNQLRAKEPTK
ALAAGADSPK
ALAAGGVGSIVRVLTAR
ALAAQGLPVSCTAESPTPQALATGIR
ALAAVLLQALDRPASPPAPSGSQQGPEEEAAEALLTETVR
ALADDVVGSVLDCFSFQETDK
ALADFAMK
ALADLVHSHIQSNELCSK
ALADTENLR
ALADVVIPQEYGISR
ALAEEAKR
ALAEEPQNSLPDIVIWMLQGDKR
ALAEEVEQVHR
ALAEGVSASLHTLLGDPCPMLESPGAPCR
ALAGPDQGITEILMNRPSAR
ALAGVTYAAK
ALAHQLGLAEDEDVLFTVFAQGQK
ALAIMCRVYVGSIYYELGEDTIR
ALAIYEGQLGPDNPNVAR
ALALAPGPPTR
ALALDEAVSQSTQFHDK
ALALDEAVSQSTQITEFHDKIEPMLETLENLSSR
ALALDPYEEYFTTGSAEGNIK
ALALLEDEER
ALANIHSQLLGLER
ALANMHESLEWLASR
ALAQEDQGAGEVER
ALAQEILPQAPIAVR
ALAQLSLSR
ALAQLSLSRLSPEHR
ALAQVFCEESGLSPLLQK
ALASILLQDHIR
ALASLATATLESVVQER
ALASLMTYKCAVVDVPFGGAK
ALASQLQDSLKDLK
ALAVEGKR
ALAVHLLDLGLR
ALAYDKLEK
ALCDNVDTR
ALCDRDVTVTAIGIGDMFHEK
ALCHLNVPVTVVLDAAVGYIMEK
ALCPTIFPVVPR
ALCQITDSTMLQAIER
ALCSGSPAER
ALCVINPGNPTGQVQTR
ALDCSEVTVR
ALDDMISTLK
ALDDMISTLKK
ALDDTAR
ALDELFEAIEQK
ALDEVTSSQPPPLPPPPPPAQETQEPSPILDSEETR
ALDEYYDKHFTEFVPLR
ALDEYYDKHFTEFVPLRTK
ALDFAVGEYNK
ALDGAFTEENR
ALDGDFSEDNR
ALDGINSGITHAGR
ALDGYSK
ALDIDLDKPLADSEKLPIQK
ALDLDVVLTPMLAPALDLNAPGR
ALDLESLSLLGFVYK
ALDLINKR
ALDLLDRMLTFNPNK
ALDLLDRMLTFNPNKR
ALDLLMGSNTIVQSMAAK
ALDLLYGMVSK
ALDLPSSGEGLAFFTFPNIASATK
ALDPLLYEKETLQYFQTLK
ALDPPQLQVISNAMNLLR
ALDPQWPWAEEAAAALANLSR
ALDRCSEGSFLLTTFPRPVTVEPMDQLDDEEGLPEK
ALDRLQEVPHEGPMCDLLWSDPDDR
ALDVMVSTFHK
ALDVNVALR
ALDVSASDDEIAR
ALDYEQMLLLMANVK
ALEAELAALRQRHAEPSR
ALEAFDLDPAQWGVNVQPYSGSPANLAVYTALLQPHDR
ALEAFETFK
ALEATIECIKQELTVFQSK
ALEATTEHIR
ALEDFADNIKNDPDKEYNMPK
ALEDLAQELEKENYHDQK
ALEDMFDALEGK
ALEEDIENHATDVHQAVK
ALEEEEK
ALEEEEKYEDEEEK
ALEEEQEAR
ALEEETKNHEAQIQDMR
ALEEPAVDMLHTVTDMVR
ALEEQNELLSAELGGLRAQSADTSWR
ALEETQVSLDER
ALEFVARNLFVK
ALEGLQYPFAVTSYGK
ALEHAFQLEHIMDLTR
ALEHHR
ALEHHRSEIQAEQDRK
ALEHVDGTHVCQLPEDQK
ALEIIPRQLCDNAGFDATNILNK
ALEILQEEDLIDEDDIPVR
ALEIYQTK
ALEKEPVPSALPPSLIPPSK
ALEKEPVPSALPPSLIPPSKR
ALELDPDNETYK
ALELDPNLYRIGQSK
ALELDQER
ALELDSNLYRIGQSK
ALELENDRLLLK
ALELMGQLQDQQALR
ALELNMLSLK
ALELPLAASSIPRPR
ALEMAIEAGAEDVKETEDEEER
ALEMSCAIQNQLAR
ALENGDADEPSFSDPEDFVDDVSEEELLGDVLK
ALENVLSGK
ALEQQVEEMR
ALERGLQDEDGYR
ALESELQQLR
ALESGDVNTVWK
ALESSEELLETANQTLQAMDSEDFPQAAK
ALETLNFDVIK
ALETQMEEMK
ALEVEPDNPEFNIGYAITVYR
ALEVIKPAHILQEK
ALEYIENLR
ALFARPDLLLLDEPTNMLDVR
ALFDYDKTK
ALFEEVPELLTEAEK
ALFEEVPELLTEAEKK
ALFLETEQLK
ALFLETEQLKK
ALFLYSR
ALFQDIKKPAEDEWGK
ALFVSEEEKK
ALGAAAAGPELAELQEMWK
ALGALVDNCAPGLCPDWEAWDPNQPVENAR
ALGALVDSCAPGLCPDWESWDPQKPVDNAR
ALGDYDYK
ALGEEVTR
ALGGASGGYTTGPGPLVSLLR
ALGGLLR
ALGHLDLSGNR
ALGLLSAVER
ALGLNENDYK
ALGNNFYEYYVDDPPR
ALGPVESLQGHLR
ALGPVESLQGHLRDPTK
ALGSAIEYTIENVFESAPNPR
ALGSDLDSSLASLVGNLGISGTTTK
ALGSEVQDASK
ALGTEVIQLFPEK
ALGVALLACFCSDPELAAHPQVLNK
ALGVEQDLALPAIAVIGDQSSGK
ALGVNTEDNKDLELDIIPASLSDREVK
ALGVPSSPYTWLTVEVLER
ALGVTEDR
ALGVTEDRLR
ALHDEEATIIHHYAFSENPTVFK
ALHLVEDLR
ALHNLAQQAPEFSATQVFPR
ALHPEEDPEGR
ALHPEEDPEGRQGRLLGR
ALHQGDSLECTAMTVQILLK
ALHQLYYDPNIENK
ALHQVFEHMLDVSK
ALHSVLQAVPLNELR
ALIAEHQTFMEEMTR
ALIAQLPSPAIDHEQLR
ALIESLNQKPQTAGDQPPPTDTTHATHR
ALIFGGEMVAAVAEVSGHLGK
ALIFVSHGAGEHSGR
ALIGATNPADAPPGTIR
ALILVGLER
ALINADELASDVAGAEALLDRHQEHK
ALINADELASDVAGAEALLDRHQEHKGEIDAHEDSFK
ALIQYFSPYVSADMHR
ALIVEPSRELAEQTLNNIK
ALIVVPYAEGVIPDEAK
ALKEEIGNVQLEK
ALKGHVEQKR
ALKLLPCSYKLWYR
ALKLVITALKCHK
ALKPEVDKLNIMAAK
ALKPPPIK
ALLAAGPALIANGDELVAAVWPYR
ALLADAQLMLDHLK
ALLADIEAHYQDPSLPYPK
ALLALPIRPATR
ALLAMYTNQAEQCR
ALLANQDSGEVQQDPK
ALLAPLVAPEAGEAEPGSQER
ALLAYAFALAGNQDK
ALLAYAFALAGNQDKR
ALLCEDMFR
ALLCFLDQLEDEDVQTR
ALLDASETTSTR
ALLDFEDKDGDKVVAGDEWLFEGPGTYIPR
ALLDSLQLGPDSLTVHLIHEVTK
ALLEEVK
ALLENLLQNIQSK
ALLESMVDAAENLCPNVMK
ALLFSNNTQELHPDPFQTEDPFK
ALLFSNNTQELHPDPFQTEDPFKSDPFK
ALLGPQNLIK
ALLIFLEK
ALLISTGYSLGEAEFNR
ALLKLEKLDTDLK
ALLLPLLLAGPVGCLSR
ALLLTGDFSQAGNK
ALLNNSHYYHMAHGKDFASR
ALLPLEQELQADPDSGRPLQGSLGPGGR
ALLQALEEK
ALLQMVQQFAVDFEKR
ALLQMVQQFGVDFEKR
ALLQSHPR
ALLSSSDDPPAEVDIFELLK
ALLTLADGRR
ALLVEPVINSYLLAER
ALLVTASQCQQPAENKLSDLLAPISEQIK
ALLVTGIPEGLEQADVEAVLQPTLLPLGTFR
ALLYTAVNQLAMGSSSAEDEKNTALK
ALMAAEDK
ALMDEEDMDDVVDADEYLIPQQGFFSSPSTSR
ALMDEVVK
ALMEGYGLVGLPLVR
ALMELGGGKPLPHPR
ALMELGGGKPLPHPRAWFVSLDGR
ALMGLYHGQVLCK
ALMQVVDFLSR
ALMTVGKEPFPTIYVDSQKENER
ALNAGYILNGLTVSIPGLER
ALNEALK
ALNEGGFQSIPK
ALNEITESGRIGFGSFVDK
ALNFNLDNSSSHLNLK
ALNHLPLEYNSALYSR
ALNLGYALDYAQR
ALNSIIDVYHK
ALNVIVDLLEK
ALPAMMQWVR
ALPAPIEK
ALPAPIEKTISK
ALPCIVDVR
ALPCIVDVRDEQQISAAVEK
ALPELQQALSALK
ALPESLGQHALRSAK
ALPILEELLR
ALPLALVLHELGAGR
ALPLEAEVAPVKDMAQLPETEIAPAK
ALPLIVGAQLIHADK
ALPLLFNLIK
ALPLPEASVK
ALPPAQAGALLLALPPASPSAAR
ALPTTYEK
ALPVFCDMDTEGGGWLVFQR
ALQAAYGASAPSMTSATLR
ALQAGQLENQAAPDDTQGSPDLGAVELR
ALQALQNEPIPER
ALQASALNAWRGQRDNAGAATEEFIK
ALQDLADLLETGQEK
ALQDLLDFTGPPTFPK
ALQDMSSTAPPAPQPSTR
ALQDPNVAAFMVEPIQGEAGVVVPDPGYLMGVR
ALQDQLVLVAAK
ALQDQSQR
ALQDQVSIQSADAQEQVEGLLAENNALR
ALQEGEGDLSISADR
ALQELLR
ALQENDNVCAQLSAGSTDPGKK
ALQETPTSVLLHHQIGLCYK
ALQIFCRGTERNLDLSWSELK
ALQLAQRPVSLLASPWTSPTWLK
ALQLEDGSFCAVPEGSENDMR
ALQLLHCFPLDIR
ALQNAVTTFVNR
ALQNHVGEALPPEMVTR
ALQPLEEGEDEEK
ALQPLEEGEDEEKVSHQAGDHWLIR
ALQPLNQR
ALQPPCNLLMQSEEVEDSGGAR
ALQQCELVQNMIDLSISNLEGLR
ALQQVIQDYTTPPNEELSR
ALQRPSAAAPQAENGPAAAPAVAAPAATEAPK
ALQSGQCAGAALDVFTEEPPR
ALQSLATVFSSSGYQGETDLNDAITEAGK
ALQSNIIPFCDEVMQLLLENLGNENVHR
ALQSPALGLR
ALQTLRGWDSVDR
ALQTSPQPPEGPGLPR
ALQVALGAHLR
ALQVLQSIDPTDSKPDSQDLLDLEDICQQMGPMIDEK
ALRDAGLAVR
ALREAEQEPELEAR
ALRGANVIAGVWLEEAGQK
ALRNQANACQQQQAAPVEGVAGEQR
ALRPPMSQAR
ALSADQGSYR
ALSAIADLLTNEHER
ALSAQQQTLK
ALSDDGVSDLEDPTLTPLKDTER
ALSDGNGSSGIEWSNVTSSQYDWSQPIVK
ALSDHHIYLEGTLLKPNMVTPGHACTQK
ALSDREEEEEDDEEEEEEVEAAAQR
ALSEEDLK
ALSEEQEEQAAR
ALSEIAGMTLPYDTLDQVR
ALSGGLYPVSAVLCDDDIMLTIKPGEHGSTYGGNPLGCR
ALSGNVIAWAESHIEIYGGATK
ALSHILQTPIEIIQADSPPIIVGEEYSK
ALSILFEVGTEENLDFK
ALSKGQNVTEEECLEKIR
ALSLGGQVWGNFLSCFGPEYR
ALSNAANLQR
ALSNVEGFER
ALSPAFELSQWSSTEYSTWTESR
ALSPLEEWLR
ALSQASTDPKESTSPEKR
ALSQPEAGPGEPDQLTASLQPEPPAPARPSAGGPR
ALSSEWKPEIR
ALSSEWKPEIRLPSGSDHVMLK
ALSSGSGSEYK
ALSTDSIER
ALSTGEK
ALSVGLVK
ALSVGNIDDALQCYSEAIKLDPHNHVLYSNR
ALSYLYEK
ALTDAGCNLNPLQYIK
ALTDMPQMR
ALTESTLPKPVQKPPK
ALTGEVEAHR
ALTLDQWLEQHK
ALTMADFTQQMFDAK
ALTPQCGSGEDLYILTGTVPSDYR
ALTPQTAETDAIRFLVGTQSLK
ALTQWIAEYQEILHVPEEPK
ALTSADGASEEQSQNDEDNQGSEK
ALTSEIALLQSR
ALTSFERDSIFSNLTGQLDYQGFEK
ALTSQLTDEELAQGR
ALTTMGFRLSPQAVNSIAK
ALTTPTHYK
ALTTVTALVR
ALTVPELTQQMFDAR
ALVAQVIK
ALVATPGK
ALVATPGKK
ALVDGPCTQVR
ALVDHHDAEVK
ALVDHHDAEVKEK
ALVDPALHSEEELEAIVESALYK
ALVEGVDQLFTDYQIK
ALVELSGNSPHDVSSVLK
ALVEQGFTVPEIK
ALVFQPVAELK
ALVFQPVAELKDQTDFEHR
ALVIVMGK
ALVMETLNEGR
ALVNLAADPGLHETLLAADPGLPAR
ALVNQLHER
ALVPDSVKKELLQR
ALVPEMEDEDEEDDSEDAINEFDFLGSGEDGEGAPDPR
ALVQNDTLLQVK
ALVQTEDHLLLFLQQLAGK
ALVSAGNPGAWR
ALVSEWKEPQAK
ALVSGKPAESSAVAATEK
ALVSGKPAESSAVAATEKK
ALVSHNGSLINVGSLLQR
ALVYGHHGDPAK
ALVYYAQR
ALWLAENQAQPMLR
ALYAQAR
ALYEGYATVTDAPPECFLTLR
ALYEHLTAK
ALYESELADAR
ALYIVRAGEAGAIER
ALYLEPTEDLAPAQEVGEAPSQEDER
ALYLQYTDETFR
ALYWVNGQVPDGVSK
AMAAEAEASR
AMADALLER
AMADELSEK
AMAGSVLLDKR
AMAHADPTELALSGLEAFSFDYIVK
AMASINERPVIFALSNPTAQAECTAEEAYTLTEGR
AMAVLTDHPYASLTLPDDAAADCLFLRPGLPGVPPFLLHR
AMDDKRFDEATQLR
AMDDSSVTEHQK
AMDDYSVIGR
AMDEIQPDLR
AMDLDQDVLSALAEVEQLSK
AMDLHAVLAELPRPR
AMDPQDLQNTEVPIATTAK
AMDSDWFAENYMGR
AMDTLGIEYGDK
AMDTLGIEYGDKER
AMEAEAAGLR
AMEAVLTGLVEAALGPEVLSR
AMEEFFSDSGELVQIMMATANENLSAK
AMEEMNGKDLEGENIEIVFAKPPDQK
AMEFVDVTESNAR
AMEGLGMDEGDGEGNILPIMQSIMQNLLSK
AMEWITAK
AMFESQSEDELTPFDMSIQCIQSVYISK
AMFINYEQVNMGDR
AMFLVAKCQVASAASYDQPK
AMGAAQVVVTDLSATR
AMGEQAVALAR
AMGIMNSFLNDIFER
AMGNLQIDFADPSR
AMGNRPMEMMDR
AMGPLVLTEVLFNEK
AMINLHIQK
AMIVPSSPSK
AMKDEEKMEIQEMQLK
AMKEAAEKEQELLR
AMKRLEEAR
AMLALTSTLNK
AMLDELAMETLQEK
AMLENEK
AMLENEKK
AMLFMCSGSIIHNLNNEQDIR
AMLGVQEEDGSWSAVTLSNDHNAQNER
AMLHLQWPYK
AMLPLYDTGSGTIYDLR
AMLPPNSFQGK
AMLQLLQDKDTYSWLLK
AMLWLSEK
AMMEEIAGFEDR
AMPLPEEVTQILEENSDLIR
AMQGAGTQER
AMRGIVNGAAPELPVPTGGPAVGAR
AMSIASILTNTVEELEESR
AMSQDGASQFQEVIR
AMSSVGIQTISDCSVQTEPDQLPR
AMTDTFTLQAHDQFSPFSSSSGR
AMTGVEQWPYRAVAQALEVIPR
AMTKDNNLLGK
AMTLGVSYKVTGLIEGSDYQFR
AMTLQEAEAFVGAER
AMVDPAQTVEQR
AMWEAWGNPSSPYSAGR
AMYAVDLMLK
AMYDYSAQDEDEVSFR
AMYPDYFAK
ANAAAYLQHLCFENEGVK
ANAEYIKMADHYVPVPGGPNNNNYANVELILDIAK
ANALIKR
ANATGGGGHVQMVQR
ANAVASSTER
ANCEPQTYGIGLK
ANCPYIVQFGSTDDPFLPWK
ANCSDNEFTQALTAAIPPESLTR
ANCSPEDPCQETVSKPEVSK
ANDDVAQEIAER
ANDRLDTVLEK
ANDSDQGANAEIEYTFHQAPEVVR
ANEFLEVGKK
ANELPQPPVPEPANAGK
ANEPNHVELGR
ANEPTHFTVDCTEAGEGDVSVGIK
ANEVLQNFLQSQVVVEESILQSDK
ANFTSQETQGAGK
ANGEVLPTPGQETPTPIHDLSASDFLK
ANGEVNPQYDSTFLFDNDFPALQPDAPSPGPSDHPLFQAK
ANGLPAGPEPASEPGSPYPEGPR
ANGQENGHVKVNGDASPAAAESGAK
ANHLDNIITIFK
ANHPHNVQSQVVEAFIR
ANHSAFLFGFGDGGGGPTQTMLDR
ANHVNVPECAFTVTDLVEGGK
ANIGDAQAMGQQPITFLR
ANIGDAQAMGQRPITFLR
ANIMRMSDGLFLQK
ANINVENAFFTLARDIK
ANIRNMSVIAHVDHGK
ANITAIRR
ANITFEYMFEEVPIVIK
ANIVAYHDSIMNPDYNVEFFR
ANIVDQSHLHDSSQK
ANLEAFTVDKDITLTNDKPATAIGVIGNFTDAER
ANLENPIR
ANLIELEDDSHSGK
ANLLEIAPHLSAPLPIMLPVYK
ANLLNNEAHAITMQVTK
ANLPEISPHLSAPLPIMLPVYK
ANLQELDQFLGPYPYATLK
ANLQIDQINTDLNLERSHAQK
ANLSSQALQMSLDYGFVTPLTSMSIR
ANMDGLK
ANNIAYEDVVGGEDWNPVEEK
ANNPEQNR
ANNTFYGLSAGVFTK
ANPDLPILIR
ANPPGKDRIVNTQEQLNHR
ANPQVGVAFPHIK
ANPVFDYQLYFQEPGVAEAELEQNLSR
ANPWDGK
ANQQFLVYCEIDGSGNGWTVFQK
ANQTLKDEYDALQITFTALEGK
ANQVATGIR
ANRPFLVFIR
ANSAGATRAVEVLPK
ANSEEFIPIFANNPR
ANSEHNGPMDGQSGTETK
ANSFLGEK
ANSSATETINK
ANSVQASRPAPGSVQSPAPPQPGQPGTPGGSRPGPGPAGR
ANSVTVDGQGLQVTPVPGTHPLLVFVNPK
ANTFGKAGIKTK
ANTLGPTLVQNLPSSVQTVCESWNNINTNEFPNIGSWR
ANTLVYEAELLGR
ANTVQEATFQMELPK
ANVDKVFFDLMR
ANVIHATVTSVTLHSTEGK
ANVNEILDFFHGYR
ANVPNKVIQCFAETGQVQK
ANVSNAGLPGDFREVLQQR
ANVVGNVWR
ANWEAQQRILEQQNSSRTLEK
ANYDTLTLK
ANYGLVEPIPFEFPPTSVQWTPETLAAFDLTK
ANYLEDR
ANYWWLR
APAAHPEGQLK
APAAPKTPSKAK
APAFRDYVAVAR
APAKPPGSGLDLADALDDQDDGR
APALGGSFAGLEPMGLLWALEPEKPLVR
APALLEAAR
APANTLGNDFDLADALDDR
APANTLGNDFDLADALDDRNDRDDGR
APAPAPPGTVTQVDVR
APAPEAEDEEVAR
APAPSAVVSSR
APAPSPAKEER
APAQTPAEPTPGYEVGQR
APASSLHTQEAGR
APASVLPAATPR
APASVLPAATPRQSLGHPPPEPGPDR
APASVPETPTAVTAPHSSSWDTYYQPR
APAVPVGFGVIPEGLVGPGDR
APCFPVESK
APCFPVESKEEEQIEK
APCITDWQQEDGTVHR
APDAGGCLHADPDLGVLCPTGCQLQEALLQQERPIR
APDELWNSLGPHPIPVIFK
APDFLPLLNK
APDGYIVK
APDPGFQER
APDVDIK
APDVTTLPR
APDVVIGADTIVTVGGLILEKPVDK
APDVVIGADTIVTVGGLILEKPVDKQDAYR
APEAAVSEDGKSDDELLSSK
APEAWDYGQGFVNEEMIR
APEEEAEGESGGAGATLSSAQSAR
APEEFELLSK
APEEPNIQVNPLGIPVNSK
APEEPNIQVNPLGIPVNSKEPEEVATCVGR
APEGEETEFYVSPEDLEAQLQSDER
APEGIEPLVYLCQTDTEAVR
APEIDPVECLVADNSVTVAWR
APEILLGSK
APELALVR
APEPGPAGDGGPGAPAR
APEPHVEEDDDDELDSK
APEQEQAAPGPAAGGEAPK
APEQVQR
APESAGPGPGDDAAETPGLPPAHSGTLMMAFR
APESDTGDEDQDQER
APESDTGDEDQDQERDTVFLK
APESDTGDEDQDQERDTVFLKDNHLAIER
APESPPSADPALVAGPAEEAECPPPR
APESQSVTPKPLETEPSR
APEVILGMGYKENVDLWSVGCIMGEMVCHK
APEVNLNAPDVDVHGPDWNLK
APFPLYALQVDPSTGLLIAAGGGGAAK
APGAAAPSSGPGPCAAAR
APGAIGPYSQAVLVDR
APGALLAAAGLADAATEIVER
APGALLAAAGLADAATEIVERVAR
APGDEEAQVENLITANATEPQK
APGDQAWTQALPSVIK
APGDQAWTQALPSVIKEEK
APGEGVWARVPSLDWEGLLELLQAR
APGEPTPASFFIGDQNGDAVLSR
APGGDDPAGSAGETPGWLSR
APGGGLILPGSLTASLECVKEETPR
APGIILLDEATSALDTSNER
APGIIPRISVR
APGIIPRISVREPMQTGIK
APGPAAAPGHSFRK
APGPQAGPGPGVR
APGPWQAMQVWADR
APGSLVISAYAVCPDITATVTPDLK
APGSPLSSEGAAGEGVR
APGTVLSQEEVEGELAELAMGFLGSR
APGTVLSQEEVEGELAELAMGFLGSRK
APHLQLIEGK
APHLVGPHLGLETGNGGGVINLNAFDPTLPK
APHNGFLSLVGGGLGPVTR
APHWTSAPLTEASAHSHPPEIK
APHWTSAPLTEASAHSHPPEIKDQGGAGEGLVR
APILIATDVASRGLDVEDVK
APIPHRHYPAPEGPAPAPPGPLPPAPNSGTGPSGVAGGR
APISNPGMSEAGNFGGNSFMPANGLTVAQNQVLNLIK
APKISMPDVDLHMK
APLAEEWDNMTMK
APLAEEWDNMTMKELLDKLCWTESAK
APLALFGHTLVASLEDMK
APLDIPIPDPPPKDDEMETDK
APLEITEYPCVEVR
APLHLHENPDLAK
APLKPYPVSPSDK
APLLYEQYIGQYLTQEELSAR
APLNVQFNSPLPGDAVK
APLQELSPAEEEALR
APLRVQVQDNEGCPVEALVK
APLSTPRLLINK
APLTKPSKK
APMLDESVIIQLVEMGFPMDACR
APMMPLSCFLGNVYAESVDVLR
APMVNPTLGVHEADLLK
APNDFNLR
APNHAVVTRK
APNTPDILEIEFK
APNTPDILEIEFKK
APPAAPPPPPAPPR
APPAGGGGGSAAAAASAGGTEVRPR
APPEPADSLTEACK
APPEPPDPGAPRPPPDPGPLPLPGPR
APPGFLGSLVPVVVETLGDAYPELQR
APPGVPSQPIGSGK
APPHELTEEEKQQILHSEEFLSFFDHSTR
APPNATLEHFYLTSGK
APPPLPPVYSMETETPTAEDIQLLK
APPQTHLPSGASSGTGSASATHGGGSPPGTR
APPRPRSTTSQVTPAEEK
APPSFPPPAASR
APPVDDAEVDELVLQTK
APQATQEQDFYTVELER
APQEADAFMGVESGHMK
APQITTPVK
APQVDVDK
APQVDVDKAVAELK
APRAGQPLQLLDASWYLPK
APRLPQPEEGATYEGIQK
APRPAPGGAEQR
APSEEELHGDQTDFGQGSQSPQK
APSGRDEPCLLK
APSPLYSVEFSEEPFGVIVR
APSPRDSDAESDAGK
APSPSINRQTSIETDR
APSQHIFFVQHIEAVR
APSRTPGPPSAQSSPIDAQPATPLPQKDPAQPLEPK
APSSDEECFFDLLTK
APSSLPLR
APSSSAEAKSKR
APSTWLTAYVVK
APSTYGGGLSVSSR
APSTYGGGLSVSSSR
APSVATVGSICDLNLK
APSWFDTGLSEMRLEK
APTADEIHVTVGEAR
APTGYDVVAQTADGVDADLWK
APTGYDVVAQTADGVDADLWKDGLFK
APTIEQMKDVYIVQDLMETDLYK
APTLAELDSSESEEETLHK
APVADDKPKQPK
APVDFGYVGIDSILEQMR
APVDFGYVGIDSILEQMRR
APVDFGYVGIDSILEQMRRK
APVEGIGQPEK
APVGSVVSVPSQSSASSDK
APVGTGTAPGGGPGSGVDAK
APVIIIPQSSVSPNAVIADLGLIR
APVILGSPDDVLEFLK
APVIVIPQSSISTNAVVVDLGLIR
APVIWDNIHANDYDQKR
APVKPGIPYK
APVLFNK
APVLVALALIECGMK
APVLVALALIEGGMK
APVNTAELTDLLIQQNHIGSVIK
APVPAGQK
APVPASELLASGVLSRAQFEQLK
APVPASELLASGVLSRAQFEQLKDGK
APVPGTPDSLSSGSSR
APVPGTPDSLSSGSSRDVQGTDASLDEELDR
APVPLLPPLPPPPPEPESSEDPTSPPEPQDLSSSVCKEEK
APVPSTCSSTFPEELSPPSHQAK
APVPTGEVYFADSFDRGTLSGWILSK
APVQPQQSPAAAPGGTDEKPSGK
APVSQPRVEAKPEVQSQPPR
APVSYPNTLPESFTK
APVYLFEQVQHNLLSPPFGWASGSQDSNSR
[truncated: 27,645 more rows]

[truncated: 6 more sheets: a10, a11, a12, a13, a14, a15]
