# Supplementary material for: Proteogenomics Reveals Orthologous Alternatively Spliced Proteoforms in the Same Human and Mouse Brain Regions with Differential Abundance in an Alzheimer’s Disease Mouse Model
Source: Cells. 2021 Jun 23;10(7):1583. doi: 10.3390/cells10071583 (PMC8303486; doi:10.3390/cells10071583)
Supplement: Supplementary file 1 [file cells-10-01583-s001.zip › Table S7 - List of peptides of noncanonical proteoforms.xlsx]

## Sheet: Planilha1
Table S7. List of peptides of noncanonical proteoforms.

## Sheet: a1
Table S7. List of peptides of noncanonical proteoforms.
AAALEMAMIK
AAFLSPDDPAVWAGLMAACHADDK
AAGYDLFSAYDYTISPMEK
AAQTTIETAIHSLIETLK
AASHILILK
AASIYSSWAEEQR
AASPGAAMTPDLLNFK
AASWLFK
AAVSEAEAQFYEQNSR
AAYLNLSQEPAHPAMALHAR
ACASASAPAGLR
ACFVHTGVYNLGTPR
ADGVAVMYDLTAK
ADLTVSSFGISVSR
ADVPLPLDLLPSFWK
AEGFVDALHR
AEGPDVAVDLPK
AEGPEVDVNLPK
AETLPEVEAELSQR
AFCETLEETNYHLQR
AFETVAIDR
AFGFMTR
AFLSTHPHTETVFEAFLK
AFVEWSQSLLLAAEGSHR
AGAGGPLYGDGYGFR
AGELNQLLNAVK
AGFVLDEGLANPTDAFTVFYSER
AGIDPNAITYGYYNK
AGLGSIIPLQLLTTLSPLEMELR
AGNLLVPLGPR
AGPPDPPGHTVESSDTPK
AGPYSSLPPPSVPLPK
AGQAQADLETQYSALQQR
AGVLER
AGYTPIMLAALAAVEAEK
AHIMEIQLNGGTVAEK
AHLEQGILSWNIDLSSFDLNQQLR
AHPLSQSFSSYSIR
AIAQMIQSLLLSLAAR
AIFAVLTSVLPK
AIGSLASLLVSDALSNALK
AIILGQLPANPSLYLVK
AILSCGYDLHFER
AIVHVQDFTAFWDK
AIVWQLLCSATDMPVK
AIYTLSDLAR
ALAGGPSLSTSPLAEPPHFVEHIR
ALAVEPGLTAQVLELLLEK
ALDALR
ALDSDFGESGR
ALEELVSR
ALEFIPSDQQNEMVR
ALEFVAR
ALEIIDFFR
ALFSEHEGYFGAVGALLELLK
ALGELSVPIEMAEGVLQVLSNR
ALGTVNALVSSSR
ALLASLIVHR
ALLISTGYSLGDAEFNR
ALMASMAR
ALNLGYALDYALR
ALPEWDDTFNIFAAGR
ALQPWASPAESR
ALSAAMQPCSHAATQPR
ALTYCGLQQLSSR
ALWHFSCDVADGK
ALYYWNNEYIMSLISDNAAR
AMAEAVVGDDDYGEDPTVHELQEK
AMETVLSSHIHDLDK
AMGIETSDIADVPSDTSK
AMIENFSAK
AMLASLR
AMLSGQLR
AMTMLTIEQLSYLLK
AMVAQSTFYAAQYR
ANEQEPCGWWLAR
ANIPSTAAPPK
ANLIELEDEGHSGK
APDVQLNAPDVDVHGPEWNLK
APEVDVQGPEWSLK
APLHHATLLGR
APPGVPR
APPGVPSR
APVLLAGTADGNTWMWK
AQEAAGAVEGPLPR
AQIDPVLLK
AQIEQVIANCEHK
AQLPVVVFTFSR
ASCALETVWEDR
ASEGSEHWVLIER
ASGAPSGSATAPAER
ASGLQPCVIVIR
ASHIGMLQATQMTQEVTIK
ASIANSDGPPAGSQTPPFK
ASLGSLEGEVEAEASSPK
ASLQTVDIR
ASTFLTDLFSTVFR
ASYASTDQPSWMELAR
ASYEVLPSHTCGNPGR
ATAATVVLQAMGLVPK
ATATQFVHHALK
ATGATQQDANASSLLDIYSFWLK
ATGEADVEFVTHEDAVAAMSK
ATGLHFR
ATNIEHHPGELEDFQAK
ATVAAGGVIPHIHK
AVDYVEQALGYFTR
AVGSTLQDFFNGFDALLEHIR
AVHSNPADPALWSLLSR
AVILDLLQEALTEAGLTSK
AVQHCLALLNLTLQK
AVSAIVQK
AVTLSILNDNENFVLDPYSGVIK
AVTVYTNYPLPGEAFNR
AWAVAR
AWNTEDDLPVYLAR
CACCFPQIIGEISK
CCCGFCCYR
CLELFSELAEDK
CVDMVVSELTSTIR
DAHEEEIQQILAETR
DALAGNVVGSLGHSFFSQSFLGSK
DALTVVVDDLR
DDGVFVQEVMQNSPAAR
DDHGLFALDVK
DEQGALLLGHELQSLLK
DFEQDILEDMYHAIK
DFIFSMLGMVQK
DFIGVDSTGK
DFIYAVR
DFLFVNTEDEYIPDAESVR
DFLTDLVMSEVDR
DGLMYWYQLDQDHNVR
DGLNEAWAELLELMGTR
DGSVLGVTVTR
DGVHCLTCAMMLLNTDLHGHNIGK
DIELQGFLIPK
DIFNHFVQLYR
DILASHDSSVIPLDAR
DIPSLPPLPPLPPLPPLDR
DIWNIFLEK
DIWQTVGSALWR
DLAALHEICVAHSDELR
DLCQALAVLR
DLEHLMLLIGELYK
DLGPNAVPAHCK
DLHLEILR
DLHLLEEITPR
DLIISEMQR
DLLFDPLGGVK
DLLGWLLSHGVPR
DLLPGEYVQMAGR
DLNEILVHYPESQK
DLTDFLK
DLVHTEGQLQNEEIVAR
DMGVIFHTIEQLTVK
DPLLDDHGDFIR
DPTLCQHK
DPVPDLMAWVSSFAIR
DQHGFGFTVSGDR
DQSPVILK
DSAPYGEYGSWYK
DSFQEVLR
DSGGSHALVAVFHPK
DSLGQEVLFNVMK
DSLLASLLDGVR
DSLLVR
DSLNEAWADLLELLDTR
DTAGAVILLATSEMTR
DTIVCSTEFSLLLFTNNGHR
DTSWVPISWVR
DVEDEILWVTER
DVEPLLEIDGDIR
DVHQGFQSLLTETNK
DVILVGEQAK
DVIPVHYYLIPPPTK
DVIQAIK
DVVFLIDGSR
DVVTEAIYPEAVTMFSVNLFR
DWDSATLSNESLLDTVSR
DWVVDIAEHSMATMGLK
DYAFVHFEDR
DYEMVPEPVWR
DYFDSDESIAEK
EAASSNPEIFLFVK
EAIALK
EALDEQLFLVK
EALVQAHVYQLFLR
EAPAAYSLVIMHR
ECLNLLSNR
EDAGEYQCEVSNGYSSK
EDSYQPIVDYIDDQFEAYLQEELK
EDTYNLAYVK
EDWWNLLLK
EEAGFLPMFLNVFPMLLR
EECCCHQSWSK
EEGADYSLPEVMGR
EEGIHQGFQLLLR
EEGMVPFIFVGTR
EELCAQSATCLLNFK
EEYPILPQGK
EFALSNLK
EFDPTITDGSLSGPSR
EFEALMAEK
EFHMVQVSSSSK
EFIINDILK
EFLEEIIK
EFLIALLEK
EFLSEPDLASYSVVMVDEAHER
EFNNLLALGTDR
EFNNLLITGTDR
EFSLAGGIWHGR
EFVQAYEDVLER
EFVQFVCSDGSGQATGQHSQR
EGHIEIVQDLLDAGTYVNIPDR
EGIDQSYQLLR
EGILCSGSDDGSVR
EGMLQHWELGQALR
EGMSWIVPVPLLSLLTAK
EGSVLDILK
EGTVVNVCGVVK
EHENNLEGIIK
EHTLAQLMQLK
EHWHHDPFEAFK
EICSLFGEAPQNLSSSR
EIIFDLLSVGK
EILGGLTVTR
EIPGVCYFLELR
ELCLLLLHQSLLLPSLK
ELDGLLSNTR
ELDVMTADHLR
ELFLSR
ELFSFFR
ELHVVYALSHVCGQDR
ELIEALQEVLK
ELIVGEIFVR
ELLSLYTVNSNTR
ELQLEIFHLVMYR
ELSVLHSLLWEVVSQLDK
ELTDLLGLHPR
ELTSQLEDAR
ELVLQGADINLQR
ELVVLR
ELYEYCIK
EMAMNFGDWHLFR
EMPVEGQDQQTDSTK
ENAVPATEGVAVNK
ENILLGPGR
ENISNAQALLEYHLSYLQEVEQLR
ENLFMDLLR
ENTEPEEPQLK
ENYVWSVLLHR
EPSQEALPVNLLK
EPVFNDELPSR
EQELFFFHELSPGSCFFLPR
EQEVLQGWK
EQEVLQLLIR
EQIVEGYYLK
EQMAIALK
EQQHFLQDCQELR
EQQSTYTFQLK
ESASTQVITPR
ESGTTALFFAAQQGHNDVVR
ESNVQALEILLTYHGSHLLPHR
ESPSPTGNSAWK
ESQLALIVSPLEQLLQGINPR
ESSYHLLISR
ETAFVTSEYPVILSFENHCSK
ETEAALAFAQTQLAEQGEESR
ETETVFAPVIQAGMEALK
ETILGLAESLEENVYSIALSLAQR
ETLLLLLK
ETPSSMLLGSNQSSVSK
EVDMMK
EVGELQAQTAALPLEQASK
EVGSIIGK
EVLDSFLDLVR
EVLTEIFK
EVMFLNELEEILDVIEPSEFSK
EVNGIHEESNPFDSK
EVPEDSNSFESSHVYMHSDYNVYR
EVQHLHENINTLTK
EWSQHINGASHSR
EYDEPYVLLQNPESLFYK
EYVIPSLAHR
FAAFFGNVPIFHIPGR
FAEAECLAESHQHLSK
FAELVLEK
FALLQSLNTTLETFFLPLVELR
FALPALLFK
FAQFFLCPLFDASCK
FAQYLLR
FASEIVDTVYEDGDSIR
FATSPAAAQLAGHNMDYSQDMHLK
FAVSIGYWHDPYIEHLVR
FDNTYSFVHAK
FELLGCELHEMSK
FEVGDATK
FFSGIFAR
FGFGAK
FGGNPVHLISNVYGR
FGIICMEVLIHEVYTVGK
FGINCLIQFEDFANANAFR
FGLEVPLK
FGLPGWAVASSFGNMMSK
FGTLNGFQILHDR
FGVFNYSPFR
FGVSGIK
FHALLK
FHDPDSAVVAQHLTNTVFVDR
FIGEAPEAWLSQSPQR
FIGHEEEDSAPTGVVR
FITATGGTLHMYQLEGLNWLR
FLAAQQDLR
FLAQILTAFPALK
FLEETTESLVEHPIHAELPHK
FLFGFGASTECR
FLFLADVLQWR
FLGTVGK
FLHLNTLQLSK
FLLPYVHNK
FLLSDQSLLLLPEYHQR
FLLSGCAATVAELATFPLDLTK
FLMENR
FLPLTWNPK
FLPSVFMDAMR
FLQILR
FLSELAQLEENVHLAR
FLWEVGEAEAWVR
FLYILR
FMLIVK
FMQDVFTFYVK
FMTLLGHSR
FPLELK
FPQQAWEEAR
FQAEVVAFIQHFTQLQDILGR
FQGFHVAEER
FQLFLSR
FQLFMQEAESHPQCR
FQLFQK
FSAFLDK
FSEILSR
FSFPAAYFIHHR
FSGAPLK
FSSCIDMGQELLAR
FSSLPAYLPAGFHVTDAEEAFFLK
FSSLSDLIGYYSHVSCLLK
FSVADGHVDAYSTSAVLR
FTGEEVHGTSGSFR
FTHNHFQFFVSENLPK
FTTSGEEALIFQTFK
FTVAHTCFDVENGPSPGR
FVDALK
FVELVHQQK
FVLAALLK
FVNLNK
FVVGIVIGR
FWDYLR
FWTHWNR
FYCDYCDTYLTHDSPSVR
FYELTQK
FYGDLMEK
FYQIHLLVK
FYQLELVNR
FYTESGVLLLAQLLNEDK
GAAIFFEFK
GAEYFCAQVLQK
GAGGQMLR
GAGLGYSHPGLGSSEEIEGR
GAHSVGLMWWMLAR
GALIYLLDMFCNSTHPQVR
GALQLGMVDIAR
GANASAPDQLSLALAWNR
GDLGASSPSMK
GDMDVTVPK
GDQMSTFLGK
GDSHLNVQVSNFK
GEHLSDAFAR
GENSPVEINSVLLDYHLWDYAR
GEPPLYHVQEVEAQIYR
GEVAEMFSYESSAVILPHTPR
GEVAGQTLSLMEQLR
GFAVVEIR
GFDPFR
GFGFVSYEK
GFINMPSVAK
GFNYHQGPEWLWPIGYFLR
GFPFWPAK
GFPVGNVVTDLGLDLGSLSAR
GFTTAAYLR
GFVLFHK
GFWPVLVR
GGATYPAGVLEVSER
GGFTFGK
GGGTPDANSLAPPGK
GGLAGLTLTSLYALYNNWEHMK
GGPGQPGFEGEQGTR
GGSQVYIGNALEYVLK
GGVDVSGGVSVPDINLGEGHMSVK
GGVLFPGTDHIDQWNK
GHADIVHLLLQNGAK
GHASVVSLLIDR
GHATDEWFLLSSHIPLK
GIDIQDVSMVVNYDMAK
GIGLLDK
GLASGSAETLPANFR
GLENWLLNSHQQEIAGK
GLEVVSMPGK
GLGECHLLLGK
GLGGLLSLDDTSSSGPTDLSMK
GLGVHHSGILPILK
GLIFYDTK
GLLATSGNDGTIR
GLLFSVTK
GLLSLLNDFHSGK
GLLTPESDVSIAHVLAAR
GLMLVHNK
GLNSWQQQQPHPPPR
GLQATQLAQGLGYTGAR
GLSMHTFHGNFFVR
GLWAGWIPNIQR
GMIDNLLSPNLIDGALTR
GMLNGAVPSEATK
GMPFSELAGLSGTPEGLVVR
GNLEVLLFSIQSK
GNQAEPTEVIIR
GPASGGTHGGEPLLSLHK
GPFIAIFASDPHIIIK
GPLAVTEELHVISFVVEYVYQGLK
GPLLIWTISGPDSGVSVHK
GPNEYIQEIEFENLSPGSVIIFR
GPQIVNGCINNPVALMCEQVSAR
GQDWIALVK
GQEYHAIVEFAPFQK
GQQALHPTQTTVPR
GQYPSLYQMAPK
GSGSVVVDLLYWR
GSLFACSVVHEGLHNHLTTK
GSLQDSVMNLTQSIVMLEQHTR
GSPAPSSASSSASDLSR
GSTGVAAAAGLHR
GSVFSAPSASGTPNK
GTTASQMAQALSLDK
GTVLIK
GVFVLEEFVPEIK
GVLSMHGLTYGVIR
GVVAVDSTANGGPALGSR
GVVPFIFQAK
GWSLAEDHINFTIGR
GYAFITFCGK
GYAFVHFETQEAADK
GYGVAFSSGER
HALYQLLAHPNFTEK
HASIYPTEEELQAIQTAVSHTER
HATLLGVVK
HEGQGETQPDDTEVK
HFLIETGPR
HFTNPYCNIYLNSVQVAK
HFWGLR
HGLIPNLLGEGTYAR
HGPSNTLYHLVR
HGTVPIAINR
HHHHHQQLDGK
HHLTSCHQEQAVNCLLGNVFYER
HHMAIEAVHSNASR
HHPNYLMANER
HIIEGLQGSLDR
HILNPHVQNGIALMMWNTFLVK
HIPLALPR
HLAHFSSEVK
HLAITPAR
HLFALR
HLFETDVQNNK
HLGFQSAVEALR
HLGLGK
HLHTAMFTISSDQR
HLILWSLLPGHTVK
HLQDLQLGDEEDAR
HLQTYGEHYPLDHFDK
HLVGLWTADNTTATNLLK
HLYELNR
HMVGPDWR
HNGPNDASDGTVR
HNNLDLVIIR
HPGPELQAAAK
HPTTGHILGYK
HQDILK
HQITYLIHQAK
HQIVQYLR
HQSDYGQFQLASGK
HSMQTEQIR
HSNLSWQEENAAPVLDR
HSVGVVEGYGLDGEQSMAR
HSYIDLQR
HTMNEGEPAIYAER
HTQLSPTDAFGTIEFQGGGHSNK
HTVLVTELK
HVYEQVLQTMDNLVYSEDLNK
HWGGNILGPK
HYDLLSALSQSSYHDPVMGNK
HYPLWK
IAAHLADFTPR
IACCWHPVEGTSDCMK
IACSETR
IAFFWLK
IALITVSDK
IAVTVADNASPK
IAYVSQQPWVFSGTVR
IDAFHYVQLGTAYR
IDNLTGELSTSER
IEDGVPQHLVLFLGGK
IEDNVQQFLVLLVAGR
IEEGVPQFLVLISSGK
IEQGSLILSNVQPSDTMVTQCEAR
IESLEFLDEMELLEQLMR
IESSSNSLFLAFR
IETLCASCSALK
IFANVAPDTINNHVK
IFDNDPTQDEMTLEGGSYR
IFEDHENLVENLLNWTR
IFETHGAEPCR
IFFVNPAPPYLWPAHK
IFISAPYWLINK
IFPLSR
IFVESYELILHEGNFK
IGSEVQVLGR
IGSNFQHMMMFAGLR
IGVVQFSNDVFPEFYLK
IHFHTGLVDAHLYCLK
IHFYFSNLVSNIAK
IHGALIFWQK
IHILNLLITSLER
IHLAFNDIDVEPQFDFLVIK
IHNLALNCCTQLADLYR
IHTGENLYK
IIAMEK
IIATFK
IIAVSFPSTANEENFR
IIDNPNYQGEWIHPEIDNPK
IIFAWWK
IILPESAPEMPDTR
IINELILTAQER
IITFTK
IIWEDIFPR
ILAINSVSLK
ILALAR
ILAYTEGLHGK
ILEALAK
ILEDMPQIFGEQVAR
ILEFLGR
ILELSFR
ILFHHSFAEWLLDVK
ILFLDVLFPLAVDK
ILFSILR
ILHECDLQTER
ILIIDEATANVDPR
ILLDELSSTK
ILLDIEAGAPVLLIPESSR
ILLESVCQQQSWVR
ILLSPER
ILQESGLK
ILSGAAVFLLGLIVFLVGVVIHLK
ILVDLLTLAHLHVSR
IMAPPER
IMEDLVTSYPDLAEAHALEGR
IMEEFFQQGDK
IMILFR
INSLQLEVEALTR
INYGGEIPK
IPEMLQAEIDLR
IPESELGSPTLTSAQK
IPFPLSLILPGR
IPIHNEDITYDELVLMMQR
IPYITSAGNVYYK
IQEDYLR
IQEEAGYLLEELHK
IQEVIDLAQR
IQGQLNHSDSSQYIR
IQHLQPTVQEK
IQHSSALSSCYSR
IQLYDNDIYFIPR
IQNSASAFTMLGYLNEHLQLK
IQVFEISFALGSGSDFQLK
IQVLQLLGQSFHLSEEDGK
ISAPGDPDSAGR
ISAVWK
ISFEEFER
ISHGEINIR
ISHLFFHK
ISLSPEYVYSVSTFR
ISMPDVDFNLK
ISMPDVDLELK
ISMPEVDLNLK
ISPALK
ISPQTVWDYVEK
ISQPNDINSFSSAEQPPDK
ISYPDLEEVQTLDDTER
ITEDHVIQHGLVVDGTSLSLALR
ITEMPGIIK
ITGDPFK
ITGPDANVHLK
ITLLEAQNR
ITPELLQIFHLSSLTGELSTLK
ITSGNPQGFFSIHPK
IVAFLR
IVCLVLDVSGSMSSSDR
IVDGPDPENIILILK
IVELFK
IVIPVFNLFVK
IVLHLPEIETWLR
IVLLILK
IVLLSDIHLGPTVGR
IVNSSMELAQTAK
IVTEVTEVTEVTEVTEVSEVSDVK
IVTMSR
IVVLGSNSWK
IWDYTQDACVSTLNGHTAPVR
IWVFLK
IWVLQNVAK
IYTPMEYK
LAAMLTLPEDVAR
LAEEGPADVR
LAELIIR
LAEMSLEQDNIK
LAGNLHFSGPK
LAGSQLSITQVASIK
LAIAVAHSSQVR
LALSLAR
LAPLYELVK
LAPSTPGK
LAQLFMMSQQQGR
LASTASPVVMSLLLNLGSHIK
LASTNSFEAETSECCPCR
LATQVIISTR
LCYVALYFEQEMATATSSSSLEK
LDATALER
LDDFIK
LDDTWPVSPHSR
LDEIIK
LDELNQTGQTLR
LDETSGWLSVLHR
LDFLWK
LDIDVPNVDVQGPELHMK
LDIETSDVSLEGPEGK
LDISAPDLNLEGPEGK
LDLAVFK
LDNAQTSGMEDTSETK
LDPDSIPSPIQVIENDR
LDVTLSPGDVAGIGWER
LEDSSNQVTQAVAK
LEEFDVFSPK
LEFVDGHSEPVSDAIDK
LEGFHTQISK
LELELK
LELLAQR
LENNMPFFYDYHFNENK
LEPLILK
LEPQSMVWLPVLHR
LEQGFELQFR
LESYWIEAQTLCHTVNEHLK
LEVQELLK
LFEFDTR
LFENLR
LFGELFK
LFGFVAR
LFGVDDGSLQQVAR
LFGYEMAEFK
LFIFHSSLPTAEAPGK
LFLSMDPIHGEISR
LFPPDDSPLPVSSR
LFPVGYNLMK
LFVEQLEEFMTK
LFWAGDPHLIK
LGALDSFGSAR
LGALPR
LGDGELLFECAGHK
LGDSFAPGSVMR
LGELPLGALQASVVQHLLSR
LGELTMQLHPVSDSSPAGAQIK
LGISPLMLAAMNGHVPAVK
LGMTDAFEEGMADFSGIASK
LGPESLINDVLAELVR
LGPTLR
LGSGLHGTLR
LHDAFFK
LHPHEVYLDPADAADPR
LHPVEETQVIPSPYPQETHSSTPK
LHQVSPVDSGEYVCR
LIFMER
LIGLPIHMLFLR
LINGGIAGLVGVTCVFPIDLAK
LIPAPR
LIPLTIIK
LISPEELPAHFGGTLTDPDGNPK
LIVGFPAYGHTFILSDSTK
LIVTSATMDAEK
LLAGPALTSVK
LLALEGK
LLASDDMNIPNEETILNALLTWVR
LLASLEELIK
LLATLR
LLDGIQDNYTFAQPGIQK
LLDILSEHLYYDEIAVPFTR
LLDQLVLQHFLR
LLDSLMK
LLDVPK
LLENISPADVGGMEETR
LLEVFTEHWR
LLEYGGSSLPQQAVLHK
LLFLSR
LLFSGYQHHLSVR
LLGIGAGSFSINER
LLGLPR
LLGSLTSVFVR
LLGVFSR
LLILALER
LLIPER
LLIVSIPVDILTYMAWK
LLIYWASTR
LLLEEDENEESGSIK
LLLFDYDK
LLLFVR
LLLGLTSLVDGK
LLLPHAGYAR
LLLTPLR
LLLVQTGSSSPCLDLSR
LLLWDTK
LLPAVLHTFWVENENYFTVTK
LLPLYVLALLK
LLPMLK
LLPSALGVK
LLSAAYITSHLK
LLSNHLALALAGGVATSILGR
LLSTLR
LLSTVPAASSCLR
LLTFLDR
LLTHLPLDK
LLTPITTLTSQQIHQILASTR
LLVDLIR
LLVGSFR
LLVISGIPTHLDEAVVR
LLVLITGGK
LLVQEQQMQK
LLVVDIR
LLVYFASTR
LLWFVTESK
LLYPVAPPEPVEDR
LMEMLK
LMHLEFGR
LMNAAVALR
LMPSHSPSTPVK
LNAVLIR
LNEILFPFYDAK
LNFDMTASPK
LNFSQLDQDHEVLLTAAER
LNHNLYEVMSK
LNHVAAGLVSPSLK
LNLLDLDYELAEQLDNIAEK
LNLLTIIHLLNEVLK
LNLQVLLSHVLGK
LNMEPNSTR
LNSNTQVVLLSTTMPSDVLEVTK
LPHLWDAMVGPLK
LPLAMQTER
LPLGGWAEDGQPASR
LPLGLLLHPFR
LPLLAPQAPGLELSSPDLHSK
LPLSLR
LPLSPSLLVK
LPLTWVLQNQQTFLK
LPPILIIHLK
LPQILVYLGALK
LPSGAYEGGALIK
LPSGSGPASPTTGSAVDIR
LPSIFLLILNEALMFFR
LPTDPSSDEPVFHISHIDR
LPTHPGFAR
LQAFSHSFSIR
LQEDYDMESLFQR
LQEELTR
LQFFQIGEHTPEGK
LQFFQIGPQSPCER
LQGSGVSLASK
LQIQLSAQR
LQLEQER
LQLFVSDIVNNHR
LQLIQR
LQLQELSDTWQAHLSR
LQLVEAGLVECLLEIVQQK
LQLVLLSK
LQMALATAENNVQVLQK
LQNFAIENTPVCFSR
LQPGLPPAER
LQQTEAELR
LQSELDLTK
LQSIVGK
LQVIEQQNIIDELTR
LQWLHQQELAEMK
LSALLR
LSAMMGAVAEK
LSATTSEAPNSAVSR
LSAVCHAGPQPK
LSDAGITPLFLTSQEDR
LSDGASSEEAVR
LSDLAK
LSFFLLEPGAETGLVSR
LSGLSAQAGPSGK
LSITEGFDAATEIASK
LSIWAIPSLK
LSNPLCANASYWAVVQELLPGLK
LSNVAR
LSPALSTLSGR
LSPYSNGISTPSSSK
LSSAIAFTYNPR
LSVAQTHMTQWVGTVR
LSVHALSR
LSYNDVQLFLAIAK
LTAPEDVFSK
LTAQVEQLEVFQR
LTATSPQPNSGNTR
LTAWMEADFMK
LTDTGQDVMINR
LTEDFVAHLETELEQSR
LTIHGDLYYEGK
LTLAAISGSGLCLGR
LTLAELNQVLYR
LTPLSR
LTPYLEDVSGGMWPVVHIQK
LTQELEELEEQHQQR
LTQQAGDLTVPAGGQR
LTSANQEIGR
LTTMAMYPHAR
LTTQTLGR
LTVLHYSGNVSGPK
LTYEIVDGNDDHLFEIDPSSGEIR
LVASYHEVNK
LVDYQSQLEK
LVGEPVLGAK
LVIVAK
LVIYAGPNTNSR
LVLGELQDELMTVR
LVLINALYFK
LVLPPLDPLNLPLR
LVPFLK
LVPVER
LVQNLFAEGNDLFR
LVSFSK
LVSTNLFYFK
LVTFPEGCESVAGFLACVPR
LVTSPNFVVTQALVALLADK
LWIIEAK
LYNLPK
LYSLNCTQLAGR
LYSQLER
MAATVSPVSHR
MALLNIFAPK
MAQSLDPSYLLCWIGQALIAER
MAVPMPSK
MDDSSVLEATR
MDISAPDVDVHGPDWHLK
MDTELAESGSNFSVGQR
MEDEAVLDR
MEGDLK
MELLQQAHQR
MEVEALNNTVK
MGFGASVGLR
MGLGHEQGFGAPCLK
MGVVSTGHCDGHMSR
MILLEVNNR
MIMFLDELGNVPELPDTTEHSR
MLALALLDR
MLANFESGK
MLGAIQVK
MLLLWR
MLLTNTQEDSR
MLTVGGFYGLHESDLDK
MNDMLEGSPNVAPPR
MNTWFK
MPEDGLSEDK
MPFLSISSPK
MPSLWPALPAPTLAR
MPVPHHFFFSLK
MPYTDTVIHEIQR
MSFGLLR
MSFNLPWPDR
MSIIPQEPVLFTGTMR
MSIIQTDNFPAEPNYMGSR
MSLVSWEK
MTELFQSLADLNNVR
MTVEEQLER
MVASAAVVTTASSTPTTVR
MVTYEHLR
MWYNFDHNYLK
MYIEEQDDQDGSSWK
MYLYPSLSDQIR
NAGLGYLVSTVR
NAGPEFQYIR
NAHLVSLR
NAIMFGK
NALYESQLK
NCASPSSAGQLILPECMK
NDEHDAAIQALK
NDIDFFR
NEDVNTNLAHLLSILSELVEK
NEEIVMPEEQTGLVR
NELELNEVALLPLK
NENSLAATLK
NFILSK
NFVNLK
NGDVVIPSDYFK
NGESQPLVQTAVTTIPAPTNLK
NGETLLGAINFFIASVNTLVNK
NIEVVELLLDK
NIHYNMSSFNESVGLGYLK
NIILAFASTLR
NIIQHFENSHQYDVPEPGTQR
NIMEAMLQLFR
NIVHLPVFLNSR
NIWMELLEEAVQNATK
NLADLCR
NLGFYTDQAFGELEK
NLIFFCQMGR
NLNYSVPEEQGAGTVIGNIGK
NLQQQLEALELESR
NMLLVMDTAEIFHSADAR
NNQITAEDGAEILWSHAANHK
NPLAATHEFK
NPPNLALYLLGFELK
NQDSGQAIPLVVESCIR
NQLQLELESLK
NQLVLFHSAVAAYFAGNQK
NSAAEIPVTSNGEVDDAHEHGYNR
NSIFQLMIHTLDPLAEELGSYGK
NSIFQLMIHTLDPLAEGR
NSTASENTEITSER
NSVVWALTEQR
NTELCETPATSDTK
NTFEVFPMTSSGAPISEYPFIR
NTIYLDHQMK
NTLQLHR
NTQPIMDTDGSYFVYSK
NVCYSPASISSALAMVLLGAK
NVLASFIGMLK
NVLFSPISVSSALAMVFMGAK
NYFTLK
NYHIFYR
NYLHNFCSQIPSVLGQSSPK
NYYTIVTEAPLDR
QAAASHAPSLPER
QAAVLMEQER
QCFYEDITQGTK
QCWAELESTTQAK
QDFLWR
QEILVEPEPLFGAPK
QFFLQFHFK
QFGVAPLTIAR
QFVQWDELLCQLEAAK
QGGVSR
QGNPIHVLK
QGWSQLAAMHCVMLPDLLGLER
QIYGQNFIPPK
QLAPLLPSLASSASR
QLGEVAAFGGSNIEPSVR
QLGLLLHDAIQIPR
QLIEEYEGK
QLILEGQHHVVVR
QLLGAAGGPGVAFVQAR
QLNAQSYGVTSSTAR
QLSLTPR
QLSPPLPLSQAGDR
QLVSSMDVAETNVFFYPR
QMDLLQEFYETTLEALK
QMSGAQIK
QNFTEEETTGNQVK
QNSDFLCQMDLLQEFYETTLEALK
QPHLSLQQFVK
QPLISALSK
QQQQQQQQQQQQQQQHVTSWPGK
QQSEEDVLR
QSCPQLLWLLTK
QSVIGDINIGACPAMLDLK
QTIAHQQQQLTNLQMAAQR
QVAGIR
QYDSFTFTASR
QYLPIFAVQQELLTIIR
SAAVSFIPFMTFFK
SAEAGYLVTK
SAEHTLVDMVQLLFTR
SAGYLDDVTLQSAR
SAIEHAGNYIGISLR
SAILHDPR
SALLLEQAAHCFINMK
SALYEAQEAVMPEIQEQINDYR
SCGSSCAVHDLIFWR
SDDEVDDSAVELK
SDLQAMTMPTTPTK
SEHSFFLFYYYR
SELFIFITTLFQK
SELLPAK
SELNHQHAASIDLLR
SEPLPQAPLSLIAESK
SEQGLGSAEGLISSLQDSQER
SEQILFAEVHSSNIK
SFAPGSAALSTYTPENLLNK
SFDVGHQSQITGIK
SFELLVVGGSFGLR
SFGQLQVQFENDK
SFIYPSLLQVHER
SFLSSR
SFPPYIHAVNK
SFPQLK
SFSAPAAHAYGHETPLR
SFSVPK
SGAGLPPTGCFPGPWR
SGAIIHTIALGPSAAR
SGDWMIDYVSGR
SGFLMR
SGFNFGTLDTK
SGLLLWQLLMAPK
SGLVQLMDR
SGPYGFHEMQELWAK
SGSYLIR
SGTTWTQQILCLICFESHR
SGVDFGSLLK
SGVSSSYVEEMYFAWLENPQSVHK
SHAELTEQIK
SHEPLTLGR
SHPAYLVVFLR
SHYFEVEIVDPGEK
SIAFYR
SIDLVLAASR
SIDVGGLWK
SIEEYLK
SIEVLR
SIFSGIAAWSSVAR
SIHIIK
SIIHNFR
SIITIIIIVIVIIIYVGGFLDR
SIITYVATYYHYFSK
SIITYVVSFYHYFSK
SILTQIFGAR
SIQIPAHR
SISDTALAEIDMLNK
SISTCMEGLK
SIVVDLFHGQLR
SIYEVAMQLLQILEPK
SLAGMLTPYIAR
SLASLNLSGCVHCLSADSLLR
SLDHFQEASK
SLDILK
SLDIYSFIK
SLEETIIQK
SLEQWVTEEAR
SLFSLR
SLFSSPASLAFPYSPVAR
SLGEDIR
SLLDFR
SLLEYWK
SLLHLK
SLLHSQLATMFFDEVVK
SLLSGLLIK
SLLSGLLK
SLMGSWAQLWSWDR
SLNNIAGAAGTSLGLSPLASR
SLNTDVLFGLLR
SLPVSGTLEQVASR
SLQDLIDSLMK
SLQFELIAAHLNPSDTEEWVR
SLQVASQQGNWSGK
SLSDTIEK
SLTAAIHQQLVQPR
SLVTIFQDLLTSLVTR
SMDEQLTSLK
SMPAGLTLQAVSPQSLQGR
SNLIWNFK
SNPAPSLAITPTVLK
SNPGHYLGHLIGHEGPGSLLSELK
SPADSANGTSSSQLSTPK
SPEELESAVEEMK
SPIVLVENK
SPLQSLAR
SPLSDSGFETR
SPLSTFAPQK
SPTGEIPQFK
SPVFSHLSSSLQGLWTIR
SQEMHSLQLK
SQLDTAQTSTDCGEPSFPPR
SQLGGLGSSGPLLGWK
SQSSVLEAIR
SQSVVGDVLEFGNSWK
SSDAVAGPASSLK
SSDPGQSGIK
SSHIEVSQASQLLQQQQQQQQLR
SSLISALFR
SSLLSAVLGELPPASGLVSVHGR
SSSQAQILSTQYQR
SSYGMISCLDNDFEK
STAENTPASK
STGEALVQGLMGAANTLK
STLGFPLIR
STPPEVIVEVLEPYVHLTTANVR
STPTDLILCVPHLYSCLEDR
STQIPQYLAEAGWTAEGR
STSALSTAESVGQSDR
STVGVAVLSGK
SVGVGNEPVGELPEESPQPR
SVIGGMMAGVIGQFLANPTDLVK
SVIVPLLHAFK
SVLAVENLLTLDR
SVLSLR
SVNGIHLTR
SVTVLK
SWAASSGSLQEK
SWHDVQVSTAYK
SYVTMVTTALIDR
SYYEANDSASAINIIEEAFSK
TAAFLIPLLVWITTLPK
TAAFVLAVLSQVEPANK
TAAQVLIR
TAGYPEVNIQNFTTSWR
TAMVATVSPAADNYDETLSTLR
TANSAAGSWGADCLIPLR
TAPLGFISHSFSLTELK
TASAGTVSDAEAR
TAVGSSDSK
TCLHAILNILEK
TDPSLCNITAEVLLNCLR
TDQVPQDEWSGYTPR
TDQVWVPQDEWSGYTPR
TDYLTVDQLVSFLNEHQR
TEHNQVETSQHFR
TELQMVQDEASSLLDK
TEQVTFGGPTAQVVEMDLSDTR
TFDAFSTFYLNSSGLICR
TFEQALTGAFMSAVIK
TFLALINQVFPAEEDSK
TFLGPCDPNVAR
TGDIFTTETSIDR
TGHFWGPVTYMDK
TGLAFK
TGLLGFVGPGGLVFVVGK
TGLPLIFR
TGLSLLFALLR
THAIEFVNYNK
TIDNFGASGGNLHQK
TIEQASFSK
TIPVSSGITSSALPADYLVEINK
TIQSSTVSSCITTYK
TIQTIVFLYSLYK
TITELADWLVLIDQMLK
TIVAFGLR
TLDSTTELESELSQLHR
TLFGFLGK
TLGLLR
TLGYVDEAGTVK
TLHPFWEDVTPVVELVVK
TLHTDILFGLIK
TLHWDTDPSVLQLHSDSDLGR
TLIEELK
TLLASILLK
TLSFLAYIIR
TLSPLPELLGLR
TLSSSEASYTPPCLASMLPLR
TLTLISK
TLYHNLFGPK
TMDIDHILDWQPPEVIQK
TMNDLSSQLSPLDLHPSLK
TNFSLSVSYNWDTHVTAK
TNVIQHDLLVDSLIYK
TPEELTLLLIK
TPFLGDMAHIR
TPFQPMLDSSIR
TPLSGSDSFK
TPQDLEIVYSYLHGMEALSNLR
TPQISMSDIDLNVK
TPSLFK
TQGELFLLLDSR
TQPVPEFHLLPGQR
TQSILFNR
TQVDLEQLIVALQLLLK
TQVFGNGGPVFWR
TQVLELETSLHTAEETYK
TQYEHSVQISR
TSEMTR
TSLHYPESFHHPFHQK
TSMPLLNDPQSVPDR
TSYSDTIPEDALPGK
TTAIIAEYK
TTGPIR
TTPSAPAGK
TTTQLLYLPR
TTWMPWLR
TVANEAISK
TVDVSLYK
TVFHLAHR
TVGSCAAEK
TVQLSVTSQVQELQNLLR
TVSWALR
TVTVEFK
TVVAEYAIALAQK
TVYFDFQVGEDPPLFPSENR
TYGAEFVYSEHAK
TYIEYLNAVTESEK
VAAYFGLDHNVDQSGK
VAFYGQGFFEEEEGK
VAIDAGYR
VALAFR
VALALR
VALALTLLR
VALFYLLNPYTILSCVAK
VALVQYSDR
VANIFQQIQLVLLSR
VAVFQLVSSLPGR
VAVIQFSEDSK
VAYEELLDNR
VDIDVPDVNIEGPDTK
VDIEGPNVNIEGPEGK
VDISAPDMDVHGPDWHLK
VDISAPDVDVQGPDWHLK
VDLNEEETILIIR
VDSLGGPCCSPSPR
VDVEALENSPGATYIR
VEADAIENGDQDPVTTPLR
VEAPDVEVHGPDWHLK
VEEGMNHINQDMK
VEFVFSYGPEK
VEVATEETVR
VFDLHFYSGQPSQK
VFFWWLNPLFK
VFGIQLK
VFGTNAHFVK
VFHIWK
VFLALK
VFLLDR
VFQDLLYLMDWMAEMK
VFSMSADNTVK
VFTNTCVLPTTNEMMDDIDEK
VGALLK
VGASLADVDPMNIDK
VGDLYSDLR
VGEPVALSEEER
VGFLSR
VGGDSAGDLMIR
VGIDAPDVEVHGPDWHLK
VGLLLVFPLIQSQSR
VGLPENTPPGTLLLR
VGSLDVNVK
VGSSSLPSSSMFVLGR
VGSYDTMDLFR
VHYLLLHVVLLPTGSPNK
VIFLEK
VIFQALK
VIHVLSDNELCVR
VITVPHK
VIVVVGHVAK
VLAELPIIVVLMYQLYK
VLAINGIATEDGTMEEANQLLR
VLDFNNGVPNSVLR
VLDLIFYQR
VLDTLGLLR
VLDYIQPSPQER
VLELQEVIDR
VLGESPVPHTMLNLK
VLGIANVLFHLEQVEHPQR
VLGTILR
VLGTNSNPPEFTQTSYK
VLHFFNVK
VLHFYNVK
VLLELYIK
VLLVSTLQR
VLPVDYLR
VLQAPPPDIGNGEVPK
VLSTSTDLEAAVADALLLGDAR
VLVNGEFWSQVESLSK
VLYDSR
VLYFGDHLYSDLADLMLR
VLYNDLGAQVTEGK
VMVLNR
VNGAGHK
VNNNLSDELR
VNPATQPVSSSAQATLQPGTK
VNQDLQSELEAQCR
VNQLLK
VPDVDIK
VPIHWTNVVK
VPLLLSDLSLLWK
VPNSNPPEYEFFWGLR
VPPPWLIAMQR
VPQSAPFFIPTVPGLVPR
VPTITEATPIK
VPTPNVSVVDLTCCLEK
VQLYAK
VSEQEMDEVIAR
VSLLGLEILSAFVDR
VSLQEESYQK
VSPSIQPQPQSQPTSLSR
VSQNSLGEMTK
VSSIASELAK
VSSPPPTITQQGK
VSVQLQSVR
VTALLLLLLLAPLIPR
VTNASLTLK
VTPLSHLSLLQSLK
VVDPIVSNFLQSFETAIEHNK
VVHHLGPATDFYK
VVLAHEPVWAIGTSK
VVLVSSASDAPLR
VVPSDLYPLVLGFLR
VVQPLFLGK
VVSGFVFLR
VVTTTGAVFAK
VVVFFTR
VWGNVVTVEWADPVEEPDPEVMAK
VWNDGYPWDMVYVTR
VWYLQAALAGGK
VYDEEMSELSNLTR
VYDLVDFLVLNYEMK
VYITVLDENDNSPR
VYTLPMVR
VYYDLVK
WDSYDLTIK
WGLLSMPIDEEVESLHLR
WGTIPR
WGTISPK
WILSIGLK
WLDALIR
WLLELSK
WLNQGCPDPR
WLQAMFFYLK
WLSMAEK
WPIVVAEGEGQGPLIK
WQFSSDGADIGFGVFLK
WQQIVAFFTR
WSDQVMLEGVNSEDK
WSFSQVVTGLIDTGK
WSLNTYK
WSNFPGLQQLFLK
WVLQQLSQETFLPSSVAK
WYFDLSK
WYGPDPILIR
YACNSFLLK
YADIDIR
YAELLLIPK
YAFHMILAGHR
YAHVVLR
YDILDPR
YDVILK
YESLASELLQWIEQTIVTLNDR
YFEVDFPMIVTR
YFLHTSAPLDYETTR
YFPVSAR
YFYFQEVFPTLAAK
YFYYLEGSK
YGGTPYTGYWALCAAVNR
YGIVLDAGSSHTNLYIYK
YGNVGGLIR
YGNVLSLDFANIPSVVITGMPLIK
YGPIVDVYIPLDFYSR
YGPLLDLPELPFPELER
YGVSQPDAVAAWK
YIMIFR
YIQFETLVSSIK
YLEDLGNVLTSSNAK
YLSDLHAPGDPAWQCIGAQHK
YLTESYGTGQDIDDR
YLTLEGFHK
YMTDGMLLR
YNAHMVPEDGSLTCSEAGVYVLR
YNFDNLGQALMSLFVLASK
YQEEISSLLSQIVDLQHK
YQITLWGPEGNILDYANK
YSAGCIFYYPSFHSTHNPSQAEK
YSISGPHALPIEK
YSLYEVHVSGEER
YTEITATHFQGVR
YTFLDAWEAMEELVDQGLVK
YVIEFIAR
YVIYIER
YVLIQMLWDNMK
YVVLQTEGSIPTSTVIINEASGSR
YYDTMTEEGR

## Sheet: a2
Table S7. List of peptides of noncanonical proteoforms.
AAAEDVNVTFEDQQK
AAAGELQEDSGLHVLAR
AAATSAAVGESADSEAR
AAAVPVEFK
AAECPDFPVSSAEGTPIQGSK
AAEFHPGLTEGK
AAELEPEQLLAWQGLASLYEK
AAELLLPAAAAWR
AAELQAQWER
AAFLVPK
AAGDTVVIENSDISPEMSEVIGK
AAGPEPEMEELVTIEPVCVR
AALPQTTIHGAPAR
AALTSALSIQNYHLECTETQAWMR
AALVNMGDLTTYDTVK
AAQSNENLSDSQQEPTK
AASAGVPYHGEVPVSLAR
AASAYAVGDVK
AASGGSSGENVGPPAAVPGPLSR
AASISAVSLEVAQPGPSSGPR
AAVSGLWGK
ADIDVSGPK
ADLIDAAGSSLGR
ADPHLCDFLESHYLDK
ADQLVQSFAELDK
ADSSDETDTSFAER
AEAENNSGVESSGYGSPGPTWDR
AEDSLLAADETAAK
AEEAGIGDTPNQEDQAAGHVTQAR
AEEQEPELTSTPNFVVEVTK
AEGLQVGQDAR
AELLYK
AEPGEVVAPK
AESAWLFR
AFASLR
AFCDDAVGLK
AFEHDLQLLVSQVR
AFSAWK
AFVGSDSGSSSTGDAAR
AGFGGSHISGYATLR
AGFLAFTQLPK
AGGGSIEVSVPR
AGLNEMVEYITHSR
AGLQASAAAPEAR
AGLSTSPSAIASTSER
AGVLASLR
AGVNTVTTLVENK
AHEQALADLTK
AHLLETTPK
AHLLEVQGLQVR
AIAGIINQPYYNYQNNEK
AIAVTAQEMMTK
AIDEDLTALAK
AIEEELR
AIEIYK
AIELLQEFSDQHPENAAEIK
AIEPPPLDAVIEAEHTLR
AILPCIK
AINQNLNSVLR
AISLLSK
AIVSSWPFPR
ALDQGIPITSASYYATVSLEQVR
ALDTMNFDVMK
ALEEEIENHATDVHQAVK
ALEEYQQQLENELK
ALFESSTNNNK
ALGNICYDSHEGR
ALIVVPYAEGVIPDETK
ALLALR
ALLEMGHPDSEQISR
ALLVHDLQK
ALLYTAVNQLAMGSSTAEDK
ALNEEIINR
ALPPVPSAIQDDIPLSHPK
ALSCHSLVVACDSVR
ALVTSGSPAESPLK
AMTMPPVSQPEGSIVLR
ANDSDQGANAEIDYTFHQAPEVVR
ANEEAIASAIAEEEQLTR
APAAPANTLAIVPDSR
APDVDVSVAGPDAALK
APETSGPPPVDHPPPSSK
APLGAGVIER
APLLSEPASAVPTSPFR
APPSLPHSASLR
APSFSVSAPQVSIPDVNVNLK
APSLPAPPPSGAPGSPR
APTWAAGGPDQSR
AQAEVEGLGK
AQHTHDAITEAAQLMK
AQLEVGFPPVLER
AQLGEDIR
AQLLAASR
AQQLELEEGLSSHQPSLIK
AQTTPDHLLYTLLNCR
ASADSSLENLSTASSR
ASAYEDQLQGHVQQVEALQK
ASDEQIPDPWSQYLQK
ASDILAFGHK
ASEIQPLQLHIGK
ASELNPDSTYSVFK
ASENSYFCQAAR
ASGAVPASQAADGLGAK
ASIDENAPIGAAVTR
ASLLQASALASQLEQER
ASPAAPLDGASPAQPSCPTR
ASPSATLAALTGSTISNTLK
ASVSNEEHTPVEK
ATENDIANFFSPLNPIR
ATLADIVEQLQEK
ATLQEVVGLHSDMAVEAGAPYAER
ATMASSLSSPLK
ATNVVMNYSEIESK
ATSETLAADPTPAATIVHFK
ATTLASTLMEQYMK
ATTLLHSAEDQNTYNVAVR
ATVNLLGDEK
AVAMVMK
AVCSQEAMTGPCR
AVEEPLNAFK
AVITSLLDQIPEMFADTR
AVLLPLQGETAVEQGGTLLR
AVSASALR
AVVNSQEWTLSR
AVYDNQYLLETSSLLDYEGTK
AYDASLAMLMR
AYDATCLVK
AYELLK
AYVEFVNVSK
DAAEAEAWMGEQELHMMGQEK
DAGMAEAWLCSQEPLVR
DALSLEEILR
DALVNAVVDPLSAYSSAVASVPR
DANNDTAYIEYK
DANNMPVTAR
DASLVVTTSGDHK
DATASATPAPPAPPVPPVSSVR
DEAEMSSWLR
DEQSHVGAAPALR
DGFVTEGELK
DGGTALLAASQYGHMPVVETLLK
DGLAFNAIVHK
DGMDNQGGYGSVGR
DHAEMQAVIDAK
DHAGVMGESNR
DHGYTTLATSVTLLK
DHPAPVPGLLSLSR
DIDHNAAHFFLDFENAQPTESEK
DIEAQALQEQK
DIFSLEER
DIHTLAQLISAYSLVDPEK
DINELNLPK
DINQEVYNFLATAGAK
DISDLMLAR
DISNVGEVSCGSSHTIALSK
DLAFTLEER
DLASAQLVQILHR
DLEQIFCQFDPK
DLGFVQLQPPGDLASPK
DLGHTVQMEGYLGR
DLLETVHVR
DLLSHEDAATLNDVK
DLNAAEALQR
DLPSVQLLMK
DLTGGDLTSPDASASSCGR
DLTQLPVITSNTIVR
DLYEDELVPLFEK
DMGGYSTTTDFIK
DMNDNAPTIEIR
DNFSPYLFASR
DNPQGTSQVPADLR
DPLDAFAR
DPLVPR
DPNQLIR
DPPLAAVTTAVQELLR
DPTNIQLSK
DQADPQCLFLR
DQEVLLQTGR
DQSGEYECSALNDVAAPDVR
DSPGAGHFTPGVR
DSPSSDVFDHGSVDGLEK
DTENSPTTSANLK
DTITPQQVFVK
DTPLNIFVK
DVAVVEGGLR
DVETLQQTIQEK
DVIFLK
DVNIPDLIK
DVQDSVTVSNEIQTTK
DVSSADLVIK
DVSSVEVLMNYHQGLK
DVTALAYSQDAYLK
DVVAQESLLDGGNK
DYFGLTYCDADSQK
DYLHYIR
DYVESLHQNSR
EAEGAPQVEAGK
EAGPGIPAGVPSLPQPR
EAQQLFLEPEVLDPESVELK
EASVGPAQPQLPAVLQESR
EAVGFLGESLQR
EAVSDLEQLWK
EAYGSCPVLPQPILK
EDFSDMVAEHAAK
EDQAANTSCGLPLK
EEGGSTEAVHSGLAR
EEHLCTQR
EELSNVLAAMR
EESAAPSAGAPVEIWAK
EEVIVR
EFADSLGVPFLETSAK
EFDSPETADLK
EFHLNESGDPSSK
EFTNVYIK
EFVNLYSDYILNK
EGFNALEPFLPILIPNYNPK
EGLGVNEVHYVDNQDCIDLIEVK
EGMPDEESLVPYSK
EGNPEEDITADQTNAQAAALYK
EGQGFVSEDEYLEISDIK
EGQVLECSLINSIR
EGSAPPEGDPAFSER
EHHLSEVQNMASEEK
EIAENALGK
EIEVTATQSIPSLLLEETPR
EIGQDGFEWQR
EILPFEK
EIPAPSALTPK
EITQIQDTNDINDITYADLNLPK
ELAGLFEHK
ELDDLEQWIQER
ELDDLVPETAK
ELEGDVAALQEK
ELEQSLLFEK
ELFPLLFK
ELFSIDPK
ELFSNLQEFAGPSGK
ELFSQFGK
ELGIAGLYLHSK
ELGSSVDEVEQLIR
ELILAIK
ELILSGTLSPIK
ELLTAAVR
ELNSNHDGADETSEK
ELSESVQQQSAPVPLISPK
ELTLSANPGITPK
ELVEIAVPENLVGAILGK
EMIFEVLAPLAENDAIK
EMLGLYTENEGK
EMVLELIR
ENAAAALVALACAR
ENALVQMADGSQAQLAMSHLNGHK
ENGLEVLQEAFSR
ENILEEFSK
ENMTQHLDVK
EPLEFEQYLNLR
EPVPMQDQGQVLNDTVDGK
EPYMEGVNPFIK
EQAAALPPALSHTPEVQGR
EQADELLGGVEGAYILR
EQFASTNIAEELVK
EQQGSAELLR
EQQHLLASADTGR
EQQPSPGPAGSHMAISHQPR
EQSELVAQALK
EQTEGEYSSLEHESAK
ESAPISDTVVPAVPPPTDLR
ESDLSHVQNK
ESGYNMIHFTPLQTLGLSR
ESIPLSDLK
ESMFLPR
ESNLQLTDFSPAR
ESPGQVGVSETENSSQDALGLSK
ESSDSTNTTIEDEDAK
ESSLTEPVIVGLLK
ESWEPVNNGSGTSEDLFWK
ETAPTSTYSSPAR
ETHSALGPALQAAFK
ETPATFPDTVK
ETPLANAAFWAAK
ETQSQYQALEK
EVAVDTQLAGFNLPK
EVDIYTVK
EVEAIQAQAQALAQEDQSAGEVER
EVESELAAAR
EVFPTLAAK
EVFTEQADLSGITEAK
EVGLALR
EVPHVGGFGCTLAELR
EVQDLAFLDVVSK
EVVAASHELGQDYEHVTMLR
EVVPLPQQVLCLK
EYLEFR
EYTINIHK
FADILPLGVPHK
FAEHSSSPNVSGSLSSGLQR
FALEIPVEFSMVPMAK
FALPGK
FAQCLCLSPTYELALQTGK
FASPPGLQR
FCFSNEFSTFTHK
FDEAALSIQK
FEDFLAR
FETLEPEMNALAAR
FETPGVMQFSVEEK
FFGDPTELAAK
FGACFIPGLCK
FGDLILK
FGDTSLQEVINVESLVR
FGEEFFK
FGGGQLEESLELK
FGGSFLNCVQK
FGIPSSSSGLSQTLTSTGNFK
FGIQAQMVTTDFQK
FGNQTLNYR
FGVNTENEDHLAK
FHYLQVAFPGASDADLVPK
FIEPDSPAER
FLDIPK
FLDTAFNLK
FLETSAK
FLQLESLQELMK
FLQPGSQR
FLSDFR
FLVGMK
FNLMSDAPGDSPR
FPVELIK
FQLQATTQQGPGEAIVR
FQTEAPLK
FSEFASETGTAGR
FSLSAR
FSMPGFK
FSMPSLK
FSMPTLK
FSPAGPVLSIR
FSVCVLGDQQHCDEAK
FSVPGFK
FSWGAEGQK
FSWGGR
FTALSSESIENLPSVFGSNPK
FTDELMEQGLTYK
FTVAELK
FVGGIAQIIAAQEEMLK
FVGTDPASDEVVLMK
FVNPVQVVLAK
FVNVVPTFGK
FWDENCCCCCCTSSAR
FYEYTLK
FYLTFEGSSR
FYVHNDIFR
GAALLGPLQPGELSELASGLAR
GALMNEIQAAK
GALSLYQPSHPDSSLAPGPSEPR
GATQNIIPASTGAAK
GAYDAQGTLSK
GCDSNFIENVLGYPDFASIPQK
GDLDAAGPNLEGDFK
GEGPDVDVSLPK
GELASYDMQLR
GELGFYK
GEQLGVVTNWPPSLEAALQR
GEVFIGSK
GEWVDESQTGEPGWLGGELK
GFGQSVVQLGGTSVVVAAPQEAK
GFGTSSSLNPAPSAFK
GFIAGIDLK
GFLPSWLR
GFPSVDSR
GFYEALFDGHPPGK
GGGAPWPGGAQTYSPSSTCR
GGGEDFEDTCGELEFQNDEIVK
GGGTEPQDEWGGSK
GGIVGMTLPIAR
GGLALLPK
GGLQSFLLDPAQTEAR
GGMISFDVFPEGWDK
GGMPCMGTFLLHQGIQR
GGNVPQLDAPISQFYADR
GGPGASLAHR
GGPVILADEIK
GGSSASLHNSLMR
GGVTGSPEASISGSK
GHLENNPALEK
GHYTIGK
GIELIPQVR
GIEPGSLR
GIIDSTTGEQR
GILSCEASAVPMAEFQWFK
GISLSHQNLAAQAAATTEK
GLAPNSTFSSR
GLGAPVGALVGGSK
GLGSQTESLK
GLHLSDIPIHDATR
GLQFIQSTLPLK
GLQTQLSESR
GLVAVVTGGASGLGLATAK
GLVTVEDEQAWMASYK
GNTISPIIK
GPAGPQGPR
GPAPSPMPQSR
GPASQFYITPNTSLSPR
GPDEEAVVDLGK
GPEPDTIIGYSGEDYPR
GPGMGSPLASVAVVAR
GPGVDLPSVDLSMPK
GPGYGIMSIR
GPPTFEDPLAFDGLSLTR
GPQISAPSMDFNLEGPK
GPSVDVEVPDVDLECPDAK
GQAGPPESLGVPTAQETSVLR
GQAHGSGGLGEQSGEQR
GQEGPQSGFQLK
GQEQLQSAWTGLR
GQESAGIVTSDGSAVPK
GQGTLQHSPVGPAGPASIER
GQNPSATFGDVSK
GQPPAATGPGADGQPTPPWITMAR
GQPYFSVEPTTGVIR
GQTAVQISQALGLNK
GQVLAAAYELQR
GQVPPLVTTECVIQDQGHSSPR
GQVPPLVTTNFLVK
GSDSLIK
GSEPFVTGVR
GSGLGLHGAVPDIGVK
GSHFPVGVPLR
GSLGAVPAER
GSLGFYK
GSLPPAALESSDSTNTTIEDEDAK
GSSDSLDSLSPR
GSVMDGAIASGVSK
GSYTIGR
GTGLQAVQQHIK
GTIANSLTCVQLHK
GTPQIQAAAAPSPSPPGK
GTQGATAGASSELDASK
GTTLITNLSSALK
GVEAEEWGK
GVGMGMTVPVSFAVFPNEDGSLQK
GVIECLK
GVISYQTLPR
GVTIPNSGADTLGR
GYDELVPHQISVVAEER
GYNDVIEELLK
GYSFTTTAER
GYTIPIDK
HAAGCGDIIADPEEEAGPSCDK
HAVTEAEIQK
HCAYEHDIQALSTQVQQVQDDGQR
HEAIETDIVAYSGR
HEVTEISNTDVETQPGK
HFAGAVCYETTQFVEK
HIDCAYVYQNESEVGEAIQEK
HIGVCISVANNR
HLANATTDLMK
HLDIEDK
HLGGSGSVVPGSPSLDR
HLIGADSLIGPDTQIGEK
HLNLEYHSSMIADAVK
HLNSALPQEFATLTR
HLPSSDSMSLK
HLQLEQGVENYEESIAQLSR
HMAFPGGGSIPPEGNTTPHK
HMQAVAEAWAQLQGSSAAR
HMQGIQFR
HPFAQAVGR
HQAFMAELAANK
HQAFMAELAQNK
HQLVLTAVDGGTPAR
HQSVQLPR
HQSYLALDETETSPTK
HSAGGGNVQIVTK
HSFGPLDYESLQQELALK
HSLPSGLGLSETQITSHGFDSTK
HSPSIHQSVVAVSR
HTEPNETTPLTEPEK
HVEDGNVTVQHAALSALR
HVLQIIR
HVVFGK
HWLDSPWPGFFNVDGEPK
IAEYSHPQLGGGK
IALTDNSLIAR
IALTQSFSK
IASLLLAK
IASNSATAFR
IAVAHNGELVNAAR
IAVSNIVTQPPQPGAIGK
ICPTPNNQFMMGGR
IDGPAQLGGLQPFDR
IDLENR
IDLILEK
IEHLNATFQPAK
IEQSQHLFQIHK
IFIAQPAWVLR
IFIGTFK
IFTAVLNR
IGDLQSQIVSLLK
IGIHSGSVLAGVVGVR
IGQSLSSLTCPAEQGIMSEK
IGSVVVYPTQDDLR
IGVDNHVLPLDCVTLQTFLAK
IGVFNASVR
IGVMSLVK
IHAGDEVIQVNHQTVPLIPR
IHLPLNYPPGSPDLGR
IHLVDLAGSER
IIEPMACDGLR
IIEPNEVTPSGDK
IIEVHIEK
IIEVPK
IIGTQEQLNQR
IIIANPETK
IIVPNSTAGLIIGK
ILAALEAVGK
ILASSLVYNISDGQFASR
ILDENDNPPR
ILDLLVHAISINSAYTTK
ILEFLGAK
ILFQPQTAVYESLAK
ILIGGK
ILLLNEMEK
ILNFIK
ILPIMFPALYR
ILPLDGLQAGYR
ILQLGPPGTK
ILQYLPGSHQTLFR
ILSLGR
ILSSCPEIK
ILSVSELLK
ILTFLR
ILTPTLK
ILTSLR
IMESFK
IMPEEEYSEFK
INIIDNTWR
IPCVDAGLISPLVQLLNSK
IPDWFLNR
IPELLSGGSVDSETR
IPFASIASK
IPFLESLGLPSPPR
IPILLIQQPGK
IPLPGPLFDSLPR
IPQALEK
IPVVPETLGR
IQEAYGDVSGLCR
IQGGSVLDPAER
IQGSGILQLFANLLTPQASCTAK
IQPLSLEELLAK
IQQETGGLVDVLPLCGETSQR
IQQLVNTLK
IQTQIDVINK
IQTQIEVVNTFK
IQTQMEVVSTFK
ISLGMPVGPNAHK
ISMPDFDLHLK
ISMPDFDLNLK
ISMPDIDLHLK
ISMPDIDLNLK
ISMPDLHLK
ISMPDLNLNLK
ISMPDVDLHIK
ISMPDVDLNFK
ISMPEIDLNLK
ISMQDVDLSLGSCK
ISTATNAVSSVVSAASDTVEK
ISTLTFFNVSEK
ITDFIK
ITIMPK
ITVNYPPYISK
IVFLEESSQQEK
IVPSYR
IVSNASCTTNCLSPLAK
IVTGLSESSVK
IVVLLQR
IVVPSSQDSSR
IVYQTGYPSSIVSAAR
IWDGPVESGVLLK
IYPYEMLVVTNK
IYQQLSATLER
LAAAGDFGHDEASSR
LAALTAAQQEAMEELQK
LAAVDATMNQVLASR
LADAFQYIEK
LADVAAQAAQPPALAPR
LAFLTNTTGK
LAFYDLQEADLDK
LAIQEIMSLTSPSAPPTSR
LAIVSR
LALLNNTQPK
LALPLFGAMK
LAPAMIR
LAQAHGFQGFLR
LAQQQAALLMQQEER
LAQSYPAGPPTLDPINDLQLK
LAQTLSTQLFQMVHTQK
LASEFFVDGLDSDESTLEHFK
LASGGDPTYAFNIR
LASGSSELAVGESPR
LATALQK
LATGLDGVR
LAVASATETLK
LDANIPEVAVEGPEGK
LDAWDEAQVEFMASHGNEAAR
LDEGTPPEPK
LDFLPDMMVEGR
LDISAIK
LDISAPQVIFPDDFTFK
LDLFANVVHVK
LDTVLEK
LDVNAPDIDVHGPEGK
LEAADEGSGDVK
LEALGTGWEELGR
LEDPAIR
LEEMGFK
LEEPETGTIPTTK
LEPSDGGSCISPEK
LEQIPEGSHK
LEQISPFPFDLIMR
LEQLAR
LEQSNVPEGPGSGTGDESSGPR
LEQVLSSMK
LFCCFPSTMVVEHPEFLK
LFDDCTQQYK
LFEIDSTSGVVSLVGK
LFHVSEDPSDPNEK
LFIGGK
LFLFHTSLPIAEAPGK
LFPLIQTMHSNLAGK
LFTLIK
LFVSGVR
LGALPLPEDNYER
LGDGAVDSAPYR
LGDGLFLQCCEEVAELYPK
LGEHNINVLEGNEQFIDAAK
LGEVQAGWEDLR
LGFFEGK
LGGELR
LGGYLSEDQATPENPTVR
LGISSLIR
LGLGDSNNQSTLK
LGPLALPEDHYER
LGPSLR
LGPTLQGK
LGTSSDSGSTNTMNTNFK
LGVPAMR
LHAPGLDLK
LHLPTAPPPLNEGESLVSR
LHLSGVNLPGIHQQGIVSAK
LHVSSTADALR
LIAAAQAGLPVR
LIAEGTVTLQEFEEEIAK
LIDFSNSVK
LIEVGPSGAQFLGK
LIGQHVGLTPSISVLQNEK
LIPDPR
LIPEDGPAAHSPEQVQR
LIPQPAFQWAFEPDVFQK
LIPVILPPEPR
LIYAGK
LLAEILK
LLAITELLQQK
LLALVK
LLASLLIK
LLDAIK
LLDFLIK
LLDLLEGLTGTSLPK
LLDPEDVNMEAPDEK
LLDPEDVNVDQPDEK
LLEGVGLENLDSPAATK
LLEPLQER
LLFEELVR
LLGGFQSLGGPGEPGR
LLGIITK
LLGLAELLR
LLGLLQK
LLGLTK
LLGNIK
LLGPLGMK
LLHAVLSPR
LLHDLVQPPTITQQSPK
LLIAAQK
LLIEELR
LLLDQLGGAELSPR
LLLFER
LLLNLELQK
LLLPHAFSR
LLLPTPLLR
LLLQSK
LLPFPR
LLPSYSAFSHSSHDSCK
LLPVYLNCVLK
LLQEEHCDIFQNLTK
LLQVTPTDSGEYVCR
LLSCFDDLVAAGTASGR
LLSLVEK
LLSNDEVTIK
LLSQEPSNGISSDPTVFLDR
LLSVLCPEESMIHSSAQIVNK
LLSVLK
LLTAHTAAALSK
LLTGLK
LMDLLDR
LMHSSSLNNTSISR
LMMDPLSGQNR
LMTTLR
LNEIGLNVSMDGQLK
LNHLSFSELLK
LNLIPR
LNPQYPMFR
LNSSVVDTPSK
LNSYFEQFK
LNTFGDEVFNDPK
LNVIFTK
LPEYSAHVPAGGR
LPFDLK
LPGDHSYVSQPLVVPADQQLEIGR
LPGSIQPVYGAQHPPLDPR
LPHCASMTPDGWSFALK
LPIMIR
LPLLVSK
LPLQIEISDTELSQIK
LPLVLR
LPMASSLEHGK
LPPEEASPYVVDHGESGPLR
LPQYSSLETMLEK
LPSLLK
LPSVAAVGSVPQDPAAHMSITER
LPTTTFIGGPENTLSLR
LQAGPLNTDVAPGAPQEK
LQAIAEK
LQALANEQAATAHEVEK
LQAVSAEEVAQTGR
LQDINQEVYNFLATAGAK
LQEASSATSQMK
LQELNYNLK
LQGGGPQEPPNSR
LQIEIGK
LQISHEAAACITALR
LQIWDTAGQER
LQLELR
LQLQNQESVR
LQMQGEAALAR
LQNAAQHSGTLFK
LQQALTDAENEIMR
LQQQAQQPLQPQPQPQPQPR
LQSIQETLQGTQAALQQHK
LQTAPDYGQGMNPISR
LSEALGSAALPSHSSAISQHSK
LSEHATAPTR
LSELIR
LSELQLR
LSGLEAALQALEPR
LSGLPK
LSGPSNSSMEDFTK
LSLAAAAGDPFAYPGAGGLYK
LSLPSK
LSLVSLLVR
LSPSTTTSDTPSLK
LSQEINYAK
LSSLSSLGDSTPER
LSTLLK
LSVPLK
LSWGTENLDNVALSSSPIHSGR
LTAAGVGPVQGEVLSPASDK
LTAEDDALNQIAR
LTANETQSASSTLQK
LTEVSQFFR
LTGSVLEDTWK
LTHFPTVSGSPASLADSMQQK
LTILPISR
LTLALAPAPPPPPSR
LTLALK
LTLEQGQQLVAEGHPGANQASTR
LTLLEVGCGTGANFK
LTMAQLK
LTNAEGVEFK
LTNALVGMSPSSSLSALSSR
LTNENLDLMEQLEK
LTQADISEQPAMTTVVPQVPTSPK
LTQDEIISK
LTSPEEIALLPK
LVASGPSTPVFETEGSAGTSR
LVEALCAEHQINLIK
LVELLR
LVEWCEAK
LVGQGATAVLLDVPDSEGEAQAK
LVGQQYLHDALGEFIK
LVIAEK
LVLPMDDSEPALNSLDDTR
LVLVSPTSEQYDSLLR
LVPATSVAAR
LVPGPELEEK
LVPSSYSAAVASLR
LVSDTLAEESSQHGTLASPPPR
LVSFLEAK
LVSQDNFGLELAAVEAAVR
LVSQDNFGYELPAVEAAMK
LVSSPEVGHDEFSTQALAR
LVSWFSPNEK
LYILQASPADAGEYVCR
MAAATYVAEDDLFWHQWEGR
MDELEGQLLAK
MDINAPDMDVQGPDWHLK
MEPVELDTPGHFCPDSPESSR
MFAFPEAR
MFILQSK
MGHPHGLQVTYLK
MIESLTK
MISAEAPVLFAK
MLIDAQAEAAEQLGK
MLIDAQEAAEQLGK
MLSAGVTETVLK
MLTAQDVSYDEAR
MLVIDPAK
MMELSEEVLTPDGK
MMLLSR
MPAFQEWK
MPDMHFK
MPEMNIK
MPGAPETAPGDGAGAGR
MPSLEVSVPK
MPSMNIQTHK
MPYTNAVIHEVQR
MQLIMLCYNPDFTR
MQVDPQK
MTHLPELDTLPSER
MTVVQSYLGDTHYK
MVLDSILTTHER
MVLPPIDSEGDTFK
MVMIQDGPLPTGADK
MVQSHLAAGK
MVQSVVYCHGGR
MVVPSMANQVIDR
MVVSGR
MYHALK
NCETDTLINYMAK
NDEIEPAAFTYEK
NDGNCIHMVDNGIVEK
NDLGHPFCENLR
NEEANPEDIPLTK
NEETNQQEVANSLAK
NEPLEDAEANVVGSER
NFGEEVDDGNLK
NGPGFHNDMDGNSTIQELLIPASK
NGQLLQVPVAALVVGDIAQVK
NGTSALHAAVLSGNVK
NHLTQFSSHFK
NIANPTAMLLSATNMLR
NIFIYHEDGK
NIFPYHEVR
NIHGIR
NILPPTPIWAPVPNLSAELSK
NITLSLVANPSHLEAVDPVVQGK
NLAIPVVNK
NLALGVPYHGEEPLALR
NLATTVTEEILEK
NLFMQMGMEPSENAAIIAK
NLLFLQR
NLMIIK
NLPFSVENK
NLQGQTVCNVK
NLYANTVLSGGTTMYPGIADR
NMGYYDYISPR
NNFESEDYCMAVCK
NNFTLLTNLHGAPNK
NNYVGLVNIPTASVTGR
NPASLLEEQIEGAR
NQEAVQQLLGR
NQMGSLATANSHPTNNENVQPPK
NQVLSQQLQLLEAEHNTLK
NSASATTPLSGNSSR
NSDSNLLSLDGLDNEVK
NSILEELEK
NSLTVVQSSTSTK
NSPLVSR
NSQLTFYK
NSSFLEQNK
NSVLSDPGLDSPQTSPVILAR
NTAPEAQESGLPSGLR
NTGVSVGQK
NTTIPTK
NVFTALR
NVMSAFGLTDDQVSGPPSAPTEDR
NVQVTLHTGLPVPDFYSSR
NVSMQNAANEPVQK
NWLDPAK
QAQVPLAAVIK
QATLESSSFLCK
QATTIIADNIIFLSDQTK
QCVINVPSLCGMDHTEK
QEFVHVEK
QELPALQQNQSDLK
QETLDGHMVVR
QFHETAEPISDFLSVTEK
QFIAGLTELNDSPVPLELER
QGADTLAYIALLEEK
QGALSEAAPPGTVIALVR
QGQIDNQYQSLLELGEK
QGVGVFPSQDPAQSR
QIASQFPPPPTPPPVDSQPLK
QLAASSQDMIDHEHPESTR
QLANSLSGVQNQLQSFNSYR
QLASVPSSQLCVK
QLEQSDNDLLTQTR
QLIAVK
QLLLDTTDK
QLLQANPILEAFGNAK
QLLTLK
QLPAIK
QLQEGAAQLR
QNEAFSLTAK
QPEIGPASVMVGNLVSGK
QPLSADTLSDVLSR
QPPLLGDHPAEYGEGR
QQEAPSNLSVNELLTPQGPR
QQGALQGEMNALFVQK
QQGLDENHELFSK
QQLMTQISGVK
QQLQQELELLNAYQSK
QQSLQQPLSQNQQGR
QSAAQQGAFLR
QSPQLLPR
QSQESLPGAVSPLSGR
QSSFPFNLNK
QSSGPGASSGPGGDHSELIVR
QSTDLPTGWEEAYTFEGAR
QSTQVMAASMSAFDPLK
QTLQSAIK
QVLLSEPQEAAALYR
QVSSLLTNHLAR
SAADVISTAK
SADQLATFLK
SAELGCTVDEVESLIK
SAEPGYLLTR
SAEPGYLVTK
SAMADEIQAQLDK
SAVDQAGGAQIVIDHLR
SDAVPVPEVAQK
SDIAAAQQSGMSLSNSK
SDLLNVGDYIR
SDLSLIQQQQQQQLQEQK
SDSETEGLVFAR
SDSTIPSLR
SDTAVPMPLMEER
SDVHTEAVQAALAK
SDVLQPGAEVTTDDR
SDWSVGTPGGVQEITYTVPADK
SEDTTGPITGLALTSVNK
SELIPYLVR
SELPQDVYTIK
SEMLEIVQAIYK
SEMPPVQFK
SEPVSETEAPVVK
SETFIFQSPR
SFADLIANLR
SFDYEQIK
SFGMIPVLPAFAGHVPK
SFIEYIK
SFLMTPAK
SFQEALHLVTATVGTER
SFQPLASR
SFSAHSTQVVNAK
SFSEFGK
SFSGFSISQSK
SFVTWLR
SGGADPSLQQGEGSK
SGGEAFVLGEASGFVK
SGGGYIVVDPILR
SGGLLNVQPSQPEVEAETAEGK
SGLELK
SGSLAVDNADPILK
SGSLSSSPSNTPSASPLK
SGVAITFLTK
SGVGNVFIK
SGYGEYVQQTVQPGMR
SHDEITIQPGDIVMVK
SHYAAEEISEK
SIANGNPVSNELEDVK
SIDDLEDQLYHQLEQNR
SIIGSPSLQADAGGGGAASGPPR
SIITSATPLISSPLK
SINQQSGAHVELQR
SIQHSISMPAMR
SIQVQVSDVNDNAPR
SISHQTVQQLVLEK
SISPVVGQVK
SIWSVSTPSPIK
SLDDFQAWLGR
SLDEVSQPAQELK
SLDGEVGTGQYATTK
SLDIAEAHPQFSK
SLELHEEFGYNADTQK
SLELIQGEPLNK
SLGALYR
SLGDSSLATDLPSAK
SLGTMPPHVFAIADK
SLIASEEEYSTK
SLISQTTIDSAVPQHNSLK
SLLDYLPR
SLLLLAK
SLLMEDLLEK
SLNQDISLAEDNQK
SLPASGTPQSPPAVK
SLPSSPLLTHQSISVR
SLQDLSQPGAEETTLLK
SLQELLSAHSLSSWGAEVK
SLQYGEQVSEILSR
SLSGGASYVDFLCHMHK
SLSTYSAAALQSDLEDSLYK
SLTLDSWEPELLK
SLTNPTPIQQQLR
SLYSSNIYK
SMSDVSAEDVQNLR
SMTVAEDQSASCR
SNIFTLMNR
SNPGSWDHVVGQIR
SNSPLPSIQLQPQSPSASK
SPAHLSLIR
SPDSLEFSPGK
SPLDSTAEPPAVR
SPLENSVPCLANR
SPLPSHAR
SPLTPETPSSEEVSYEFTSK
SPLWPK
SPNAPEGPGPAGMAATCMK
SPSQDNTDSYFR
SPTPPAMQPLPLASQSK
SPVDIVTGGISPVR
SPVNGTPSSQLSTPK
SPYQEFTDHLVK
SQAWSDMPQIIK
SQPLVHLMK
SQSFPDVEPQLPQAPTR
SQSTVSSIFSEAWK
SQSVPGAWPGASPLSSQPLLGSSR
SQTSFDNLTPSGTLGK
SSEEGPMLDQVPQQK
SSEFYK
SSEMGIENVILGMPHR
SSEVVLSGDDEDYQR
SSFDQMVSGTSFQR
SSGDGTEWAEPITFPSGGGK
SSGPPTTIPR
SSGSLFNNAMK
SSITMTPPASPK
SSLFLASSALK
SSLGQSASETEEDTVSISK
SSLIISQQPQAQQR
SSLQVDWHEEEWEK
SSQGNSSNTQSAPSEPASAPK
SSSVVSTVLPGPSSTR
SSVFELQVADTPDGEK
STAYEDYYYHPPPR
STDVEVFLPK
STLNPQWNESFTFK
STQDLSDVSTDEVGIPLR
SVAQQASLTEQR
SVEDAQDVSLALTQK
SVEEPVQPGGTGLSDSR
SVEIFPLK
SVIDYQTHFR
SVNCGTMVAQPK
SVPEMDPAATIPR
SVPTWLK
SVQNLANLVEFGAK
SVQQQDQELVGSNPPQR
SVSGSLPEGVPR
SVTDYAQQNPAAQLPAR
SVYEADLAENSAPGTPILQLR
SWALNQNAELR
SWDSFFQR
SWQNVYCVLR
SYVSAAPSAFQSLR
TADHAAPEITLDPLEIVGGEIR
TAFNTDQGSACSYEEEK
TAGYPNVNVHNFTTSWR
TALGIVQEEGFLK
TALMEANSTPVR
TAPLIATR
TATGTQPLQPPQAPQPPK
TAVTAFSSTEPGTSEGFK
TCLDPNAPGVK
TCPSISSAISSAVTSPPVGNQSR
TDELPAAAPADSAR
TDIEDLFK
TDIQIAVPSGCYGR
TDISTALK
TEEALQLYNQIIK
TEFQALK
TENDENGQAENFSMDPQLER
TENNDHINLK
TFISPEELIK
TGAMLGQSEELQPLSQR
TGEEILPAYLSR
TGEMSGPVFTESGIHIILR
TGNGSLVPEGR
TGQVPTEYVPEVYQEAK
THGPSTFDLQMK
TIAECLADELINAAK
TIDDLEDK
TIDSFTQNQTR
TIEDTLMTVK
TIELDGK
TIESATQQTDK
TIGISVDPR
TIIMWK
TIVQSGGIK
TLDGHMVVR
TLDILK
TLENLLVSAK
TLFQPQTGTYQTLAK
TLFSSQIEELNLPK
TLGDFLAEYAK
TLGLPR
TLGTAAAGPELAELQEMWK
TLHQGEDSLLELTK
TLIEAGLPQK
TLLQTTGAQAR
TLPHEPPSEASPGQVEER
TLPVQEK
TLPVYVSFVQVGK
TLQAISPK
TLQEEIDALESR
TLQEPGAGAQEVTLK
TLQILR
TLSQWGLQIATEK
TLSSSSMDLSR
TLVAFPQK
TMAESLSSAELLR
TMGGDPQNSGDVGAGQAGPGK
TMQALEK
TNLANVVLLLK
TNLFVFK
TNSMQQLEQWIK
TNTLAVTGGEDDK
TPGQGSISSPGR
TPGSALGISLTTGSHR
TPLGGIHLSETK
TPSTVTLNNNTAPTNR
TQDQLSAYPEK
TQIPTQR
TQTVTISDTANAVK
TSLAALEQIQTAK
TSLVLR
TSPTEGLADNTNDLEK
TSQDFLFSQLQHLPFSNK
TSSDCTDAAYIVR
TSTVDLPIESQLLWQLDR
TTALTPWK
TTASGDLAQAPGAFK
TTGEENDPATWK
TTGEENGVEAEEWGK
TTIFTDAK
TTPDGSIGEMEHPENEPAGR
TTSPEALETHGSFTWLGQTQYK
TTYGGAAAAVR
TVFFLTQR
TVFLVK
TVFTEQPTWVIDPIDGTTNFVHR
TVGNEVIAVDWK
TVLQFVSQSDNIQSCR
TVMIGGK
TVPNGLDILK
TVSPVVAQAVPPTPAPPVPPAK
TVTVPMYSSQTQTYGASR
TVVSPSPYNPQVASGTLGR
TVYAGEHAEAIASR
TYINPFVSFIDQR
TYLLEK
VAAAITK
VAAVDADDGENAR
VADIIAEVAK
VAETDYEMAETQR
VAFTTR
VALATAAQVLENHSK
VALVDFLDGK
VATAAAGLAVER
VATLEQSYEALCELAATR
VATSDGDVAELQEK
VATVLATDADSGK
VAVVNPQPQLWSK
VAYNILHK
VCENIPIVLCGNK
VCLVQGTAEALNAVHSFIAEK
VDAAQWASSSSPK
VDEEFATPFK
VDGVSQDGTTTYIHNK
VDIDTPQVDVHGPDLK
VDIDVPDVDVHGPDWHLK
VDIDVPDVNIEGPDAK
VDILVDK
VDINAPDVDVQGPDWHLK
VDISAPDVDVHGPDWHLK
VDNVNTIIER
VDSANALANGLIAGGHAAR
VDSCPFICLGGEK
VDVSVPDVDVHGPDWNLK
VEADVAPPQVQGDLK
VEGAFPVTMLPGDGVGPELMHAVK
VEGGAAASDQILPEAEVR
VELLVMK
VEVSAPDVSIEGSEGK
VFFINEEAK
VFGALK
VFLADQPIEAPEEPR
VFLCPGLLK
VFNFDSVELHGTMK
VFYVATSSNQPLK
VGFVTYNK
VGGHTMLPIR
VGGVTHLVGPVTMVLQGGPR
VGIEHLLR
VGLQVVAVK
VGLVIGK
VGSGLNPSIQK
VGTVVTPDNDIYIAGGQVPLK
VHAPVEYVQIK
VHGVSQLIK
VHIDIGADGR
VHLDAQACALLR
VHQGEELQDVVSSNQEDAK
VICFIER
VIDYLTNDIGSSSLTNLK
VIEASEIQAK
VIESTQGLGNDLAGVLALQR
VIHDNFDNVEGLMTTVHAITATQK
VILPDLAVLR
VIQNLANFAK
VISELSDAFSSQSK
VITADEYLENALK
VLANNSLSFEK
VLDANDNAPEISFSTVK
VLDHAMEAEHLVEK
VLDTPLSEGDEPTTLPAQR
VLDVNQTVQELVEGGHPSSDEVR
VLEAILPLVQTDPR
VLEALK
VLEDQLTQILR
VLEFGWPDLHTPALEK
VLENSAPHLLDVDADSGLLYTK
VLFPLLTK
VLGTSETEEGFETK
VLHTPPFGVVPR
VLLFPWTEQSVR
VLLGLTK
VLLIVK
VLLVVK
VLNFLK
VLPALVIPAHYMK
VLQMLDTVR
VLSVPR
VLTELLASNDEWVK
VLTLLSQIDVNNEFEK
VLVDAR
VLVDVGSR
VLVNPSLR
VLVPTQIGR
VLVYGLGHK
VLYPTLEPDGSALFDMVPR
VMLAER
VNADEVGGEALGR
VNDVPEEFLYNPLTR
VNEGYSWSMVK
VNFEIHPEGENISASPLPVK
VNIIPIIAK
VNVEAPNVNMEGLGGK
VPDTDEISFLK
VPELATCQELGR
VPEPGWK
VPTLEQHYEELQAR
VQANLDTPDINIEGPEAK
VQAVDAVAAELAAEHYHDIK
VQILIENK
VQMPSLK
VQTLNEQDWER
VSALTQMESACVSIHEALK
VSGISMDVAVPENTGQDSAR
VSGPDLDMNLK
VSISCFGSLR
VSLDPHAQVAVGILR
VSLLPGGGVGAAK
VSLVLSALQAGNK
VSNGQTESHVELNK
VSQAAADLK
VSVATPDVSLEASEGAVK
VSVFQTQLPSLGAGLLQSR
VSVLTGIIK
VTAAAPR
VTAVNDIAEQLLK
VTCIDPNPNFEK
VTCVVVDVSEDDPDVR
VTEGLVDVILYHQPDDK
VTGFQVANSK
VTITGSPAATQAAQYLISQR
VTQATSNASNDMLPVITGNR
VTTLSNPLAASASR
VTVLASDGSSTPAR
VTVLDTNDNAPK
VTVPEAQAK
VVAAAPPPGAAR
VVAAPVEPEQLAGPELQR
VVAGVAAALAHK
VVCLIQNGSFK
VVDLAPLHLDAR
VVDVPNPPFDLELTNQLDK
VVFEQTK
VVFLQQGSSPFLESQTK
VVIGGFGDPLICDNQVSTGDTR
VVLPMQFAR
VVLQGSGEGTGLSALLPQPK
VVMDYENLEK
VVPEGTEGPALLGLVLPSGK
VVPLDWNGEGHIGLR
VVPQIR
VVSVPLK
VVTVSGEPEQVHK
VWTNITHDHVK
VYEADFK
VYGAAIQFYEPYPEENLTEK
VYQSLANLIR
VYVTLTCAFR
WDELETTTQAK
WDVISK
WFIPNTLK
WGQTLPTTSSTDEGNPK
WILEHPESAYNLVNSPHLK
WIQQIEGAEAALHQK
WLLGMK
WLPFFPK
WNPGASPADTGDVNVHSGIIAAR
WSLDPR
WTPEVK
WYPVSTPTPNK
YACFQVENDQER
YCEDLFGDLLLK
YCLFGNNVTLASK
YEVPDVINSK
YFAQPVMK
YFIEDGK
YFLQTTTPLDYEK
YGDLLPADGVLIQGNDLK
YGNAELMETGDGVPVSSR
YGPGEPSPVSETVVTPEAAPEK
YGPPPSYPNLK
YGTTPLVWAAR
YHLGMYHER
YHYSSATIPR
YIFGAQVAPATK
YIFTLR
YLAEVASGEK
YLAISYPLR
YLATTPFLLEEAPIVK
YLEIFR
YLIALK
YLLEQGADPNIADR
YLMGER
YLPEFR
YLYHGNNNPELAFESAK
YLYVDK
YNADCELSAK
YNADYDLSAR
YNSMVLICALMGSESLYK
YPGAVLSGNLPDLK
YPIACANSIGLLCTIPYTR
YPLLLENIIK
YPSYIR
YPTLLK
YQLLIK
YQVAIHQEAPEICEK
YSASPLTLPPAGSVSSPR
YSEAAALLIR
YSENSVPATQR
YSESQAEGQEQLFK
YSGAELVWCQEEHK
YSLDPENPTK
YSVQLLTPANLLAK
YTAPVNPHLR
YVALVK
YVGATTNIHPYLSTMINYAQPVK
YVNILPYDHSR
YYPVDGYSLLK

## Sheet: a3
Table S7. List of peptides of noncanonical proteoforms.
AAELALK
AAESSGEVLINASPAR
AAIYDK
AALADALR
AALNELLK
AALPQTSK
AALQFLMR
AALYSSIK
AAPSLR
AAPWIK
AAQVMGPPDR
ADHAQSNEIVTSK
ADIALNSPSPAPSLPSASR
ADLAAQYTTIGR
ADVIPVHYYLIPPPTK
AEDIEHHAGQVDCALSLVR
AEIHTQPSDK
AEILNLVK
AELPLSWSVSSK
AELSYATQSVR
AELVPYLLK
AEPGNLAGVR
AEQFYR
AESPEMEVNLPK
AFALSR
AFAVDIK
AFCLALCPHLK
AFELAEGDLLK
AFISNSGLQGHMIR
AFIYPLR
AFQTPLHCSLR
AFTSEEELGENEMYYCSK
AFVCDQCGAQFSK
AGAAGAGGGCGGAMAER
AGADAFTSFPTQGK
AGAISASGPELEGAGHSK
AGDAPLVK
AGELSAGGLASPVADLMDK
AGEMLGMWGAGSSLK
AGGALQWR
AGGGGGAGGPGPAAPSSPSSAR
AGGSPASYHGSPEASLCPQHR
AGMTATYGSR
AGPDPPPAEAEGQPDISR
AGPGDSCFSCSVVR
AGPGPAVAAAAAGGSLVPAAR
AGVHIK
AHSGLPGPMALGNDLADK
AIELSSK
AIEMAQHGQSK
AILPYTK
AIPNQVIR
ALAGATSLAQLNLNLGVVSSPSR
ALEFGEPVLLVGDTGCGK
ALEGCSPDDATILLAHQPLAAK
ALEGIVPAAPSSTLK
ALEIAEK
ALGIASFGASITTMEEVFVK
ALGIDNVLR
ALGMTSSQDR
ALGPPVQVPGPR
ALGSPLK
ALLQQALR
ALLTPR
ALMYIPQLGK
ALPGGLDAIITEGGENFSQGQR
ALPIGIDFVK
ALQQYPSER
ALQSEVQK
ALSECYHLSVPPAVNLVDK
ALSLTR
ALSQPEDGSGEPEPLTAPLQPEAR
ALTLQDLNNIWAAQAGK
ALVAIK
ALYQAEAFTADFQQPR
ALYTYESK
AMDEEIVSEK
AMSSLFSPK
ANELPAELTK
ANFSESPPLPR
ANLPCVGAAALPTDSER
ANNGICFLR
APAPPAMHAVPR
APATEVGLPQPAPSAR
APLEEQQMR
APLSDAELGR
AQCCIVENGQILTHGSGGK
AQEQLQAEVLR
AQGSVAFDYR
AQNVGDSEVAAIGQLTFLR
AQPAAILPCLK
AQSITISEDLVPGSEVVR
AQVNTSDLNEELGQVEYVFTDK
AQVVDLLQK
AQVVVTVK
ASDAGVYR
ASEAGPLNDAGMELSSPK
ASESAPSGSPSATPLEFDSR
ASESISLK
ASIGNIALSPSPVGAIK
ASLFFAAPPPPK
ASLLEQALFNAR
ASLSMVSLPR
ASLTEDNCCCMTHCLTDCELPR
ASMLFLDNMK
ASNPLAAEFK
ASQLPPETLHQITELCGAK
ASSEGVAIQGQQGTR
ASYEEIEQGSCGDPGIPAYGQR
ATAESASECLPCDCNGR
ATDYGPEEVCER
ATETAEEEDDQPLSLSWPTNTR
ATFSSMSGLDSVSDSGEGR
ATLEISPFFK
ATPLVLK
ATSGPTLALPSEGGK
ATTLGSYTVQMVK
ATVAEWK
ATVPLQSNVIEASPDMK
AVDGGVPPR
AVETESEFVIR
AVGAVGTVSELVPR
AVIIQK
AVLNSPVK
AVLSSSVPR
AVNMLDADHVPVSK
AVNPTMAAPGSPSLSHR
AVNVSLADVR
AVSEEGNDSAGGAALK
AVVSGFDFDSPTSSK
AWAITEGGITK
AYGVDVGSPEISFAK
AYPVSGSPEYLTEDLPDSIQVGGR
AYVVEDNK
CCSGNLQLPPLSQR
CHCSHPSPR
CNAHYNLQNAFNLAEK
CPVDQLR
CSVNLANK
CTLTSIPQTQALLNK
CTSYNIPCTSDMAK
CVSGASLPQGSK
DALGSR
DALPSPGEWEDLASEK
DCDLQEDACYNCGR
DDAPDWVAR
DEDGLGISIIGMGVGADAGLEK
DFLGSPEDSEK
DGDPPMPTTGVILPSGNTLR
DGDPPSSALNHPPR
DGGGENTDEAQPQPQSQSPSSNK
DGIDIFK
DGYAVR
DILQCNPDTEICTK
DIMSDLQQTNSEK
DIVTQCQSCCEFLPVPHVGINPR
DLAGVALPR
DLATEGTMFPLLVFPNPQK
DLEAISAR
DLEINAEEETEK
DLGLEPWEVAER
DLGPNPIPAHCK
DLHGSQGSLALSVADGR
DLNLMDIK
DLPSADSVQYR
DLQEAFCESPAGAR
DLSIGNPIPTVVSGAR
DLSPSEGDVAPPK
DLTEIQCDMFDVNSK
DLVLPVVTSSTIVR
DMEGLVDTSVAK
DMLPSEGDVAPPK
DNEVELLTAGK
DPAELTYYTLYNGK
DQAPSEAELER
DQDDDAETGLTDGEEK
DQLIQDAAAENNK
DSAAAVVVYDITNVNSFQQTTK
DSEWVSEPILER
DSGAMGDAPSPEEK
DSPSVCSNLAAK
DSSGPANSTTDLLK
DSSITQGPSFAYGELEK
DTILLNDQTLPTIQR
DTLSLSLAEEK
DTPEENMEVNIQVPSAK
DTVSTGLTGALNVAK
DVIEEVTQAVVGK
DVNLSSLR
DVSDEDVAR
DVVANLTQR
DYFECSLSK
DYGSSPLHR
DYVLSLK
EAFEEMEGTSPSSPPHSVAR
EAHGILEGFQPSGR
EAIEDLPGK
EALLLIPNVLK
EALNVINTHTK
EALSTTFK
EAPEGQGQGPQAAR
EAPTPVAHPAPGGPEEQWQR
EASYIAEELDK
EAVSSGDEK
ECETTQITK
ECGQHLVEADDLLQK
EDIPADCPK
EDLSLR
EDLTDLEQAGSPR
EEDEEEEEPTVQLTAPK
EEISIYQSFQYAQEENTAILK
EENTLVQNYAAQYIAK
EEPGFLTGLK
EFNEEGALSVLQQFK
EFSPFGSITSAK
EFTASESEVCIK
EFTTPEGVPSAPR
EFVISR
EGAQATGQSQGEALPNTK
EGDTATFLVSLTSGSLAEK
EGEGHSYFSSTK
EGELVLPDLEK
EGEMALLSK
EGFGPLSVPSQQSSMR
EGLSTEEVNDVLER
EGVSSFCPEGEQWK
EGYVLQTEVATSPSGAWQR
EIEAFDAESMR
EILGEIK
EIQGHEPR
EISSLTQLSEEVK
ELELPFEVK
ELENLLSQEEEENVALEEENK
ELESLHPGLADVR
ELFGLSPR
ELFPALFK
ELHGEFK
ELMMGVLGPLSIDPNMLNAQK
ELQQVMEAQER
ELQSSSLSLLLLCPSSAVNK
ELTAVR
ELVIESPLQYK
ELYGQVLYR
EMDYICSELTQPVTFPVR
EMVNMR
ENIADQLR
ENICLLPEESIQK
ENIPTPALESTESSNTTIEDEDVK
ENLNDMSVVVTGVDTK
ENYPDYMPSNIFSDSAK
EPETLQGGEQSLCLQK
EPLSTTEPTEEGSGILPLGSVTR
EQVLLVPLGQGLGCQEK
ESPATPVSFQAATTSTMSDHAK
ESVPSASPAGTPK
ETAETLNQLHIK
ETAHALEAAAK
ETLSSSLEEQK
EVAQVTNSMFGASR
EVEHVLDADPELCAPFAESK
EVESILK
EVFASWK
EVGVDVNFPK
EVHIVK
EVLQLNEFLK
EVPQMCIPGK
EVVAGSPELGQDFEHVSVLQEK
EWIPVTK
EWTEAFPYDFQDEK
EYSVLNAVDQAR
FAFDYATK
FAGEICGFK
FANSLSGVQQQLQAFTAYCTLEK
FAPPAESGSPSK
FAQTMEQR
FCDPGK
FCYADK
FGEEIAR
FGNELSADDYSHK
FGTFGGLGSK
FGVDQALPQER
FGVLSDNFK
FICNPGYIAEGAAR
FIEIGNWGK
FIGTGIK
FITPLK
FLAYLPGVAGFAEK
FLLNQQVWAVAGLGSR
FLPSFLR
FLYTGR
FMLQAK
FNLMEK
FPLTGLDMTPHVVK
FPSDLK
FQAVQISGLDPK
FQTITILPMEQYK
FQVTVPGAK
FSCAPIK
FSCEQLETDLAASR
FSGDSPIHGSASTLER
FSPTLGILK
FSQLQGYQPCDPQVICNR
FSVPGVK
FTQLQIWDTAGQER
FYPELK
GAETLCYGWPQR
GALQIEQSEESDQGK
GANNAVFSGNVQK
GAPDLPVNQEEK
GAPQQMEVAR
GAQSTPIQHSFLTDVSDVQEMER
GCEVALMK
GCTLQYQHALVR
GDVDVSIPNIEGDLK
GDVPILTTEDSIVSK
GEGPEVDVNLPK
GEVTPDHLIR
GFASMFSNR
GFGVFVEEVESGSK
GFHPSPALSDLIDR
GFLAELK
GFQFVSSSLPDICYR
GGLFCSPLPGAGLR
GGNASSSHGSVGPK
GGQELGLK
GGVDVILPNVEGK
GHQPPGSQQPNTNAVGK
GIDSSVPDIESLSQK
GIINPFPACK
GISLSHQNLAQAAATTEK
GIYPPLLSK
GLISSDGFCR
GLLDFK
GLNSEGLYR
GLTECLTILLANGADINSK
GNEMNLFR
GNFLEMK
GNVTPAIISAALQQVVHSK
GPATPDVPHPDDLIGFK
GPELSAQEQMEGMLCR
GPHVDLK
GPLGTSLLSPR
GPLPTASAAPSLPFR
GPLTSGPTNYSNPVYAK
GPQAGLGPR
GPQITGPSLEGDLGLK
GPSFNVASPESDFGVSLK
GPSHVPSVSPPMR
GQDDSLLPQNYCK
GQDSLGQEVLFNVMK
GQESIEPVPGQK
GQGPCYDSSVVSSSVQGATPGGR
GSALGIGAVEESLIVPGK
GSGISSYENNPQDAPK
GSLGIAGFPGMPGK
GSPSPAAPGPPAGPLPR
GSPVLPEQSVSVEELQGQLEQAAR
GSVFQR
GTANTCIPSISSIGTPPK
GTDLEALVAIGK
GTFYTAR
GTLGSSGSSGGSHPSSR
GVNEVLDVPLTVK
GVNISELMK
GVSLDLSNCELR
GVTDFCHWAEDLNPQK
GVTVIASTNPVQVTGNPK
GWEDQNVEDEDK
GYLFPTSAEDCK
GYLLQGSTTR
GYVNFR
GYYDFPPVEAGK
HCSDIFSK
HGQLAEAGR
HGSCITNVNGEPLK
HGTSPVGDHGSLVR
HILINESK
HIVNHAVVNEDPNAR
HLAVDDAELK
HLSLGSVQMCGVGK
HLSSICDIMEK
HMETEPVR
HNAQGQGDGLR
HPVLGTR
HQDVMVGMGQK
HQIVGSR
HQVLEQALADYAQTIK
HSDVALPHTEAAAAVSAETTAGK
HSILLSSR
HTASTFDPYVK
HTLDPVLELQLAR
HTNLLSQACGESR
HVNALIAPGQK
IAAQGIR
IAAVATAQQQYDSDTSCHYK
IAEVLQGGGGTGAGSGPAAGEK
IAPPDGTAGPPDSR
IAVYDDNNK
ICEDPTDSDLHK
ICEEAYGR
ICFDENER
IEDSQPFSLCVFK
IEEAMDGSETPQLFTVLPEK
IEEVVLEAR
IFAAGQK
IGEDVR
IGLMSLSK
IGSIGIINPFPACK
IGSMSDESDSSLSEVHR
IGVAVPLSGTVAR
IHPLQIDQCGDPPNNTDGSESK
IIGLDSGFIPSVQDFDK
IIIDGIDIAK
IILEALR
ILALEK
ILDMQQTYDMWLK
ILEAVVTSSYPASVK
ILHSHISDTSVIVK
ILPALSK
ILSSQMNQTQNSDK
IMAELQGSSTTPQTSR
IMLGDEAALLEQK
INPADIDLENEPWYK
INPNEYFDLDVK
INSEIPPLPFPSSR
INVSPTTYQLLK
IPAPWAAGK
IPEPPK
IPGLVLSGTTFSDCLMVVQFLR
IPPMGLDCLSQVTTFLK
IPSSHGR
IPVGIK
IQAFWK
IQDVMEGLSK
IQEQVQQTLAR
IQGPVYFLEDGK
IQHNNDYSYPK
IQIQNLSVR
IQLEDIK
IQLTTK
IQNNFEK
IQSILK
IQTDQGNTNVPR
IQTLTTDHK
ISASLK
ISDILNSVR
ISDQNASGAPPMTVR
ISDYFEFAGGSGPGTSPGR
ISEACCLAQQSGDHR
ISESSQVPSGSPK
ISHSLK
ISMADVDLNVAAPK
ISMPDVDLHMK
ISMPDVGLNLK
ISMPDVSLNLK
ISNLLK
ISPPGR
ITFLECSGYGLEFR
ITLFQSPEEGWQLYTSAQAPDGK
ITSMEGK
IVAAQQELLAQR
IVENIELK
IVGIPSPSSLFK
IVPIGQPSQR
IVSNASCTTNCLASLAK
IVSNTCCTTNCLAPLAK
IWNIPK
IYPDLK
LAAELDQLVIDSAVEK
LAAELTALGALER
LAEQGTTGPDPTTVYVDMR
LAFIAHPK
LAGGAAIK
LALPQTDPSLLSR
LALTLK
LAPFLK
LAPGYINQEVVR
LAQLEDLIGR
LCDPSVK
LCDVASLLR
LCFDGSNPSNCSCLTFLIK
LDIDTPDIDIHGPEGK
LDLSQLGTVR
LDSLLK
LDTNELLTVLR
LEALAEER
LEDFMSTMDANGER
LEEQLQDLDVALK
LEGELALADK
LEMSISESCQK
LEPGHK
LETISEDQLDLK
LETPSPDTNLVLEQK
LEVGAPYLR
LFLPEGPCEHTVAK
LFPLHGCHGK
LGDVQGVNNK
LGELAVGMK
LGEVQSESAGIQR
LGGGEVDLK
LGNAAAELAIK
LGNQLIVTATK
LGPAGNK
LGPMPR
LGSLSAR
LGSNAAGK
LGTTASVCQLLK
LGTWLK
LGVLVR
LGVMCQNSIATK
LGVVDVFQEDK
LHPGAALVPVSR
LICEALIEQGAR
LIEELAATR
LIHLLSQK
LILTGAEGK
LIMPAPSSLPHPR
LIPGMSIK
LISSLQAQLDQSEQASQLDK
LITDLLK
LITSDK
LLAESLPR
LLASPDASTLENSWSPDEEK
LLDPCEHQCDPETGECLCYEGYMK
LLDWNSFNSDEPETR
LLEDAR
LLEGLK
LLFCTGK
LLIEDIPDSK
LLITGTEQFNQK
LLQAQK
LLQEITDLK
LLQPPK
LLQSAK
LLSDLEELNSSIQK
LLTAAPSELR
LLTDGPLDR
LLTPQTR
LMFVNPPELPEQTTK
LMPVSDVNDK
LMVNLGK
LNAELYK
LNCSPDSFR
LNDELQSPEK
LNEALYQLLEHTAGSLR
LNLELYGELEELPEDK
LNVLQK
LPAEGGPTTDQVMAQPGSGCK
LPEGQLPEAELPAAK
LPPITQFAAEEAR
LPQFGISTPGSDLDINIK
LPSQGNELPNPSVVLSTNSPAALK
LQAAENEK
LQAFGNECSIEQMEHVR
LQEIMK
LQEPNLDFR
LQESWDWPQQK
LQGNIGMDACASK
LQGQMEHWMIIK
LQIPNAFPK
LQLAESQPNLLEIGSSQDETK
LQLLSPQVDINSPINAK
LQLQEDELAVLK
LQNVEQLPPDEIK
LQPGDVAAISTK
LQSLSR
LQVMVTDAGGK
LQYLAAQNK
LSCGQSPYTETTSWER
LSDLLK
LSEFPPASQADGR
LSEMDSVLMK
LSFLFCSLSDPR
LSGVPENATK
LSLLTAILK
LSLNGTLLSGAK
LSPVMPSPGSSFDQFLPK
LSSFIVK
LSTFVPYQDR
LSTPFVIR
LSVALR
LSVMEEDQACAMESR
LSWMEICETQDVNK
LTAAVR
LTAIAK
LTAIVTGEDWPVNSVK
LTECFLSPSLTDEK
LTEFVADMTK
LTEINSPASAPTLQILR
LTENNSQPLMTK
LTEQSNTPLLLPLSAR
LTEYSR
LTFLLR
LTGLHK
LTQLVNK
LTQNFSVSVPTLIYTGMGSGSAGK
LTSNLR
LTTQLQTQQEQLEGK
LTYSIVR
LVIQDK
LVITAR
LVLDEVHTASGTAPGALK
LVNLTK
LVPSVLR
LWSTFFEK
LYAQVK
MAANIPAK
MAANVENPASADSEAYIEK
MACLSNVPIESLR
MAEISR
MAELPVDPMLSK
MAESTGPEPTQLHDSASFAQVSR
MAGDSLYSQYK
MAHFMK
MAPPIDDLSPK
MASNLDCQMSHK
MESLPLGDDLPSLQK
MGALFVK
MGNIIPFNVPR
MGPPPPGGLPIK
MHSSVCSQPCPGTLPCALQETR
MIALGSSLEETEIK
MIHPNLYR
MLAPGLTLSQLLDEVR
MLELPK
MLGLQK
MLQLNR
MLSSNIPDGFCEQSTFPK
MMGPETAAK
MPDGGFR
MPFLTR
MPNIVK
MPTLHICAPSLVMDAHTAHMR
MPYPDMYQMLR
MQELALSEGALPR
MQNDSAENETAEGEEK
MSSFGIGK
MSSIGGR
MSTSNVLNPK
MTDLTSSIPK
MTLPLSLLSGSVR
MTLSAATR
MVAVNLATGK
MVGDFTHDQSVSQK
MVSWSCLGEGSFWK
NAENFDR
NALLTQISAK
NDFFLEGPFMPPR
NELLTTTVPEIQR
NEQLESEMR
NFFEAK
NFIPPK
NFLLDK
NGDWVCPNPSCGNMNFAR
NGILASPQSAPGNLDNSK
NGIVFGK
NGLSLLK
NGLVSSCSVTGVMSDNSGQLNNK
NGQYAEASALYER
NHFVPEAGSR
NHGISTAHK
NILLNPGPR
NIPQVSK
NLAADPDLAQVLEMLK
NLDDTIDDEK
NLEAMNPPLFLR
NLFSATFPTR
NLGIGK
NLNSPVLLEDNVLR
NLPIFPCHK
NLPSAPSPLQPSPETQVSDK
NLSETR
NLSLQNEIAK
NLWVSQK
NMVLAER
NPLGEGPASNTVAFSTESADPR
NPQNYLLGK
NPSSAVPPPAGSVK
NPTIPIQK
NPTLER
NPVNLAVLK
NQEFLLLPANEISK
NQEFVLLPANEIAK
NQIILK
NQLQQNIEENK
NQNTFQLEQEVR
NQVTGNPR
NSGYDTEPEIIEETNVDR
NSLYSDCIIEDK
NSVSPVGVTSEALPQELK
NTAEALEPSPTLILQDVAK
NTEGPYFR
NTLPSNENK
NTLPSNETIQQEK
NTSLPPLWSPEAER
NVALDALQLPK
NYENLDQLSYDNK
NYGPQITVK
NYLQQLDQLK
NYMPLAFSDK
QAQELAR
QASGSSAEPHQAPLLSTEPR
QCVVFNCSDGLDYLALGK
QDCSNGCSAPFAGER
QDGAVAMEMQPLK
QDLQEACSQLR
QELTVGLPSSAAVQGLPAER
QEPQDDLPSSLR
QEPYSTGYR
QEVEQLR
QFPVWNYVPEK
QGDMLR
QGESFAVHTCK
QGFDPEIAALIR
QGIINPFPACK
QGNAYGEQAQEAVAR
QHINTWVSK
QLGAALLR
QLHSISTMIK
QLNTALPQEFAALTK
QLQSVAELEQK
QLQVQDSGSWVNNK
QLTQEMMTEK
QMALSLEDTELQR
QNDVEIPSPTQK
QNETAVEAATPQAK
QNGTQVNNNNNIFER
QPAALTAALAAEDEQLSK
QPLPGSASVLCSQLSTPAK
QQCSSTAEDLQK
QQEAALELEELK
QQEPVTSTSLVFGK
QQLQVTPENK
QQQLPDGTGR
QQTQQVQSPVDSATMSPVER
QSAVLLDPVDSHR
QSSPNLQVSSDGTLK
QSSVTSQSQDVASLSSPSR
QSVSGTPEENAASAK
QTAEFAAHLVK
QTFSCGECLFK
QTSEGLAEYCTLIDSSSSFR
QVMSELPPNISFYFLK
QVSGLR
SAAALLSPIK
SAAVSSMLLNFK
SACLMTTQLICK
SACLPR
SALEGQDSNPSSSNSSQDSLHK
SALFTGLK
SALPFNR
SALSIVSSTR
SALTSHQQIHTGEK
SAPPSPALSR
SAQGIQELLNVAK
SASCSPIIMPFK
SATISGSATNLASLTAALAK
SATVSPQYTSHSK
SAVAWEER
SAVGGALAGGQGGPGR
SAYDALPSTTVVSMACCASGSTR
SCCCCCCCSHVGAPLSFHR
SCDLAGVETCK
SDANASYLR
SDFVPSASIK
SDWEHVGQPIVEALK
SEAALDDLQVLPK
SEGGDGGGCSSDTGSGGASVK
SEGLSLPVLAAK
SEMTPTGAGLK
SEPEPQILDFQTQQYK
SEVIAVEESGPVYDSEDELEESR
SFCLNYGK
SFEVTGSQR
SFGPLSK
SFICCSGLR
SFLTSSTIIMR
SFNSNLTAVSSSHYGSSR
SFPAPPEASR
SFQLTLQAR
SFSPLQPGAAPQGR
SGGAAPSEPGSSGK
SGGGSVGNGSVLDPAER
SGGPDLHNFISSGFVTLGR
SGGQLPSLQEETTK
SGSFQGAVR
SGSPPQSAGASVR
SHIIFPQPNYADTLISQESCEK
SHLDPLPK
SIGECALPSAYIR
SIQWIPISEFQSEK
SISGTPAETPACK
SIVDVGLAQAR
SIVGIQFNYDDK
SLADDNNLNFLFAPLSK
SLADVESQVSVQNQEK
SLAIDVSPGFDASQLSSECK
SLASHLSR
SLASQFK
SLCLVPVTLLLSNCSK
SLDIFDER
SLDLYK
SLDQFSDMR
SLDSINYPSETETK
SLDSSGLCPSVFQPGFYK
SLEGMALPLEVR
SLEIVPVGTVNVSLPR
SLENETLNK
SLFDANR
SLFGGTSGLSSLK
SLFSATK
SLGATVCETR
SLGENPIFSAEK
SLHELNPR
SLLALEK
SLLEVPR
SLNDLDQANEEQETEFLK
SLPFIK
SLSALLGCSK
SLSAYAQACVELGVTLENWR
SLSAYGGGNR
SLVHTVLLQK
SMIDLNNFDGK
SMSVSASGHPK
SMTAELEELVDK
SNGVSLPPLDK
SNITMYSSSLPFK
SNIVTVGDVK
SNLAPVILQLK
SNPSVSSLLQK
SNSSGGTGGGDLQPSLR
SNTGEEGEYFLK
SPDSSNVASSTVGTALPK
SPLDAVLK
SPLVSYAASGGSPK
SPPEMSLLHDVGPGTTIK
SPPIFLSGK
SPSSLSANVTSSPK
SQCLASGQWSDTLPTCR
SQCYYFENPADSEK
SQGIVLAR
SQLPADFTK
SQLSQALNGLSDR
SQPGPAYLDTLNTLK
SQPLEQEPEECINCTDECR
SQSTTSDVPANYK
SQYEVFR
SSADCLIQAVQGEGFLSLYK
SSAGSLESNVEGSIISSPHMR
SSEAAHGATLPTR
SSEEAEEQLQSLK
SSEEAVR
SSINAGSSWNQVQHSK
SSITSAASSMDSLDIDK
SSLPTTEPGILIAR
SSLSVQPGFLADLNR
SSQGLEQQVAITR
SSQLDSGAPLSPSSR
SSSDLPAVHPPLPPLR
SSSDVSSCPEASLEIVGSLAR
SSSMASLR
SSSSVQLMESSESTNTTIEDEDTK
SSTEEEMEIEK
SSVDFQMVK
SSVSFSCHAPLVLVGSPR
SSVSSLPPTPR
SSVWSAFK
STAALSGDTVIPICPR
STGEAFVQFASK
STGTDPVTLFSLTR
STLGASTTSSVK
STLGPK
STLPASVPK
STLTAPSSLK
STTELNDPLIEK
SVAAWGGPK
SVEDLTSGPVGLTSIEER
SVIDPSEQK
SVLEAIR
SVLGTGWPK
SVMAVTADDNLK
SVSGQVTVAIPQLK
SVSSSLSDAR
SVSVPGATISDGWLAQNHQDTWK
SVTENDENGQAENFSMDPQLER
SVVCTVSSDCTVR
SVVSFLLR
SVVVQGLYK
SWASPVYTETDGTFSSTQR
SWNNLYCVLR
SYEQLK
SYFLPDITHFK
SYTMMGTADQPGLIPR
SYTSLMPPLSPQTK
TAAEEELQAVVQR
TAELYK
TATFAISILQQIELDLK
TCEVLQTFK
TCPAPASGASLTSPSASYIPVR
TDAAGQFEEHELAR
TDIPELELFPR
TDLEEQSLSSAALSHSSK
TDLTEIQCDMFDVNSK
TDSSGPVSQTGQPAGDLELAPSR
TELTPEER
TFLETPLDVGIK
TFLPCTVNLDPK
TFPADPSQR
TFPVDILFSK
TFQGPNCPATCGR
TGLDSEGVDTIGTGGR
TGLPVLPR
TGVDLR
TGVLTASR
TGVSQLSTALK
THDIAQSEIR
THLGLIQVPLK
THSDASDDEAFTTSK
TIAVSLVK
TIGGGDNSFTNFCCETGAGK
TIIVTTR
TIPLALFTINEEDELQK
TIYTSPIK
TLDFIDVLLLTK
TLGEEVTR
TLGLCALSLPR
TLPVDQAVFAK
TLQTPLLPSPVADHVK
TLSLDK
TLTIPR
TLTLAANQALQK
TLTPPR
TLVLQTSEGK
TLYPFSGER
TMQAAR
TMQSMFAK
TNLSAVVAAQSNWEK
TNLTTVLSEFSK
TNLYWPGTAEPLLVSSPEHPQR
TNQETSPGEMVEK
TNSVGVDGISR
TPDLSVQLPSADLDLK
TPDLSVQLPSADLELK
TPDLSVQLR
TPDTPASCATDEDCTGVTASK
TPGTDTPSDQPCCR
TPLFSDGVEMDTPQLDK
TPNFPSSVLFK
TPPVPANVSGATVLR
TPQEDYVEAAVK
TPSAPQSAESTGPK
TPTDESTPTSEPNPFPFHEGK
TPVLVAR
TQCPAFAEMSCSPCGTSDQK
TQLEEIQQK
TQNSCMEESPTAGDK
TQPPPPPPLPGMCPVPPPPPLPR
TQQSNIWVNMGNVPSPNAPLK
TQVFYDISEPQNHEFK
TSATQCSSVPEPR
TSDVPLEPLASPNQR
TSITPR
TSQAADTLTIPLSR
TSQLGDSPFYPGK
TSSDGYESLQLVDSHGDSSAR
TSTPNFVVEVTK
TSTSTTGSILNLNLDR
TSTVSADLANLLK
TTCEFTGDILR
TTGPEASGGVPGK
TTSVSPSAELLPDSTSEEVAPPK
TVAWDLLQK
TVCLPHLCLR
TVETEAVQMLK
TVEVPIHQLPASMDNLK
TVEVQYDIEEAGLPEEVQR
TVGGICQDYDR
TVGIWDCDTGR
TVGLSSCPEPAVPSNGVK
TVGLYIWGPQVHPAEAWPPR
TVSLEGACTISK
TVSSASSPAMTHR
TVSVPSEGQFPEYPQEGTTK
TVTTELWWPR
TVTYQCVPGYVMESHR
TVVTHHVLYDK
TVYETLLK
VAAIQQILGR
VACGTQFSVALTK
VAEVIYCSFGGTSK
VAEYGGNTLGYGSR
VAFTDR
VALLGR
VAPADPPK
VAPGTATAAAGPVADLFR
VAVVAPMSR
VCILDGGINK
VCQYEVGDDLSGR
VDCPYPLSQIAAR
VDIDVPDVNIEGPEGK
VDIDVPDVNVEGPDMK
VDIILNR
VFCAGMNSDYPK
VFETVR
VFLQGPAPVGTPSFNR
VFPIWR
VFPQVNVIK
VFVCPGTLQK
VGFITYNK
VGSGSLDNLGR
VGSLAGSSVFLPVSVSR
VHSAIVER
VIISAPSADDPMFVMGVNHEK
VILNPVNTNLSK
VLADITK
VLADLK
VLAQQDSAAAQQYIR
VLCSSLNLSPAR
VLDTNDNSPAFDQSTYR
VLELFQPAELR
VLEMLPGSASK
VLESAPAEAPDGLEPR
VLEVAK
VLEVGVDAQLPAEEESK
VLITDVNDNSPR
VLLEPR
VLLLCK
VLLLLLLLLLL
VLPAPSSQVSFLQK
VLPLVR
VLSADSLGPTSGAPSPAITR
VLSALQHLR
VLSEPSSQDSLDAFMSEMK
VMEPLFR
VMIWDDLK
VNDSNCDQELLSLLVDAR
VNEIAFINTLEAQNK
VNENELLR
VNFVAGAVEPYK
VNGTMVTNSSHLEVVK
VNINGGAIALGHPLGASGCR
VNLSGCHLTSLR
VNPMIPPPPPPPPLPPPQHITGPK
VPDTAWDGTQSK
VPDVLSLVR
VPIPQPVVVPVK
VPNMPQQR
VPPSTVEYLEK
VPSTMTGSGVDAR
VPVVFTQHGVAEPR
VPYQELGGK
VQDGGNPPR
VQELESSLAEAEK
VQGASAGVMSTQVCR
VQISDTGQFLGSVVSPDK
VQLAELIDCLDK
VQLGAQELQLQGLQGALR
VQPEFYHSVQGASTR
VQQEIDEVIGQVQCPEMADQAR
VQSLPLLLNQAGVR
VQSVAGNSQCGDCGQPDPR
VQTATSANTLWK
VSAEPAASPYLVSGEALR
VSDIYLSK
VSFPLETR
VSGAAFPSPTAAEMAEISR
VSIPENLSSGTR
VSLAILQK
VSLPDVDLDLK
VSMPDVELNLK
VSMPVQLNEPLNTLQR
VSNTCDSIFVNGK
VSPESSDDTSTTVVYR
VSTLGPLQPPPAPPK
VSTPSLPVSLTR
VTAPGPGPPVAAGGK
VTFPVR
VTIADDYSDPFDAK
VTIQEIESK
VTSTNPLTTTPPPPVAK
VTYEQGVR
VVCEDFLQDVSASTK
VVGFDAVMR
VVGVQEDGSVVDVLESVECR
VVIWLSPLPLR
VVSYENINK
VWAEYDPAAWGR
VYIEIK
VYNEVPTFQLEVPK
VYSDTVQGQLR
WDEASAEYVVESTGVFTTMEK
WEIAAAAAETAPTSTYSSPAR
WIDTTSGIYNSDK
WLDNILDSLDK
WQSEAEDAMQGK
WSIQAINDFPK
WTDYSLSPPAK
WTQQAFSSPGSAAR
YDLLEK
YEILTGTLK
YEPTNVR
YGGITDPGTVPR
YGQNSDFTR
YLCILK
YLGQLTSIPGYLNPSSR
YLSQLK
YLYGSDQLVVR
YPCFMGINIPTK
YPDLPR
YQAVPLK
YQGVNLYIK
YQLAEPVIR
YSGGPQIVK
YSILSMK
YSMPDNSPETR
YSSIITNSLILK
YSTDESITSLAEFVVQK
YSTPSGEALER
YSVVEESEPGTLVGNVAQDLGLK
YTLQLK
YTLTVR
YVNEFLAPALCTQK

## Sheet: a4
Table S7. List of peptides of noncanonical proteoforms.
TLVMLDEQGEQLDR
VNVGDIVIIK
QTGSMDSDDFR
AIDLLYWR
MSTGTFVVSQPLNYR
AHSDYMLYVYDSR
LMDQNLK
ANVVTSPK
VTSELLR
EETIFLHDGLIR
ACLISMGYNMGEAEFAR
WEVLIGSTHILTPTK

## Sheet: a5
Table S7. List of peptides of noncanonical proteoforms.
AAGQYSTSYAQQK
AIMTYVSCFYHAFSGAQK
ALDLLDK
ALDLLDR
ALESISSDQQSEMVK
ASSHSTDLMEAMAMGSVEASYK
DLQMVNISLR
EAEAAMFHR
ENIPTPALEPQTTVIHNPDGNK
EQAEAEVASLNR
ESSESTNTTIEDEDTK
ESTESSNTTIEDEDVK
GAAVNLTLVTPEK
GEISSHELNNVQDNEMLR
IIPTLEEYQHYK
IQTQMDVVNAFQSGSSIQGALR
ISNSSEFSAK
LAELVIEVLQQNEEHHAEGK
LLLLEGGPGSPSCLLGGK
LLPQLLK
LQQYPR
LVEQLLSPR
MDCVWSNWK
NVFDEAILAALEPPETQPK
QGQDVAPPPNPVPQR
QLEEDIAAK
QSSAPASPAASAAGLAGQAAK
SDSNASFLR
SSSSVHLMEPQTTVVHNATDGIK
TGMMDTDDFR
TIDFDAYSVGR
TQSSSCEDLPSTTQPK
VGQALLQGNTER
VLDILK
YDIEFEDK
YFLQGMGYMPSASMTR
YGGMFAAVEGAYENK
YLGYIK
YNPEGTIDFEGFK
YVECSALTQR

## Sheet: a6
Table S7. List of peptides of noncanonical proteoforms.
CLAAALIVLTESGR
EFADSLGIPFLETSAK
FGNDVQHFK
GNVGFVFTK
IFLQDIK
IQVLQQQADDAEER
SLQEQADAAEER
SQAIDLLYWR
SVQTFADK
TGLFTPDLAFEATVK

## Sheet: a7
Table S7. List of peptides of noncanonical proteoforms.
FIVYSYK

## Sheet: a8
Table S7. List of peptides of noncanonical proteoforms.
ACTILLR

## Sheet: a9
Table S7. List of peptides of noncanonical proteoforms.
AACLESAQEPAGAWGNK
AALLDQALSNAR
AAPPFIPR
ACLISLGYDIGNDPQK
AEDSLLAAEEAAAK
AEEAGIGDTPSLEDEAAGHVTQAR
AEISFEDR
AETAANR
AFLGELK
AGGEPSVESGR
AGGGIPGSSSPHPGTGSR
AHAAQVTCVAASPHK
AHVLEPLER
AIEQADLLQEDAK
AIMTYVSCYYHAFAGAQK
ALALDEAVSQSTQFHDK
ALDYCHSMGIMHR
ALEEDIENHATDVHQAVK
ALIFVSHGAGEHSGR
ALLISTGYSLGEAEFNR
ALMAAEDK
ALNEALK
ALTMADFTQQMFDAK
ALVIVMGK
ANLPEISPHLSAPLPIMLPVYK
APEEEAEGESGGAGATLSSAQSAR
APMLDESVIIQLVEMGFPMDACR
APPGVPSQPIGSGK
ASASGFADFTSFGNEEQQLAWAK
ASDAEGDVAALNR
ASDSGPSSSSSSSSSPPR
ASLLQVGALASQLEQER
ASYYEISVDDGPWEK
ATCEGDTVPDFQETR
AVCVLNNTTAITEAWAR
AVSLSLPR
AYEQALNLYTELLNNR
AYLESFYK
AYVQAMVETVNNLLQPQALNAWR
CCCCCCCSR
CDFGCCCR
CDLEAQLESLK
CGLCGCQLPFCSVNTSSK
CVDLVVSELATVIK
CVDMVVSELTATIR
DCQDIANK
DDCQCVIR
DEIDSAVK
DEVAHTLTENR
DGAIEDIITDLR
DIILTVK
DIQLAR
DLFEEK
DLLDDLK
DLMVGDEASELR
DLVPEPGAAAGLEVFTQK
DPVHLQK
DSMSAAEVGTGQYATTK
DTDLMTFNISVHR
DTGIFLDLMHLK
DTVLQR
DVMPEVNK
DVPLVHLDEITLFK
DWNTLIVGK
EAELAAR
EDAQEIADTPSGDK
EDCEVHEAEEALR
EEGEVPASAFQK
EELTLEGIR
EELVLK
EEYPDR
EGFDALDPFIPILVSNYNPK
EGLELLK
EHWSHDPFEAFK
EIGNIISDAMK
EIGTVIDQIAETLWEQR
EIQEEHNGYPSEAEADQALR
EISQAGFEWQR
EITQVQSLDTNDITYADLNLPK
ELGAVIDQVAAALWDQALYK
ELIYNQK
EMASLSLPR
EMDQTMAANAQK
EMYEHPVFCLASQVMDLTIQNQK
EPAPASPAPAGVEIR
EPECEAQAR
EPGLAAAAMSTVDLAR
EPGMQLDDR
EPLMEEYSIATQVWK
EQDLNEALVK
EQETSVWNPSFHPVAQGSLGSR
EQGIHSLEVLITR
EQTTLLDLMDALPSSGPAAQK
ESAPQVLLPEEEK
ESEIIDFFLGASLK
ESGPLESEAMVMGILK
ESSDSANTTIEDEDAK
ESVPISDTIIPAVPPPTDLR
ETEEILADVLK
ETNEPVK
EVEHNNEK
EVETGDMSWLTGK
EVFDWILDQGYYSER
EVFPVLAAK
EVIMHR
FCGMFCPVEGSSENK
FGPALSVK
FIAVGYVDDTQFVR
FIDDLQDVIGR
FILPVNEGK
FLELLPK
FLLYAR
FMEPYIFGSR
FNEADSEVAQAGK
FPVEIK
FVNQLK
GAHVTINAR
GEGPEAGAGGAGGR
GETGPAGPAGPVGPVGAR
GEVHSFHPVLPGVSR
GGDVAVELPFTLMHPK
GGEIQPVSVK
GGNVPQLDAPISQFSGLK
GHETQTTCWDHPK
GIDEGPEGLK
GIFTSGTWEEK
GIINPFPASK
GINTLVTYDMVPEPK
GIVQNLHSMLPIQQLQEWGVER
GLAAGIAR
GLDLLTSR
GLETQQALQR
GLFGVPELSAPEGFHIAQEK
GLGGAGLPGGGHAPGDLR
GLPGSGAAALPSR
GLQVSLPR
GLSILLVFSK
GLTLAQGGVK
GLTSPGEAPEAGAR
GNVYIHPTAK
GPAAEALR
GPDPEPTQPGAAK
GPEPESVIGYSGEDLPSAPR
GPSASAPSPAPASAPK
GQDATELEHDIETPYGLLHVVIR
GSGQVVAQQR
GSIFVVFDSIESAK
GSPAPAVLAEEAR
GSSGSVVVDLLYWR
GTLPPAALESSDSANTTIEDEDAK
GTPVSQVK
GVFVVAAK
GVLMVGPPGTGK
GWAEDVAGMAYALR
GWGDSVGTPSER
GYGCAGVSSVAYGLLAR
HFLSTAEAAALER
HGTVSSFVAK
HIPIAGR
HLGDSSLATDLPSAK
HLILLIK
HLPAPVSPSPR
HNADLVTYEEVVK
HSIGYSIR
HTISVR
HWMLDK
IAVFCNFFLR
IDEMPEAAVK
IEDLPTMVTLGNSFLHK
IFNPDQDMGVVSR
IFVGGLNPEATEEK
IFYFLR
IGQSLSSLTSPAEQGVLSEK
IGVLHNER
IHLMAGR
IIEPNEVTHSGDTGVETDGR
IIIEDLLEATR
IIPGFMCQGGDFTR
IISCPFPTNK
IITYIR
ILALCMGNHELYMR
ILGSSILK
ILIEELR
ILIPFR
ILIVGGGVAGLASAGAAK
ILSCGEVIHVK
IMDSFK
IMSVIR
INENLK
IPWFQYPIIYDIR
ISAPQER
ISAVVLR
ISFPLR
ISIVLR
ITMTIR
ITQGQFDEHYVLSSR
ITYYHLSFPTNIQAPAVVFR
IYEGAYHVLHK
IYWTWR
LAEIHGVPR
LAGEELAGEEAPQEK
LAMLEEDLLALK
LASQGGDDLDPNYVLSSR
LDETQEAEFQALR
LDLSVR
LDNILK
LEADLEK
LEEQLGR
LELPLK
LELQGVK
LELSDNIISGGLEVLAEK
LELTQQGGK
LESVPPPPPSPSAAAAGAAGAR
LETLFK
LFEELVR
LFGEDEVEVLNWLAEVEDK
LFLPTR
LFQLNR
LFSQETVMK
LGCSPANGNSTVPSLPDNNALFVTAAQTSGLPSSVR
LGLQDDEDLQALLK
LHVSLR
LIDDEVR
LILTEASK
LISDIIR
LLGNVLVTVLAIHFGK
LLHDQVGVIQFGPYK
LLIQSK
LLPDLLK
LLPVLVHTFWIDTK
LLQCYPPPEDPAVR
LLSDQIALEASLISQIADSLK
LLTPGACSSEVPSAVPSR
LMDQVAPPMYIWEQLASGFK
LMELHGEGSSSGK
LMLDTWNESIFSNIK
LNESHR
LNFLYQVSLR
LNVSGLK
LPEGAPAR
LPEMLR
LPPVFK
LPTQGAPPAGPGHR
LPVQLQR
LQEALNLFK
LSATFEGSEQVHQLEEQLEAR
LSCGQSPYTETTTWER
LSGEGLR
LSGHSLPR
LSNIPTIK
LSVNSHFMK
LTAYAMTIPFVR
LTEAFK
LTELLK
LTLAGAR
LVDVDGDEEAGVPAR
LVGALLK
LVLDSVK
LVPSSSYVAVAPVK
LVTPSASCFATTCGVER
LWGIDR
LWILTK
LYLGYK
LYSLFLK
MADLHAVPR
MAVDGGCGDTGDWEGR
MEGLIHR
MEIQEIQLK
MELLCYVVGVNVQDVQELQK
MGAQSQGQVEVR
MPTLILQGK
MQAYQDIK
MQQHEQALADCR
MSCFQHSCASAGCSCSQDLGR
MSVTEALK
MYFLNGGR
MYYSAVEPTK
NDSIPQEDFTPEVYR
NDSLVTPSPQQAR
NELLGDDGNSSENQLIK
NGLIWR
NHQYHPVPTLGDR
NIHVIR
NINNAFGPGTANER
NLPLIR
NLTDYLMK
NPASPYNLAYK
NPQDEQER
NTLHLQMNSLK
NTSGHELLEEAR
QASCFNFPR
QDLLER
QDLPNAMNAAEITDK
QEEAQLK
QHADHLALNEEIVNR
QLAEDFLR
QMPDVNVSWDGEGPK
QPVPQQK
QQGPILTK
QSFIQR
QSSGPGASSGTSGDHGELVVR
QTAMPAISVLDLLQDEER
QVMEQGSAK
QVPGDLQR
SAAEMYGSSFDLDYDFQR
SAEIDSDDTGGSAAQK
SAINEVVTR
SAVGELSEDSSNVVHLIK
SCSGVMEFSTSGHAYTDTGK
SEAASVSTTNPSQGEDFK
SEQEDEVLLVSSSR
SFLPLIR
SFPQLR
SFQEALNLVTTTVGHER
SGAAGGGVR
SGLGPADLALLGLSAER
SGSLLFR
SGSPLFVLR
SHIEIIR
SHIMAAK
SIDDLEDQLYQQLEQNR
SIIDFIK
SLDGASVNENHEIYMK
SLESALK
SLGEGFGHEQAMELR
SLGPIWTR
SLMASEEEYSTK
SLQCCPACCWHCCNK
SLSQSFENLLDEPAYGLIQK
SPAEAATALASPK
SPDEYK
SPTDSPR
SPYDQAAWILK
SQLSAHGPGK
SQSDLDFPGAADIPTR
SQVDEEFLK
SSAVVDLLYWR
SSEPVQHEEIEIAQK
SSFIIYDIMNELMGK
STGDGTLDIR
SVESLQQNSIR
SVNSSTMAQQK
SVQQQEQELVGSNPPQR
SVTDYAQQNPAAQIPAR
SVYITFSDYESVQGLPAFR
TAAYTLQVLEPK
TAICDIPPR
TALAAAVR
TAVEHATDEDILAK
TDDGCLENTPDTAEFSR
TDGNPLGK
TDLTEIQCDMSDVNLK
TEVLNGIK
TFTAWCNSHLR
TFVEYLNAVTESEK
TIDFDSLSVGR
TIMEQFNPSLR
TIPITR
TLANLPWIVEPGQEAK
TLAPAPPER
TLDFIDVLLLSK
TLGWGSINK
TMDQALK
TNLPIFK
TNSPLLR
TPDIDLAK
TPEFLR
TPSPLILDQNYINTK
TQPSTWGQIK
TQPVPGEPSAPK
TSLMIR
TSMESLIHHFK
TSSTFIGNNTAIQELFK
TTGLVGLAVCNTPHER
TTPPMLDSNGSFFLYSK
TTTYLIK
TTVGNQVIR
TVNSLNVSANENR
VAAAAGLAVER
VAEEWAQGTFK
VAEQVLQQK
VALPSPK
VAPQNDSFGTQLPPMHQQQR
VDEVLEGK
VDHFGFNTVK
VEIVDPVDIYLNLLR
VFANPEDCVAFGK
VFDLLNR
VGNMSESELGR
VIDLLR
VIFLQQGSAPFLESQTK
VISTER
VLAGILR
VLDIANVLFHLEQVEHPQR
VLFLIPK
VLMYGQPYR
VLNEAVGALMYHTITLTR
VLNTGSDVEEAVADALLLGDIR
VLSTSTDLEAAVADALLLGDSR
VLVFVMGK
VMELESK
VMLSER
VMVLGGR
VNIDDLVK
VNQDLQSELEAQCQR
VPDVQDGELQLR
VPLGLAFSR
VQGHLQTISCYR
VQSLQATFGTFESILR
VSALQTPR
VSAMDNTQENSLK
VSAMDNTQVDGSASVGR
VSEDLR
VSHVLAALQAGNR
VSLMLR
VSQAAADLLAYCEAHVR
VSSQLQSMHTLLR
VSTLPAITLK
VSVPLLK
VSYFEIYLDK
VTGLTEGLVDVILYHQPDDK
VTSTFSLR
VTVYPSK
VVDHYENPR
VVDSLAPSITNVLVQGK
VVNLPFEK
VVPALITLSSDPEISVR
VWAHYEEQPVEEVMPVLEEK
WEQGQADYMGADSFDNIK
WETGEVQAQSAAK
WGLEILPR
WGTAGAEYIVEPTGTFTTMEK
WHNENNLLPK
WIVPGGGMEPEEEPGGAAVR
WPPGASPSR
YAAVTQFEATDAR
YFYFQEVFPVLAAK
YGGMFCNVEGAFESK
YGIICMEDLIHEIYTVGK
YLQDNPASGEK
YLTGTYVQEESPEDMDAGGR
YNLQPK
YPDPLIK
YPDQWIVPGGGMEPEEEPGGAAVR
YPVNSVNILK
YQIDSDSCFSAK
YVLSSR
YVNMQDPEMDMK

[truncated: 6 more sheets: a10, a11, a12, a13, a14, a15]
