# Supplementary material for: Proteogenomics Reveals Orthologous Alternatively Spliced Proteoforms in the Same Human and Mouse Brain Regions with Differential Abundance in an Alzheimer’s Disease Mouse Model
Source: Cells. 2021 Jun 23;10(7):1583. doi: 10.3390/cells10071583 (PMC8303486; doi:10.3390/cells10071583)
Supplement: Supplementary file 1 [file cells-10-01583-s001.zip › Table S8 - Xcorr, normalized intensities and one sample t-test results of the iTRAQ analysis.xlsx]

## Sheet: Resuts_PPM100
				Table S8. Xcorr, normalized intensities and one sample t-test results of the iTRAQ analysis.
Gene Symbol	Isoform Name	RAW	Scan Number	Xcorr	Peptide sequence	Normalized Intensity (channel Signal) PPM100								One Sample T test
						Wild Type (iTRAQ-117)	AD model (iTRAQ-118)	CTXT	SEPRo	Ratio	Log 2 Ratio			t	p-value
Pkm	Isoform M1 (Uniprot ID: P52480-2)	QHF0317	21401	3.992	ASSHSTDLMEAMAMGSVEASYK	0.000420707	0.000442767	Y	Y	1.05244	0.0737329			1.64199	0.144595	Mean	0.163928
		QHF0318	21380	4.7833	ASSHSTDLMEAMAMGSVEASYK	0.00025666	0.000282542	Y	Y	1.10084	0.138606					SD	0.282376
		QHF0318	21415	3.4054	ASSHSTDLMEAMAMGSVEASYK	0.000271984	0.000352277	Y	Y	1.29522	0.373192					n	8
		QHF0325	21390	3.4371	ASSHSTDLMEAMAMGSVEASYK	0.000473449	0.000412712	Y	Y	0.871714	-0.198073					SEM	0.0998351
		QHF0326	21429	5.2472	ASSHSTDLMEAMAMGSVEASYK	0.000343429	0.000441049	Y	Y	1.28425	0.360925					DF	7
		QHF0326	21570	6.5779	ASSHSTDLMEAMAMGSVEASYK	0.000291842	0.000449442	Y	Y	1.54002	0.62295					Hypothesized mean	0
		QHF0335	21286	3.9941	ASSHSTDLMEAMAMGSVEASYK	0.000258926	0.000227316	Y	Y	0.877921	-0.187837
		QHF0335	21401	3.0138	ASSHSTDLMEAMAMGSVEASYK	0.000346065	0.000378154	Y	Y	1.09273	0.127931
		QHF0335	21435	6.4252	ASSHSTDLMEAMAMGSVEASYK	NULL	NULL	Y	N
		QHF0311	31844	2.8834	CLAAALIVLTESGR	0.000235392	0.000419581	Y	Y	1.78248	0.833886			2.37427	0.0492955	Mean	0.264022
		QHF0321	31964	5.6971	CLAAALIVLTESGR	0.000206066	0.000187784	Y	Y	0.911283	-0.134029					SD	0.314525
		QHF0322	31998	5.2588	CLAAALIVLTESGR	0.000126545	0.000138084	Y	Y	1.09118	0.125893					n	8
		QHF0322	32138	4.6549	CLAAALIVLTESGR	0.00015275	0.000178285	Y	Y	1.16717	0.223012					SEM	0.111201
		QHF0332	31243	5.9896	CLAAALIVLTESGR	0.000178903	0.000200137	Y	Y	1.11869	0.161814					DF	7
		QHF0333	31566	5.425	CLAAALIVLTESGR	0.000244576	0.000258178	Y	Y	1.05561	0.0780806					Hypothesized mean	0
		QHF0341	30825	6.5314	CLAAALIVLTESGR	0.000153941	0.000175406	Y	Y	1.13943	0.188314
		QHF0341	30966	5.8996	CLAAALIVLTESGR	9.95871e-05	0.000154675	Y	Y	1.55316	0.635205
Stxbp1	Isoform 2 (Uniprot ID: O08599-2)	QHF0320	27130	3.3086	WEVLIGSTHILTPTK	0.000126761	0.000171086	Y	Y	1.34967	0.432608			6.37474	4.08943e-06	Mean	0.563721
		QHF0320	27147	1.7129	WEVLIGSTHILTPTK	1.54806e-05	0	Y	Y							SD	0.395473
		QHF0321	27512	1.8924	WEVLIGSTHILTPTK	NULL	NULL	Y	N							n	20
		QHF0322	27468	2.6398	WEVLIGSTHILTPTK	0.000105431	8.97774e-05	Y	Y	0.851529	-0.231873					SEM	0.0884304
		QHF0322	27614	3.3609	WEVLIGSTHILTPTK	7.93821e-05	0.000101796	Y	Y	1.28236	0.358797					DF	19
		QHF0329	27339	3.5479	WEVLIGSTHILTPTK	0.000112603	0.000175862	Y	Y	1.5618	0.643207					Hypothesized mean	0
		QHF0329	27484	4.4397	WEVLIGSTHILTPTK	0.000137231	0.000215002	Y	Y	1.56671	0.64774
		QHF0330	27637	4.3496	WEVLIGSTHILTPTK	0.000131438	0.000132316	Y	Y	1.00668	0.00960369
		QHF0332	27090	4.3729	WEVLIGSTHILTPTK	7.44252e-05	0.000108432	Y	Y	1.45692	0.542924
		QHF0332	27243	3.3968	WEVLIGSTHILTPTK	7.82929e-05	0.000139517	Y	Y	1.78199	0.833491
		QHF0333	27170	2.8517	WEVLIGSTHILTPTK	9.95946e-05	0.000137232	Y	Y	1.37791	0.46248
		QHF0333	27309	3.9433	WEVLIGSTHILTPTK	9.79704e-05	0.000116195	Y	Y	1.18602	0.24613
		QHF0334	27440	2.1741	WEVLIGSTHILTPTK	0.000208094	0.000388023	Y	Y	1.86465	0.898905
		QHF0338	26851	3.8434	WEVLIGSTHILTPTK	0.000200465	0.000222209	Y	Y	1.10847	0.148568
		QHF0338	27009	1.6562	WEVLIGSTHILTPTK	0	2.01609e-05	Y	Y
		QHF0338	27028	4.3715	WEVLIGSTHILTPTK	0.000105186	0.000273519	Y	Y	2.60034	1.3787
		QHF0340	25118	3.0564	WEVLIGSTHILTPTK	7.02038e-05	0.000118311	Y	Y	1.68524	0.752958
		QHF0340	25278	2.1658	WEVLIGSTHILTPTK	0.000102196	0.000152205	Y	Y	1.48935	0.574683
		QHF0340	27333	3.5334	WEVLIGSTHILTPTK	0.000115937	0.000195666	Y	Y	1.68769	0.755051
		QHF0340	27387	3.997	WEVLIGSTHILTPTK	5.46067e-05	7.51954e-05	Y	Y	1.37704	0.461566
		QHF0340	27401	2.5054	WEVLIGSTHILTPTK	1.08786e-05	1.29142e-05	Y	Y	1.18712	0.247463
		QHF0340	27483	4.5802	WEVLIGSTHILTPTK	8.12969e-05	0.000205433	Y	Y	2.52695	1.33739
		QHF0340	27555	4.0525	WEVLIGSTHILTPTK	4.02385e-05	6.88086e-05	Y	Y	1.71002	0.774014
Crmp1	Isoform 1 (Ensembl ID: ENSMUST00000114158)	QHF0312	24996	3.2087	YGGMFAAVEGAYENK	0.000280938	0.000345062	Y	Y	1.22825	0.296601			1.21371	1	Mean	0.269747
		QHF0312	25093	2.1419	YGGMFAAVEGAYENK	0.000210228	0.000327732	Y	Y	1.55894	0.640563					SD	0.384947
		QHF0312	25138	4.4758	YGGMFAAVEGAYENK	0.000591956	0.000541727	Y	Y	0.915147	-0.127925					n	3
		QHF0321	24977	1.9711	YGGMFAAVEGAYENK	NULL	NULL	Y	N							SEM	0.222249
																DF	2
																Hypothesized mean	0
