# Supplementary material for: Proteogenomics Reveals Orthologous Alternatively Spliced Proteoforms in the Same Human and Mouse Brain Regions with Differential Abundance in an Alzheimer’s Disease Mouse Model
Source: Cells. 2021 Jun 23;10(7):1583. doi: 10.3390/cells10071583 (PMC8303486; doi:10.3390/cells10071583)
Supplement: Supplementary file 1 [file cells-10-01583-s001.zip › Table S9 - Cufflinks FPKM counts (mean).xlsx]

## Sheet: Planilha1
Table S9. Cufflinks FPKM counts (mean). Information about the human and mouse transcripts identified by Cufflinks quantification: gene symbol, Ensembl Transcript name and their FPKM (Fragments Per Kilobase of transcript sequence per Millions of base pairs sequenced) mean in each brain region.
			FPKM (mean)
Gene Symbol	Transcript Symbol		Human
					Mouse
	Mouse	Human	Olfactory Bulb	Corpus Callosum	Olfactory Bulb	Corpus Callosum
Hnrnpk	ENSMUST00000176207	NM_001318187.1	4.35642	0.00393099	1.26175	0.404481
Stxbp1	ENSMUST00000077458	ENST00000373302	0.450625	0.0128891	19.9763	39.7407
Crmp1	ENSMUST00000114158	ENST00000324989	1.91552	0.0971502	6.35532	7.39041
Prkcb	ENSMUST00000143692	ENST00000643927	5.89273	0.109086	3.73119	4.15304
Prkcb	ENSMUST00000064989	ENST00000643927	5.89273	0.109086	15.2249	71.1403
Cadm1	ENSMUST00000034581	ENST00000542447	4.10077	0.00666982	4.51861	7.28351
Pkm	ENSMUST00000163694	ENST00000319622	0.994534	0.269151	172.772	163.46
